# Supplementary material for: General intelligence and executive functioning are overlapping but separable at genetic and molecular pathway levels: An analytical review of existing GWAS findings
Source: PLoS One. 2022 Oct 17;17(10):e0272368. doi: 10.1371/journal.pone.0272368 (PMC9576059; doi:10.1371/journal.pone.0272368)
Supplement: S2 Table — (XLSX) [file pone.0272368.s002.xlsx]

## Sheet: 54 cognition-related GWASs
DATE_ADDED_TO_CATALOG	PUBMED_ID	FIRST_AUTHOR	DATE	JOURNAL	LINK	STUDY	DISEASE_TRAIT	INITIAL_SAMPLE_SIZE	REPLICATION.SAMPLE.SIZE	PLATFORM_SNPS_PASSING_QC	MAPPED_TRAIT	MAPPED_TRAIT_URI	STUDY_ACCESSION	GENOTYPING_TECHNOLOGY	EFO_ID
2018-11-12	30038396	Lee JJ	2018-07-23	Nat Genet	www.ncbi.nlm.nih.gov/pubmed/30038396	Gene discovery and polygenic prediction from a genome-wide association study of educational attainment in 1.1 million individuals.	Highest math class taken (MTAG)	811,539 European ancestry individuals	NA	Affymetrix, Illumina [7100000] (imputed)	mathematical ability	http://www.ebi.ac.uk/efo/EFO_0004875	GCST006568	Genome-wide genotyping array	Cognition
2018-02-23	29326435	Hill WD	2018-01-11	Mol Psychiatry	www.ncbi.nlm.nih.gov/pubmed/29326435	A combined analysis of genetically correlated traits identifies 187 loci and a role for neurogenesis and myelination in intelligence.	Intelligence (MTAG)	120,934 British ancestry individuals, 127,548 individuals	NA	Affymetrix [NR]	intelligence	http://www.ebi.ac.uk/efo/EFO_0004337	GCST005316	Genome-wide genotyping array	Cognition
2018-09-12	29942086	Savage JE	2018-06-25	Nat Genet	www.ncbi.nlm.nih.gov/pubmed/29942086	Genome-wide association meta-analysis in 269,867 individuals identifies new genetic and functional links to intelligence.	Intelligence	269,867 European ancestry individuals	NA	Affymetrix, Illumina [9295118] (imputed)	intelligence	http://www.ebi.ac.uk/efo/EFO_0004337	GCST006250	Genome-wide genotyping array	Cognition
2018-09-17	29844566	Davies G	2018-05-29	Nat Commun	www.ncbi.nlm.nih.gov/pubmed/29844566	Study of 300,486 individuals identifies 148 independent genetic loci influencing general cognitive function.	General cognitive ability	up to 300,486 European ancestry individuals	NA	Affymetrix, Illumina [at least 2500000] (imputed)	intelligence	http://www.ebi.ac.uk/efo/EFO_0004337	GCST006269	Genome-wide genotyping array	Cognition
2011-12-03	22054870	De Jager PL	2011-11-03	Neurobiol Aging	www.ncbi.nlm.nih.gov/pubmed/22054870	A genome-wide scan for common variants affecting the rate of age-related cognitive decline.	Cognitive decline	749 European ancestry individuals	1,562 European ancestry individuals, 717 cases	Affymetrix [672266]	psychomotor performance	http://www.ebi.ac.uk/efo/EFO_0004362	GCST001311	Genome-wide genotyping array	PsychomotorPerformance
2019-09-04	31374203	Lam M	2019-08-01	Am J Hum Genet	www.ncbi.nlm.nih.gov/pubmed/31374203	Pleiotropic Meta-Analysis of Cognition, Education, and Schizophrenia Differentiates Roles of Early Neurodevelopmental and Adult Synaptic Pathways.	Cognitive ability, years of educational attainment or schizophrenia (pleiotropy)	328,917 individuals with educational attainment measurements, 107,207 individuals with cognitive ability measurements, 77,096 European ancestry schizophrenia cases, 43,456 European ancestry controls	NA	NR [7306098]	schizophrenia, intelligence, self reported educational attainment	http://www.ebi.ac.uk/efo/EFO_0000692, http://www.ebi.ac.uk/efo/EFO_0004337, http://www.ebi.ac.uk/efo/EFO_0004784	GCST008595	Genome-wide genotyping array	Cognition
2019-01-31	29274321	Chung J	2017-12-20	Alzheimers Dement	www.ncbi.nlm.nih.gov/pubmed/29274321	Genome-wide association study of Alzheimer's disease endophenotypes at prediagnosis stages.	Logical memory (delayed recall)	305 European ancestry cognitively normal individuals, 581 European ancestry mild cognitive impairment cases, 190 European ancestry Alzheimer's disease dementia cases	NA	Illumina [8066948] (imputed)	memory performance	http://www.ebi.ac.uk/efo/EFO_0004874	GCST007010	Genome-wide genotyping array	MemoryPerformance
2015-09-22	25648963	Debette S	2014-11-25	Biol Psychiatry	www.ncbi.nlm.nih.gov/pubmed/25648963	Genome-wide studies of verbal declarative memory in nondemented older people: the Cohorts for Heart and Aging Research in Genomic Epidemiology consortium.	Verbal declarative memory	Up to 27,337 European ancestry individuals, up to 472 Korkulan individuals, up to 1,267 Erasmus Rucphen Family individuals	Up to 10,617 European ancestry individuals, up to 3,811 African American individuals	Affymetrix, Illumina [NR] (imputed)	memory performance, paragraph delayed recall measurement	http://www.ebi.ac.uk/efo/EFO_0004874, http://www.ebi.ac.uk/efo/EFO_0006806	GCST002701	Genome-wide genotyping array	MemoryPerformance
2018-01-12	29186694	Lam M	2017-11-28	Cell Rep	www.ncbi.nlm.nih.gov/pubmed/29186694	Large-Scale Cognitive GWAS Meta-Analysis Reveals Tissue-Specific Neural Expression and Potential Nootropic Drug Targets.	Cognitive ability (MTAG)	436,124 European ancestry individuals	NA	Affymetrix, Illumina, Perlegen [7333576] (imputed)	intelligence, self reported educational attainment	http://www.ebi.ac.uk/efo/EFO_0004337, http://www.ebi.ac.uk/efo/EFO_0004784	GCST005141	Genome-wide genotyping array	Cognition
2017-07-18	28530673	Sniekers S	2017-05-22	Nat Genet	www.ncbi.nlm.nih.gov/pubmed/28530673	Genome-wide association meta-analysis of 78,308 individuals identifies new loci and genes influencing human intelligence.	Intelligence	up to 58,799 European ancestry adults, up to 19,509 European ancestry children	NA	Affymetrix, Illumina [12104294] (imputed)	intelligence	http://www.ebi.ac.uk/efo/EFO_0004337	GCST004364	Genome-wide genotyping array	Cognition
2019-02-06	29520040	Coleman JRI	2018-03-08	Mol Psychiatry	www.ncbi.nlm.nih.gov/pubmed/29520040	Biological annotation of genetic loci associated with intelligence in a meta-analysis of 87,740 individuals.	Extremely high intelligence	1,247 European ancestry cases, 86,493 European ancestry controls	NA	Illumina [up to 12595966] (imputed)	intelligence	http://www.ebi.ac.uk/efo/EFO_0004337	GCST007044	Genome-wide genotyping array	Cognition
2017-10-02	28800603	Arpawong TE	2017-08-11	PLoS One	www.ncbi.nlm.nih.gov/pubmed/28800603	Genetic variants specific to aging-related verbal memory: Insights from GWASs in a population-based cohort.	Verbal memory performance (residualized delayed recall level)	7,486 European ancestry individuals aged 50 years or older	6,898 European ancestry individuals aged 50 years or older	Illumina [at least 1198956] (imputed)	memory performance	http://www.ebi.ac.uk/efo/EFO_0004874	GCST004829	Genome-wide genotyping array	MemoryPerformance
2016-12-21	27046643	Davies G	2016-04-05	Mol Psychiatry	www.ncbi.nlm.nih.gov/pubmed/27046643	Genome-wide association study of cognitive functions and educational attainment in UK Biobank (N=112 151).	Verbal-numerical reasoning	36,035 European ancestry individuals	NA	Affymetrix [~ 17300000] (imputed)	reasoning	http://www.ebi.ac.uk/efo/EFO_0004350	GCST003498	Genome-wide genotyping array	Cognition
2017-06-01	28155865	Chen H	2017-02-03	Sci Rep	www.ncbi.nlm.nih.gov/pubmed/28155865	A Genome-Wide Association Study Identifies Genetic Variants Associated with Mathematics Ability.	Mathematical ability	998 Han Chinese ancestry children	599 Han Chinese ancestry children	Affymetrix [at least 1108437]	mathematical ability	http://www.ebi.ac.uk/efo/EFO_0004875	GCST004123	Genome-wide genotyping array	Cognition
2013-05-17	23423138	Ludwig KU	2013-02-19	Transl Psychiatry	www.ncbi.nlm.nih.gov/pubmed/23423138	A common variant in myosin-18B contributes to mathematical abilities in children with dyslexia and intraparietal sulcus variability in adults.	Mathematical ability in children with dyslexia	200 European ancestry cases	510 European ancestry cases	Illumina [NR]	mathematical ability	http://www.ebi.ac.uk/efo/EFO_0004875	GCST001866	Genome-wide genotyping array	Cognition
2019-05-30	30995994	Truong DT	2019-04-17	J Med Genet	www.ncbi.nlm.nih.gov/pubmed/30995994	Multivariate genome-wide association study of rapid automatised naming and rapid alternating stimulus in Hispanic American and African-American youth.	Rapid alternating stimulus test for letters/numbers	883 Hispanic American children, 441 African American children	NA	Illumina [1265623]	reading and spelling ability	http://www.ebi.ac.uk/efo/EFO_0005301	GCST007863	Genome-wide genotyping array	Cognition
2016-01-31	25869804	Ibrahim-Verbaas CA	2015-04-14	Mol Psychiatry	www.ncbi.nlm.nih.gov/pubmed/25869804	GWAS for executive function and processing speed suggests involvement of the CADM2 gene.	Information processing speed	Up to 30,807 European ancestry individuals, up to 1,267 Erasmus Rucphen (founder/genetic isolated) individuals, up to 535 Korculan (founder/genetic isolated) individuals, up to 417 Orcadian (founder/genetic isolated) individuals, up to 311 Vis (founder/genetic isolated) individuals	Up to 8,436 European ancestry individuals, up to 1,444 African American individuals	Affymetrix, Illumina [up to 2357391] (imputed)	information processing speed	http://www.ebi.ac.uk/efo/EFO_0004363	GCST002850	Genome-wide genotyping array	Cognition
2017-07-21	28577822	Deters KD	2017-05-31	Brain Lang	www.ncbi.nlm.nih.gov/pubmed/28577822	Genome-wide association study of language performance in Alzheimer's disease.	Language performance in older adults (adjusted for episodic memory)	310 European ancestry Alzheimer's disease individuals, 511 European ancestry individuals with late mild cognitive impairment, 280 European ancestry individuals with early mild cognitive impairment, 94 European ancestry individuals with significant memory concern, 365 European ancestry individuals with normal cognition	NA	Illumina [5574300] (imputed)	cognitive decline measurement, memory performance, language measurement	http://www.ebi.ac.uk/efo/EFO_0007710, http://www.ebi.ac.uk/efo/EFO_0004874, http://www.ebi.ac.uk/efo/EFO_0007797	GCST004372	Genome-wide genotyping array	LanguageMeasurement
2015-11-08	25644384	Davies G	2015-02-03	Mol Psychiatry	www.ncbi.nlm.nih.gov/pubmed/25644384	Genetic contributions to variation in general cognitive function: a meta-analysis of genome-wide association studies in the CHARGE consortium (N=53949).	Cognitive function	51,719 European ancestry individuals, 1,473 Erasmus Rucphen (founder/genetic isolate) individuals, 327 Korculan (founder/genetic isolate) individuals, 430 Orcadian (founder/genetic isolate) individuals	NA	Affymetrix, Illumina [2478500] (imputed)	intelligence	http://www.ebi.ac.uk/efo/EFO_0004337	GCST002774	Genome-wide genotyping array	Cognition
2015-07-07	25385369	Ramanan VK	2014-11-11	Mol Psychiatry	www.ncbi.nlm.nih.gov/pubmed/25385369	FASTKD2 is associated with memory and hippocampal structure in older adults.	Episodic memory	5,283 European ancestry individuals, 817 African American individuals, 605 individuals	6,687 European ancestry individuals, 711 African American individuals, 363 individuals	Illumina [1681327]	episodic memory	http://www.ebi.ac.uk/efo/EFO_0004333	GCST002695	Genome-wide genotyping array	EpisodicMemory
2019-03-28	30741946	Gialluisi A	2019-02-11	Transl Psychiatry	www.ncbi.nlm.nih.gov/pubmed/30741946	Genome-wide association scan identifies new variants associated with a cognitive predictor of dyslexia.	Rapid automised naming of letters	2,563 European ancestry individuals	NA	Illumina [6952813] (imputed)	reading and spelling ability	http://www.ebi.ac.uk/efo/EFO_0005301	GCST007470	Genome-wide genotyping array	Cognition
2017-07-13	28416812	Yang L	2017-04-18	Mol Psychiatry	www.ncbi.nlm.nih.gov/pubmed/28416812	A new locus regulating MICALL2 expression was identified for association with executive inhibition in children with attention deficit hyperactivity disorder.	Executive inhibition (Stroop WIT and CIT) in attention deficit hyperactivity disorder	up to 780 Han Chinese ancestry child or adolescent individuals	up to 922 Han Chinese ancestry child or adolescent individuals	Affymetrix [at least 644166] (imputed)	attention deficit hyperactivity disorder, cognitive inhibition measurement	http://www.ebi.ac.uk/efo/EFO_0003888, http://www.ebi.ac.uk/efo/EFO_0007969	GCST004336	Genome-wide genotyping array	CognitiveInhibitionMeasurement
2017-05-24	28093568	Trampush JW	2017-01-17	Mol Psychiatry	www.ncbi.nlm.nih.gov/pubmed/28093568	GWAS meta-analysis reveals novel loci and genetic correlates for general cognitive function: a report from the COGENT consortium.	Cognitive function	up to 35,298 European ancestry individuals	NA	Affymetrix, Illumina [8037763] (imputed)	intelligence	http://www.ebi.ac.uk/efo/EFO_0004337	GCST004077	Genome-wide genotyping array	Cognition
2015-04-23	25003214	Davis OS	2014-07-08	Nat Commun	www.ncbi.nlm.nih.gov/pubmed/25003214	The correlation between reading and mathematics ability at age twelve has a substantial genetic component.	Reading or mathematical ability	up to 2,794 European ancestry unrelated members of twin pairs	2,153 European ancestry individuals	Affymetrix [1588650] (imputed)	reading	http://www.ebi.ac.uk/efo/EFO_0005229	GCST002522	Genome-wide genotyping array	Cognition
2018-05-25	29731509	Zabaneh D	2017-07-04	Mol Psychiatry	www.ncbi.nlm.nih.gov/pubmed/29731509	A genome-wide association study for extremely high intelligence.	Extremely high intelligence	1,238 European ancestry cases, 8,172 European ancestry controls	NA	Illumina [6773587] (imputed)	intelligence	http://www.ebi.ac.uk/efo/EFO_0004337	GCST005626	Genome-wide genotyping array	Cognition
2015-06-05	25226531	St Pourcain B	2014-09-16	Nat Commun	www.ncbi.nlm.nih.gov/pubmed/25226531	Common variation near ROBO2 is associated with expressive vocabulary in infancy.	Expressive vocabulary in infants	6,851 European ancestry 15-18-month-old children, 6,299 European ancestry 24-30-month-old children	2,038 European ancestry 15-18-month-old children, 4,520 European ancestry 24-30-month-old children	Illumina [2449665] (imputed)	infant expressive language ability	http://www.ebi.ac.uk/efo/EFO_0006316	GCST002611	Genome-wide genotyping array	Cognition
2012-04-25	22449649	Loo SK	2012-02-28	J Am Acad Child Adolesc Psychiatry	www.ncbi.nlm.nih.gov/pubmed/22449649	Genome-wide association study of intelligence: additive effects of novel brain expressed genes.	Intelligence	656 European ancestry individuals from ADHD families	NA	Illumina [795637]	intelligence	http://www.ebi.ac.uk/efo/EFO_0004337	GCST001428	Genome-wide genotyping array	Cognition
2019-12-17	31596458	Greenwood TA	2019-10-09	JAMA Psychiatry	www.ncbi.nlm.nih.gov/pubmed/31596458	Genome-wide Association of Endophenotypes for Schizophrenia From the Consortium on the Genetics of Schizophrenia (COGS) Study.	Spatial processing	523 European ancestry schizophrenia cases, 100 Latino schizophrenia cases, 827 European ancestry controls, 83 Latino controls	NA	Illumina [> 6200000] (imputed)	cognitive function measurement	http://www.ebi.ac.uk/efo/EFO_0008354	GCST009306	Genome-wide genotyping array	CognitiveFunctionMeasurement
2019-01-21	29907492	Nakahara S	2018-06-12	Schizophr Res	www.ncbi.nlm.nih.gov/pubmed/29907492	Polygenic risk score, genome-wide association, and gene set analyses of cognitive domain deficits in schizophrenia.	Reasoning	2 Alaskan native ancestry schizophrenia cases, 18 Asian ancestry schizophrenia cases, 20 African American schizophrenia cases, 1 Native Hawaiian ancestry schizophrenia cases, 86 European ancestry schizophrenia cases, 2 Alaskan native ancestry controls, 10 Asian ancestry controls, 17 African American controls, 1 Native Hawaiian ancestry controls, 106 European ancestry controls	NA	Illumina [NR] (imputed)	reasoning	http://www.ebi.ac.uk/efo/EFO_0004350	GCST006932	Genome-wide genotyping array	Cognition
2018-06-29	29496196	McCoy TH Jr.	2018-02-20	Biol Psychiatry	www.ncbi.nlm.nih.gov/pubmed/29496196	Genome-wide Association Study of Dimensional Psychopathology Using Electronic Health Records.	Dimensional psychopathology (Cognitive)	4,687 Northern European ancestry individuals	NA	Illumina [893900] (imputed)	cognitive domain measurement	http://www.ebi.ac.uk/efo/EFO_0009098	GCST005760	Genome-wide genotyping array	CognitiveDomainMeasurement
2019-02-28	30287865	Pinar A	2018-10-04	Transl Psychiatry	www.ncbi.nlm.nih.gov/pubmed/30287865	Genome-wide association study reveals novel genetic locus associated with intra-individual variability in response time.	Intra-individual response time variability (selective attention)	857 European ancestry individuals	NA	Illumina [5408162] (imputed)	intra-individual reaction time variability measurement	http://www.ebi.ac.uk/efo/EFO_0009702	GCST007243	Genome-wide genotyping array	CognitiveFunctionMeasurement
2018-09-06	29769613	Sun X	2018-05-16	Sci Rep	www.ncbi.nlm.nih.gov/pubmed/29769613	Genetic variant for behavioral regulation factor of executive function and its possible brain mechanism in attention deficit hyperactivity disorder.	Executive function in ADHD	547 East Asian ancestry cases	NA	Affymetrix [644166]	attention deficit hyperactivity disorder, executive function measurement	http://www.ebi.ac.uk/efo/EFO_0003888, http://www.ebi.ac.uk/efo/EFO_0009332	GCST006219	Genome-wide genotyping array	ExecutiveFunctionMeasurement
2009-10-06	19786962	Roeske D	2009-09-29	Mol Psychiatry	www.ncbi.nlm.nih.gov/pubmed/19786962	First genome-wide association scan on neurophysiological endophenotypes points to trans-regulation effects on SLC2A3 in dyslexic children.	Speech perception in dyslexia	200 European ancestry cases	186 European ancestry cases	Illumina [297086]	speech perception	http://www.ebi.ac.uk/efo/EFO_0004336	GCST000492	Genome-wide genotyping array	Cognition
2014-10-02	24392092	Luksys G	2014-01-02	PLoS One	www.ncbi.nlm.nih.gov/pubmed/24392092	BAIAP2 is related to emotional modulation of human memory strength.	Memory performance	1,241 European ancestry individuals	NA	Affymetrix [587111]	memory performance	http://www.ebi.ac.uk/efo/EFO_0004874	GCST002325	Genome-wide genotyping array	MemoryPerformance
2013-12-10	23738518	Luciano M	2013-06-05	Genes Brain Behav	www.ncbi.nlm.nih.gov/pubmed/23738518	A genome-wide association study for reading and language abilities in two population cohorts.	Non-word repetition	6,649 European ancestry children and adolescents	NA	Illumina [~ 2400000] (imputed)	non-word reading	http://www.ebi.ac.uk/efo/EFO_0005299	GCST002059	Genome-wide genotyping array	Cognition
2019-05-01	24629169	Ising M	2014-04-08	Genes Brain Behav	www.ncbi.nlm.nih.gov/pubmed/24629169	Genetic effects on information processing speed are moderated by age--converging results from three samples.	perceptual and visual search speed (trail making test A) (age interaction)	890 European ancestry individuals	NA	Illumina [~ 290000]	information processing speed	http://www.ebi.ac.uk/efo/EFO_0004363	GCST007696	Genome-wide genotyping array	Cognition
2020-02-20	31872970	Harvey PD	2019-12-24	Am J Med Genet B Neuropsychiatr Genet	www.ncbi.nlm.nih.gov/pubmed/31872970	Genome-wide association study of cognitive performance in U.S. veterans with schizophrenia or bipolar disorder.	Cognitive performance in schizophrenia or bipolar disorder	1,095 European ancestry individuals with schizophrenia, 2,864 European ancestry individuals with bipolar disorder, 1,594 African Americans with schizophrenia, 1,007 African Americans with bipolar disorder	NA	Affymetrix [up to 6007810] (imputed)	schizophrenia, cognitive function measurement, bipolar I disorder	http://www.ebi.ac.uk/efo/EFO_0000692, http://www.ebi.ac.uk/efo/EFO_0008354, http://www.ebi.ac.uk/efo/EFO_0009963	GCST009678	Genome-wide genotyping array	CognitiveFunctionMeasurement
2018-10-16	30134085	Zhang H	2018-07-01	Am J Med Genet B Neuropsychiatr Genet	www.ncbi.nlm.nih.gov/pubmed/30134085	Genome-wide association study of cognitive flexibility assessed by the Wisconsin Card Sorting Test.	Cognitive flexibility	2,589 African American individuals, 2,284 European ancestry individuals	NA	Illumina [9722417] (imputed)	executive function measurement	http://www.ebi.ac.uk/efo/EFO_0009332	GCST006406	Genome-wide genotyping array	ExecutiveFunctionMeasurement
2011-01-14	21130836	Luciano M	2010-12-03	Biol Psychol	www.ncbi.nlm.nih.gov/pubmed/21130836	Whole genome association scan for genetic polymorphisms influencing information processing speed.	Information processing speed	Up to 4,039 European ancestry individuals	NA	Illumina [~ 610000]	information processing speed	http://www.ebi.ac.uk/efo/EFO_0004363	GCST000905	Genome-wide genotyping array	Cognition
2016-12-01	27016271	Kornilov SA	2016-03-25	Pediatrics	www.ncbi.nlm.nih.gov/pubmed/27016271	Genome-Wide Association and Exome Sequencing Study of Language Disorder in an Isolated Population.	Developmental language disorder (linguistic errors)	149 isolated population cases, 210 isolated population controls	NA	Illumina [223580]	linguistic error measurement, specific language impairment	http://www.ebi.ac.uk/efo/EFO_0007798, http://www.ebi.ac.uk/efo/EFO_1001510	GCST003397	Genome-wide genotyping array	LanguageMeasurement
2016-06-28	26174813	Alemany S	2015-07-14	Am J Med Genet B Neuropsychiatr Genet	www.ncbi.nlm.nih.gov/pubmed/26174813	New suggestive genetic loci and biological pathways for attention function in adult attention-deficit/hyperactivity disorder.	Attention function in attention deficit hyperactive disorder	479 European ancestry adult cases	NA	Illumina [799713]	attention deficit hyperactivity disorder, attention function measurement	http://www.ebi.ac.uk/efo/EFO_0003888, http://www.ebi.ac.uk/efo/EFO_0007636	GCST003025	Genome-wide genotyping array	AttentionFunctionMeasurement
2019-03-26	30378284	Smajlagic D	2018-10-31	Brain Behav	www.ncbi.nlm.nih.gov/pubmed/30378284	Moderating effect of mode of delivery on the genetics of intelligence: Explorative genome-wide analyses in ALSPAC.	Performance intelligence quotient (cesarean section interaction)	519 European ancestry child cases, 1,902 European ancestry child controls	NA	Illumina [2141747] (imputed)	cesarean section, intelligence	http://www.ebi.ac.uk/efo/EFO_0009636, http://www.ebi.ac.uk/efo/EFO_0004337	GCST007404	Genome-wide genotyping array	Cognition
2017-08-02	25065397	Gialluisi A	2014-07-28	Genes Brain Behav	www.ncbi.nlm.nih.gov/pubmed/25065397	Genome-wide screening for DNA variants associated with reading and language traits.	Reading disability or specific language impairment adjusted for intelligence quotient (pleiotropy)	1,826 children	NA	Illumina [at least 6190549] (imputed)	intelligence, specific language impairment, dyslexia	http://www.ebi.ac.uk/efo/EFO_0004337, http://www.ebi.ac.uk/efo/EFO_1001510, http://www.ebi.ac.uk/efo/EFO_0005424	GCST004402	Genome-wide genotyping array	Cognition
2011-01-08	21107309	McClay JL	2010-11-24	Neuropsychopharmacology	www.ncbi.nlm.nih.gov/pubmed/21107309	Genome-wide pharmacogenomic study of neurocognition as an indicator of antipsychotic treatment response in schizophrenia.	Response to antipsychotic treatment in schizophrenia (working memory)	738 European ancestry, African American, and other ancestry cases	NA	Affymetrix [492900]	short-term memory	http://www.ebi.ac.uk/efo/EFO_0004335	GCST000883	Genome-wide genotyping array	ShortTermMemory
2018-09-13	29970928	Zhu Z	2018-07-03	Eur J Hum Genet	www.ncbi.nlm.nih.gov/pubmed/29970928	Multi-level genomic analyses suggest new genetic variants involved in human memory.	Long-term memory (delayed word recall task)	1,522 Chinese ancestry individuals	1,862 Chinese ancestry individuals	Illumina [up to 38219282] (imputed)	word list delayed recall measurement	http://www.ebi.ac.uk/efo/EFO_0006805	GCST006256	Genome-wide genotyping array	WordListDelayedRecallMeasurement
2019-10-21	31598132	Donati G	2019-06-30	Mind Brain Educ	www.ncbi.nlm.nih.gov/pubmed/31598132	Genome-Wide Association Study of Latent Cognitive Measures in Adolescence: Genetic Overlap With Intelligence and Education.	Working memory	4,611 European ancestry adolescents	NA	Illumina [6319684] (imputed)	short-term memory	http://www.ebi.ac.uk/efo/EFO_0004335	GCST008892	Genome-wide genotyping array	ShortTermMemory
2014-11-01	24684796	Cox AJ	2014-03-11	Neurobiol Aging	www.ncbi.nlm.nih.gov/pubmed/24684796	Heritability and genetic association analysis of cognition in the Diabetes Heart Study.	Cognitive function	423 type 2 diabetes cases and 127 unaffected siblings from 257 families	NA	Affymetrix [> 371951] (imputed)	cognition	http://www.ebi.ac.uk/efo/EFO_0003925	GCST002386	Genome-wide genotyping array	Cognition
2017-07-04	28441426	White CC	2017-04-25	PLoS Med	www.ncbi.nlm.nih.gov/pubmed/28441426	Identification of genes associated with dissociation of cognitive performance and neuropathological burden: Multistep analysis of genetic, epigenetic, and transcriptional data.	Residual cognition	979 European ancestry individuals	NA	Affymetrix, Illumina [~ 7000000] (imputed)	cognition, aging	http://www.ebi.ac.uk/efo/EFO_0003925, http://purl.obolibrary.org/obo/GO_0007568	GCST004291	Genome-wide genotyping array	Cognition
2015-07-07	25383866	Kirkpatrick RM	2014-11-10	PLoS One	www.ncbi.nlm.nih.gov/pubmed/25383866	Results of a GWAS plus: general cognitive ability is substantially heritable and massively polygenic.	General cognitive ability	7,100 European ancestry individuals	NA	Illumina [2546647] (imputed)	intelligence	http://www.ebi.ac.uk/efo/EFO_0004337	GCST002694	Genome-wide genotyping array	Cognition
2018-11-08	24342994	Lencz T	2014-02-01	Mol Psychiatry	www.ncbi.nlm.nih.gov/pubmed/24342994	Molecular genetic evidence for overlap between general cognitive ability and risk for schizophrenia: a report from the Cognitive Genomics consorTium (COGENT).	General cognitive ability	4,896 European ancestry individuals	NR	Affymetrix, Illumina [up to 1078289] (imputed)	intelligence	http://www.ebi.ac.uk/efo/EFO_0004337	GCST006523	Genome-wide genotyping array	Cognition
2019-12-18	31620175	Kornilov SA	2019-09-18	Front Genet	www.ncbi.nlm.nih.gov/pubmed/31620175	Genome-Wide Homozygosity Mapping Reveals Genes Associated With Cognitive Ability in Children From Saudi Arabia.	Numerical cognitive ability	354 Saudi Arabian ancestry children	NA	Illumina [285340]	cognitive function measurement	http://www.ebi.ac.uk/efo/EFO_0008354	GCST009322	Genome-wide genotyping array	CognitiveFunctionMeasurement
2017-09-29	28808816	Xu C	2017-08-14	Biogerontology	www.ncbi.nlm.nih.gov/pubmed/28808816	A genome-wide association study of cognitive function in Chinese adult twins.	Cognitive function	139 Chinese ancestry dizygotic twin pairs	NA	Illumina [1048575]	cognitive function measurement	http://www.ebi.ac.uk/efo/EFO_0008354	GCST004823	Genome-wide genotyping array	CognitiveFunctionMeasurement
2019-08-07	31206164	Richards AL	2019-06-17	Schizophr Bull (Bp)	www.ncbi.nlm.nih.gov/pubmed/31206164	The Relationship Between Polygenic Risk Scores and Cognition in Schizophrenia.	Cognitive ability in schizophrenia	3,034 European ancestry individuals	NA	Illumina [NR] (imputed)	schizophrenia, intelligence	http://www.ebi.ac.uk/efo/EFO_0000692, http://www.ebi.ac.uk/efo/EFO_0004337	GCST008387	Genome-wide genotyping array	Cognition
2013-04-27	23358156	Benyamin B	2013-01-29	Mol Psychiatry	www.ncbi.nlm.nih.gov/pubmed/23358156	Childhood intelligence is heritable, highly polygenic and associated with FNBP1L.	Intelligence (childhood)	12,441 European ancestry children	5,548 European ancestry children	Affymetrix, Illumina [138093] (imputed)	intelligence	http://www.ebi.ac.uk/efo/EFO_0004337	GCST001837	Genome-wide genotyping array	Cognition
