# Supplementary material for: General intelligence and executive functioning are overlapping but separable at genetic and molecular pathway levels: An analytical review of existing GWAS findings
Source: PLoS One. 2022 Oct 17;17(10):e0272368. doi: 10.1371/journal.pone.0272368 (PMC9576059; doi:10.1371/journal.pone.0272368)
Supplement: S3 Table — (XLSX) [file pone.0272368.s003.xlsx]

## Sheet: All g SNPs
Variation ID	Position	Alleles	Decision to retain or remove at MAF>0.05 and r2<=0.6
rs184833777	chr1:5117366	C=0.996, T=0.004	Variant MAF is 0.0042, variant removed.
rs11122155	chr1:6863773	T=0.807, A=0.193	Variant kept.
rs1064826	chr1:8412989	A=0.151, G=0.849	Variant kept.
rs17393468	chr1:9438540	T=0.867, C=0.133	Variant kept.
rs10916805	chr1:20818659	G=0.905, C=0.095	Variant kept.
rs12073420	chr1:20871181	G=0.909, T=0.091	Variant in LD with rs10916805 (R2=0.6343), variant removed.
rs79582714	chr1:20883608	C=0.946, T=0.054	Variant kept.
rs12569006	chr1:20997748	A=0.835, T=0.165	Variant kept.
rs540859061	chr1:21214153	A=0.999, C=0.001	Variant MAF is 0.0006, variant removed.
rs10917152	chr1:22425642	C=0.926, T=0.074	Variant kept.
rs541507329	chr1:22428398	G=0.999, A=0.001	Variant MAF is 0.0008, variant removed.
rs7526484	chr1:22451845	T=0.198, C=0.802	Variant kept.
rs2930841	chr1:29293083	T=0.717, C=0.283	Variant kept.
rs2493847	chr1:29461580-29461580	NA	Variant not in 1000G VCF file, variant removed.
rs2452774	chr1:29566552	A=0.301, G=0.699	Variant in LD with rs2930841 (R2=0.6871), variant removed.
rs7518151	chr1:32061851	T=0.48, C=0.52	Variant kept.
rs4949448	chr1:32062066	G=0.781, T=0.219	Variant kept.
rs10914457	chr1:32094261	C=0.795, A=0.205	Variant in LD with rs4949448 (R2=0.6546), variant removed.
rs10798879	chr1:32096815	T=0.515, C=0.485	Variant kept.
rs7546297	chr1:32106494	A=0.521, G=0.479	Variant in LD with rs10798879 (R2=0.9723), variant removed.
rs10914462	chr1:32125943	A=0.507, G=0.493	Variant kept.
rs4949460	chr1:32143138	G=0.576, A=0.424	Variant kept.
rs6687485	chr1:37521938	G=0.379, A=0.621	Variant kept.
rs4233210	chr1:37857462	T=0.695, C=0.305	Variant kept.
rs12736566	chr1:41484151	T=0.993, G=0.007	Variant MAF is 0.007, variant removed.
rs35613919	chr1:41640477	C=0.993, T=0.007	Variant MAF is 0.0072, variant removed.
rs12025777	chr1:41748897	G=0.872, T=0.128	Variant kept.
rs12035012	chr1:41750648	C=0.839, A=0.161	Variant in LD with rs12025777 (R2=0.6009), variant removed.
rs1343775	chr1:41757993	A=0.838, G=0.162	Variant kept.
rs12744310	chr1:41773502	C=0.826, T=0.174	Variant in LD with rs12025777 (R2=0.6694), variant removed.
rs10218712	chr1:41832297	T=0.675, G=0.325	Variant kept.
rs4636447	chr1:41835633	A=0.535, G=0.465	Variant kept.
rs1892423	chr1:41849340	A=0.515, C=0.485	Variant in LD with rs4636447 (R2=0.7993), variant removed.
rs2782653	chr1:43950265	C=0.25, G=0.75	Variant kept.
rs58859557	chr1:44010456	C=0.933, T=0.067	Variant kept.
rs2842188	chr1:44014280	T=0.187, C=0.813	Variant kept.
rs2819336	chr1:44015809	T=0.186, C=0.814	Variant in LD with rs2842188 (R2=0.8133), variant removed.
rs11210871	chr1:44029353	C=0.477, G=0.523	Variant kept.
rs6656457	chr1:44233662	G=0.7, C=0.3	Variant kept.
rs4660749	chr1:44250301	T=0.115, G=0.885	Variant kept.
rs11577684	chr1:44254280	C=0.808, G=0.192	Variant kept.
rs246776	chr1:44274699	C=0.582, T=0.418	Variant kept.
rs2906455	chr1:44341895	T=0.115, C=0.885	Variant in LD with rs4660749 (R2=0.9007), variant removed.
rs11210937	chr1:44405563	T=0.42, C=0.58	Variant kept.
rs2993619	chr1:44455203	T=0.141, C=0.859	Variant kept.
rs7525929	chr1:44701277	C=0.768, G=0.232	Variant kept.
rs12078192	chr1:44826511	T=0.771, G=0.229	Variant in LD with rs7525929 (R2=0.937), variant removed.
rs3219489	chr1:45797505	C=0.687, G=0.313	Variant kept.
rs12042903	chr1:45966298	A=0.733, G=0.267	Variant kept.
rs114026833	chr1:48480946	A=0.982, G=0.018	Variant MAF is 0.0176, variant removed.
rs1079130	chr1:49490428	C=0.55, T=0.45	Variant kept.
rs354168	chr1:49642698	T=0.545, G=0.455	Variant in LD with rs1079130 (R2=0.7574), variant removed.
rs6702977	chr1:49771108	C=0.593, T=0.407	Variant in LD with rs1079130 (R2=0.7329), variant removed.
rs4926814	chr1:49957136	A=0.732, G=0.268	Variant kept.
rs1578800	chr1:50110070	A=0.734, G=0.266	Variant in LD with rs4926814 (R2=0.9817), variant removed.
rs4926831	chr1:50290101	C=0.712, T=0.288	Variant in LD with rs4926814 (R2=0.8679), variant removed.
rs11205668	chr1:50416830	C=0.713, T=0.287	Variant in LD with rs4926814 (R2=0.8645), variant removed.
rs6685278	chr1:50543816	A=0.662, G=0.338	Variant in LD with rs4926814 (R2=0.6709), variant removed.
rs572377290	chr1:51273992-51273992	NA	Variant not in 1000G VCF file, variant removed.
rs12406969	chr1:52504176	G=0.953, T=0.047	Variant MAF is 0.0467, variant removed.
rs114151376	chr1:52746501	T=0.952, G=0.048	Variant MAF is 0.0483, variant removed.
rs144781018	chr1:52964160	C=0.94, T=0.06	Variant kept.
rs1047619	chr1:53074412	A=0.865, G=0.135	Variant kept.
rs72664111	chr1:54469084	C=0.982, T=0.018	Variant MAF is 0.0182, variant removed.
rs1831539	chr1:59560337	T=0.624, C=0.376	Variant kept.
rs564109448	chr1:66322769	T=1.0, A=0.0	Variant MAF is 0.0002, variant removed.
rs1925409	chr1:67365089	T=0.405, C=0.595	Variant kept.
rs61780038	chr1:67487376	C=0.446, A=0.554	Variant in LD with rs1925409 (R2=0.6824), variant removed.
rs854286	chr1:69184214	A=0.113, G=0.887	Variant kept.
rs112134147	chr1:69284323	C=0.872, T=0.128	Variant in LD with rs854286 (R2=0.813), variant removed.
rs2420551	chr1:69438777	T=0.213, A=0.787	Variant kept.
rs12564885	chr1:72063310	A=0.735, T=0.265	Variant kept.
rs4348675	chr1:72515717	T=0.947, C=0.053	Variant kept.
rs1486091	chr1:72571364	C=0.449, T=0.551	Variant kept.
rs67474621	chr1:72577950	A=0.56, T=0.44	Variant in LD with rs1486091 (R2=0.801), variant removed.
rs77944304	chr1:72582779	C=0.834, T=0.166	Variant kept.
rs12128707	chr1:72588119	A=0.825, G=0.175	Variant kept.
rs114030538	chr1:72588658	T=0.982, C=0.018	Variant MAF is 0.0184, variant removed.
rs11587895	chr1:72612615	T=0.805, C=0.195	Variant in LD with rs77944304 (R2=0.8017), variant removed.
rs17589603	chr1:72632885	A=0.93, G=0.07	Variant kept.
rs9424976	chr1:72718610	T=0.804, C=0.196	Variant kept.
rs1620977	chr1:72729142	A=0.161, G=0.839	Variant kept.
rs34305371	chr1:72733610	G=0.966, A=0.034	Variant MAF is 0.0339, variant removed.
rs1870676	chr1:72744996	T=0.442, C=0.558	Variant kept.
rs66495454	chr1:72748567	-=0.786, TCCT=0.214	Variant in LD with rs1620977 (R2=0.68), variant removed.
rs3128341	chr1:72749848	T=0.176, C=0.824	Variant kept.
rs3101338	chr1:72750353	C=0.168, A=0.832	Variant in LD with rs3128341 (R2=0.9467), variant removed.
rs11209943	chr1:72750500	A=0.418, G=0.582	Variant in LD with rs1870676 (R2=0.6741), variant removed.
rs7531118	chr1:72837239	T=0.715, C=0.285	Variant kept.
rs12724444	chr1:72904288	G=0.965, A=0.035	Variant MAF is 0.0351, variant removed.
rs61491549	chr1:72945762	G=0.907, T=0.093	Variant kept.
rs10873947	chr1:77986516	G=0.67, A=0.33	Variant kept.
rs668766	chr1:78585968	A=0.675, G=0.325	Variant kept.
rs563093	chr1:83284562	A=0.501, G=0.499	Variant kept.
rs41293013	chr1:84417585	T=0.997, C=0.003	Variant MAF is 0.0028, variant removed.
rs183687254	chr1:86374521	T=0.99, A=0.01	Variant MAF is 0.0096, variant removed.
rs12091709	chr1:90343951	A=0.862, G=0.138	Variant kept.
rs6669072	chr1:91247345	C=0.754, T=0.246	Variant kept.
rs10922924	chr1:91252863	G=0.748, A=0.252	Variant in LD with rs6669072 (R2=0.959), variant removed.
rs6668048	chr1:96199657	C=0.745, T=0.255	Variant kept.
rs7534501	chr1:96221514	G=0.808, A=0.192	Variant in LD with rs6668048 (R2=0.6772), variant removed.
rs516902	chr1:96700020	C=0.511, T=0.489	Variant kept.
rs326915	chr1:96857105	C=0.531, T=0.469	Variant in LD with rs516902 (R2=0.6157), variant removed.
rs653958	chr1:96884006	A=0.684, G=0.316	Variant kept.
rs61789318	chr1:97099041	T=0.864, G=0.136	Variant kept.
rs61786416	chr1:97283538	A=0.917, G=0.083	Variant kept.
rs10493889	chr1:97447183	T=0.912, C=0.088	Variant kept.
rs9324380	chr1:98461132	G=0.073, C=0.927	Variant kept.
rs11804556	chr1:98498441	G=0.957, A=0.043	Variant MAF is 0.0425, variant removed.
rs190925241	chr1:98500649	TA=NA, AA,T=NA	Variant is not biallelic, variant removed.
rs72737821	chr1:98581337	A=0.856, T=0.144	Variant kept.
rs1473474	chr1:98588885	T=0.58, C=0.42	Variant kept.
rs10875231	chr1:100000012	G=0.699, T=0.301	Variant kept.
rs7522293	chr1:103539981	A=0.335, G=0.665	Variant kept.
rs2376280	chr1:103568464	G=0.422, A=0.578	Variant kept.
rs6577362	chr1:103632361	A=0.709, G=0.291	Variant kept.
rs1528204	chr1:103656578	T=0.655, C=0.345	Variant in LD with rs6577362 (R2=0.7459), variant removed.
rs407102	chr1:109846278	C=0.271, T=0.729	Variant kept.
rs10858096	chr1:109967104	C=0.568, A=0.432	Variant kept.
rs1144593	chr1:110030945	A=0.782, G=0.218	Variant kept.
rs2297797	chr1:110040680	C=0.582, T=0.418	Variant in LD with rs10858096 (R2=0.6234), variant removed.
rs2091329	chr1:110042079	A=0.585, G=0.415	Variant kept.
rs112780312	chr1:153797015	G=0.74, A=0.26	Variant kept.
rs11264680	chr1:153926078	T=0.737, C=0.263	Variant in LD with rs112780312 (R2=0.9161), variant removed.
rs3738030	chr1:154575315	A=0.909, C=0.091	Variant kept.
rs2275200	chr1:156911379	A=0.767, G=0.233	Variant kept.
rs12403413	chr1:157017405	C=0.807, A=0.193	Variant kept.
rs115688341	chr1:166167723	C=0.998, A=0.002	Variant MAF is 0.0018, variant removed.
rs34320898	chr1:171759139	G=0.895, C=0.105	Variant kept.
rs12140760	chr1:173429995	G=0.612, A=0.388	Variant kept.
rs7365380	chr1:173625710	T=0.635, C=0.365	Variant kept.
rs2208849	chr1:173831882	A=0.345, G=0.655	Variant in LD with rs7365380 (R2=0.7314), variant removed.
rs7512930	chr1:174288602	A=0.382, G=0.618	Variant kept.
rs333418	chr1:174676432	C=0.497, T=0.503	Variant kept.
rs1793291	chr1:174791813	C=0.505, T=0.495	Variant in LD with rs333418 (R2=0.9675), variant removed.
rs2901984	chr1:175777467	C=0.219, G=0.781	Variant kept.
rs76856191	chr1:181585367	G=0.984, A=0.016	Variant MAF is 0.0156, variant removed.
rs199928	chr1:181740201	T=0.213, C=0.787	Variant kept.
rs73061369	chr1:182584046	C=0.991, T=0.009	Variant MAF is 0.0088, variant removed.
rs12748895	chr1:183272486	C=0.686, T=0.314	Variant kept.
rs10911301	chr1:183282575	A=0.581, G=0.419	Variant kept.
rs527825	chr1:183340238	A=0.459, G=0.541	Variant kept.
rs4652800	chr1:183383643	T=0.616, C=0.384	Variant in LD with rs10911301 (R2=0.6785), variant removed.
rs4652802	chr1:183426758	A=0.66, G=0.34	Variant kept.
rs2794619	chr1:183459670	G=0.647, A=0.353	Variant kept.
rs789182	chr1:183527103	T=0.814, C=0.186	Variant kept.
rs147358900	chr1:200049553	T=1.0, C=0.0	Variant MAF is 0.0004, variant removed.
rs2678210	chr1:201787940	T=0.826, C=0.174	Variant kept.
rs9427716	chr1:202012252	C=0.505, T=0.495	Variant kept.
rs538260231	chr1:203277405	G=0.998, A=0.002	Variant MAF is 0.0016, variant removed.
rs12035608	chr1:205541515	C=0.644, A=0.356	Variant kept.
rs1772143	chr1:205799987	T=0.862, A=0.138	Variant kept.
rs2724373	chr1:207999200	C=0.851, T=0.149	Variant kept.
rs71635159	chr1:208016974	G=0.965, A=0.035	Variant MAF is 0.0353, variant removed.
rs12030888	chr1:208410364	A=0.69, T=0.31	Variant kept.
rs9429818	chr1:209767833	C=0.861, T=0.139	Variant kept.
rs7546104	chr1:210027965	G=0.894, A=0.106	Variant kept.
rs742690	chr1:210482140	G=0.635, T=0.365	Variant kept.
rs11117646	chr1:216830128	T=0.866, A=0.134	Variant kept.
rs10779271	chr1:216832989	A=0.611, G=0.389	Variant kept.
rs1953522	chr1:216837241	A=0.475, C=0.525	Variant kept.
rs34123076	chr1:222764229	C=NA, CAAAATA,T=NA	Variant is not biallelic, variant removed.
rs41314284	chr1:226790001	C=0.959, T=0.041	Variant MAF is 0.0411, variant removed.
rs151022175	chr1:231326697	G=0.999, A=0.001	Variant MAF is 0.0008, variant removed.
rs1538977	chr1:231897303	A=0.809, G=0.191	Variant kept.
rs6681366	chr1:238433005	G=0.569, A=0.431	Variant kept.
rs10924473	chr1:246222323	T=NA, C,G=NA	Variant is not biallelic, variant removed.
rs11253170	chr10:5464706	C=0.495, G=0.505	Variant kept.
rs35741360	chr10:12945180	G=0.845, A=0.155	Variant kept.
rs11813260	chr10:28684331	A=0.985, G=0.015	Variant MAF is 0.0152, variant removed.
rs7069887	chr10:29569272	A=0.862, C=0.138	Variant kept.
rs475616	chr10:30496905	A=0.415, G=0.585	Variant kept.
rs7079083	chr10:33676655	A=0.477, T=0.523	Variant kept.
rs551170370	chr10:61177973-61177973	NA	Variant not in 1000G VCF file, variant removed.
rs7075591	chr10:63670814	G=0.801, A=0.199	Variant kept.
rs10761733	chr10:65034784	T=0.419, C=0.581	Variant kept.
rs2393967	chr10:65133156	A=0.796, C=0.204	Variant kept.
rs10761765	chr10:65188973	A=0.413, G=0.587	Variant in LD with rs10761733 (R2=0.9157), variant removed.
rs7924036	chr10:65191645	G=0.53, T=0.47	Variant kept.
rs11812934	chr10:65320730	G=0.84, A=0.16	Variant kept.
rs2928092	chr10:65422624	T=0.348, C=0.652	Variant kept.
rs1880067	chr10:65597702	A=0.546, G=0.454	Variant kept.
rs10996430	chr10:67213589	A=0.888, G=0.112	Variant kept.
rs76326634	chr10:68583978	G=0.998, A=0.002	Variant MAF is 0.0016, variant removed.
rs10998279	chr10:70324448	A=0.862, G=0.138	Variant kept.
rs12777271	chr10:70464878	A=0.903, G=0.097	Variant kept.
rs10998457	chr10:70602856	G=0.735, A=0.265	Variant kept.
rs79902961	chr10:77402906	T=0.978, C=0.022	Variant MAF is 0.0216, variant removed.
rs11186478	chr10:92926700	G=0.967, A=0.033	Variant MAF is 0.0329, variant removed.
rs1891275	chr10:93442240	T=0.24, C=0.76	Variant kept.
rs1891273	chr10:93442379	C=0.466, T=0.534	Variant kept.
rs72811035	chr10:97998320	G=0.988, A=0.012	Variant MAF is 0.0124, variant removed.
rs4148398	chr10:101592622	A=0.263, G=0.737	Variant kept.
rs11596211	chr10:101840119	T=0.829, A=0.171	Variant kept.
rs1408579	chr10:101912194	C=0.812, T=0.188	Variant kept.
rs61871342	chr10:102038641	G=0.75, A=0.25	Variant kept.
rs17696300	chr10:103376996	G=0.981, A=0.019	Variant MAF is 0.019, variant removed.
rs749694	chr10:103519784	A=0.554, G=0.446	Variant kept.
rs2735421	chr10:103541016	T=0.403, G=0.597	Variant kept.
rs3740422	chr10:103565960	G=0.799, C=0.201	Variant kept.
rs1044258	chr10:103605714	T=0.806, C=0.194	Variant in LD with rs3740422 (R2=0.9275), variant removed.
rs61874768	chr10:103880118	G=0.929, T=0.071	Variant kept.
rs10786662	chr10:103989812	G=0.386, C=0.614	Variant kept.
rs2485371	chr10:104034087	T=0.667, C=0.333	Variant in LD with rs10786662 (R2=0.7257), variant removed.
rs72845660	chr10:104071973	C=0.797, G=0.203	Variant kept.
rs12772375	chr10:104082688	T=0.57, G=0.43	Variant kept.
rs11191270	chr10:104124605	C=0.843, T=0.157	Variant kept.
rs117793008	chr10:104198528	A=0.976, G=0.024	Variant MAF is 0.0244, variant removed.
rs71473523	chr10:106251708	C=0.893, T=0.107	Variant kept.
rs3896224	chr10:106467853	A=0.602, G=0.398	Variant kept.
rs1484246	chr10:106961404	G=0.75, A=0.25	Variant kept.
rs10736180	chr10:107363588	G=0.482, A=0.518	Variant kept.
rs12571678	chr10:107568998	G=0.552, T=0.448	Variant kept.
rs149186070	chr10:107680240	C=0.997, A=0.003	Variant MAF is 0.0026, variant removed.
rs11196234	chr10:114874406	C=0.857, A=0.143	Variant kept.
rs10490919	chr10:117512588	T=0.515, G=0.485	Variant kept.
rs561635855	chr10:123777557-123777557	NA	Variant not in 1000G VCF file, variant removed.
rs35608616	chr10:125429549	G=0.825, A=0.175	Variant kept.
rs7084727	chr10:125451208	G=0.789, A=0.211	Variant kept.
rs574316709	chr10:125755076	T=0.99, C=0.01	Variant MAF is 0.0098, variant removed.
rs4962322	chr10:127932765	C=0.843, A=0.157	Variant kept.
rs2799401	chr10:130112024	C=0.212, G=0.788	Variant kept.
rs1452858	chr10:130983938	C=0.461, T=0.539	Variant kept.
rs7921305	chr10:133775196	G=0.743, A=0.257	Variant kept.
rs12761761	chr10:133775375	C=0.794, T=0.206	Variant in LD with rs7921305 (R2=0.7529), variant removed.
rs3890065	chr11:12758767	C=0.514, G=0.486	Variant kept.
rs2099744	chr11:12866146	G=0.383, A=0.617	Variant kept.
rs4528309	chr11:13284056	C=0.805, G=0.195	Variant kept.
rs588470	chr11:16380754	A=0.631, C=0.369	Variant kept.
rs35891966	chr11:20129311	G=0.978, A=0.022	Variant MAF is 0.0224, variant removed.
rs11026774	chr11:22782755	C=0.5, T=0.5	Variant kept.
rs75764622	chr11:25260988	G=0.986, C=0.014	Variant MAF is 0.014, variant removed.
rs143665171	chr11:27009327	G=0.999, A=0.001	Variant MAF is 0.0012, variant removed.
rs7396827	chr11:28577867	T=0.315, C=0.685	Variant kept.
rs4636654	chr11:28642653	G=0.47, A=0.53	Variant kept.
rs11034246	chr11:37599783	T=0.902, C=0.098	Variant kept.
rs10768562	chr11:39955798	G=0.881, A=0.119	Variant kept.
rs189977224	chr11:42711421	T=0.992, A=0.008	Variant MAF is 0.0078, variant removed.
rs1484399	chr11:45060671	G=0.292, A=0.708	Variant kept.
rs7937459	chr11:45068571	C=0.549, A=0.451	Variant kept.
rs1351848	chr11:45073858	C=0.455, T=0.545	Variant kept.
rs34937552	chr11:45123798	G=0.624, A=0.376	Variant kept.
rs73464507	chr11:45123931	G=0.867, C=0.133	Variant kept.
rs10742765	chr11:45744698	C=0.874, T=0.126	Variant kept.
rs61882549	chr11:46070935	C=0.99, T=0.01	Variant MAF is 0.0098, variant removed.
rs61884130	chr11:46241757	C=0.992, T=0.008	Variant MAF is 0.0084, variant removed.
rs7936413	chr11:46393958	T=0.763, C=0.237	Variant kept.
rs4606447	chr11:46691737	A=0.509, G=0.491	Variant kept.
rs10838613	chr11:46711778	A=0.229, C=0.771	Variant kept.
rs9667108	chr11:46935185	G=0.813, C=0.187	Variant kept.
rs61897848	chr11:47198638	C=0.968, T=0.032	Variant MAF is 0.0323, variant removed.
rs4992357	chr11:47393638	T=0.301, C=0.699	Variant kept.
rs11605348	chr11:47606483	G=0.741, A=0.259	Variant in LD with rs4992357 (R2=0.644), variant removed.
rs3817334	chr11:47650993	C=0.674, T=0.326	Variant in LD with rs4992357 (R2=0.6827), variant removed.
rs34923397	chr11:47769564	G=0.752, A=0.248	Variant kept.
rs113945456	chr11:47871368	G=0.747, C=0.253	Variant in LD with rs34923397 (R2=0.9509), variant removed.
rs72899741	chr11:48078846	G=0.991, T=0.009	Variant MAF is 0.009, variant removed.
rs184694846	chr11:50558265	T=0.997, C=0.003	Variant MAF is 0.0028, variant removed.
rs567071568	chr11:50678221	G=0.997, C=0.003	Variant MAF is 0.0026, variant removed.
rs139411693	chr11:51266469	G=0.997, A=0.003	Variant MAF is 0.0026, variant removed.
rs10750866	chr11:57404779	A=0.716, G=0.284	Variant kept.
rs3781885	chr11:57570680	C=0.833, T=0.167	Variant kept.
rs606731	chr11:57687338	G=0.506, A=0.494	Variant kept.
rs3802951	chr11:61273700	T=0.914, C=0.086	Variant kept.
rs7941785	chr11:63861317	A=0.45, G=0.55	Variant kept.
rs683686	chr11:63892301	T=0.591, C=0.409	Variant kept.
rs2236647	chr11:63964605	C=0.436, T=0.564	Variant kept.
rs80181608	chr11:64120800	G=0.991, A=0.009	Variant MAF is 0.0086, variant removed.
rs9971487	chr11:66666996	T=0.787, C=0.213	Variant kept.
rs1225124	chr11:76519102	A=0.651, G=0.349	Variant kept.
rs547292	chr11:78558239	G=0.839, T=0.161	Variant kept.
rs2373353	chr11:79162622	A=0.66, G=0.34	Variant kept.
rs472190	chr11:90034660	A=0.822, G=0.178	Variant kept.
rs2155076	chr11:90389865	C=0.714, T=0.286	Variant kept.
rs4400760	chr11:90494775	G=0.268, A=0.732	Variant kept.
rs1528749	chr11:90731253	T=0.315, C=0.685	Variant kept.
rs502521	chr11:95533557	T=0.789, A=0.211	Variant kept.
rs2508713	chr11:95547927	T=0.789, A=0.211	Variant in LD with rs502521 (R2=0.9904), variant removed.
rs523934	chr11:95641775	G=0.703, A=0.297	Variant kept.
rs11212364	chr11:97574984	A=0.944, G=0.056	Variant kept.
rs11218881	chr11:99086508	T=0.875, C=0.125	Variant kept.
rs7116046	chr11:105827909	C=0.662, T=0.338	Variant kept.
rs10789907	chr11:112559814	A=0.49, C=0.51	Variant kept.
rs2186710	chr11:112827048	C=0.389, G=0.611	Variant kept.
rs11214475	chr11:112944050	C=0.772, G=0.228	Variant kept.
rs2885208	chr11:112965156	T=0.766, C=0.234	Variant in LD with rs11214475 (R2=0.8072), variant removed.
rs138488120	chr11:120144571	C=0.962, A=0.038	Variant MAF is 0.0379, variant removed.
rs77216358	chr11:120311157	A=0.981, G=0.019	Variant MAF is 0.0186, variant removed.
rs17128423	chr11:123982974	T=0.871, C=0.129	Variant kept.
rs17128425	chr11:123983349	T=0.892, A=0.108	Variant in LD with rs17128423 (R2=0.6847), variant removed.
rs12541	chr11:124623492	T=0.627, C=0.373	Variant kept.
rs7116186	chr11:133540592	C=0.709, T=0.291	Variant kept.
rs329672	chr11:133799132	C=0.516, T=0.484	Variant kept.
rs12291823	chr11:133826909	G=0.866, A=0.134	Variant kept.
rs3758927	chr11:133829644	C=0.909, G=0.091	Variant kept.
rs11061991	chr12:1937075	C=0.841, G=0.159	Variant kept.
rs10845202	chr12:10834865	C=0.705, T=0.295	Variant kept.
rs3925523	chr12:13391291	G=0.401, A=0.599	Variant kept.
rs11055406	chr12:13544241	G=0.62, A=0.38	Variant kept.
rs141426703	chr12:14082937	G=0.991, A=0.009	Variant MAF is 0.0088, variant removed.
rs7978070	chr12:14511806	T=0.519, C=0.481	Variant kept.
rs4764094	chr12:14643717	T=0.458, G=0.542	Variant in LD with rs7978070 (R2=0.7612), variant removed.
rs10846167	chr12:15515945	C=0.658, T=0.342	Variant kept.
rs55754731	chr12:15532891	T=0.895, C=0.105	Variant kept.
rs10846170	chr12:15533131	G=0.596, A=0.404	Variant in LD with rs10846167 (R2=0.606), variant removed.
rs1318878	chr12:15543479	C=0.787, A=0.213	Variant kept.
rs11056556	chr12:15707132	G=0.717, A=0.283	Variant kept.
rs12368628	chr12:16128785	C=0.796, G=0.204	Variant kept.
rs997479	chr12:24401200	T=0.495, C=0.505	Variant kept.
rs2651374	chr12:32582858	G=0.442, A=0.558	Variant kept.
rs10772116	chr12:33897795	G=0.513, C=0.487	Variant kept.
rs9739724	chr12:34457254	C=0.845, T=0.155	Variant kept.
rs3924704	chr12:34557833	C=0.824, T=0.176	Variant in LD with rs9739724 (R2=0.8499), variant removed.
rs9739246	chr12:34680008	C=0.763, T=0.237	Variant kept.
rs9669269	chr12:34840661	G=0.614, A=0.386	Variant kept.
rs11520077	chr12:38066271	T=0.618, G=0.382	Variant kept.
rs11514048	chr12:38227575	T=0.835, C=0.165	Variant in LD with rs9739724 (R2=0.8055), variant removed.
rs10880262	chr12:38328696	C=0.625, T=0.375	Variant kept.
rs1843892	chr12:38616965	A=0.693, G=0.307	Variant kept.
rs146865992	chr12:49385699	C=0.983, T=0.017	Variant MAF is 0.0174, variant removed.
rs1054442	chr12:49389320	A=0.522, C=0.478	Variant kept.
rs10875914	chr12:49422094	A=0.545, G=0.455	Variant in LD with rs1054442 (R2=0.7119), variant removed.
rs10875915	chr12:49430094	C=0.596, T=0.404	Variant in LD with rs1054442 (R2=0.6028), variant removed.
rs11168839	chr12:49457635	G=0.576, A=0.424	Variant in LD with rs1054442 (R2=0.6141), variant removed.
rs7959831	chr12:49474232	G=0.945, T=0.055	Variant kept.
rs11168936	chr12:49645240	T=0.373, C=0.627	Variant kept.
rs11168951	chr12:49661715	C=0.756, T=0.244	Variant kept.
rs7487854	chr12:50150266	G=0.881, T=0.119	Variant kept.
rs77360222	chr12:51327583	T=0.99, C=0.01	Variant MAF is 0.0098, variant removed.
rs113316657	chr12:51735886	C=0.985, T=0.015	Variant MAF is 0.015, variant removed.
rs1702877	chr12:56427808	C=0.799, T=0.201	Variant kept.
rs877636	chr12:56480583	G=0.354, A=0.646	Variant kept.
rs1962047	chr12:58292707	G=0.607, A=0.393	Variant kept.
rs349885	chr12:62314921	A=0.774, G=0.226	Variant kept.
rs139369546	chr12:72026373	C=0.996, T=0.004	Variant MAF is 0.0042, variant removed.
rs61754230	chr12:72179446	C=0.995, T=0.005	Variant MAF is 0.0052, variant removed.
rs12424549	chr12:75513772	A=0.919, G=0.081	Variant kept.
rs936414	chr12:75548466	A=0.605, G=0.395	Variant kept.
rs10746056	chr12:79526915	G=0.422, C=0.578	Variant kept.
rs6539284	chr12:79592680	T=0.765, C=0.235	Variant kept.
rs7963801	chr12:79685226	T=0.238, C=0.762	Variant in LD with rs6539284 (R2=0.937), variant removed.
rs1732664	chr12:79747487	T=0.202, C=0.798	Variant kept.
rs78962209	chr12:82325521	T=0.997, A=0.003	Variant MAF is 0.0026, variant removed.
rs141885450	chr12:90559122	T=0.999, C=0.001	Variant MAF is 0.0006, variant removed.
rs7312919	chr12:92960905	C=0.72, G=0.28	Variant kept.
rs17251689	chr12:93067870	G=0.779, C=0.221	Variant kept.
rs17790352	chr12:93176205	A=0.831, T=0.169	Variant kept.
rs10859383	chr12:93207451	C=0.805, T=0.195	Variant in LD with rs17790352 (R2=0.8408), variant removed.
rs7970111	chr12:93325426	A=0.832, G=0.168	Variant in LD with rs17790352 (R2=0.9396), variant removed.
rs7969328	chr12:98051361	G=0.784, A=0.216	Variant kept.
rs12230740	chr12:98634990	G=0.809, T=0.191	Variant kept.
rs61940242	chr12:99681672	T=0.898, G=0.102	Variant kept.
rs77266018	chr12:106046556	A=0.991, G=0.009	Variant MAF is 0.0094, variant removed.
rs6539262	chr12:106684765	G=0.315, A=0.685	Variant kept.
rs4964273	chr12:109103673	T=0.337, G=0.663	Variant kept.
rs7300001	chr12:110581731	A=0.964, G=0.036	Variant MAF is 0.0355, variant removed.
rs3847952	chr12:111746678	T=0.386, G=0.614	Variant kept.
rs7296313	chr12:111878526	T=0.508, C=0.492	Variant kept.
rs4766578	chr12:111904371	T=0.151, A=0.849	Variant kept.
rs1029388	chr12:111926901	T=0.465, C=0.535	Variant in LD with rs7296313 (R2=0.829), variant removed.
rs648997	chr12:111976776	C=0.353, T=0.647	Variant kept.
rs847895	chr12:112118576	T=0.786, C=0.214	Variant kept.
rs9971942	chr12:112256042	C=0.589, T=0.411	Variant kept.
rs7978068	chr12:112501766	T=0.498, G=0.502	Variant in LD with rs7296313 (R2=0.6005), variant removed.
rs7956202	chr12:112661263	T=0.51, G=0.49	Variant in LD with rs9971942 (R2=0.664), variant removed.
rs10850031	chr12:112771063	T=0.372, G=0.628	Variant in LD with rs648997 (R2=0.6564), variant removed.
rs11066320	chr12:112906415	A=0.134, G=0.866	Variant in LD with rs4766578 (R2=0.8089), variant removed.
rs7978851	chr12:112928451	G=0.504, A=0.496	Variant in LD with rs9971942 (R2=0.6135), variant removed.
rs232918	chr12:113082831	T=0.65, A=0.35	Variant kept.
rs58984824	chr12:116771071	C=0.904, A=0.096	Variant kept.
rs1667586	chr12:122382179	A=0.494, G=0.506	Variant kept.
rs4275659	chr12:123447928	T=0.512, C=0.488	Variant kept.
rs1727307	chr12:123575742	A=0.34, G=0.66	Variant kept.
rs2030401	chr12:123751339	G=0.603, A=0.397	Variant kept.
rs56309603	chr12:123895053	C=0.615, T=0.385	Variant in LD with rs2030401 (R2=0.8314), variant removed.
rs7301953	chr12:124405871	G=0.748, A=0.252	Variant kept.
rs549230195	chr12:133143327	G=0.997, A=0.003	Variant MAF is 0.0034, variant removed.
rs4294650	chr13:21356540	C=0.527, T=0.473	Variant kept.
rs9578326	chr13:21487599	G=0.618, T=0.382	Variant kept.
rs75501492	chr13:21921048	C=0.883, G=0.117	Variant kept.
rs530315964	chr13:35124169-35124169	NA	Variant not in 1000G VCF file, variant removed.
rs7331824	chr13:48281047	T=0.33, G=0.67	Variant kept.
rs7998721	chr13:48382345	C=0.752, T=0.248	Variant kept.
rs9591287	chr13:50184980	G=0.686, A=0.314	Variant kept.
rs2066591	chr13:50708904	T=0.811, C=0.189	Variant kept.
rs3803259	chr13:53613331	G=0.591, C=0.409	Variant kept.
rs9569206	chr13:55703218	A=0.556, G=0.444	Variant kept.
rs9597121	chr13:55721847	T=NA, A,G=NA	Variant is not biallelic, variant removed.
rs9597254	chr13:56325337	A=0.766, T=0.234	Variant kept.
rs4885968	chr13:56988084	A=0.771, T=0.229	Variant kept.
rs7997462	chr13:58257165	C=0.163, T=0.837	Variant kept.
rs4353386	chr13:58263290	A=0.669, G=0.331	Variant kept.
rs9537782	chr13:58288880	T=0.31, C=0.69	Variant kept.
rs1595217	chr13:58455528	C=0.503, A=0.497	Variant kept.
rs7998050	chr13:58473866	A=0.363, G=0.637	Variant kept.
rs3843954	chr13:58548511	G=0.819, C=0.181	Variant kept.
rs1036449	chr13:58565876	C=0.682, T=0.318	Variant kept.
rs9537923	chr13:58606355	T=0.801, C=0.199	Variant in LD with rs3843954 (R2=0.8741), variant removed.
rs2321388	chr13:58691608	C=0.685, T=0.315	Variant in LD with rs1036449 (R2=0.752), variant removed.
rs716907	chr13:58709911	A=0.8, G=0.2	Variant kept.
rs4627212	chr13:58822051	A=0.699, G=0.301	Variant kept.
rs80074654	chr13:59083221	C=0.964, T=0.036	Variant MAF is 0.0355, variant removed.
rs183877724	chr13:59117686	A=0.998, G=0.002	Variant MAF is 0.002, variant removed.
rs944875	chr13:59212452	C=0.491, T=0.509	Variant kept.
rs11620425	chr13:59677665	C=0.988, G=0.012	Variant MAF is 0.012, variant removed.
rs11839321	chr13:59974439	A=0.837, C=0.163	Variant kept.
rs9541479	chr13:69221551	C=0.649, T=0.351	Variant kept.
rs117059932	chr13:74360340	C=0.997, T=0.003	Variant MAF is 0.0028, variant removed.
rs1335485	chr13:89015933	G=0.307, A=0.693	Variant kept.
rs9520384	chr13:89016992	G=0.673, A=0.327	Variant kept.
rs9560748	chr13:91710987	C=0.835, T=0.165	Variant kept.
rs9516855	chr13:97847992	A=0.894, G=0.106	Variant kept.
rs17568378	chr13:99002032	T=0.817, C=0.183	Variant kept.
rs74690524	chr13:105703264	A=0.995, T=0.005	Variant MAF is 0.0054, variant removed.
rs9587024	chr13:106583540	T=0.576, C=0.424	Variant kept.
rs17514375	chr13:106593392	T=0.925, C=0.075	Variant kept.
rs2476729	chr13:106604471	A=0.674, T=0.326	Variant kept.
rs7993710	chr13:106616283	C=0.792, T=0.208	Variant kept.
rs9558651	chr13:106617233	C=0.871, A=0.129	Variant kept.
rs942353	chr13:106631574	C=0.646, T=0.354	Variant kept.
rs1924399	chr13:106632499	T=0.477, G=0.523	Variant kept.
rs2478295	chr13:106635505	C=0.219, G=0.781	Variant kept.
rs2478286	chr13:106638739	G=0.215, C=0.785	Variant in LD with rs2478295 (R2=0.9756), variant removed.
rs2251499	chr13:106639856	T=0.18, C=0.82	Variant in LD with rs2478295 (R2=0.7809), variant removed.
rs2248179	chr13:106644322	A=0.173, G=0.827	Variant kept.
rs4772729	chr13:106647578	C=0.22, G=0.78	Variant in LD with rs2248179 (R2=0.7349), variant removed.
rs75590369	chr13:113115556	G=0.924, A=0.076	Variant kept.
rs2071586	chr14:24572495	G=0.509, C=0.491	Variant kept.
rs1245193	chr14:26918468	T=0.415, C=0.585	Variant kept.
rs178165	chr14:27028189	G=0.539, A=0.461	Variant kept.
rs1885076	chr14:27043304	T=0.476, G=0.524	Variant in LD with rs1245193 (R2=0.7306), variant removed.
rs8006700	chr14:27162904	T=0.536, A=0.464	Variant kept.
rs1950416	chr14:27170462	T=0.449, G=0.551	Variant in LD with rs8006700 (R2=0.705), variant removed.
rs1951536	chr14:29563936	A=0.08, C=0.92	Variant kept.
rs176217	chr14:29600359	C=0.075, T=0.925	Variant in LD with rs1951536 (R2=0.8922), variant removed.
rs117787553	chr14:29710453	A=0.964, G=0.036	Variant MAF is 0.0357, variant removed.
rs2333604	chr14:30071738	C=0.568, A=0.432	Variant kept.
rs971681	chr14:30074687	C=0.568, T=0.432	Variant in LD with rs2333604 (R2=1.0), variant removed.
rs28645341	chr14:30174078	T=0.675, C=0.325	Variant kept.
rs189801708	chr14:32248444	G=0.997, A=0.003	Variant MAF is 0.0028, variant removed.
rs12885221	chr14:33279010	G=0.823, C=0.177	Variant kept.
rs10133551	chr14:33282232	T=0.788, C=0.212	Variant in LD with rs12885221 (R2=0.7498), variant removed.
rs2007669	chr14:33289007	A=0.711, C=0.289	Variant kept.
rs2239647	chr14:33292743	A=0.289, C=0.711	Variant kept.
rs4647899	chr14:33293531	T=0.732, A=0.268	Variant in LD with rs2007669 (R2=0.8598), variant removed.
rs17522122	chr14:33302882	G=0.61, T=0.39	Variant kept.
rs7146202	chr14:33303517	A=0.579, G=0.421	Variant kept.
rs8016504	chr14:33308021	C=0.475, A=0.525	Variant kept.
rs11628208	chr14:36994709	C=0.822, A=0.178	Variant kept.
rs11622558	chr14:37002135	C=0.825, T=0.175	Variant in LD with rs11628208 (R2=0.9715), variant removed.
rs1951167	chr14:37008149	G=0.649, A=0.351	Variant kept.
rs11847782	chr14:41052541	G=0.514, A=0.486	Variant kept.
rs12886584	chr14:41081973	T=0.848, C=0.152	Variant kept.
rs35760956	chr14:41134168	A=0.517, G=0.483	Variant kept.
rs11621547	chr14:57433488	G=0.609, T=0.391	Variant kept.
rs17256010	chr14:60363127	A=0.812, C=0.188	Variant kept.
rs11158274	chr14:60507312	T=0.77, C=0.23	Variant in LD with rs17256010 (R2=0.6425), variant removed.
rs216531	chr14:60642970	G=0.76, C=0.24	Variant kept.
rs11158785	chr14:69553420	T=0.223, C=0.777	Variant kept.
rs28612284	chr14:69712437	T=0.909, G=0.091	Variant kept.
rs17106817	chr14:69716957	T=0.64, C=0.36	Variant kept.
rs1007934	chr14:73463479	G=0.765, A=0.235	Variant kept.
rs1160549	chr14:80464509	C=0.166, T=0.834	Variant kept.
rs67853298	chr14:85062962	A=0.717, G=0.283	Variant kept.
rs17124581	chr14:88826682	T=0.881, C=0.119	Variant kept.
rs55985762	chr14:89715495	A=0.259, T=0.741	Variant kept.
rs142853993	chr14:93766519	G=0.994, A=0.006	Variant MAF is 0.006, variant removed.
rs79866114	chr14:93963563	C=0.994, G=0.006	Variant MAF is 0.006, variant removed.
rs145410457	chr14:98358464	A=0.993, G=0.007	Variant MAF is 0.0074, variant removed.
rs17698580	chr14:98546911	T=0.803, C=0.197	Variant kept.
rs10145335	chr14:98547748	G=0.804, A=0.196	Variant in LD with rs17698580 (R2=0.9987), variant removed.
rs79470265	chr14:98649129	A=0.892, C=0.108	Variant kept.
rs7149169	chr14:103833065	G=0.656, A=0.344	Variant kept.
rs11629297	chr14:103840904	C=NA, G,T=NA	Variant is not biallelic, variant removed.
rs2071407	chr14:103987140	T=0.473, C=0.527	Variant kept.
rs2765042	chr14:103990745	G=0.519, A=0.481	Variant in LD with rs2071407 (R2=0.7639), variant removed.
rs8014069	chr14:104004311	C=0.694, A=0.306	Variant kept.
rs61996704	chr14:104011994	G=0.646, A=0.354	Variant kept.
rs10149470	chr14:104017953	A=0.5, G=0.5	Variant kept.
rs10129426	chr14:104018455	G=0.504, A=0.496	Variant in LD with rs10149470 (R2=0.7762), variant removed.
rs729437	chr14:104093521	C=0.535, T=0.465	Variant kept.
rs146639413	chr14:107020614	G=0.998, T=0.002	Variant MAF is 0.002, variant removed.
rs2289328	chr15:40705417	G=0.904, A=0.096	Variant kept.
rs11634187	chr15:40722781	T=0.912, G=0.088	Variant in LD with rs2289328 (R2=0.673), variant removed.
rs8036817	chr15:40970724	C=0.524, A=0.476	Variant kept.
rs12441495	chr15:41222487	G=0.953, C=0.047	Variant MAF is 0.0471, variant removed.
rs75322822	chr15:41356439	G=0.994, A=0.006	Variant MAF is 0.0064, variant removed.
rs77636966	chr15:41558841	G=0.994, A=0.006	Variant MAF is 0.0062, variant removed.
rs117643004	chr15:41764701	G=0.994, A=0.006	Variant MAF is 0.006, variant removed.
rs34019806	chr15:46427059	A=0.761, G=0.239	Variant kept.
rs12910424	chr15:46527677	C=NA, A,G=NA	Variant is not biallelic, variant removed.
rs55881236	chr15:46640956	C=0.62, T=0.38	Variant kept.
rs16959433	chr15:47708406	A=0.803, G=0.197	Variant kept.
rs16959783	chr15:47896550	C=0.862, T=0.138	Variant kept.
rs2573570	chr15:47950095	G=0.675, A=0.325	Variant kept.
rs4775714	chr15:48077925	A=0.704, G=0.296	Variant kept.
rs140834178	chr15:48394281	C=0.996, T=0.004	Variant MAF is 0.0042, variant removed.
rs3098189	chr15:50812797	G=0.709, A=0.291	Variant kept.
rs12438326	chr15:51037974	A=0.666, G=0.334	Variant in LD with rs3098189 (R2=0.6384), variant removed.
rs7172979	chr15:51817198	G=0.993, T=0.007	Variant MAF is 0.0068, variant removed.
rs72730918	chr15:51926808	G=0.961, T=0.039	Variant MAF is 0.0387, variant removed.
rs2606146	chr15:51985564	T=0.211, C=0.789	Variant kept.
rs17610835	chr15:52057940	A=0.994, G=0.006	Variant MAF is 0.0062, variant removed.
rs1035738	chr15:52196830	C=0.992, T=0.008	Variant MAF is 0.008, variant removed.
rs17612706	chr15:52442976	C=0.992, T=0.008	Variant MAF is 0.0076, variant removed.
rs4775367	chr15:61461451	A=0.646, G=0.354	Variant kept.
rs72739469	chr15:65738080	T=0.98, C=0.02	Variant MAF is 0.0202, variant removed.
rs28457012	chr15:65848111	A=0.705, T=0.295	Variant kept.
rs72741249	chr15:66016019	G=0.977, A=0.023	Variant MAF is 0.0226, variant removed.
rs36085856	chr15:70379236	G=0.907, C=0.093	Variant kept.
rs1452389	chr15:74138822	T=0.398, C=0.602	Variant kept.
rs2665103	chr15:82432715	T=0.37, C=0.63	Variant kept.
rs4778665	chr15:82436504	G=0.918, A=0.082	Variant kept.
rs8025964	chr15:82521770	G=0.602, A=0.398	Variant kept.
rs4778988	chr15:82540337	T=0.831, C=0.169	Variant kept.
rs3858954	chr15:82558034	G=0.348, C=0.652	Variant kept.
rs11854289	chr15:82558802	T=0.653, C=0.347	Variant in LD with rs2665103 (R2=0.6543), variant removed.
rs3850610	chr15:83221392	C=0.825, A=0.175	Variant kept.
rs7163848	chr15:83398315	C=0.915, T=0.085	Variant kept.
rs8028130	chr15:83403726	C=0.905, T=0.095	Variant in LD with rs7163848 (R2=0.8717), variant removed.
rs11635618	chr15:83508931	T=0.588, G=0.412	Variant kept.
rs7177462	chr15:83732905	G=0.801, A=0.199	Variant kept.
rs4386103	chr15:83917074	C=0.661, T=0.339	Variant kept.
rs935116	chr15:87973743	G=0.406, A=0.594	Variant kept.
rs1369429	chr15:88430934	T=0.485, C=0.515	Variant kept.
rs3784441	chr15:88451765	A=0.287, G=0.713	Variant kept.
rs12915189	chr15:91114376	A=0.402, G=0.598	Variant kept.
rs6496869	chr15:92467322	G=0.57, A=0.43	Variant kept.
rs2567426	chr15:96332861	A=0.263, G=0.737	Variant kept.
rs874283	chr16:316900	G=0.809, T=0.191	Variant kept.
rs874284	chr16:1004554	C=0.639, T=0.361	Variant kept.
rs874285	chr16:4922201	C=0.541, T=0.459	Variant kept.
rs874286	chr16:5083483	T=0.27, C=0.73	Variant kept.
rs874287	chr16:5811367	T=0.677, C=0.323	Variant kept.
rs874288	chr16:7229579	C=0.764, T=0.236	Variant kept.
rs874289	chr16:7249472	G=0.78, A=0.22	Variant kept.
rs874290	chr16:7265070	C=0.619, T=0.381	Variant kept.
rs874291	chr16:7666088	G=0.602, T=0.398	Variant kept.
rs874292	chr16:7673255	T=0.412, C=0.588	Variant in LD with rs11646221 (R2=0.7211), variant removed.
rs874293	chr16:7761736	G=0.96, T=0.04	Variant MAF is 0.0401, variant removed.
rs874294	chr16:9996931	T=0.999, C=0.001	Variant MAF is 0.0008, variant removed.
rs874295	chr16:10101152	C=0.938, A=0.062	Variant kept.
rs874296	chr16:10113376	C=0.39, A=0.61	Variant kept.
rs874297	chr16:10147478	T=0.913, G=0.087	Variant in LD with rs72774059 (R2=0.6105), variant removed.
rs874298	chr16:12180424	C=0.805, T=0.195	Variant kept.
rs874299	chr16:12197441	C=0.084, A=0.916	Variant kept.
rs874300	chr16:12215637	G=0.473, A=0.527	Variant kept.
rs874301	chr16:12580271	C=0.651, G=0.349	Variant kept.
rs874302	chr16:13026941	A=0.722, G=0.278	Variant kept.
rs874303	chr16:13156649	A=0.719, G=0.281	Variant kept.
rs874304	chr16:13630944	A=0.706, G=0.294	Variant kept.
rs874305	chr16:13912680	T=NA, C,G=NA	Variant is not biallelic, variant removed.
rs874306	chr16:13914784	A=0.612, C=0.388	Variant kept.
rs874307	chr16:15883490	T=0.932, C=0.068	Variant kept.
rs874308	chr16:18266347	T=0.412, C=0.588	Variant kept.
rs874309	chr16:24711214	T=0.956, C=0.044	Variant MAF is 0.0441, variant removed.
rs874310	chr16:24727064	A=0.248, G=0.752	Variant kept.
rs874311	chr16:24766841	T=0.588, C=0.412	Variant kept.
rs874312	chr16:28298418	A=0.904, C=0.096	Variant kept.
rs874313	chr16:28307940	C=0.635, T=0.365	Variant kept.
rs874314	chr16:28333411	G=0.887, A=0.113	Variant in LD with rs112223196 (R2=0.6176), variant removed.
rs874315	chr16:28338043	T=0.55, C=0.45	Variant kept.
rs874316	chr16:28489342	G=0.596, A=0.404	Variant kept.
rs874317	chr16:28523144	T=0.77, C=0.23	Variant kept.
rs874318	chr16:28527326	G=0.774, A=0.226	Variant in LD with rs56354901 (R2=0.9027), variant removed.
rs874319	chr16:28528623	T=0.668, C=0.332	Variant kept.
rs874320	chr16:28577931	T=0.667, C=0.333	Variant kept.
rs874321	chr16:28582142	G=0.509, T=0.491	Variant kept.
rs874322	chr16:28582849	A=0.58, G=0.42	Variant in LD with rs193628 (R2=0.697), variant removed.
rs874323	chr16:28618708	C=0.532, T=0.468	Variant kept.
rs874324	chr16:28620572	C=0.598, T=0.402	Variant kept.
rs874325	chr16:28622993	A=0.345, G=0.655	Variant kept.
rs874326	chr16:28644663	A=0.222, T=0.778	Variant kept.
rs874327	chr16:28651732	C=0.818, T=0.182	Variant kept.
rs874328	chr16:28825605	G=0.737, A=0.263	Variant kept.
rs874329	chr16:28829228	A=0.244, G=0.756	Variant kept.
rs874330	chr16:28847246	T=0.544, C=0.456	Variant kept.
rs874331	chr16:28865042	T=0.738, C=0.262	Variant in LD with rs2008514 (R2=0.9866), variant removed.
rs874332	chr16:28883327	T=0.255, C=0.745	Variant in LD with rs28888764 (R2=0.9358), variant removed.
rs874333	chr16:28973268	A=0.168, G=0.832	Variant kept.
rs874334	chr16:28995757	C=0.177, A=0.823	Variant in LD with rs11643297 (R2=0.9307), variant removed.
rs874335	chr16:50945156	A=0.806, G=0.194	Variant kept.
rs874336	chr16:51449543	C=0.833, T=0.167	Variant kept.
rs874337	chr16:51577196	T=0.557, C=0.443	Variant kept.
rs874338	chr16:51577730	C=0.424, G=0.576	Variant kept.
rs874339	chr16:53412862	C=0.7, T=0.3	Variant kept.
rs874340	chr16:53424943	T=0.703, C=0.297	Variant in LD with rs11640533 (R2=0.7954), variant removed.
rs874341	chr16:53429775	G=0.496, A=0.504	Variant kept.
rs874342	chr16:53494617	T=0.589, C=0.411	Variant in LD with rs7203132 (R2=0.6741), variant removed.
rs874343	chr16:53498655	C=0.753, G=0.247	Variant kept.
rs874344	chr16:53508802	T=0.891, A=0.109	Variant kept.
rs874345	chr16:53544630	C=0.814, G=0.186	Variant kept.
rs874346	chr16:55245037	G=0.914, A=0.086	Variant kept.
rs874347	chr16:56215936	C=0.342, T=0.658	Variant kept.
rs874348	chr16:61582586	G=0.837, A=0.163	Variant kept.
rs874349	chr16:61747669	T=0.767, G=0.233	Variant kept.
rs874350	chr16:62075138	G=0.515, A=0.485	Variant kept.
rs874351	chr16:68297228	G=0.844, A=0.156	Variant kept.
rs874352	chr16:69878534	C=0.56, G=0.44	Variant kept.
rs874353	chr16:70756066	C=0.674, T=0.326	Variant kept.
rs874354	chr16:70828327	G=0.469, T=0.531	Variant kept.
rs874355	chr16:71579667	A=0.37, C=0.63	Variant kept.
rs874356	chr16:71852833	C=0.229, A=0.771	Variant kept.
rs874357	chr16:71870700	G=0.215, A=0.785	Variant kept.
rs874358	chr16:71988106	C=0.213, T=0.787	Variant in LD with rs8051038 (R2=0.8881), variant removed.
rs874359	chr16:72389872	A=0.793, G=0.207	Variant kept.
rs874360	chr16:73899994	C=0.688, G=0.312	Variant kept.
rs874361	chr16:74860556	C=0.943, T=0.057	Variant kept.
rs874362	chr16:78570882	C=1.0, T=0.0	Variant MAF is 0.0002, variant removed.
rs874363	chr16:83315379	G=0.975, A=0.025	Variant MAF is 0.0246, variant removed.
rs874364	chr16:84751046	C=0.666, G=0.334	Variant kept.
rs76034074	chr17:641816	T=0.984, A=0.016	Variant MAF is 0.0158, variant removed.
rs75543711	chr17:1256074	G=0.884, A=0.116	Variant kept.
rs12938775	chr17:2574821	G=0.49, A=0.51	Variant kept.
rs113133947	chr17:2687691	A=0.982, C=0.018	Variant MAF is 0.0184, variant removed.
rs4796330	chr17:6356818	G=0.654, A=0.346	Variant kept.
rs57508443	chr17:7167776	T=0.956, C=0.044	Variant MAF is 0.0443, variant removed.
rs7640	chr17:7606722	C=0.489, G=0.511	Variant kept.
rs76539190	chr17:8036564	A=0.908, C=0.092	Variant kept.
rs7210683	chr17:12468095	A=0.195, G=0.805	Variant kept.
rs142177012	chr17:15579448	A=0.987, G=0.013	Variant MAF is 0.0134, variant removed.
rs11078398	chr17:17697099	G=0.451, A=0.549	Variant kept.
rs4925114	chr17:17711270	A=0.667, G=0.333	Variant kept.
rs12943914	chr17:17980671	G=0.753, A=0.247	Variant kept.
rs12325921	chr17:19613603	A=0.963, T=0.037	Variant MAF is 0.0373, variant removed.
rs574341066	chr17:20114436	C=1.0, T=0.0	Variant MAF is 0.0002, variant removed.
rs8081659	chr17:27213990	C=0.681, T=0.319	Variant kept.
rs12952704	chr17:27632359	A=0.911, C=0.089	Variant kept.
rs12946394	chr17:27796077	T=0.885, G=0.115	Variant kept.
rs9916613	chr17:28682453	T=0.616, A=0.384	Variant kept.
rs10512432	chr17:28812120	G=0.804, A=0.196	Variant kept.
rs141020954	chr17:28972337	C=0.985, T=0.015	Variant MAF is 0.0148, variant removed.
rs560769564	chr17:31363714	T=1.0, A=0.0	Variant MAF is 0.0002, variant removed.
rs140016681	chr17:32300292	T=0.994, C=0.006	Variant MAF is 0.006, variant removed.
rs2285640	chr17:34951204	G=0.408, A=0.592	Variant kept.
rs72823860	chr17:36627182	T=0.974, A=0.026	Variant MAF is 0.0262, variant removed.
rs8077456	chr17:38128765	G=0.648, C=0.352	Variant kept.
rs556275251	chr17:42422105	A=0.998, G=0.002	Variant MAF is 0.0016, variant removed.
rs4793161	chr17:42919009	A=0.226, G=0.774	Variant kept.
rs2289681	chr17:42989088	C=0.859, T=0.141	Variant kept.
rs61572747	chr17:43460891	A=0.799, G=0.201	Variant kept.
rs3843738	chr17:43739194	A=0.591, G=0.409	Variant kept.
rs143699161	chr17:43748712	A=0.849, G=0.151	Variant kept.
rs1724425	chr17:43781747	C=0.673, T=0.327	Variant kept.
rs1526123	chr17:43783340	T=0.446, C=0.554	Variant kept.
rs35116560	chr17:43804186	T=0.595, C=0.405	Variant kept.
rs12938031	chr17:43854502	A=0.829, G=0.171	Variant kept.
rs35076622	chr17:43856458	G=0.782, A=0.218	Variant kept.
rs242934	chr17:43936664	G=0.638, C=0.362	Variant kept.
rs1158660	chr17:43945288	G=0.706, A=0.294	Variant in LD with rs242934 (R2=0.7041), variant removed.
rs8065165	chr17:43970317	C=0.937, T=0.063	Variant kept.
rs11079727	chr17:43976813	C=0.924, A=0.076	Variant in LD with rs8065165 (R2=0.8077), variant removed.
rs28646281	chr17:43977846	T=0.8, G=0.2	Variant kept.
rs242559	chr17:44025888	C=0.246, A=0.754	Variant kept.
rs242562	chr17:44026739	G=0.604, A=0.396	Variant kept.
rs754593	chr17:44054696	G=0.443, A=0.557	Variant kept.
rs6503453	chr17:44062603	A=0.609, G=0.391	Variant kept.
rs8079215	chr17:44064851	C=0.242, T=0.758	Variant kept.
rs713522	chr17:44065263	T=0.522, C=0.478	Variant kept.
rs2471738	chr17:44076063	C=0.827, T=0.173	Variant kept.
rs8067056	chr17:44083948	T=0.691, C=0.309	Variant kept.
rs10775404	chr17:44167366	A=0.81, C=0.19	Variant kept.
rs117754181	chr17:44186478	G=0.985, A=0.015	Variant MAF is 0.0146, variant removed.
rs4988900	chr17:44342378	G=0.621, A=0.379	Variant kept.
rs2532345	chr17:44343902	G=0.571, A=0.429	Variant kept.
rs2957297	chr17:44368212	C=0.927, A=0.073	Variant kept.
rs3874943	chr17:44572068	A=0.514, G=0.486	Variant kept.
rs568039055	chr17:44632463	G=0.929, C=0.071	Variant kept.
rs199460	chr17:44764775	A=0.66, C=0.34	Variant kept.
rs35937770	chr17:44808360	G=0.8, A=0.2	Variant kept.
rs17698176	chr17:44819595	T=0.918, G=0.082	Variant kept.
rs62074125	chr17:44852612	A=0.825, C=0.175	Variant kept.
rs916888	chr17:44863133	T=0.872, C=0.128	Variant kept.
rs2074404	chr17:44865439	T=0.687, G=0.313	Variant kept.
rs9907781	chr17:45079189	C=0.2, G=0.8	Variant kept.
rs78505871	chr17:45252313	C=0.923, T=0.077	Variant kept.
rs17668126	chr17:45281257	T=0.88, G=0.12	Variant kept.
rs9894188	chr17:46044031	C=0.409, T=0.591	Variant kept.
rs882163	chr17:46093539	C=0.551, T=0.449	Variant kept.
rs16954078	chr17:46306127	T=0.924, A=0.076	Variant kept.
rs11079849	chr17:47090785	C=0.817, T=0.183	Variant kept.
rs9906944	chr17:47091420	C=0.728, T=0.272	Variant kept.
rs12453393	chr17:49872837	C=0.885, T=0.115	Variant kept.
rs1503043	chr17:50294365	C=0.734, G=0.266	Variant kept.
rs10515007	chr17:50395539	C=0.81, T=0.19	Variant kept.
rs12103449	chr17:50429500	G=0.571, C=0.429	Variant kept.
rs9890390	chr17:50573278	G=0.588, A=0.412	Variant kept.
rs16951547	chr17:50585898	T=0.79, G=0.21	Variant kept.
rs12950422	chr17:50937590	G=0.728, C=0.272	Variant kept.
rs35775492	chr17:53467616	T=0.374, C=0.626	Variant kept.
rs757485	chr17:56424710	T=0.521, C=0.479	Variant kept.
rs2526376	chr17:56427142	A=0.434, C=0.566	Variant in LD with rs757485 (R2=0.682), variant removed.
rs8070135	chr17:56459063	G=0.674, A=0.326	Variant kept.
rs2429369	chr17:56501420	A=0.385, G=0.615	Variant in LD with rs8070135 (R2=0.6142), variant removed.
rs6503863	chr17:56517034	G=0.5, A=0.5	Variant kept.
rs2302190	chr17:56584508	T=0.672, C=0.328	Variant kept.
rs740605	chr17:56604811	C=0.554, T=0.446	Variant in LD with rs6503863 (R2=0.7001), variant removed.
rs596714	chr17:56711542	G=0.633, A=0.367	Variant kept.
rs9904677	chr17:56873025	A=0.607, G=0.393	Variant in LD with rs6503863 (R2=0.6026), variant removed.
rs66954617	chr17:56999427	A=0.395, G=0.605	Variant kept.
rs74370218	chr17:57095212	C=0.612, T=0.388	Variant in LD with rs66954617 (R2=0.8473), variant removed.
rs1292047	chr17:57955166	C=0.661, T=0.339	Variant kept.
rs2429403	chr17:60710038	G=0.221, A=0.779	Variant kept.
rs12103754	chr17:70912339	C=0.622, T=0.378	Variant kept.
rs7219585	chr17:72268208	A=0.084, G=0.916	Variant kept.
rs139610516	chr17:73051218	C=0.99, T=0.01	Variant MAF is 0.0102, variant removed.
rs138415131	chr17:74461715	A=0.998, T=0.002	Variant MAF is 0.0018, variant removed.
rs7211963	chr17:74696446	C=0.662, T=0.338	Variant kept.
rs72892301	chr17:75920122	G=0.832, A=0.168	Variant kept.
rs2311441	chr17:76057742	A=0.828, G=0.172	Variant kept.
rs4969374	chr17:79051466	G=0.813, A=0.187	Variant kept.
rs7227931	chr18:5258179	T=0.358, C=0.642	Variant kept.
rs9948681	chr18:12974737	C=0.245, A=0.755	Variant kept.
rs1787003	chr18:13104251	A=NA, C,G=NA	Variant is not biallelic, variant removed.
rs60238138	chr18:13209121	C=0.881, A=0.119	Variant kept.
rs188885834	chr18:22767259	G=0.999, A=0.001	Variant MAF is 0.0006, variant removed.
rs150021505	chr18:22910979	G=0.999, A=0.001	Variant MAF is 0.0006, variant removed.
rs187347133	chr18:25482752	G=0.999, C=0.001	Variant MAF is 0.001, variant removed.
rs11083241	chr18:25551961	G=0.538, A=0.462	Variant kept.
rs150440426	chr18:25625631	C=0.999, A=0.001	Variant MAF is 0.0012, variant removed.
rs7234039	chr18:34494647	C=0.347, T=0.653	Variant kept.
rs323299	chr18:34668147	G=0.607, T=0.393	Variant in LD with rs7234039 (R2=0.8156), variant removed.
rs1786064	chr18:34837048	G=0.603, A=0.397	Variant in LD with rs7234039 (R2=0.6819), variant removed.
rs4799966	chr18:35421421	T=0.542, A=0.458	Variant kept.
rs6507234	chr18:35584240	A=0.293, G=0.707	Variant kept.
rs307120	chr18:37619939	C=0.684, T=0.316	Variant kept.
rs56150018	chr18:37680426	C=0.999, G=0.001	Variant MAF is 0.0006, variant removed.
rs111692872	chr18:40528307	G=0.991, T=0.009	Variant MAF is 0.0088, variant removed.
rs55901120	chr18:40657903	C=0.986, A=0.014	Variant MAF is 0.0136, variant removed.
rs16977484	chr18:40932006	A=0.793, C=0.207	Variant kept.
rs138775024	chr18:42252408	C=0.987, T=0.013	Variant MAF is 0.0128, variant removed.
rs8095987	chr18:42737284	A=0.68, G=0.32	Variant kept.
rs71367283	chr18:50052084	A=0.99, C=0.01	Variant MAF is 0.0104, variant removed.
rs9966005	chr18:50440366	A=0.709, G=0.291	Variant kept.
rs4940227	chr18:50487202	G=0.796, C=0.204	Variant kept.
rs9949444	chr18:50695904	A=0.501, C=0.499	Variant kept.
rs10853627	chr18:50706073	T=0.486, C=0.514	Variant kept.
rs7245004	chr18:50716945	C=0.588, A=0.412	Variant kept.
rs62100775	chr18:50754093	A=0.842, G=0.158	Variant kept.
rs1078459	chr18:50776291	T=0.476, G=0.524	Variant kept.
rs17411061	chr18:50795113	C=0.844, T=0.156	Variant in LD with rs62100775 (R2=0.7588), variant removed.
rs6508220	chr18:50831176	A=0.308, G=0.692	Variant kept.
rs11662271	chr18:50907365	T=0.661, C=0.339	Variant in LD with rs6508220 (R2=0.6447), variant removed.
rs11663156	chr18:50911758	T=0.677, C=0.323	Variant kept.
rs13381096	chr18:50949402	C=0.824, A=0.176	Variant kept.
rs8089865	chr18:50957922	G=0.529, A=0.471	Variant kept.
rs1502233	chr18:50990435	T=0.544, C=0.456	Variant in LD with rs8089865 (R2=0.6919), variant removed.
rs4453579	chr18:51047833	G=0.373, A=0.627	Variant kept.
rs4257287	chr18:52743831	C=0.102, T=0.898	Variant kept.
rs756843594	chr18:54615279-54615279	NA	Variant not in 1000G VCF file, variant removed.
rs1838309	chr18:63292328	G=0.33, A=0.67	Variant kept.
rs9964122	chr18:63404286	A=0.546, G=0.454	Variant kept.
rs3810082	chr18:63417309	C=0.66, A=0.34	Variant kept.
rs17723514	chr18:63554245	A=0.759, G=0.241	Variant kept.
rs4891744	chr18:67005700	T=0.638, C=0.362	Variant kept.
rs17793051	chr18:67191423	T=0.899, A=0.101	Variant kept.
rs6566675	chr18:70519428	T=0.567, C=0.433	Variant kept.
rs8087372	chr18:73062078	G=0.704, A=0.296	Variant kept.
rs11665567	chr18:77563334	G=0.861, A=0.139	Variant kept.
rs2238557	chr19:719802	C=0.894, T=0.106	Variant kept.
rs1003531	chr19:2206575	G=0.834, T=0.166	Variant kept.
rs72972977	chr19:3837995	G=0.995, A=0.005	Variant MAF is 0.0048, variant removed.
rs7351050	chr19:4044579	G=0.834, A=0.166	Variant kept.
rs66534382	chr19:4056366	G=0.801, A=0.199	Variant kept.
rs76608582	chr19:4474725	C=0.986, A=0.014	Variant MAF is 0.0142, variant removed.
rs17002025	chr19:12530177	G=0.871, A=0.129	Variant kept.
rs4926172	chr19:13108622	T=0.4, C=0.6	Variant kept.
rs10411958	chr19:13113641	T=0.345, C=0.655	Variant in LD with rs4926172 (R2=0.746), variant removed.
rs138715897	chr19:15448710	T=0.994, A=0.006	Variant MAF is 0.0058, variant removed.
rs8106115	chr19:17460597	A=0.174, G=0.826	Variant kept.
rs2072490	chr19:18257750	C=0.461, T=0.539	Variant kept.
rs62123615	chr19:18276123	C=0.778, T=0.222	Variant kept.
rs1363119	chr19:18444809	A=0.389, G=0.611	Variant kept.
rs35343344	chr19:18471610	C=0.705, A=0.295	Variant kept.
rs117315649	chr19:19577451	G=0.998, A=0.002	Variant MAF is 0.0024, variant removed.
rs144193693	chr19:19767265	G=0.997, A=0.003	Variant MAF is 0.0026, variant removed.
rs4805531	chr19:30736378	A=0.689, G=0.311	Variant kept.
rs10410601	chr19:31849728	A=0.152, G=0.848	Variant kept.
rs7248006	chr19:31929180	T=0.357, C=0.643	Variant kept.
rs1895471	chr19:31942961	A=0.546, G=0.454	Variant kept.
rs2043294	chr19:32207820	A=0.906, T=0.094	Variant kept.
rs144026674	chr19:39583980	C=0.986, T=0.014	Variant MAF is 0.0144, variant removed.
rs10119	chr19:45406673	G=0.752, A=0.248	Variant kept.
rs889169	chr19:47548678	G=0.545, A=0.455	Variant kept.
rs1045567	chr19:50176786	T=NA, A,C=NA	Variant is not biallelic, variant removed.
rs678916	chr19:54441200	T=0.088, C=0.912	Variant kept.
rs113742427	chr19:59035589	C=0.817, T=0.183	Variant kept.
rs73068339	chr19:59090263	G=0.791, C=0.209	Variant in LD with rs113742427 (R2=0.7607), variant removed.
rs1898972	chr2:4841247	A=0.355, G=0.645	Variant kept.
rs11690224	chr2:4952314	C=0.796, T=0.204	Variant kept.
rs116611025	chr2:6770459	G=0.984, T=0.016	Variant MAF is 0.016, variant removed.
rs1435094	chr2:7763768	C=0.645, A=0.355	Variant kept.
rs76972305	chr2:12190893	G=0.893, A=0.107	Variant kept.
rs746640808	chr2:19310152-19310152	NA	Variant not in 1000G VCF file, variant removed.
rs4321395	chr2:22444221	G=0.417, A=0.583	Variant kept.
rs12470949	chr2:23934816	T=0.29, C=0.71	Variant kept.
rs6751857	chr2:23973799	T=0.497, C=0.503	Variant kept.
rs7566727	chr2:24097389	G=0.486, A=0.514	Variant in LD with rs6751857 (R2=0.9275), variant removed.
rs925229	chr2:24234440	A=0.468, G=0.532	Variant in LD with rs6751857 (R2=0.6995), variant removed.
rs12613951	chr2:24361962	G=0.489, A=0.511	Variant kept.
rs4665675	chr2:24468132	T=0.398, C=0.602	Variant kept.
rs11695528	chr2:24605032	G=0.351, A=0.649	Variant in LD with rs4665675 (R2=0.7232), variant removed.
rs55783347	chr2:24840525	C=0.984, T=0.016	Variant MAF is 0.0156, variant removed.
rs76114856	chr2:25030301	G=0.983, T=0.017	Variant MAF is 0.0166, variant removed.
rs1470039	chr2:25193469	G=0.594, C=0.406	Variant kept.
rs11686001	chr2:28023062	G=0.939, C=0.061	Variant kept.
rs148298182	chr2:28158909	C=0.996, G=0.004	Variant MAF is 0.0042, variant removed.
rs72790254	chr2:29391266	C=0.881, T=0.119	Variant kept.
rs6543946	chr2:35737948	T=0.715, C=0.285	Variant kept.
rs4398250	chr2:35841867	A=0.412, C=0.588	Variant kept.
rs13021775	chr2:37059557	C=0.627, G=0.373	Variant kept.
rs6544414	chr2:41615490	A=0.166, C=0.834	Variant kept.
rs967569	chr2:41616346	C=0.184, T=0.816	Variant in LD with rs6544414 (R2=0.8596), variant removed.
rs2955280	chr2:44116836	C=0.256, T=0.744	Variant kept.
rs698796	chr2:44689669	C=0.432, A=0.568	Variant kept.
rs4953152	chr2:45170153	G=0.617, A=0.383	Variant kept.
rs62131236	chr2:45171546	C=0.759, T=0.241	Variant kept.
rs72874349	chr2:46187838	C=0.939, T=0.061	Variant kept.
rs12476120	chr2:51099043	C=0.622, T=0.378	Variant kept.
rs7557525	chr2:51250505	T=0.761, C=0.239	Variant kept.
rs10187482	chr2:51539233	G=0.165, A=0.835	Variant kept.
rs12713315	chr2:56458509	T=0.771, C=0.229	Variant kept.
rs12612590	chr2:56461082	A=0.534, G=0.466	Variant kept.
rs2869529	chr2:56472159	T=0.737, C=0.263	Variant kept.
rs889956	chr2:57404834	G=0.717, A=0.283	Variant kept.
rs577836513	chr2:57787193	A=1.0, T=0.0	Variant MAF is 0.0002, variant removed.
rs55873931	chr2:57959287	C=0.891, T=0.109	Variant kept.
rs17049167	chr2:58068825	A=0.882, G=0.118	Variant in LD with rs55873931 (R2=0.8479), variant removed.
rs72808464	chr2:58172111	G=0.887, C=0.113	Variant in LD with rs55873931 (R2=0.7172), variant removed.
rs143622417	chr2:58312822	A=0.998, G=0.002	Variant MAF is 0.002, variant removed.
rs144988294	chr2:58496321	A=0.998, T=0.002	Variant MAF is 0.002, variant removed.
rs2192899	chr2:58751109	G=0.045, A=0.955	Variant MAF is 0.0451, variant removed.
rs7590342	chr2:59260404	A=0.488, G=0.512	Variant kept.
rs11689998	chr2:59538091	T=0.646, A=0.354	Variant kept.
rs7595876	chr2:59747174	T=0.575, C=0.425	Variant kept.
rs13028903	chr2:59951465	C=0.665, T=0.335	Variant kept.
rs1442883	chr2:59970660	C=0.783, A=0.217	Variant kept.
rs10168190	chr2:59983904	C=0.41, A=0.59	Variant kept.
rs12474507	chr2:59988258	C=0.694, T=0.306	Variant kept.
rs62143603	chr2:60085845	G=0.989, A=0.011	Variant MAF is 0.0114, variant removed.
rs58593843	chr2:60499463	G=0.732, A=0.268	Variant kept.
rs4411675	chr2:60519257	C=0.951, T=0.049	Variant MAF is 0.0493, variant removed.
rs243074	chr2:60617761	G=0.441, A=0.559	Variant kept.
rs13019832	chr2:60710571	G=0.721, A=0.279	Variant kept.
rs10189857	chr2:60713235	A=0.489, G=0.511	Variant kept.
rs7599488	chr2:60718347	C=0.493, T=0.507	Variant in LD with rs10189857 (R2=0.9731), variant removed.
rs62149375	chr2:60981709	T=0.788, A=0.212	Variant kept.
rs114840557	chr2:61836038	C=0.956, T=0.044	Variant MAF is 0.0437, variant removed.
rs13395129	chr2:64296598	G=0.782, C=0.218	Variant kept.
rs2576835	chr2:64306984	G=0.677, A=0.323	Variant kept.
rs59663815	chr2:68473755	T=0.656, G=0.344	Variant kept.
rs2706762	chr2:70488470	C=0.948, T=0.052	Variant kept.
rs560576410	chr2:71289216	G=0.999, A=0.001	Variant MAF is 0.0008, variant removed.
rs56372506	chr2:71399578	T=0.695, C=0.305	Variant kept.
rs12477570	chr2:71508185	A=0.754, G=0.246	Variant kept.
rs2058898	chr2:71524757	G=0.345, A=0.655	Variant kept.
rs2419075	chr2:71534498	C=0.615, T=0.385	Variant kept.
rs4852252	chr2:71539301	T=0.587, C=0.413	Variant in LD with rs2419075 (R2=0.8033), variant removed.
rs4852778	chr2:71544954	G=0.585, A=0.415	Variant in LD with rs2419075 (R2=0.8202), variant removed.
rs6746731	chr2:71572917	T=0.575, G=0.425	Variant in LD with rs2419075 (R2=0.7828), variant removed.
rs13035834	chr2:71582253	A=0.265, C=0.735	Variant in LD with rs2058898 (R2=0.6458), variant removed.
rs6745907	chr2:71609073	A=0.575, G=0.425	Variant in LD with rs2419075 (R2=0.7805), variant removed.
rs11126331	chr2:71671116	T=0.451, C=0.549	Variant kept.
rs4241246	chr2:71676366	C=0.587, A=0.413	Variant in LD with rs2419075 (R2=0.7533), variant removed.
rs12479238	chr2:71682790	C=0.741, T=0.259	Variant kept.
rs4852259	chr2:71682950	C=0.63, G=0.37	Variant kept.
rs6760964	chr2:73387386	C=0.549, G=0.451	Variant kept.
rs2303907	chr2:73470497	T=0.47, C=0.53	Variant kept.
rs11126396	chr2:73565143	C=0.57, T=0.43	Variant kept.
rs11898362	chr2:73565293	G=0.564, A=0.436	Variant in LD with rs11126396 (R2=0.9751), variant removed.
rs17008991	chr2:73610116	G=0.969, A=0.031	Variant MAF is 0.0312, variant removed.
rs10193972	chr2:73717656	A=0.642, G=0.358	Variant in LD with rs11126396 (R2=0.6356), variant removed.
rs2421552	chr2:73758803	C=0.743, T=0.257	Variant kept.
rs6726694	chr2:73847230	A=0.673, G=0.327	Variant kept.
rs17009372	chr2:73955571	G=0.825, A=0.175	Variant kept.
rs72820790	chr2:76260716	A=0.897, C=0.103	Variant kept.
rs13027159	chr2:76383589	G=0.169, A=0.831	Variant kept.
rs35066740	chr2:76459530	G=0.874, T=0.126	Variant kept.
rs2916490	chr2:80192352	G=0.753, A=0.247	Variant kept.
rs2862025	chr2:80484593	C=0.802, G=0.198	Variant kept.
rs2685200	chr2:82205627	A=0.627, G=0.373	Variant kept.
rs11678106	chr2:82444107	C=0.458, T=0.542	Variant kept.
rs56678805	chr2:82546192	T=0.588, G=0.412	Variant kept.
rs74490511	chr2:82848838	C=0.94, T=0.06	Variant kept.
rs1901859	chr2:99589659	G=0.996, T=0.004	Variant MAF is 0.0036, variant removed.
rs62153807	chr2:99859279	C=0.996, G=0.004	Variant MAF is 0.0042, variant removed.
rs115028891	chr2:99963430	T=0.996, G=0.004	Variant MAF is 0.0042, variant removed.
rs77179555	chr2:100309124	C=0.995, G=0.005	Variant MAF is 0.0054, variant removed.
rs13023088	chr2:100576304	C=0.794, T=0.206	Variant kept.
rs34506349	chr2:100598726	G=0.986, A=0.014	Variant MAF is 0.0138, variant removed.
rs13001130	chr2:100668699	G=0.822, A=0.178	Variant kept.
rs78633727	chr2:100669457	T=0.818, C=0.182	Variant in LD with rs13001130 (R2=0.968), variant removed.
rs11123816	chr2:100783653	G=0.761, A=0.239	Variant kept.
rs7583067	chr2:100796850	C=0.722, T=0.278	Variant in LD with rs11123816 (R2=0.8112), variant removed.
rs10865035	chr2:100835734	A=0.607, G=0.393	Variant kept.
rs13010010	chr2:100852734	C=0.739, T=0.261	Variant kept.
rs2309812	chr2:100869702	C=0.738, T=0.262	Variant in LD with rs13010010 (R2=0.9835), variant removed.
rs4331524	chr2:100876111	C=0.696, T=0.304	Variant in LD with rs13010010 (R2=0.6164), variant removed.
rs2067783	chr2:100877370	T=0.644, C=0.356	Variant kept.
rs71413877	chr2:100924822	G=0.985, A=0.015	Variant MAF is 0.0146, variant removed.
rs7606277	chr2:100929526	A=0.189, T=0.811	Variant kept.
rs4851300	chr2:100958804	C=0.671, A=0.329	Variant kept.
rs7590388	chr2:101042122	T=0.366, G=0.634	Variant kept.
rs1433309	chr2:104059283	G=0.31, A=0.69	Variant kept.
rs266067	chr2:104069784	C=0.557, A=0.443	Variant kept.
rs264979	chr2:104269262	A=0.397, T=0.603	Variant kept.
rs12712181	chr2:104354232	A=0.275, G=0.725	Variant kept.
rs1441102	chr2:104479862	A=0.205, T=0.795	Variant kept.
rs4851058	chr2:105943125	G=0.944, A=0.056	Variant kept.
rs4676097	chr2:107608285	C=NA, A,T=NA	Variant is not biallelic, variant removed.
rs4676076	chr2:109812126	G=0.688, A=0.312	Variant kept.
rs12151558	chr2:117401308	T=0.801, C=0.199	Variant kept.
rs60262711	chr2:117647820	C=0.54, T=0.46	Variant kept.
rs28892332	chr2:118536571	C=0.978, T=0.022	Variant MAF is 0.0216, variant removed.
rs187907266	chr2:124021170	C=1.0, A=0.0	Variant MAF is 0.0004, variant removed.
rs17654195	chr2:137409714	C=0.879, A=0.121	Variant kept.
rs2558096	chr2:137531830	T=0.389, G=0.611	Variant kept.
rs2710183	chr2:137622146	A=0.165, G=0.835	Variant kept.
rs13034371	chr2:142563275	G=0.786, A=0.214	Variant kept.
rs10189912	chr2:144162609	A=0.844, G=0.156	Variant kept.
rs13428598	chr2:144250487	C=0.842, T=0.158	Variant in LD with rs10189912 (R2=0.9231), variant removed.
rs10191758	chr2:144263280	A=0.817, G=0.183	Variant in LD with rs10189912 (R2=0.7599), variant removed.
rs10204230	chr2:144270448	T=0.657, C=0.343	Variant kept.
rs62169190	chr2:145078775	C=0.878, T=0.122	Variant kept.
rs11893047	chr2:145220906	T=0.908, C=0.092	Variant kept.
rs10196836	chr2:145597356	C=0.804, T=0.196	Variant kept.
rs4662486	chr2:147835933	A=0.528, C=0.472	Variant kept.
rs77927779	chr2:153082332	A=0.985, G=0.015	Variant MAF is 0.0148, variant removed.
rs544533597	chr2:154856693	T=1.0, A=0.0	Variant MAF is 0.0002, variant removed.
rs3106666	chr2:155547853	G=0.775, A=0.225	Variant kept.
rs74796574	chr2:155654998	T=0.974, C=0.026	Variant MAF is 0.026, variant removed.
rs1445653	chr2:155661432	A=0.497, G=0.503	Variant kept.
rs62170823	chr2:155664656	A=0.807, G=0.193	Variant kept.
rs2591125	chr2:155730202	A=0.316, G=0.684	Variant kept.
rs10804171	chr2:155777638	C=0.081, T=0.919	Variant kept.
rs79990809	chr2:155803517	C=0.982, A=0.018	Variant MAF is 0.0176, variant removed.
rs116267997	chr2:155923423	T=0.985, C=0.015	Variant MAF is 0.0152, variant removed.
rs7609050	chr2:156021862	A=0.559, C=0.441	Variant kept.
rs1948731	chr2:156151388	G=0.113, C=0.887	Variant kept.
rs62176229	chr2:156216988	G=0.946, C=0.054	Variant kept.
rs1505729	chr2:156310469	A=0.124, T=0.876	Variant in LD with rs1948731 (R2=0.8656), variant removed.
rs1566990	chr2:156341633	A=0.946, T=0.054	Variant in LD with rs62176229 (R2=0.9536), variant removed.
rs17244395	chr2:156916525	T=0.96, C=0.04	Variant MAF is 0.0403, variant removed.
rs17244416	chr2:156916826	G=0.96, C=0.04	Variant MAF is 0.0399, variant removed.
rs297578	chr2:157355078	G=0.298, A=0.702	Variant kept.
rs297595	chr2:157365593	C=0.839, T=0.161	Variant kept.
rs13425585	chr2:157487273	C=0.432, G=0.568	Variant kept.
rs6436555	chr2:157488277	A=0.585, C=0.415	Variant in LD with rs13425585 (R2=0.9211), variant removed.
rs7579670	chr2:157490425	T=0.649, C=0.351	Variant in LD with rs13425585 (R2=0.6969), variant removed.
rs67450615	chr2:157493292	T=0.842, G=0.158	Variant kept.
rs6740709	chr2:157548367	C=0.636, A=0.364	Variant kept.
rs148076191	chr2:161174485	G=0.994, A=0.006	Variant MAF is 0.0062, variant removed.
rs7423572	chr2:161344062	C=0.757, G=0.243	Variant kept.
rs62175970	chr2:161356295	T=0.98, C=0.02	Variant MAF is 0.0202, variant removed.
rs10192369	chr2:161380888	G=0.499, A=0.501	Variant kept.
rs17221725	chr2:161760920	C=0.917, T=0.083	Variant kept.
rs6715073	chr2:161877176	C=0.596, T=0.404	Variant kept.
rs62194185	chr2:161908278	C=0.813, T=0.187	Variant kept.
rs7591506	chr2:161960925	T=0.619, G=0.381	Variant kept.
rs11884495	chr2:162059969	A=0.583, T=0.417	Variant in LD with rs7591506 (R2=0.7705), variant removed.
rs10930013	chr2:162070325	G=0.582, A=0.418	Variant in LD with rs7591506 (R2=0.7721), variant removed.
rs3754970	chr2:162091836	T=0.582, C=0.418	Variant in LD with rs7591506 (R2=0.7706), variant removed.
rs1267042	chr2:162095003	T=0.728, C=0.272	Variant kept.
rs4500960	chr2:162818621	C=0.507, T=0.493	Variant kept.
rs2268894	chr2:162856148	C=0.444, T=0.556	Variant in LD with rs4500960 (R2=0.7529), variant removed.
rs2284871	chr2:162888055	C=0.64, T=0.36	Variant kept.
rs16822665	chr2:162901327	C=0.644, T=0.356	Variant in LD with rs2284871 (R2=0.9486), variant removed.
rs6741949	chr2:162910223	G=0.735, C=0.265	Variant kept.
rs150943874	chr2:163817545	A=0.988, G=0.012	Variant MAF is 0.012, variant removed.
rs11896887	chr2:163830427	A=0.378, G=0.622	Variant kept.
rs6759626	chr2:163886350	C=0.743, A=0.257	Variant kept.
rs7557527	chr2:163886713	C=0.37, T=0.63	Variant in LD with rs11896887 (R2=0.8772), variant removed.
rs9287826	chr2:163933929	A=0.717, C=0.283	Variant in LD with rs6759626 (R2=0.738), variant removed.
rs3956504	chr2:163975466	A=0.64, C=0.36	Variant kept.
rs1446577	chr2:166176282	C=0.786, G=0.214	Variant kept.
rs7566691	chr2:166396313	A=0.734, C=0.266	Variant kept.
rs10182272	chr2:166533815	G=0.811, A=0.189	Variant kept.
rs13427949	chr2:166667975	T=0.791, C=0.209	Variant kept.
rs13421971	chr2:166711604	T=0.791, A=0.209	Variant in LD with rs13427949 (R2=0.8381), variant removed.
rs872123	chr2:171671166	C=0.383, T=0.617	Variant kept.
rs3749034	chr2:171673475	G=0.824, A=0.176	Variant kept.
rs9789538	chr2:172618474	G=0.525, C=0.475	Variant kept.
rs59844139	chr2:172731983	C=0.534, A=0.466	Variant in LD with rs9789538 (R2=0.865), variant removed.
rs7598246	chr2:172866359	T=0.625, C=0.375	Variant kept.
rs77998199	chr2:174928752	A=0.932, G=0.068	Variant kept.
rs9636259	chr2:174957796	C=0.769, T=0.231	Variant kept.
rs4131583	chr2:175082308	T=0.465, G=0.535	Variant kept.
rs11686160	chr2:175315307	A=0.851, G=0.149	Variant kept.
rs10196283	chr2:180715335	A=0.876, C=0.124	Variant kept.
rs62181012	chr2:180994471	T=0.802, C=0.198	Variant kept.
rs62198803	chr2:186208380	G=0.892, A=0.108	Variant kept.
rs2102719	chr2:193505360	C=0.955, G=0.045	Variant MAF is 0.0453, variant removed.
rs72909717	chr2:193682340	C=0.957, T=0.043	Variant MAF is 0.0433, variant removed.
rs16832161	chr2:195881283	T=0.577, G=0.423	Variant kept.
rs72916919	chr2:198492316	T=0.563, G=0.437	Variant kept.
rs4850817	chr2:198795204	A=0.428, G=0.572	Variant kept.
rs7573001	chr2:198929896	G=0.744, C=0.256	Variant kept.
rs2164068	chr2:198943852	T=0.5, A=0.5	Variant kept.
rs1531180	chr2:199097154	G=0.335, A=0.665	Variant kept.
rs1455344	chr2:199516059	G=0.681, A=0.319	Variant kept.
rs9973442	chr2:199522858	C=0.684, A=0.316	Variant in LD with rs1455344 (R2=0.9699), variant removed.
rs3828186	chr2:200214273	T=0.923, C=0.077	Variant kept.
rs35731967	chr2:200373261	T=0.908, C=0.092	Variant kept.
rs56155997	chr2:200768491	C=0.922, T=0.078	Variant kept.
rs3115423	chr2:200941597	G=0.481, A=0.519	Variant kept.
rs201217624	chr2:201071989-201071989	NA	Variant not in 1000G VCF file, variant removed.
rs1729412	chr2:201083598	T=0.517, C=0.483	Variant kept.
rs4673905	chr2:201163783	A=0.715, G=0.285	Variant kept.
rs4673912	chr2:201168993	G=0.55, T=0.45	Variant kept.
rs10931898	chr2:201171191	C=0.562, G=0.438	Variant in LD with rs4673912 (R2=0.826), variant removed.
rs296790	chr2:201232862	C=0.503, G=0.497	Variant kept.
rs7605374	chr2:201270256	T=0.568, C=0.432	Variant kept.
rs7606468	chr2:206144833	G=0.32, A=0.68	Variant kept.
rs62183028	chr2:212631483	G=0.807, T=0.193	Variant kept.
rs13411858	chr2:217306698	T=0.729, G=0.271	Variant kept.
rs875097	chr2:220353104	A=0.502, G=0.498	Variant kept.
rs4973453	chr2:232482168	A=0.449, G=0.551	Variant kept.
rs13024268	chr2:232483518	G=0.668, A=0.332	Variant kept.
rs10209575	chr2:233557990	C=0.892, A=0.108	Variant kept.
rs73102769	chr2:233793211	T=0.582, C=0.418	Variant kept.
rs140870884	chr2:241364669	C=0.992, T=0.008	Variant MAF is 0.0076, variant removed.
rs6051520	chr20:351944	T=0.59, G=0.41	Variant kept.
rs7271421	chr20:8821100	T=0.764, A=0.236	Variant kept.
rs6074798	chr20:14761710	G=0.718, A=0.282	Variant kept.
rs743134	chr20:14804964	G=0.534, A=0.466	Variant kept.
rs775144	chr20:16055272	T=0.593, G=0.407	Variant kept.
rs12480324	chr20:16520359	T=0.844, C=0.156	Variant kept.
rs6047982	chr20:22246450	T=0.549, G=0.451	Variant kept.
rs220990	chr20:23009444	G=0.477, A=0.523	Variant kept.
rs6120993	chr20:34185161	G=0.736, T=0.264	Variant kept.
rs78084033	chr20:34219990	A=0.862, C=0.138	Variant kept.
rs2425161	chr20:34427192	A=0.706, G=0.294	Variant kept.
rs2064725	chr20:34569142	G=0.762, C=0.238	Variant kept.
rs117629411	chr20:40091367	C=0.99, T=0.01	Variant MAF is 0.0102, variant removed.
rs760703	chr20:41070532	G=0.884, A=0.116	Variant kept.
rs6103366	chr20:42160157	T=0.017, C=0.983	Variant MAF is 0.0174, variant removed.
rs3848711	chr20:44446100	G=0.527, A=0.473	Variant kept.
rs3092073	chr20:44595649	G=0.539, A=0.461	Variant kept.
rs6073984	chr20:44630653	A=0.844, G=0.156	Variant kept.
rs2208590	chr20:47411456	C=0.706, T=0.294	Variant kept.
rs6066861	chr20:47422577	G=0.744, A=0.256	Variant kept.
rs745086	chr20:47433515	G=0.536, A=0.464	Variant kept.
rs34417222	chr20:47450063	C=0.807, T=0.193	Variant kept.
rs2145839	chr20:47473038	G=0.728, T=0.272	Variant in LD with rs6066861 (R2=0.6496), variant removed.
rs4810883	chr20:47495794	C=0.725, T=0.275	Variant kept.
rs3092566	chr20:47499170	T=0.604, C=0.396	Variant kept.
rs6012558	chr20:47531286	G=0.694, A=0.306	Variant kept.
rs6095360	chr20:47532536	A=0.646, G=0.354	Variant kept.
rs6019535	chr20:47541517	G=0.654, A=0.346	Variant in LD with rs6095360 (R2=0.8229), variant removed.
rs6019537	chr20:47543604	G=0.352, A=0.648	Variant kept.
rs1115535	chr20:47590564	T=0.906, C=0.094	Variant kept.
rs2064853	chr20:47675176	T=0.362, A=0.638	Variant in LD with rs6019537 (R2=0.949), variant removed.
rs113315451	chr20:47678023	TTAT=0.595, -=0.405	Variant in LD with rs6095360 (R2=0.6346), variant removed.
rs6095417	chr20:47678201	G=0.654, A=0.346	Variant in LD with rs6095360 (R2=0.8309), variant removed.
rs6019624	chr20:47685815	G=0.653, A=0.347	Variant in LD with rs6095360 (R2=0.8293), variant removed.
rs2426132	chr20:47723127	G=0.567, C=0.433	Variant kept.
rs8118105	chr20:47798664	T=0.635, C=0.365	Variant in LD with rs6019537 (R2=0.8935), variant removed.
rs6125597	chr20:47840772	T=0.614, C=0.386	Variant kept.
rs6122773	chr20:47866656	G=0.622, A=0.378	Variant in LD with rs6125597 (R2=0.9543), variant removed.
rs237706	chr20:47915390	T=0.776, G=0.224	Variant kept.
rs381262	chr20:47933479	G=0.778, A=0.222	Variant in LD with rs237706 (R2=0.911), variant removed.
rs237727	chr20:47938630	A=0.827, G=0.173	Variant kept.
rs237484	chr20:47975015	A=0.392, G=0.608	Variant kept.
rs10432728	chr20:52466100	C=0.562, T=0.438	Variant kept.
rs117431198	chr20:58219763	C=0.988, T=0.012	Variant MAF is 0.012, variant removed.
rs35510230	chr20:59488771	T=0.997, A=0.003	Variant MAF is 0.0034, variant removed.
rs4812279	chr20:59777491	C=0.56, A=0.44	Variant kept.
rs6124077	chr20:59815020	A=0.581, G=0.419	Variant kept.
rs6061441	chr20:60022069	C=0.823, T=0.177	Variant kept.
rs7270007	chr20:61071753	A=0.593, G=0.407	Variant kept.
rs12106028	chr20:62713937	T=0.883, C=0.117	Variant kept.
rs143876314	chr21:17377372	C=0.954, T=0.046	Variant MAF is 0.0463, variant removed.
rs1389994	chr21:19032879	C=0.635, T=0.365	Variant kept.
rs232473	chr21:22698335	C=0.1, T=0.9	Variant kept.
rs115898021	chr21:24288848	T=0.992, C=0.008	Variant MAF is 0.0076, variant removed.
rs183888832	chr21:25699065	A=0.999, G=0.001	Variant MAF is 0.0012, variant removed.
rs17001240	chr21:27008290	C=0.956, T=0.044	Variant MAF is 0.0435, variant removed.
rs8134954	chr21:27627311	A=0.93, T=0.07	Variant kept.
rs2154556	chr21:39198887	T=0.606, C=0.394	Variant kept.
rs9982370	chr21:39865855	C=0.781, T=0.219	Variant kept.
rs2836921	chr21:40516070	G=0.851, A=0.149	Variant kept.
rs1541102	chr21:40628765	C=0.787, T=0.213	Variant in LD with rs2836921 (R2=0.6138), variant removed.
rs145104523	chr21:40644110	C=0.939, T=0.061	Variant kept.
rs2836974	chr21:40663181	G=0.786, A=0.214	Variant kept.
rs136561	chr22:27259889	G=0.512, T=0.488	Variant kept.
rs9608667	chr22:28540492	A=0.666, G=0.334	Variant kept.
rs738199	chr22:28756581	A=0.67, G=0.33	Variant kept.
rs695267	chr22:28899748	G=0.605, T=0.395	Variant in LD with rs738199 (R2=0.7037), variant removed.
rs5753383	chr22:31304201	G=0.655, A=0.345	Variant kept.
rs6518724	chr22:31404395	C=0.453, T=0.547	Variant kept.
rs2413029	chr22:31542137	A=0.193, G=0.807	Variant kept.
rs28578592	chr22:32741919	G=0.976, C=0.024	Variant MAF is 0.0238, variant removed.
rs12485060	chr22:34265796	T=0.489, C=0.511	Variant kept.
rs551760297	chr22:34741043	C=1.0, T=0.0	Variant MAF is 0.0004, variant removed.
rs60504186	chr22:37741052	G=0.824, C=0.176	Variant kept.
rs4396807	chr22:38138379	G=0.585, C=0.415	Variant kept.
rs5756805	chr22:38144618	C=0.654, T=0.346	Variant kept.
rs8140423	chr22:38195596	G=0.872, A=0.128	Variant kept.
rs4821888	chr22:39770597	A=0.254, G=0.746	Variant kept.
rs5750830	chr22:39840828	C=0.108, A=0.892	Variant kept.
rs909674	chr22:39859169	C=0.109, A=0.891	Variant in LD with rs5750830 (R2=0.9054), variant removed.
rs2899319	chr22:39874314	A=0.179, C=0.821	Variant kept.
rs5757730	chr22:39967430	A=0.364, G=0.636	Variant kept.
rs5750853	chr22:39976186	C=0.54, T=0.46	Variant kept.
rs4821995	chr22:41461836	A=0.454, G=0.546	Variant kept.
rs113795690	chr22:41770056	G=0.973, A=0.027	Variant MAF is 0.027, variant removed.
rs62236533	chr22:41992169	G=0.969, A=0.031	Variant MAF is 0.0308, variant removed.
rs28741121	chr22:42025823	G=0.94, A=0.06	Variant kept.
rs12170228	chr22:42247695	C=0.704, T=0.296	Variant kept.
rs719440	chr22:42251810	G=0.68, T=0.32	Variant in LD with rs12170228 (R2=0.8638), variant removed.
rs2267442	chr22:42280361	G=0.407, A=0.593	Variant kept.
rs5751191	chr22:42370991	T=0.501, C=0.499	Variant kept.
rs58874647	chr22:42386269	C=0.774, T=0.226	Variant kept.
rs9607868	chr22:42414181	G=0.738, A=0.262	Variant in LD with rs58874647 (R2=0.635), variant removed.
rs62238588	chr22:42455248	C=0.969, T=0.031	Variant MAF is 0.0306, variant removed.
rs36093924	chr22:42538399	C=0.542, T=0.458	Variant kept.
rs2142694	chr22:42542870	G=0.598, A=0.402	Variant in LD with rs36093924 (R2=0.7211), variant removed.
rs5758659	chr22:42622003	C=0.68, T=0.32	Variant kept.
rs134871	chr22:42652716	T=0.589, C=0.411	Variant in LD with rs5758659 (R2=0.6594), variant removed.
rs4822112	chr22:42731540	G=0.085, T=0.915	Variant kept.
rs5766108	chr22:44791606	A=0.388, G=0.612	Variant kept.
rs9616946	chr22:51148995	G=0.759, A=0.241	Variant kept.
rs5770820	chr22:51150473	G=0.754, A=0.246	Variant in LD with rs9616946 (R2=0.9457), variant removed.
rs9813540	chr3:7909368	C=0.63, T=0.37	Variant kept.
rs388458	chr3:8228630	C=0.669, T=0.331	Variant kept.
rs143759286	chr3:9272117	C=0.995, A=0.005	Variant MAF is 0.005, variant removed.
rs73139272	chr3:16858468	G=0.888, T=0.112	Variant kept.
rs6779302	chr3:16859710	G=0.664, T=0.336	Variant kept.
rs1032501	chr3:23240671	G=0.45, C=0.55	Variant kept.
rs4858496	chr3:23349496	G=0.626, C=0.374	Variant kept.
rs9862557	chr3:23521061	A=0.517, G=0.483	Variant kept.
rs9851068	chr3:23839884	A=0.574, G=0.426	Variant kept.
rs17787217	chr3:23907775	T=0.651, C=0.349	Variant kept.
rs2885034	chr3:23933174	T=0.651, C=0.349	Variant in LD with rs17787217 (R2=0.7227), variant removed.
rs9815334	chr3:23945586	G=0.828, A=0.172	Variant kept.
rs9836970	chr3:23949839	G=0.828, A=0.172	Variant in LD with rs9815334 (R2=0.9986), variant removed.
rs7633520	chr3:23966425	G=0.621, T=0.379	Variant kept.
rs28522849	chr3:24015140	A=0.722, G=0.278	Variant kept.
rs954734	chr3:24055654	A=0.633, C=0.367	Variant kept.
rs6550835	chr3:24062661	G=0.675, A=0.325	Variant in LD with rs954734 (R2=0.6815), variant removed.
rs7646501	chr3:24079291	A=0.57, G=0.43	Variant in LD with rs954734 (R2=0.6126), variant removed.
rs6801153	chr3:24113697	T=0.299, C=0.701	Variant kept.
rs4561770	chr3:24143218	G=0.699, C=0.301	Variant kept.
rs1349265	chr3:24159387	A=0.52, G=0.48	Variant kept.
rs13062354	chr3:35528166	G=0.533, A=0.467	Variant kept.
rs1523041	chr3:35537333	C=0.643, G=0.357	Variant kept.
rs1589652	chr3:35538452	A=0.453, G=0.547	Variant in LD with rs13062354 (R2=0.6696), variant removed.
rs6784162	chr3:35701621	A=0.363, G=0.637	Variant kept.
rs4682718	chr3:44226332	A=0.664, G=0.336	Variant kept.
rs11719795	chr3:46951935	T=0.336, C=0.664	Variant kept.
rs12631730	chr3:47129903	C=0.202, T=0.798	Variant kept.
rs13059519	chr3:47539969	C=0.541, T=0.459	Variant kept.
rs34170328	chr3:48021282	C=0.759, T=0.241	Variant kept.
rs13096357	chr3:48675856	C=0.85, A=0.15	Variant kept.
rs73078367	chr3:48708347	C=0.94, T=0.06	Variant kept.
rs11719291	chr3:48735706	A=0.865, G=0.135	Variant in LD with rs13096357 (R2=0.6712), variant removed.
rs28657585	chr3:48736216	A=0.873, T=0.127	Variant in LD with rs13096357 (R2=0.629), variant removed.
rs13094900	chr3:48837732	G=0.947, A=0.053	Variant kept.
rs11713297	chr3:49213030	T=0.927, C=0.073	Variant in LD with rs13094900 (R2=0.6521), variant removed.
rs56306491	chr3:49314960	G=0.956, A=0.044	Variant MAF is 0.0441, variant removed.
rs6774721	chr3:49381898	G=0.892, A=0.108	Variant kept.
rs17650792	chr3:49390250	A=0.43, G=0.57	Variant kept.
rs1987628	chr3:49399259	G=0.799, A=0.201	Variant kept.
rs7623659	chr3:49414791	C=0.782, T=0.218	Variant in LD with rs1987628 (R2=0.9047), variant removed.
rs11716948	chr3:49431903	C=0.837, T=0.163	Variant kept.
rs7646366	chr3:49470668	G=0.793, A=0.207	Variant in LD with rs1987628 (R2=0.9613), variant removed.
rs11130194	chr3:49475689	G=0.442, A=0.558	Variant in LD with rs17650792 (R2=0.9493), variant removed.
rs111599092	chr3:49502779	G=0.903, A=0.097	Variant in LD with rs6774721 (R2=0.8253), variant removed.
rs56116382	chr3:49606188	A=0.853, C=0.147	Variant in LD with rs1987628 (R2=0.6786), variant removed.
rs1826347	chr3:49671654	A=0.392, C=0.608	Variant in LD with rs17650792 (R2=0.6778), variant removed.
rs4283605	chr3:49678651	A=0.791, G=0.209	Variant in LD with rs1987628 (R2=0.8397), variant removed.
rs7618519	chr3:49772708	A=0.401, T=0.599	Variant kept.
rs73079004	chr3:49833904	G=0.978, C=0.022	Variant MAF is 0.0222, variant removed.
rs71324996	chr3:49834767	A=0.835, C=0.165	Variant kept.
rs2352974	chr3:49890613	C=0.599, T=0.401	Variant in LD with rs7618519 (R2=0.8498), variant removed.
rs59357103	chr3:49890967	G=0.877, A=0.123	Variant kept.
rs10865959	chr3:49891002	G=0.737, C=0.263	Variant kept.
rs2280405	chr3:49895052	G=0.386, C=0.614	Variant kept.
rs7613360	chr3:49916710	C=0.759, T=0.241	Variant kept.
rs11130226	chr3:49993191	T=0.629, G=0.371	Variant kept.
rs35012435	chr3:50031840	C=0.848, T=0.152	Variant kept.
rs2013208	chr3:50129399	C=0.327, T=0.673	Variant in LD with rs7613360 (R2=0.6244), variant removed.
rs13100903	chr3:50174572	C=0.748, T=0.252	Variant kept.
rs1046953	chr3:50197097	C=0.625, T=0.375	Variant kept.
rs2624839	chr3:50202231	T=0.511, C=0.489	Variant kept.
rs9858059	chr3:50227871	C=0.594, T=0.406	Variant kept.
rs11716820	chr3:50228316	C=0.944, T=0.056	Variant kept.
rs1540293	chr3:50463935	C=0.9, T=0.1	Variant kept.
rs187084	chr3:52261031	A=0.622, G=0.378	Variant kept.
rs11717383	chr3:52287468	G=0.492, T=0.508	Variant kept.
rs4687612	chr3:52367932	A=0.859, G=0.141	Variant kept.
rs6772177	chr3:52497778	C=0.852, T=0.148	Variant in LD with rs4687612 (R2=0.7152), variant removed.
rs731831	chr3:52536514	G=0.734, A=0.266	Variant kept.
rs4687625	chr3:52563718	C=0.668, T=0.332	Variant kept.
rs6778735	chr3:52565100	T=0.515, C=0.485	Variant kept.
rs4282054	chr3:52566065	T=0.453, C=0.547	Variant in LD with rs6778735 (R2=0.7788), variant removed.
rs12489732	chr3:52566820	C=0.741, A=0.259	Variant in LD with rs731831 (R2=0.8505), variant removed.
rs9879090	chr3:52648265	T=0.428, C=0.572	Variant kept.
rs11235	chr3:52745087	T=0.579, C=0.421	Variant in LD with rs9879090 (R2=0.9311), variant removed.
rs3755799	chr3:52809193	G=0.652, A=0.348	Variant kept.
rs4687662	chr3:52870324	T=0.729, C=0.271	Variant kept.
rs7638524	chr3:52874861	G=0.753, A=0.247	Variant kept.
rs36051354	chr3:52986012	T=0.673, C=0.327	Variant kept.
rs2336670	chr3:52998504	T=0.438, G=0.562	Variant kept.
rs2244461	chr3:53055842	G=0.693, A=0.307	Variant in LD with rs36051354 (R2=0.8581), variant removed.
rs62255930	chr3:53131277	G=0.981, A=0.019	Variant MAF is 0.0188, variant removed.
rs552345	chr3:53453263	C=0.987, T=0.013	Variant MAF is 0.0134, variant removed.
rs9311507	chr3:53618357	T=0.017, C=0.983	Variant MAF is 0.017, variant removed.
rs4485754	chr3:54234722	A=0.736, G=0.264	Variant kept.
rs13319916	chr3:54238058	A=0.376, G=0.624	Variant kept.
rs4681994	chr3:56715363	T=0.216, C=0.784	Variant kept.
rs7618684	chr3:57545993	A=0.647, C=0.353	Variant kept.
rs6795439	chr3:57703710	A=0.143, G=0.857	Variant kept.
rs704444	chr3:64880377	G=0.609, A=0.391	Variant kept.
rs7650936	chr3:69152593	C=0.389, G=0.611	Variant kept.
rs2077610	chr3:70911271	T=0.753, A=0.247	Variant kept.
rs17008195	chr3:71129879	C=0.802, T=0.198	Variant kept.
rs192875327	chr3:71262823	C=0.999, T=0.001	Variant MAF is 0.0006, variant removed.
rs56151722	chr3:71482840	A=0.642, G=0.358	Variant kept.
rs11720523	chr3:71545170	C=0.769, A=0.231	Variant kept.
rs1529675	chr3:71640776	A=0.791, G=0.209	Variant kept.
rs17663165	chr3:71677981	C=0.822, A=0.178	Variant in LD with rs1529675 (R2=0.6058), variant removed.
rs291482	chr3:73811569	A=0.772, G=0.228	Variant kept.
rs34671460	chr3:81923227	G=0.957, A=0.043	Variant MAF is 0.0433, variant removed.
rs13090139	chr3:82019389	C=0.338, A=0.662	Variant kept.
rs2141491	chr3:82138009	C=0.556, G=0.444	Variant kept.
rs73130838	chr3:84757199	G=0.941, C=0.059	Variant kept.
rs2034718	chr3:84786979	C=0.345, G=0.655	Variant kept.
rs62122	chr3:84900877	T=0.673, C=0.327	Variant kept.
rs1146748	chr3:84902946	G=0.966, A=0.034	Variant MAF is 0.0339, variant removed.
rs424029	chr3:85010039	G=0.954, A=0.046	Variant MAF is 0.0461, variant removed.
rs1248855	chr3:85019809	C=0.893, T=0.107	Variant kept.
rs73843290	chr3:85145836	T=0.874, C=0.126	Variant kept.
rs6770622	chr3:85171415	G=0.878, A=0.122	Variant in LD with rs73843290 (R2=0.7626), variant removed.
rs6549016	chr3:85180270	A=0.674, C=0.326	Variant kept.
rs73845427	chr3:85327518	G=0.955, A=0.045	Variant MAF is 0.0449, variant removed.
rs62253086	chr3:85393815	T=0.867, G=0.133	Variant kept.
rs17518584	chr3:85604923	C=0.482, T=0.518	Variant kept.
rs9864170	chr3:85610908	A=0.37, G=0.63	Variant in LD with rs17518584 (R2=0.6251), variant removed.
rs146282319	chr3:85962691	C=0.997, T=0.003	Variant MAF is 0.0026, variant removed.
rs188428306	chr3:86934118	C=1.0, A=0.0	Variant MAF is 0.0002, variant removed.
rs6551412	chr3:89496502	G=0.859, A=0.141	Variant kept.
rs7652296	chr3:89587262	A=0.602, G=0.398	Variant kept.
rs6773817	chr3:89753400	G=0.643, A=0.357	Variant kept.
rs7432427	chr3:90299370	A=0.41, T=0.59	Variant kept.
rs35714284	chr3:93529866	G=0.684, A=0.316	Variant kept.
rs62266110	chr3:93537923	G=0.735, A=0.265	Variant kept.
rs4855621	chr3:107829806	G=0.962, A=0.038	Variant MAF is 0.0381, variant removed.
rs7635040	chr3:108099860	T=0.963, C=0.037	Variant MAF is 0.0369, variant removed.
rs3860537	chr3:108103433	T=0.087, C=0.913	Variant kept.
rs11714612	chr3:114026673	A=0.766, G=0.234	Variant kept.
rs62273292	chr3:118409326	G=0.85, C=0.15	Variant kept.
rs76462595	chr3:120233965	C=0.988, T=0.012	Variant MAF is 0.0116, variant removed.
rs1343700	chr3:123571754	G=0.736, A=0.264	Variant kept.
rs13062100	chr3:123674337	A=0.701, G=0.299	Variant in LD with rs1343700 (R2=0.7494), variant removed.
rs9856289	chr3:123898877	A=0.621, C=0.379	Variant kept.
rs13078546	chr3:126289206	G=0.867, A=0.133	Variant kept.
rs141232081	chr3:126476103	A=0.999, T=0.001	Variant MAF is 0.0012, variant removed.
rs11720236	chr3:127161689	T=0.883, G=0.117	Variant kept.
rs9832813	chr3:136065565	A=0.808, G=0.192	Variant kept.
rs9853960	chr3:136487989	G=0.661, A=0.339	Variant kept.
rs13099657	chr3:136752590	G=0.893, A=0.107	Variant kept.
rs7616632	chr3:137031237	T=0.653, G=0.347	Variant kept.
rs7648568	chr3:137060689	C=0.772, T=0.228	Variant kept.
rs13071190	chr3:137122394	T=0.463, C=0.537	Variant kept.
rs13324482	chr3:137198193	A=0.657, G=0.343	Variant kept.
rs1899459	chr3:137236442	T=0.455, C=0.545	Variant kept.
rs138395523	chr3:139540392	A=0.867, T=0.133	Variant kept.
rs7628696	chr3:139696765	T=0.523, C=0.477	Variant kept.
rs17338318	chr3:139707089	C=0.387, G=0.613	Variant kept.
rs59142272	chr3:139708741	G=0.797, A=0.203	Variant kept.
rs10804681	chr3:141660675	A=0.105, T=0.895	Variant kept.
rs9942	chr3:141663752	A=0.123, G=0.877	Variant in LD with rs10804681 (R2=0.808), variant removed.
rs1457546	chr3:149692597	G=0.306, A=0.694	Variant kept.
rs55662848	chr3:155534372	G=0.697, A=0.303	Variant kept.
rs12494164	chr3:164967758	A=0.811, C=0.189	Variant kept.
rs6444974	chr3:170986411	G=0.647, A=0.353	Variant kept.
rs11705870	chr3:177189993	G=0.402, C=0.598	Variant kept.
rs6784988	chr3:179184197	G=0.372, T=0.628	Variant kept.
rs519618	chr3:180664670	C=0.976, T=0.024	Variant MAF is 0.0244, variant removed.
rs2216428	chr3:180791551	C=0.767, T=0.233	Variant kept.
rs2567646	chr3:180931399	A=0.026, T=0.974	Variant MAF is 0.0256, variant removed.
rs73189617	chr3:184069126	C=0.85, G=0.15	Variant kept.
rs6773982	chr3:184894478	T=0.793, A=0.207	Variant kept.
rs55966029	chr3:185379085	T=0.849, C=0.151	Variant kept.
rs141542299	chr3:186192446	T=0.994, C=0.006	Variant MAF is 0.006, variant removed.
rs73184699	chr3:187549646	G=0.992, A=0.008	Variant MAF is 0.0076, variant removed.
rs4687530	chr3:193921560	C=0.187, T=0.813	Variant kept.
rs12646225	chr4:696848	C=0.836, T=0.164	Variant kept.
rs12500482	chr4:2430235	A=0.439, G=0.561	Variant kept.
rs73207312	chr4:2533279	G=0.665, A=0.335	Variant kept.
rs2295499	chr4:2717690	C=0.545, T=0.455	Variant kept.
rs4690029	chr4:2722815	T=0.505, C=0.495	Variant in LD with rs2295499 (R2=0.8388), variant removed.
rs362307	chr4:3241845	C=0.972, T=0.028	Variant MAF is 0.0276, variant removed.
rs4504245	chr4:11014822	A=0.155, G=0.845	Variant kept.
rs3934736	chr4:15234696	G=0.79, A=0.21	Variant kept.
rs16893287	chr4:16293152	C=0.865, T=0.135	Variant kept.
rs4484297	chr4:16332382	G=0.72, C=0.28	Variant kept.
rs17420654	chr4:16414810	C=0.772, T=0.228	Variant kept.
rs144246	chr4:17259908	G=0.676, A=0.324	Variant kept.
rs11932971	chr4:17823902	T=0.773, C=0.227	Variant kept.
rs75878186	chr4:17857253	A=0.828, G=0.172	Variant kept.
rs78808910	chr4:22192995	G=0.959, A=0.041	Variant MAF is 0.0409, variant removed.
rs75240453	chr4:25222179	G=0.994, A=0.006	Variant MAF is 0.0058, variant removed.
rs34811474	chr4:25408838	G=0.926, A=0.074	Variant kept.
rs73810222	chr4:26392139	C=0.992, T=0.008	Variant MAF is 0.0076, variant removed.
rs141854496	chr4:26520267	C=0.991, T=0.009	Variant MAF is 0.0088, variant removed.
rs774400575	chr4:36750015-36750015	NA	Variant not in 1000G VCF file, variant removed.
rs111283315	chr4:37633673	C=0.994, G=0.006	Variant MAF is 0.006, variant removed.
rs115965110	chr4:37908350	C=0.989, T=0.011	Variant MAF is 0.0112, variant removed.
rs28519512	chr4:40086752	T=0.277, C=0.723	Variant kept.
rs527577433	chr4:41802429	T=0.998, C=0.002	Variant MAF is 0.0024, variant removed.
rs115071803	chr4:46044912	T=0.999, A=0.001	Variant MAF is 0.0008, variant removed.
rs1025852	chr4:46400331	A=0.334, G=0.666	Variant kept.
rs7679715	chr4:46888116	A=0.655, G=0.345	Variant kept.
rs1512144	chr4:47004037	A=0.423, G=0.577	Variant kept.
rs7672100	chr4:47265590	A=0.859, G=0.141	Variant kept.
rs2237014	chr4:55584433	A=0.887, G=0.113	Variant kept.
rs77548969	chr4:58471222	T=0.997, C=0.003	Variant MAF is 0.003, variant removed.
rs67482514	chr4:65785448	C=0.716, G=0.284	Variant kept.
rs62300402	chr4:66422737	A=0.815, G=0.185	Variant kept.
rs7655988	chr4:66527955	T=0.332, C=0.668	Variant kept.
rs6819372	chr4:67970101	A=0.53, G=0.47	Variant kept.
rs145025545	chr4:76377070	C=0.997, T=0.003	Variant MAF is 0.0028, variant removed.
rs141033168	chr4:82736551	A=0.997, G=0.003	Variant MAF is 0.003, variant removed.
rs116663439	chr4:84205462	C=0.992, T=0.008	Variant MAF is 0.0078, variant removed.
rs11539663	chr4:88061948	T=0.987, C=0.013	Variant MAF is 0.0128, variant removed.
rs11932693	chr4:89466335	G=0.77, A=0.23	Variant kept.
rs3017917	chr4:89600820	C=0.612, A=0.388	Variant kept.
rs7655333	chr4:94423110	C=0.188, T=0.812	Variant kept.
rs1972860	chr4:94579640	G=0.533, A=0.467	Variant kept.
rs4459994	chr4:98092307	C=0.783, A=0.217	Variant kept.
rs553205008	chr4:102350497	A=1.0, G=0.0	Variant MAF is 0.0004, variant removed.
rs17249398	chr4:102507114	G=0.99, A=0.01	Variant MAF is 0.0104, variant removed.
rs17199964	chr4:102707791	G=0.978, A=0.022	Variant MAF is 0.0218, variant removed.
rs13126505	chr4:102865304	G=0.983, A=0.017	Variant MAF is 0.0174, variant removed.
rs34592089	chr4:102926923	G=NA, A,T=NA	Variant is not biallelic, variant removed.
rs13101632	chr4:103034391	G=0.969, A=0.031	Variant MAF is 0.0306, variant removed.
rs6855246	chr4:103112470	A=0.883, G=0.117	Variant kept.
rs10031823	chr4:103125031	T=0.338, C=0.662	Variant kept.
rs1506505	chr4:103125489	T=0.325, A=0.675	Variant in LD with rs10031823 (R2=0.9431), variant removed.
rs151412	chr4:103138621	C=0.879, T=0.121	Variant kept.
rs151411	chr4:103138628	A=0.849, C=0.151	Variant kept.
rs13107325	chr4:103188709	C=0.976, T=0.024	Variant MAF is 0.0236, variant removed.
rs17032400	chr4:103190229	T=0.66, C=0.34	Variant kept.
rs233811	chr4:103211254	A=0.742, C=0.258	Variant kept.
rs62327949	chr4:103216782	A=0.718, G=0.282	Variant kept.
rs13105581	chr4:103228830	C=0.936, T=0.064	Variant kept.
rs230489	chr4:103388441	T=0.925, C=0.075	Variant kept.
rs74332078	chr4:103766720	G=0.987, A=0.013	Variant MAF is 0.013, variant removed.
rs13114629	chr4:104032368	G=0.987, A=0.013	Variant MAF is 0.0126, variant removed.
rs13123752	chr4:106082120	G=0.413, A=0.587	Variant kept.
rs2903385	chr4:106094427	G=0.512, A=0.488	Variant in LD with rs13123752 (R2=0.6187), variant removed.
rs10010325	chr4:106106353	C=0.511, A=0.489	Variant in LD with rs13123752 (R2=0.6189), variant removed.
rs1391438	chr4:106151843	T=0.333, C=0.667	Variant kept.
rs7683416	chr4:106152984	T=0.623, C=0.377	Variant kept.
rs2454205	chr4:106184229	C=0.65, T=0.35	Variant in LD with rs7683416 (R2=0.8826), variant removed.
rs2647249	chr4:106185663	C=0.247, T=0.753	Variant in LD with rs1391438 (R2=0.6079), variant removed.
rs2647257	chr4:106199505	A=0.761, T=0.239	Variant kept.
rs2726491	chr4:106212562	G=0.76, A=0.24	Variant in LD with rs2647257 (R2=0.9782), variant removed.
rs2726513	chr4:106217358	G=0.605, T=0.395	Variant kept.
rs1603705	chr4:106219139	A=0.778, G=0.222	Variant kept.
rs17321073	chr4:106258989	A=0.778, G=0.222	Variant in LD with rs1603705 (R2=0.9611), variant removed.
rs2636699	chr4:106312813	T=0.734, C=0.266	Variant kept.
rs2726528	chr4:106316427	C=0.735, T=0.265	Variant in LD with rs2636699 (R2=0.9918), variant removed.
rs9992793	chr4:106325900	C=0.465, T=0.535	Variant kept.
rs9991319	chr4:110170636	T=0.512, A=0.488	Variant kept.
rs1448818	chr4:111570223	A=0.726, C=0.274	Variant kept.
rs17861885	chr4:118340708	T=0.933, G=0.067	Variant kept.
rs6838310	chr4:118878133	T=0.333, C=0.667	Variant kept.
rs2389518	chr4:119009219	C=NA, G,T=NA	Variant is not biallelic, variant removed.
rs10011007	chr4:131064690	A=0.927, C=0.073	Variant kept.
rs59222824	chr4:137528057	C=NA, A,T=NA	Variant is not biallelic, variant removed.
rs113318338	chr4:143338479	T=0.999, C=0.001	Variant MAF is 0.0014, variant removed.
rs6840804	chr4:147769212	A=0.59, G=0.41	Variant kept.
rs1876765	chr4:147772419	A=0.571, G=0.429	Variant in LD with rs6840804 (R2=0.9211), variant removed.
rs2028126	chr4:147872712	C=0.44, T=0.56	Variant kept.
rs11735310	chr4:152287922	T=0.387, C=0.613	Variant kept.
rs3990738	chr4:152295198	A=0.709, G=0.291	Variant kept.
rs1443094	chr4:152456724	C=0.557, T=0.443	Variant kept.
rs6535809	chr4:152592933	A=0.383, G=0.617	Variant kept.
rs4696108	chr4:152606975	T=0.547, G=0.453	Variant kept.
rs12647420	chr4:152607191	C=0.548, T=0.452	Variant in LD with rs4696108 (R2=0.992), variant removed.
rs13146981	chr4:152720703	T=0.607, C=0.393	Variant in LD with rs6535809 (R2=0.7781), variant removed.
rs1385253	chr4:152749595	T=0.296, C=0.704	Variant kept.
rs361212	chr4:152768951	T=0.417, C=0.583	Variant kept.
rs6843300	chr4:153032049	T=0.483, C=0.517	Variant kept.
rs3775248	chr4:156276076	A=0.755, G=0.245	Variant kept.
rs4130344	chr4:159726345	T=0.392, G=0.608	Variant kept.
rs4691576	chr4:160485391	T=0.399, G=0.601	Variant kept.
rs1393579	chr4:160608843	G=0.712, C=0.288	Variant kept.
rs1369125	chr4:162732213	T=0.26, C=0.74	Variant kept.
rs62350593	chr4:164837073	A=0.956, C=0.044	Variant MAF is 0.0435, variant removed.
rs7699872	chr4:166195670	T=0.611, A=0.389	Variant kept.
rs13132934	chr4:176952521	C=0.501, T=0.499	Variant kept.
rs1920975	chr4:178477452	G=0.55, A=0.45	Variant kept.
rs760278682	chr4:180473636-180473636	NA	Variant not in 1000G VCF file, variant removed.
rs112684838	chr4:187715914	G=0.984, C=0.016	Variant MAF is 0.016, variant removed.
rs74553517	chr5:665671	C=0.905, T=0.095	Variant kept.
rs6554860	chr5:1506847	G=0.996, A=0.004	Variant MAF is 0.0038, variant removed.
rs10512699	chr5:3437548	A=0.62, G=0.38	Variant kept.
rs17826816	chr5:7519298	A=0.918, G=0.082	Variant kept.
rs1840847	chr5:13100175	G=0.567, A=0.433	Variant kept.
rs333527	chr5:24942398	A=0.462, T=0.538	Variant kept.
rs75973558	chr5:26880925	A=0.963, G=0.037	Variant MAF is 0.0373, variant removed.
rs4074741	chr5:27817189	A=0.69, G=0.31	Variant kept.
rs10940921	chr5:30808645	T=0.618, G=0.382	Variant kept.
rs35137321	chr5:42987922	G=0.9, A=0.1	Variant kept.
rs921030	chr5:52419096	T=0.549, C=0.451	Variant kept.
rs32495	chr5:55642779	C=0.907, A=0.093	Variant kept.
rs7724301	chr5:57114080	C=0.19, T=0.81	Variant kept.
rs13157057	chr5:57657757	G=0.876, T=0.124	Variant kept.
rs34426618	chr5:59597487	C=0.642, T=0.358	Variant kept.
rs36004779	chr5:59603880	A=0.71, G=0.29	Variant in LD with rs34426618 (R2=0.7241), variant removed.
rs4700394	chr5:60117202	A=0.365, T=0.635	Variant kept.
rs12518792	chr5:60386653	C=0.52, T=0.48	Variant kept.
rs34627	chr5:60528806	G=NA, A,T=NA	Variant is not biallelic, variant removed.
rs6890684	chr5:60615886	A=0.417, G=0.583	Variant kept.
rs6890611	chr5:60847272	T=0.26, G=0.74	Variant kept.
rs36033	chr5:60960727	T=0.615, C=0.385	Variant kept.
rs62376005	chr5:62447768	G=0.977, A=0.023	Variant MAF is 0.023, variant removed.
rs262890	chr5:62930015	A=0.725, G=0.275	Variant kept.
rs10044158	chr5:62962713	G=0.39, A=0.61	Variant kept.
rs1812587	chr5:62991802	G=0.463, T=0.537	Variant kept.
rs80170948	chr5:64020316	T=0.986, G=0.014	Variant MAF is 0.0144, variant removed.
rs140197177	chr5:64155059	G=0.997, A=0.003	Variant MAF is 0.0032, variant removed.
rs7708235	chr5:64482525	G=0.309, A=0.691	Variant kept.
rs183720171	chr5:64915685	G=0.997, A=0.003	Variant MAF is 0.0026, variant removed.
rs149645408	chr5:65025409	G=0.997, T=0.003	Variant MAF is 0.0028, variant removed.
rs4700160	chr5:66002788	G=0.605, A=0.395	Variant kept.
rs1428472	chr5:66500842	A=0.602, C=0.398	Variant kept.
rs76718060	chr5:67404648	G=0.955, C=0.045	Variant MAF is 0.0453, variant removed.
rs12519613	chr5:67625070	T=0.85, C=0.15	Variant kept.
rs33415	chr5:71863336	A=0.407, G=0.593	Variant kept.
rs158813	chr5:73491141	T=0.725, C=0.275	Variant kept.
rs10077289	chr5:75897897-75897897	NA	Variant not in 1000G VCF file, variant removed.
rs192426480	chr5:77221015	T=1.0, C=0.0	Variant MAF is 0.0002, variant removed.
rs145129667	chr5:78273186	A=0.968, T=0.032	Variant MAF is 0.0319, variant removed.
rs11744829	chr5:81069401	G=0.769, C=0.231	Variant kept.
rs658912	chr5:81612479	G=0.692, A=0.308	Variant kept.
rs78322942	chr5:87144271	C=0.968, T=0.032	Variant MAF is 0.0321, variant removed.
rs6452788	chr5:87712913	G=0.629, A=0.371	Variant kept.
rs6452790	chr5:87756708	G=0.706, A=0.294	Variant kept.
rs10514301	chr5:87939654	C=0.758, T=0.242	Variant kept.
rs10070734	chr5:87940026	T=0.501, C=0.499	Variant kept.
rs6882046	chr5:87968864	A=0.618, G=0.382	Variant kept.
rs640177	chr5:88002084	T=0.549, A=0.451	Variant kept.
rs409645	chr5:88005254	G=0.763, A=0.237	Variant kept.
rs12655172	chr5:88010829	C=0.811, T=0.189	Variant kept.
rs34316	chr5:88015545	A=0.518, C=0.482	Variant in LD with rs640177 (R2=0.865), variant removed.
rs41352752	chr5:88029208	T=0.991, C=0.009	Variant MAF is 0.0086, variant removed.
rs10514303	chr5:88045029-88045029	NA	Variant not in 1000G VCF file, variant removed.
rs61104616	chr5:88163771	G=0.562, A=0.438	Variant kept.
rs770463	chr5:88194950	C=0.412, T=0.588	Variant kept.
rs304132	chr5:88215594	A=0.298, G=0.702	Variant kept.
rs166820	chr5:89353210	G=0.764, A=0.236	Variant kept.
rs818946	chr5:89364934-89364934	NA	Variant not in 1000G VCF file, variant removed.
rs2913411	chr5:91111787	A=NA, C,G=NA	Variant is not biallelic, variant removed.
rs13355146	chr5:92023661	C=0.552, T=0.448	Variant kept.
rs55971857	chr5:92441594	A=0.658, C=0.342	Variant kept.
rs4308464	chr5:92468867	G=0.573, C=0.427	Variant in LD with rs55971857 (R2=0.6836), variant removed.
rs11742251	chr5:92562015	A=0.418, G=0.582	Variant kept.
rs55763037	chr5:92568456	A=0.766, G=0.234	Variant kept.
rs6881733	chr5:92586991	C=0.608, T=0.392	Variant kept.
rs62366053	chr5:93389327	G=0.818, A=0.182	Variant kept.
rs293058	chr5:94206390	C=0.857, T=0.143	Variant kept.
rs152466	chr5:96164611	A=0.464, G=0.536	Variant kept.
rs354670	chr5:101110298	C=0.262, T=0.738	Variant kept.
rs116512981	chr5:101685644	T=0.993, C=0.007	Variant MAF is 0.0066, variant removed.
rs76177300	chr5:102143311	G=0.987, A=0.013	Variant MAF is 0.013, variant removed.
rs35658696	chr5:102338811	A=0.987, G=0.013	Variant MAF is 0.0134, variant removed.
rs115246607	chr5:102461890	T=0.986, C=0.014	Variant MAF is 0.0138, variant removed.
rs148257233	chr5:102623315	C=0.991, T=0.009	Variant MAF is 0.0086, variant removed.
rs76160968	chr5:102682145	A=0.987, G=0.013	Variant MAF is 0.0128, variant removed.
rs74944275	chr5:102726073	C=0.986, T=0.014	Variant MAF is 0.0136, variant removed.
rs6596534	chr5:102882317	A=0.415, G=0.585	Variant kept.
rs4957581	chr5:105347157	C=0.905, T=0.095	Variant kept.
rs3909931	chr5:106793983	A=0.807, T=0.193	Variant kept.
rs55754532	chr5:106965313	A=0.646, G=0.354	Variant kept.
rs154168	chr5:107051082	A=0.202, T=0.798	Variant kept.
rs62358087	chr5:107170148	A=0.932, G=0.068	Variant kept.
rs2922434	chr5:107570785	G=0.761, A=0.239	Variant kept.
rs34019963	chr5:107694304	T=0.751, C=0.249	Variant in LD with rs2922434 (R2=0.921), variant removed.
rs10477894	chr5:107706511	A=0.738, G=0.262	Variant in LD with rs2922434 (R2=0.8589), variant removed.
rs12187824	chr5:107779242	C=0.675, A=0.325	Variant kept.
rs2193976	chr5:107805854	G=0.674, T=0.326	Variant in LD with rs12187824 (R2=0.9738), variant removed.
rs11741087	chr5:108807760	G=0.704, A=0.296	Variant kept.
rs1438660	chr5:109058594	A=0.67, T=0.33	Variant kept.
rs10069890	chr5:109207832	A=0.848, G=0.152	Variant kept.
rs722895	chr5:110990401	A=0.657, G=0.343	Variant kept.
rs255892	chr5:111004991	A=0.307, C=0.693	Variant kept.
rs255896	chr5:111006570	C=0.416, T=0.584	Variant in LD with rs255892 (R2=0.618), variant removed.
rs1145123	chr5:111026598	T=0.612, C=0.388	Variant kept.
rs154081	chr5:111028566	G=0.313, A=0.687	Variant kept.
rs27757	chr5:111040546	A=0.622, G=0.378	Variant kept.
rs77917390	chr5:111134058	T=0.964, A=0.036	Variant MAF is 0.0357, variant removed.
rs112316630	chr5:111422573	C=0.988, A=0.012	Variant MAF is 0.0124, variant removed.
rs72791200	chr5:111984534	A=0.944, G=0.056	Variant kept.
rs7727738	chr5:112021399	A=0.55, G=0.45	Variant kept.
rs56335290	chr5:112036634	C=0.854, A=0.146	Variant kept.
rs2952615	chr5:112138888	G=0.335, C=0.665	Variant kept.
rs151980	chr5:112257591	C=0.514, G=0.486	Variant kept.
rs154346	chr5:112265493	A=0.361, G=0.639	Variant kept.
rs72803246	chr5:112438837-112438837	NA	Variant not in 1000G VCF file, variant removed.
rs10519387	chr5:113832780	C=0.695, T=0.305	Variant kept.
rs381779	chr5:113939757-113939757	NA	Variant not in 1000G VCF file, variant removed.
rs1991228	chr5:113963563-113963563	NA	Variant not in 1000G VCF file, variant removed.
rs9765600	chr5:119919047	A=0.544, C=0.456	Variant kept.
rs409273	chr5:137913882	A=0.64, G=0.36	Variant kept.
rs155949	chr5:139523684	A=0.304, G=0.696	Variant kept.
rs4463213	chr5:139545748	G=0.549, A=0.451	Variant kept.
rs421211	chr5:139581773	G=0.537, A=0.463	Variant in LD with rs4463213 (R2=0.8971), variant removed.
rs67432087	chr5:139689454	T=0.825, C=0.175	Variant kept.
rs6870103	chr5:139692515	G=0.496, T=0.504	Variant in LD with rs4463213 (R2=0.7304), variant removed.
rs739954	chr5:139701920	T=0.526, C=0.474	Variant kept.
rs2074613	chr5:139714564	C=0.407, T=0.593	Variant kept.
rs4150196	chr5:139726641	C=0.474, T=0.526	Variant kept.
rs778591	chr5:140025484	G=0.579, A=0.421	Variant kept.
rs2530243	chr5:140051983-140051983	NA	Variant not in 1000G VCF file, variant removed.
rs17208215	chr5:140117890	T=0.794, G=0.206	Variant kept.
rs371671263	chr5:145716948-145716948	NA	Variant not in 1000G VCF file, variant removed.
rs56950939	chr5:149693528	T=0.934, A=0.066	Variant kept.
rs2915820	chr5:151114335	T=0.288, C=0.712	Variant kept.
rs1422560	chr5:152550204	T=0.475, G=0.525	Variant kept.
rs3792766	chr5:152869624	A=0.862, G=0.138	Variant kept.
rs539733084	chr5:161415692	A=0.999, G=0.001	Variant MAF is 0.0008, variant removed.
rs17062018	chr5:163026238	A=0.974, C=0.026	Variant MAF is 0.0258, variant removed.
rs75836061	chr5:165396410	A=0.531, G=0.469	Variant kept.
rs830237	chr5:165405678	A=0.803, C=0.197	Variant kept.
rs153286	chr5:165409177	G=0.542, A=0.458	Variant kept.
rs830383	chr5:165473194	A=0.475, G=0.525	Variant kept.
rs830386	chr5:165479749	A=0.107, C=0.893	Variant kept.
rs31770	chr5:165496438	C=0.322, G=0.678	Variant kept.
rs31768	chr5:165498279	A=0.209, T=0.791	Variant kept.
rs6889754	chr5:166104005	G=0.905, A=0.095	Variant kept.
rs2909797	chr5:167275949	A=0.792, G=0.208	Variant kept.
rs6860963	chr5:169239708	C=0.879, T=0.121	Variant kept.
rs13184816	chr5:171120026-171120026	NA	Variant not in 1000G VCF file, variant removed.
rs26401	chr5:171202017	G=0.562, A=0.438	Variant kept.
rs10475598	chr5:173648438	T=0.416, C=0.584	Variant kept.
rs10057481	chr5:174687482	C=0.47, T=0.53	Variant kept.
rs2731664	chr5:176859848	C=0.597, A=0.403	Variant kept.
rs2545797	chr5:176864202	T=0.582, C=0.418	Variant in LD with rs2731664 (R2=0.9099), variant removed.
rs2450333	chr5:176899546	G=0.69, A=0.31	Variant kept.
rs6891035	chr5:178276531	C=0.567, T=0.433	Variant kept.
rs3778555	chr6:1917689	G=0.605, A=0.395	Variant kept.
rs11759522	chr6:3450814	C=0.545, G=0.455	Variant kept.
rs9503599	chr6:3451048	T=0.545, C=0.455	Variant in LD with rs11759522 (R2=0.9992), variant removed.
rs2806225	chr6:7579412	A=0.294, G=0.706	Variant kept.
rs4713577	chr6:11485133	TGGTATAGT=NA, CGGTATAGT,C=NA	Variant is not biallelic, variant removed.
rs566237	chr6:11543342	A=0.676, G=0.324	Variant kept.
rs598907	chr6:11586435	T=0.745, C=0.255	Variant in LD with rs566237 (R2=0.6036), variant removed.
rs604290	chr6:11591795	G=0.682, A=0.318	Variant kept.
rs79027391	chr6:12122102	T=0.988, G=0.012	Variant MAF is 0.0116, variant removed.
rs6459098	chr6:13775907	C=0.613, T=0.387	Variant kept.
rs280151	chr6:13942831	C=0.54, G=0.46	Variant kept.
rs10484339	chr6:14598308	A=0.866, G=0.134	Variant kept.
rs9766154	chr6:15696437	C=0.677, T=0.323	Variant kept.
rs180020	chr6:16296824	A=0.88, G=0.12	Variant kept.
rs179994	chr6:16320987	A=0.761, C=0.239	Variant kept.
rs72829857	chr6:16966052	A=0.81, G=0.19	Variant kept.
rs7760870	chr6:17522986	T=0.594, C=0.406	Variant kept.
rs4716325	chr6:19025741	G=0.659, C=0.341	Variant kept.
rs9477970	chr6:19082663	T=0.854, A=0.146	Variant kept.
rs4141748	chr6:19748726	C=0.842, G=0.158	Variant kept.
rs78614455	chr6:20636484	A=0.996, G=0.004	Variant MAF is 0.0044, variant removed.
rs6456379	chr6:20893247	C=0.669, A=0.331	Variant kept.
rs9295486	chr6:20896553	T=0.692, C=0.308	Variant in LD with rs6456379 (R2=0.8782), variant removed.
rs11970030	chr6:20930113	G=0.941, C=0.059	Variant kept.
rs12209877	chr6:21027761	G=0.818, T=0.182	Variant kept.
rs4710962	chr6:21031435	C=0.805, T=0.195	Variant in LD with rs12209877 (R2=0.8547), variant removed.
rs6903716	chr6:21956404	A=0.72, G=0.28	Variant kept.
rs7763264	chr6:21960065	C=0.696, T=0.304	Variant kept.
rs7739290	chr6:23614419	G=NA, A,T=NA	Variant is not biallelic, variant removed.
rs6922632	chr6:24107093	C=0.871, A=0.129	Variant kept.
rs10806984	chr6:24181831	A=0.592, C=0.408	Variant kept.
rs793834	chr6:24234933	A=0.413, G=0.587	Variant kept.
rs79738691	chr6:25148560	A=0.941, G=0.059	Variant kept.
rs77482156	chr6:25199853	T=0.987, C=0.013	Variant MAF is 0.0126, variant removed.
rs62392365	chr6:25371369	A=0.989, T=0.011	Variant MAF is 0.0112, variant removed.
rs34991172	chr6:25480328	T=0.986, G=0.014	Variant MAF is 0.0142, variant removed.
rs13212936	chr6:25588815	C=0.966, T=0.034	Variant MAF is 0.0341, variant removed.
rs13201341	chr6:25822661	C=0.983, T=0.017	Variant MAF is 0.017, variant removed.
rs7749823	chr6:26158079	A=0.917, C=0.083	Variant kept.
rs9467707	chr6:26327905	G=0.786, C=0.214	Variant kept.
rs9467714	chr6:26340785	G=0.816, A=0.184	Variant kept.
rs9379850	chr6:26343057	C=0.883, G=0.117	Variant kept.
rs9379870	chr6:26374410	A=0.722, G=0.278	Variant kept.
rs1796518	chr6:26388672	C=0.717, T=0.283	Variant kept.
rs3799378	chr6:26404374	A=0.806, G=0.194	Variant kept.
rs2273558	chr6:26466035	A=0.563, C=0.437	Variant kept.
rs1977200	chr6:26466392	G=0.314, A=0.686	Variant kept.
rs35433030	chr6:26529890	G=0.962, A=0.038	Variant MAF is 0.0379, variant removed.
rs9467777	chr6:26534616	C=0.431, A=0.569	Variant kept.
rs36162392	chr6:26569135	T=0.961, C=0.039	Variant MAF is 0.0391, variant removed.
rs13214027	chr6:26573631	C=0.855, G=0.145	Variant kept.
rs2451729	chr6:26705859	C=0.303, T=0.697	Variant kept.
rs35741362	chr6:27007687	T=0.899, C=0.101	Variant kept.
rs926300	chr6:27059443	A=0.904, T=0.096	Variant kept.
rs3823427	chr6:27256346	G=0.88, C=0.12	Variant kept.
rs7746199	chr6:27261324	C=0.853, T=0.147	Variant kept.
rs6929812	chr6:27384520	T=0.443, C=0.557	Variant kept.
rs2056923	chr6:27689939	T=0.832, C=0.168	Variant kept.
rs200991	chr6:27815494	C=0.768, A=0.232	Variant kept.
rs66886492	chr6:28089731	C=NA, G,T=NA	Variant is not biallelic, variant removed.
rs9380069	chr6:28203300	A=0.877, G=0.123	Variant kept.
rs7775835	chr6:28678357	T=0.156, C=0.844	Variant kept.
rs1233578	chr6:28712247	A=0.811, G=0.189	Variant kept.
rs3129151	chr6:29138315	C=0.805, T=0.195	Variant kept.
rs185008237	chr6:29158584	C=0.999, T=0.001	Variant MAF is 0.0012, variant removed.
rs3749971	chr6:29342775	G=0.969, A=0.031	Variant MAF is 0.031, variant removed.
rs9257802	chr6:29343355	C=0.814, T=0.186	Variant kept.
rs429479	chr6:29372323	A=NA, G,T=NA	Variant is not biallelic, variant removed.
rs75834742	chr6:29645549-29645549	NA	Variant not in 1000G VCF file, variant removed.
rs2523761	chr6:29818726	A=0.903, G=0.097	Variant kept.
rs2571400	chr6:29927722	C=0.495, G=0.505	Variant kept.
rs2523933	chr6:29932292	G=0.741, T=0.259	Variant kept.
rs6914699	chr6:29934022	T=0.609, C=0.391	Variant kept.
rs3893463	chr6:29935405	C=0.583, T=0.417	Variant kept.
rs1150735	chr6:30045199	G=0.725, A=0.275	Variant kept.
rs3132681	chr6:30060041	C=0.704, A=0.296	Variant kept.
rs2517664	chr6:30073259	C=0.824, T=0.176	Variant kept.
rs2517592	chr6:30093137	C=0.743, T=0.257	Variant kept.
rs2844790	chr6:30094113	C=0.941, G=0.059	Variant kept.
rs1362104	chr6:30101656	G=0.628, A=0.372	Variant kept.
rs2517602	chr6:30190040	C=0.757, T=0.243	Variant kept.
rs885916	chr6:30202571	C=0.934, T=0.066	Variant kept.
rs2189373	chr6:30223428	C=0.849, T=0.151	Variant kept.
rs2428507	chr6:30229306	A=0.512, G=0.488	Variant kept.
rs3129817	chr6:30342753	G=0.918, A=0.082	Variant kept.
rs3130127	chr6:30391975	A=0.701, T=0.299	Variant kept.
rs1269556	chr6:30408787	C=0.58, T=0.42	Variant kept.
rs9262120	chr6:30565853	G=0.929, A=0.071	Variant kept.
rs3094127	chr6:30697447	A=0.732, G=0.268	Variant kept.
rs3095340	chr6:30726939	A=0.869, C=0.131	Variant kept.
rs3129977	chr6:30745800	A=0.955, C=0.045	Variant MAF is 0.0451, variant removed.
rs3131064	chr6:30763893	T=0.839, C=0.161	Variant kept.
rs3131934	chr6:30931844	T=0.89, C=0.11	Variant kept.
rs3132510	chr6:31172151	T=0.982, C=0.018	Variant MAF is 0.0184, variant removed.
rs1625792	chr6:31306420	G=0.93, A=0.07	Variant kept.
rs3093958	chr6:31410521	A=0.978, G=0.022	Variant MAF is 0.0222, variant removed.
rs9267488	chr6:31514247	A=0.936, G=0.064	Variant kept.
rs707938	chr6:31729359	A=0.533, G=0.467	Variant kept.
rs519417	chr6:31878433	G=0.967, A=0.033	Variant MAF is 0.0325, variant removed.
rs431204	chr6:32005267-32005267	NA	Variant not in 1000G VCF file, variant removed.
rs3129945	chr6:32342537	G=0.724, A=0.276	Variant kept.
rs9269108	chr6:32443223	G=0.66, A=0.34	Variant kept.
rs111342015	chr6:43227141	G=0.958, A=0.042	Variant MAF is 0.0415, variant removed.
rs79009481	chr6:43343239	T=0.961, C=0.039	Variant MAF is 0.0385, variant removed.
rs11965885	chr6:43693094	G=0.646, T=0.354	Variant kept.
rs2223776	chr6:46145461	C=0.197, G=0.803	Variant kept.
rs17525864	chr6:47098662	A=0.929, G=0.071	Variant kept.
rs76367568	chr6:50322180	A=0.999, G=0.001	Variant MAF is 0.0008, variant removed.
rs116251883	chr6:54388120	T=0.982, G=0.018	Variant MAF is 0.0182, variant removed.
rs573513257	chr6:68464843-68464843	NA	Variant not in 1000G VCF file, variant removed.
rs531467446	chr6:72674860	G=0.998, A=0.002	Variant MAF is 0.0018, variant removed.
rs1280049	chr6:76536333	A=0.314, C=0.686	Variant kept.
rs2224195	chr6:84307726	T=0.391, C=0.609	Variant kept.
rs116122500	chr6:90821727	A=0.994, C=0.006	Variant MAF is 0.0064, variant removed.
rs9451649	chr6:92049630	T=0.582, C=0.418	Variant kept.
rs9362880	chr6:92209363	C=0.76, T=0.24	Variant kept.
rs459393	chr6:95049615	T=0.774, C=0.226	Variant kept.
rs557830113	chr6:96093578	A=0.999, G=0.001	Variant MAF is 0.001, variant removed.
rs74621225	chr6:97804399	A=0.946, G=0.054	Variant kept.
rs10499014	chr6:97947755	C=0.813, G=0.187	Variant kept.
rs74704950	chr6:98053608	G=0.98, A=0.02	Variant MAF is 0.0196, variant removed.
rs112706601	chr6:98160533	C=0.981, T=0.019	Variant MAF is 0.0188, variant removed.
rs77418166	chr6:98204498	C=0.955, T=0.045	Variant MAF is 0.0447, variant removed.
rs11153822	chr6:98214814	C=0.7, T=0.3	Variant kept.
rs1933720	chr6:98297832	T=0.789, C=0.211	Variant kept.
rs9320747	chr6:98310291	T=0.713, G=0.287	Variant kept.
rs9489945	chr6:98311875	G=0.572, C=0.428	Variant kept.
rs79245415	chr6:98323549	C=0.955, G=0.045	Variant MAF is 0.0453, variant removed.
rs6928545	chr6:98337903	A=0.653, G=0.347	Variant in LD with rs9489945 (R2=0.6138), variant removed.
rs6906737	chr6:98345853	T=0.634, A=0.366	Variant in LD with rs9320747 (R2=0.6837), variant removed.
rs139063082	chr6:98365933	G=0.976, A=0.024	Variant MAF is 0.0242, variant removed.
rs12190777	chr6:98366735	A=0.717, G=0.283	Variant kept.
rs12211582	chr6:98379875	G=0.465, T=0.535	Variant kept.
rs6928583	chr6:98398142	A=0.929, G=0.071	Variant kept.
rs4587178	chr6:98421991	T=0.539, C=0.461	Variant kept.
rs10872224	chr6:98435125	G=0.311, T=0.689	Variant kept.
rs9401452	chr6:98452680	T=0.697, C=0.303	Variant in LD with rs10872224 (R2=0.9284), variant removed.
rs17813294	chr6:98464608	C=0.93, G=0.07	Variant in LD with rs6928583 (R2=0.9667), variant removed.
rs7773141	chr6:98537134	G=0.536, A=0.464	Variant in LD with rs12211582 (R2=0.6603), variant removed.
rs1906252	chr6:98550289	C=0.664, A=0.336	Variant kept.
rs10457441	chr6:98572120	T=0.654, C=0.346	Variant in LD with rs1906252 (R2=0.8799), variant removed.
rs6931604	chr6:98578215	C=0.524, T=0.476	Variant kept.
rs12206087	chr6:98582900	G=0.669, A=0.331	Variant in LD with rs1906252 (R2=0.9417), variant removed.
rs9320913	chr6:98584733	C=0.671, A=0.329	Variant in LD with rs1906252 (R2=0.9531), variant removed.
rs17814604	chr6:98585502	A=0.899, G=0.101	Variant kept.
rs2388334	chr6:98591622	A=0.669, G=0.331	Variant in LD with rs1906252 (R2=0.9426), variant removed.
rs62422686	chr6:98661637	G=0.846, C=0.154	Variant kept.
rs75477016	chr6:98781196	C=0.954, T=0.046	Variant MAF is 0.0463, variant removed.
rs7758926	chr6:98785796	A=0.825, G=0.175	Variant kept.
rs7769568	chr6:99265084	A=0.492, G=0.508	Variant kept.
rs3823036	chr6:99284532	T=0.59, C=0.41	Variant kept.
rs9399012	chr6:99492949	C=0.836, T=0.164	Variant kept.
rs6568547	chr6:108856378	C=0.772, T=0.228	Variant kept.
rs9480861	chr6:108858460	C=0.555, T=0.445	Variant kept.
rs1575676	chr6:108861264	C=0.5, T=0.5	Variant kept.
rs9384679	chr6:108864419	C=0.501, T=0.499	Variant in LD with rs1575676 (R2=0.9786), variant removed.
rs6927268	chr6:108865663	T=0.743, G=0.257	Variant kept.
rs768023	chr6:108876002	G=0.553, A=0.447	Variant in LD with rs1575676 (R2=0.6918), variant removed.
rs2490272	chr6:108895386	C=0.545, T=0.455	Variant in LD with rs1575676 (R2=0.7105), variant removed.
rs3813498	chr6:108944165	C=0.339, T=0.661	Variant kept.
rs9398173	chr6:109000316	T=0.501, C=0.499	Variant kept.
rs4946935	chr6:109000742	A=0.511, G=0.489	Variant in LD with rs9398173 (R2=0.9515), variant removed.
rs479744	chr6:109020032	G=0.625, T=0.375	Variant kept.
rs557544	chr6:109020332	T=0.575, C=0.425	Variant kept.
rs113125045	chr6:110949760	C=0.992, G=0.008	Variant MAF is 0.008, variant removed.
rs6569363	chr6:124137745	A=0.53, G=0.47	Variant kept.
rs12191379	chr6:125004850	A=0.621, G=0.379	Variant kept.
rs9388487	chr6:126678268	G=NA, A,T=NA	Variant is not biallelic, variant removed.
rs1602278	chr6:126838605	A=NA, C,G=NA	Variant is not biallelic, variant removed.
rs3850234	chr6:127001534	T=NA, A,G=NA	Variant is not biallelic, variant removed.
rs13212044	chr6:127025661	G=0.853, T=0.147	Variant kept.
rs13219424	chr6:128332084	C=0.732, T=0.268	Variant kept.
rs13197257	chr6:128333682	G=0.824, T=0.176	Variant kept.
rs6937866	chr6:130622740	G=0.598, A=0.402	Variant kept.
rs11154580	chr6:130753588	G=0.45, A=0.55	Variant kept.
rs7766061	chr6:131967033	G=0.682, A=0.318	Variant kept.
rs74935095	chr6:140757694	G=0.994, C=0.006	Variant MAF is 0.0058, variant removed.
rs139486976	chr6:141058243	T=0.994, A=0.006	Variant MAF is 0.006, variant removed.
rs12194480	chr6:141591793	G=0.992, T=0.008	Variant MAF is 0.0078, variant removed.
rs11751128	chr6:155561796	C=0.907, T=0.093	Variant kept.
rs62427491	chr6:155992438	C=0.964, T=0.036	Variant MAF is 0.0361, variant removed.
rs287883	chr6:157140077	A=0.818, T=0.182	Variant kept.
rs287879	chr6:157143339	A=0.826, G=0.174	Variant in LD with rs287883 (R2=0.9389), variant removed.
rs8191772	chr6:160461334	A=0.541, G=0.459	Variant kept.
rs7774140	chr6:160744406	A=0.932, C=0.068	Variant kept.
rs11757231	chr6:166519390	C=0.414, A=0.586	Variant kept.
rs79165759	chr7:5626317	C=0.943, A=0.057	Variant kept.
rs4725065	chr7:8109522	A=0.612, G=0.388	Variant kept.
rs118134876	chr7:11500372	C=0.982, T=0.018	Variant MAF is 0.0182, variant removed.
rs2883598	chr7:11907220	G=0.786, A=0.214	Variant kept.
rs3807864	chr7:12250573	T=0.89, G=0.11	Variant kept.
rs17691790	chr7:14115836	A=0.963, G=0.037	Variant MAF is 0.0369, variant removed.
rs6964771	chr7:21410035	C=0.426, G=0.574	Variant kept.
rs62439690	chr7:21417556	G=0.866, A=0.134	Variant kept.
rs39302	chr7:21467190	T=0.186, C=0.814	Variant kept.
rs976517	chr7:21581607	C=0.6, G=0.4	Variant kept.
rs10950995	chr7:24174865	T=0.618, C=0.382	Variant kept.
rs115064	chr7:24177191	T=0.639, C=0.361	Variant kept.
rs546783	chr7:29105115	A=0.612, G=0.388	Variant kept.
rs10236197	chr7:32291761	T=0.565, C=0.435	Variant kept.
rs9771228	chr7:32322496	T=0.575, C=0.425	Variant in LD with rs10236197 (R2=0.7503), variant removed.
rs1376289	chr7:32486980	G=0.68, C=0.32	Variant kept.
rs1580019	chr7:32493169	A=0.6, T=0.4	Variant in LD with rs1376289 (R2=0.6938), variant removed.
rs6949851	chr7:32493807	T=0.606, G=0.394	Variant in LD with rs1376289 (R2=0.7018), variant removed.
rs35432974	chr7:32673919	G=0.504, A=0.496	Variant kept.
rs10951350	chr7:32790369	A=0.509, G=0.491	Variant in LD with rs35432974 (R2=0.9692), variant removed.
rs7788070	chr7:32971838	T=0.165, C=0.835	Variant kept.
rs112489173	chr7:33132565	G=0.987, A=0.013	Variant MAF is 0.0132, variant removed.
rs2392362	chr7:35401447	T=0.233, C=0.767	Variant kept.
rs4316071	chr7:38744812	T=0.895, C=0.105	Variant kept.
rs62443626	chr7:39056649	G=0.624, A=0.376	Variant kept.
rs28599716	chr7:39270465	G=0.646, A=0.354	Variant kept.
rs191955602	chr7:44629606	C=0.997, T=0.003	Variant MAF is 0.003, variant removed.
rs799444	chr7:44769190	T=0.354, C=0.646	Variant kept.
rs4720476	chr7:44773310	C=0.396, T=0.604	Variant in LD with rs799444 (R2=0.828), variant removed.
rs3735478	chr7:44800176	G=0.85, T=0.15	Variant kept.
rs1050331	chr7:44808091	T=0.417, G=0.583	Variant kept.
rs4720485	chr7:44835153	T=0.215, A=0.785	Variant kept.
rs2040879	chr7:44946241	T=0.335, C=0.665	Variant kept.
rs55738054	chr7:44961337	G=0.956, A=0.044	Variant MAF is 0.0439, variant removed.
rs75952150	chr7:47354222	C=0.996, T=0.004	Variant MAF is 0.004, variant removed.
rs565177611	chr7:68609712-68609712	NA	Variant not in 1000G VCF file, variant removed.
rs11771719	chr7:68895339	T=0.636, G=0.364	Variant kept.
rs2030705	chr7:69713466	A=0.764, T=0.236	Variant kept.
rs12698891	chr7:69765505	A=0.898, G=0.102	Variant kept.
rs10279237	chr7:69868489	T=0.756, C=0.244	Variant kept.
rs13223152	chr7:69948241	A=0.644, G=0.356	Variant kept.
rs3113281	chr7:69957025	A=0.526, G=0.474	Variant kept.
rs3094893	chr7:69971020	T=0.747, G=0.253	Variant kept.
rs11972637	chr7:69976237	G=0.92, A=0.08	Variant kept.
rs3113262	chr7:69993342	G=0.52, C=0.48	Variant in LD with rs3113281 (R2=0.8739), variant removed.
rs2007481	chr7:69996371	A=0.611, G=0.389	Variant kept.
rs73165383	chr7:70187835	C=0.967, T=0.033	Variant MAF is 0.0329, variant removed.
rs865225	chr7:71580250	G=0.196, A=0.804	Variant kept.
rs34711194	chr7:71689674	G=0.862, A=0.138	Variant kept.
rs7808347	chr7:71692390	T=0.437, C=0.563	Variant kept.
rs56150095	chr7:71759069	C=0.475, A=0.525	Variant kept.
rs55841409	chr7:71807186	G=0.88, A=0.12	Variant kept.
rs9638655	chr7:71837301	A=0.397, G=0.603	Variant kept.
rs10227076	chr7:71863822	G=0.396, A=0.604	Variant kept.
rs7782791	chr7:72370543	T=0.956, G=0.044	Variant MAF is 0.0441, variant removed.
rs185522560	chr7:73073420	G=0.939, A=0.061	Variant kept.
rs4728514	chr7:82097924	G=0.087, C=0.913	Variant kept.
rs187656674	chr7:89635140	A=0.997, T=0.003	Variant MAF is 0.0028, variant removed.
rs117342394	chr7:93528438	C=0.998, T=0.002	Variant MAF is 0.0018, variant removed.
rs777583985	chr7:94502464-94502464	NA	Variant not in 1000G VCF file, variant removed.
rs982346	chr7:96649371	G=0.9, A=0.1	Variant kept.
rs140513734	chr7:104423404	C=0.991, T=0.009	Variant MAF is 0.0086, variant removed.
rs7809066	chr7:104568249	C=0.308, A=0.692	Variant kept.
rs56016333	chr7:104596248	T=0.736, C=0.264	Variant kept.
rs34180096	chr7:104608592	T=0.336, C=0.664	Variant kept.
rs1144	chr7:104756355	T=0.709, C=0.291	Variant kept.
rs55658584	chr7:104994721	G=0.888, A=0.112	Variant kept.
rs12535854	chr7:105063372	C=0.399, G=0.601	Variant kept.
rs55760285	chr7:106743878	C=0.97, T=0.03	Variant MAF is 0.0304, variant removed.
rs4730231	chr7:106942039	G=NA, A,C=NA	Variant is not biallelic, variant removed.
rs12154818	chr7:107074515	G=0.839, C=0.161	Variant kept.
rs80054135	chr7:109777798	A=0.882, T=0.118	Variant kept.
rs37658	chr7:110999503	A=0.349, G=0.651	Variant kept.
rs143759156	chr7:112184563	C=0.996, T=0.004	Variant MAF is 0.0042, variant removed.
rs139778071	chr7:112412281	G=0.997, A=0.003	Variant MAF is 0.0028, variant removed.
rs12705964	chr7:114056460	A=0.983, G=0.017	Variant MAF is 0.017, variant removed.
rs549993043	chr7:114153637-114153637	NA	Variant not in 1000G VCF file, variant removed.
rs13234003	chr7:121567283	A=0.965, G=0.035	Variant MAF is 0.0349, variant removed.
rs7783359	chr7:123689194	T=0.675, A=0.325	Variant kept.
rs951809	chr7:127006024	A=0.641, G=0.359	Variant kept.
rs6979232	chr7:127016217	T=0.296, A=0.704	Variant kept.
rs10247993	chr7:127080377	C=0.262, T=0.738	Variant kept.
rs4731365	chr7:127082497	G=0.636, A=0.364	Variant kept.
rs61544985	chr7:127102681	G=NA, A,T=NA	Variant is not biallelic, variant removed.
rs10273635	chr7:127158357	T=0.302, G=0.698	Variant kept.
rs10282411	chr7:127169897	C=0.478, T=0.522	Variant kept.
rs4731366	chr7:127170015	C=0.189, T=0.811	Variant kept.
rs11764631	chr7:127179493	G=0.518, A=0.482	Variant kept.
rs4731368	chr7:127180667	A=0.1, G=0.9	Variant kept.
rs6976685	chr7:127203576	T=0.383, C=0.617	Variant kept.
rs10954160	chr7:127204065	A=0.04, G=0.96	Variant MAF is 0.0395, variant removed.
rs806219	chr7:127240094	T=0.333, G=0.667	Variant kept.
rs3808093	chr7:127372425	A=0.793, C=0.207	Variant kept.
rs17718395	chr7:127378652	G=0.877, A=0.123	Variant kept.
rs73234901	chr7:127398248	T=0.759, A=0.241	Variant in LD with rs3808093 (R2=0.8159), variant removed.
rs3757771	chr7:127538559	C=0.68, T=0.32	Variant kept.
rs12536253	chr7:127595077	G=0.793, C=0.207	Variant kept.
rs1362267	chr7:127601254	C=0.15, T=0.85	Variant in LD with rs17718395 (R2=0.6385), variant removed.
rs4731392	chr7:127688150	A=0.75, G=0.25	Variant in LD with rs12536253 (R2=0.6094), variant removed.
rs78066960	chr7:127716892	G=0.871, A=0.129	Variant kept.
rs4731401	chr7:127778512	G=0.801, A=0.199	Variant kept.
rs62484026	chr7:127792094	G=0.893, A=0.107	Variant kept.
rs111528598	chr7:127792202	G=0.889, A=0.111	Variant in LD with rs62484026 (R2=0.9516), variant removed.
rs13232055	chr7:127826281	G=0.689, C=0.311	Variant kept.
rs1043595	chr7:128410012	G=0.894, A=0.106	Variant kept.
rs6467482	chr7:132918345	A=0.347, C=0.653	Variant kept.
rs7802313	chr7:132927792	T=0.347, C=0.653	Variant in LD with rs6467482 (R2=0.9633), variant removed.
rs35792732	chr7:132929804	C=0.889, T=0.111	Variant kept.
rs35284403	chr7:132948884	T=0.708, C=0.292	Variant kept.
rs11977339	chr7:132970674	C=0.71, T=0.29	Variant in LD with rs35284403 (R2=0.9148), variant removed.
rs6950324	chr7:133054712	T=0.33, C=0.67	Variant kept.
rs6973256	chr7:133055603	C=0.345, T=0.655	Variant in LD with rs6950324 (R2=0.7164), variant removed.
rs6949831	chr7:133081470	G=0.104, C=0.896	Variant kept.
rs10281827	chr7:133081810	A=0.702, G=0.298	Variant kept.
rs12707093	chr7:133200817	C=0.747, T=0.253	Variant in LD with rs10281827 (R2=0.7742), variant removed.
rs17167170	chr7:133302345	A=0.85, G=0.15	Variant kept.
rs10954428	chr7:133388056	G=0.641, A=0.359	Variant kept.
rs12707116	chr7:133424909	T=0.484, C=0.516	Variant kept.
rs1362739	chr7:133430934	C=0.487, A=0.513	Variant in LD with rs12707116 (R2=0.9841), variant removed.
rs6972284	chr7:133535714	T=0.341, C=0.659	Variant kept.
rs4728302	chr7:133630463	C=0.532, T=0.468	Variant kept.
rs2971963	chr7:133641505	A=0.533, G=0.467	Variant in LD with rs4728302 (R2=0.9408), variant removed.
rs6949760	chr7:133676101	C=0.184, A=0.816	Variant kept.
rs3823572	chr7:133680601	G=0.448, A=0.552	Variant in LD with rs4728302 (R2=0.7258), variant removed.
rs4731992	chr7:133702097	A=0.102, G=0.898	Variant kept.
rs2346449	chr7:133733917	G=0.176, T=0.824	Variant in LD with rs6949760 (R2=0.8436), variant removed.
rs141082647	chr7:136070227	A=0.994, C=0.006	Variant MAF is 0.0062, variant removed.
rs28590034	chr7:136792771	T=0.848, A=0.152	Variant kept.
rs1376609	chr7:137085980-137085980	NA	Variant not in 1000G VCF file, variant removed.
rs10952668	chr7:140143520	C=0.474, T=0.526	Variant kept.
rs4632970	chr7:141272716	G=0.759, A=0.241	Variant kept.
rs566321594	chr7:144162036-144162036	NA	Variant not in 1000G VCF file, variant removed.
rs6972751	chr7:149180500	T=0.146, C=0.854	Variant kept.
rs10952821	chr7:149289810	A=0.745, C=0.255	Variant kept.
rs10949662	chr7:157534105	C=0.759, T=0.241	Variant kept.
rs142037757	chr7:157690116	G=0.997, A=0.003	Variant MAF is 0.0028, variant removed.
rs17747701	chr8:1248400	G=0.876, A=0.124	Variant kept.
rs4317600	chr8:4821849	G=0.319, A=0.681	Variant kept.
rs371069475	chr8:5276185-5276185	NA	Variant not in 1000G VCF file, variant removed.
rs6981976	chr8:5682122	C=0.48, T=0.52	Variant kept.
rs78157579	chr8:12636582	A=0.988, G=0.012	Variant MAF is 0.0116, variant removed.
rs12682628	chr8:13968732	T=0.471, C=0.529	Variant kept.
rs7010173	chr8:13969304	C=0.601, T=0.399	Variant in LD with rs12682628 (R2=0.7428), variant removed.
rs12675921	chr8:13989489	G=0.699, A=0.301	Variant kept.
rs13253386	chr8:14002020	T=0.689, G=0.311	Variant kept.
rs7830913	chr8:15613708	C=0.789, G=0.211	Variant kept.
rs1473634	chr8:20915316	A=0.885, G=0.115	Variant kept.
rs190324086	chr8:26170190	A=0.994, G=0.006	Variant MAF is 0.006, variant removed.
rs28414044	chr8:26587037	A=0.991, T=0.009	Variant MAF is 0.0092, variant removed.
rs13278931	chr8:30879207	G=0.49, T=0.51	Variant kept.
rs16877794	chr8:31016282	A=0.432, G=0.568	Variant kept.
rs10954779	chr8:31019597	C=0.494, T=0.506	Variant in LD with rs16877794 (R2=0.7763), variant removed.
rs2198140	chr8:35039646	T=0.442, C=0.558	Variant kept.
rs344201	chr8:62945023	T=0.564, C=0.436	Variant kept.
rs28549862	chr8:64662318	G=0.849, A=0.151	Variant kept.
rs6982152	chr8:64779013	T=0.143, C=0.857	Variant kept.
rs1514506	chr8:66174550	T=0.031, G=0.969	Variant MAF is 0.0306, variant removed.
rs13276212	chr8:66440593	G=0.769, T=0.231	Variant kept.
rs6991838	chr8:66470962	G=0.532, A=0.468	Variant kept.
rs7835836	chr8:70976179	G=0.932, C=0.068	Variant kept.
rs113654977	chr8:71164275	T=0.987, C=0.013	Variant MAF is 0.0128, variant removed.
rs76718417	chr8:71267621	G=0.987, A=0.013	Variant MAF is 0.0126, variant removed.
rs79359966	chr8:71370392	A=0.957, C=0.043	Variant MAF is 0.0429, variant removed.
rs61412217	chr8:71499109	T=0.954, C=0.046	Variant MAF is 0.0455, variant removed.
rs79318126	chr8:71731362	A=0.987, T=0.013	Variant MAF is 0.0126, variant removed.
rs16939046	chr8:76147954	T=0.925, C=0.075	Variant kept.
rs6472945	chr8:76851082	A=0.403, C=0.597	Variant kept.
rs1826003	chr8:84522772-84522772	NA	Variant not in 1000G VCF file, variant removed.
rs67589009	chr8:85238434	A=0.569, G=0.431	Variant kept.
rs783783	chr8:85403656	G=0.787, T=0.213	Variant kept.
rs78565420	chr8:85703065	C=0.987, T=0.013	Variant MAF is 0.0134, variant removed.
rs113714691	chr8:85804582	C=0.968, T=0.032	Variant MAF is 0.0317, variant removed.
rs2976501	chr8:92976563	T=0.246, G=0.754	Variant kept.
rs7839381	chr8:93158296	T=0.144, C=0.856	Variant kept.
rs6471325	chr8:93179976	G=0.254, A=0.746	Variant kept.
rs2920940	chr8:93180965	T=0.116, C=0.884	Variant in LD with rs7839381 (R2=0.6198), variant removed.
rs10956838	chr8:93404442	A=0.637, C=0.363	Variant kept.
rs2111490	chr8:104561723	A=0.465, G=0.535	Variant kept.
rs7460257	chr8:105157777	A=0.444, G=0.556	Variant kept.
rs2981205	chr8:107844447	C=0.846, T=0.154	Variant kept.
rs7814022	chr8:118902809	C=0.544, A=0.456	Variant kept.
rs2168667	chr8:119034916	C=0.231, G=0.769	Variant kept.
rs10107133	chr8:133029233	G=0.563, A=0.437	Variant kept.
rs11166628	chr8:137078325	G=0.459, A=0.541	Variant kept.
rs117619771	chr8:137676550	G=0.996, C=0.004	Variant MAF is 0.0042, variant removed.
rs1106761	chr8:142619234	G=0.795, A=0.205	Variant kept.
rs1078141	chr8:142619393	C=0.804, T=0.196	Variant in LD with rs1106761 (R2=0.9226), variant removed.
rs11167110	chr8:143097423	A=0.279, G=0.721	Variant kept.
rs7015050	chr8:143100960	T=0.251, A=0.749	Variant in LD with rs11167110 (R2=0.7079), variant removed.
rs4976976	chr8:143311653	G=0.45, A=0.55	Variant kept.
rs13262595	chr8:143316970	A=0.24, G=0.76	Variant kept.
rs12680973	chr8:143560898	T=0.156, C=0.844	Variant kept.
rs7002959	chr8:145685396	T=0.7, C=0.3	Variant kept.
rs750472	chr8:145701453	A=0.556, C=0.444	Variant kept.
rs4925825	chr8:145702772	C=0.579, T=0.421	Variant kept.
rs4244612	chr8:145741702	C=0.552, G=0.448	Variant kept.
rs2721173	chr8:145744429	C=0.558, T=0.442	Variant kept.
rs4925812	chr8:145808035	C=0.608, T=0.392	Variant in LD with rs2721173 (R2=0.6832), variant removed.
rs12216824	chr8:145915324	G=0.71, A=0.29	Variant kept.
rs150417221	chr9:15600098	C=0.984, T=0.016	Variant MAF is 0.0164, variant removed.
rs10757416	chr9:23344737	C=0.639, T=0.361	Variant kept.
rs11794152	chr9:23345347	A=0.673, G=0.327	Variant kept.
rs10965787	chr9:23345907	A=0.788, G=0.212	Variant kept.
rs4557790	chr9:23349982	C=0.37, A=0.63	Variant kept.
rs11793831	chr9:23362311	G=0.664, T=0.336	Variant in LD with rs11794152 (R2=0.9219), variant removed.
rs10733389	chr9:23378220	A=0.471, G=0.529	Variant kept.
rs11999669	chr9:23379446	A=0.85, T=0.15	Variant kept.
rs17836155	chr9:23388570	A=0.681, G=0.319	Variant in LD with rs11794152 (R2=0.6071), variant removed.
rs4526443	chr9:23402479	T=0.476, C=0.524	Variant kept.
rs7038525	chr9:23772277	C=0.768, T=0.232	Variant kept.
rs810681	chr9:23799239	T=0.584, A=0.416	Variant kept.
rs702222	chr9:23805569	C=0.603, T=0.397	Variant kept.
rs702223	chr9:23813840	C=0.566, A=0.434	Variant in LD with rs702222 (R2=0.7974), variant removed.
rs1775118	chr9:23842340	A=0.569, T=0.431	Variant kept.
rs1699462	chr9:23857083	G=0.704, T=0.296	Variant kept.
rs10966119	chr9:23887280	C=0.66, G=0.34	Variant kept.
rs62570303	chr9:23910400	G=0.894, T=0.106	Variant kept.
rs34734335	chr9:23911098	G=0.55, A=0.45	Variant kept.
rs7023790	chr9:23964170	C=0.444, T=0.556	Variant kept.
rs112749493	chr9:25510866	G=0.986, T=0.014	Variant MAF is 0.0142, variant removed.
rs76476250	chr9:31960708	G=0.999, A=0.001	Variant MAF is 0.0012, variant removed.
rs17293327	chr9:34984975	A=0.766, T=0.234	Variant kept.
rs527459	chr9:35088142	A=0.599, G=0.401	Variant kept.
rs11143636	chr9:71375680	G=0.488, A=0.512	Variant kept.
rs12686613	chr9:71508122	G=0.913, T=0.087	Variant kept.
rs1105307	chr9:72046040	G=0.642, A=0.358	Variant kept.
rs11138902	chr9:72103314	G=0.589, A=0.411	Variant kept.
rs11143173	chr9:74829483	T=0.714, C=0.286	Variant kept.
rs2604271	chr9:76891412	C=0.063, T=0.937	Variant kept.
rs2604268	chr9:76909386	C=0.126, T=0.874	Variant kept.
rs111471876	chr9:81992843	A=0.993, G=0.007	Variant MAF is 0.007, variant removed.
rs1410542	chr9:83217377	A=0.465, G=0.535	Variant kept.
rs295268	chr9:86429305	T=0.66, C=0.34	Variant kept.
rs10125715	chr9:86528858	A=0.654, T=0.346	Variant in LD with rs295268 (R2=0.7751), variant removed.
rs3180887	chr9:86553589	G=0.621, A=0.379	Variant kept.
rs10868082	chr9:86639109	T=0.343, G=0.657	Variant in LD with rs295268 (R2=0.6925), variant removed.
rs921106	chr9:87999452	A=0.567, G=0.433	Variant kept.
rs12005482	chr9:90047832	C=0.892, T=0.108	Variant kept.
rs7873907	chr9:92225483	T=0.582, C=0.418	Variant kept.
rs4744056	chr9:94262644	T=0.435, C=0.565	Variant kept.
rs76076355	chr9:95527601	G=0.973, C=0.027	Variant MAF is 0.0274, variant removed.
rs28620532	chr9:98216876	A=0.597, G=0.403	Variant kept.
rs10990570	chr9:99095223	G=0.913, A=0.087	Variant kept.
rs1057687	chr9:99252464	A=0.759, G=0.241	Variant kept.
rs35572409	chr9:104363423	C=0.901, T=0.099	Variant kept.
rs374016619	chr9:104918906	A=1.0, G=0.0	Variant MAF is 0.0002, variant removed.
rs523340	chr9:111854246	G=0.889, A=0.111	Variant kept.
rs2439649	chr9:111875463	G=0.487, A=0.513	Variant kept.
rs3914453	chr9:120677877	A=0.409, T=0.591	Variant kept.
rs952191	chr9:122660715	T=0.491, A=0.509	Variant kept.
rs141299329	chr9:128052444	C=0.995, T=0.005	Variant MAF is 0.005, variant removed.
rs148156408	chr9:128178802	G=0.994, T=0.006	Variant MAF is 0.0056, variant removed.
rs143761014	chr9:128287224	T=0.995, C=0.005	Variant MAF is 0.0054, variant removed.
rs41305447	chr9:128432568	G=0.994, A=0.006	Variant MAF is 0.006, variant removed.
rs2005079	chr9:131942573	G=0.437, A=0.563	Variant kept.
rs913264	chr9:131944138	C=0.706, T=0.294	Variant kept.
rs2987390	chr9:134710601	C=0.82, G=0.18	Variant kept.
rs10901115	chr9:134848999	C=0.527, T=0.473	Variant kept.
rs6597547	chr9:135048889	C=0.534, T=0.466	Variant kept.
rs552101601	chr9:137315984	A=0.999, G=0.001	Variant MAF is 0.0008, variant removed.
rs570706529	chr9:139087249	G=0.999, A=0.001	Variant MAF is 0.0006, variant removed.
rs79140116	chr9:140243968	C=0.895, T=0.105	Variant kept.

## Sheet: Indep index g SNPs_annot
Variation ID	Chromosome	Position	Overlapped Gene	Type	Annotation	Nearest Upstream Gene	Type of Nearest Upstream Gene	Distance to Nearest Upstream Gene	Nearest Downstream Gene	Type of Nearest Downstream Gene	Distance to Nearest Downstream Gene
rs11122155	chr1	6803713	CAMTA1	protein_coding	intronic,non-coding intronic	None	None	None	None	None	None
rs1064826	chr1	8352929	RERE	protein_coding	3utr,non-coding,3downstream	None	None	None	None	None	None
rs17393468	chr1	9378481	None	None	None	SPSB1	protein_coding	8949	BX323043.1	lincRNA	42617
rs10916805	chr1	20492166	None	None	None	CAMK2N1	protein_coding	5946	MUL1	protein_coding	7282
rs79582714	chr1	20557115	None	None	None	FAM43B	protein_coding	2105	CDA	protein_coding	31833
rs12569006	chr1	20671255	KIF17	protein_coding	intronic,3downstream,non-coding intronic	None	None	None	None	None	None
rs10917152	chr1	22099149	AL031281.2	protein_coding	3utr	None	None	None	None	None	None
rs7526484	chr1	22125352	WNT4	protein_coding	intronic,3downstream	None	None	None	None	None	None
rs2930841	chr1	28966571	EPB41	protein_coding	intronic,non-coding intronic	None	None	None	None	None	None
rs7518151	chr1	31596250	None	None	None	TINAGL1	protein_coding	8564	HCRTR1	protein_coding	21436
rs4949448	chr1	31596465	None	None	None	TINAGL1	protein_coding	8779	HCRTR1	protein_coding	21221
rs10798879	chr1	31631214	HCRTR1	protein_coding	intronic	None	None	None	None	None	None
rs10798879	chr1	31631214	PEF1	protein_coding	intronic,3downstream,non-coding intronic	None	None	None	None	None	None
rs10914462	chr1	31660342	COL16A1	protein_coding	intronic,3downstream,non-coding intronic	None	None	None	None	None	None
rs4949460	chr1	31677537	COL16A1	protein_coding	intronic,3downstream	None	None	None	None	None	None
rs6687485	chr1	37056337	None	None	None	GRIK3	protein_coding	22208	AL031430.1	lincRNA	77152
rs4233210	chr1	37391861	None	None	None	RPS29P6	processed_pseudogene	60865	LINC01137	antisense	63018
rs12025777	chr1	41283225	AC093151.3	lincRNA	non-coding intronic	None	None	None	None	None	None
rs1343775	chr1	41292321	None	None	None	AC093151.3	lincRNA	7460	FOXO6	protein_coding	69601
rs10218712	chr1	41366625	FOXO6	protein_coding	intronic,non-coding intronic	None	None	None	None	None	None
rs4636447	chr1	41369961	FOXO6	protein_coding	intronic,non-coding intronic	None	None	None	None	None	None
rs2782653	chr1	43484594	None	None	None	HYI-AS1	3prime_overlapping_ncRNA	27599	PTPRF	protein_coding	40593
rs58859557	chr1	43544785	PTPRF	protein_coding	5upstream,intronic,non-coding intronic	None	None	None	None	None	None
rs2842188	chr1	43548609	PTPRF	protein_coding	intronic,non-coding intronic	None	None	None	None	None	None
rs11210871	chr1	43563682	PTPRF	protein_coding	intronic,non-coding intronic	None	None	None	None	None	None
rs6656457	chr1	43767991	AL451062.3	protein_coding	intronic	None	None	None	None	None	None
rs6656457	chr1	43767991	ST3GAL3	protein_coding	intronic,non-coding intronic	None	None	None	None	None	None
rs4660749	chr1	43784630	AL451062.3	protein_coding	intronic	None	None	None	None	None	None
rs4660749	chr1	43784630	ST3GAL3	protein_coding	intronic,non-coding intronic	None	None	None	None	None	None
rs11577684	chr1	43788609	AL451062.3	protein_coding	intronic	None	None	None	None	None	None
rs11577684	chr1	43788609	ST3GAL3	protein_coding	intronic,non-coding intronic	None	None	None	None	None	None
rs246776	chr1	43809028	AL451062.3	protein_coding	intronic	None	None	None	None	None	None
rs246776	chr1	43809028	ST3GAL3	protein_coding	intronic,non-coding intronic	None	None	None	None	None	None
rs11210937	chr1	43939891	None	None	None	ARTN	protein_coding	2650	AL357079.1	antisense	4479
rs2993619	chr1	43989531	B4GALT2	protein_coding	intronic	None	None	None	None	None	None
rs7525929	chr1	44235605	ERI3	protein_coding	intronic,non-coding intronic	None	None	None	None	None	None
rs3219489	chr1	45331833	MUTYH	protein_coding	coding nonsyn,intronic,5upstream,3utr,3downstream,coding *nonsyn,non-coding	None	None	None	None	None	None
rs12042903	chr1	45500626	MMACHC	protein_coding	intronic	None	None	None	None	None	None
rs1079130	chr1	49024756	AGBL4	protein_coding	intronic	None	None	None	None	None	None
rs4926814	chr1	49491464	AGBL4	protein_coding	intronic	None	None	None	None	None	None
rs144781018	chr1	52498488	TUT4	protein_coding	intronic,non-coding intronic	None	None	None	None	None	None
rs1047619	chr1	52608740	GPX7	protein_coding	3utr,3downstream	None	None	None	None	None	None
rs1831539	chr1	59094665	LINC01358	lincRNA	non-coding intronic	None	None	None	None	None	None
rs1925409	chr1	66899406	WDR78	protein_coding	intronic	None	None	None	None	None	None
rs854286	chr1	68718531	AL033530.1	lincRNA	non-coding intronic	None	None	None	None	None	None
rs2420551	chr1	68973094	None	None	None	AL033530.1	lincRNA	29642	AL691520.1	lincRNA	916
rs12564885	chr1	71597627	NEGR1	protein_coding	intronic	None	None	None	None	None	None
rs4348675	chr1	72050034	NEGR1	protein_coding	non-coding intronic,intronic	None	None	None	None	None	None
rs1486091	chr1	72105681	NEGR1	protein_coding	intronic	None	None	None	None	None	None
rs77944304	chr1	72117096	NEGR1	protein_coding	intronic	None	None	None	None	None	None
rs12128707	chr1	72122436	NEGR1	protein_coding	intronic	None	None	None	None	None	None
rs17589603	chr1	72167202	NEGR1	protein_coding	intronic	None	None	None	None	None	None
rs9424976	chr1	72252927	NEGR1	protein_coding	intronic	None	None	None	None	None	None
rs1620977	chr1	72263459	NEGR1	protein_coding	intronic	None	None	None	None	None	None
rs1870676	chr1	72279313	NEGR1	protein_coding	intronic	None	None	None	None	None	None
rs3128341	chr1	72284165	None	None	None	NEGR1	protein_coding	1431	RPL31P12	processed_pseudogene	17307
rs7531118	chr1	72371556	None	None	None	RPL31P12	processed_pseudogene	69727	RNU6-1246P	snRNA	346107
rs61491549	chr1	72480079	None	None	None	RPL31P12	processed_pseudogene	178250	RNU6-1246P	snRNA	237584
rs10873947	chr1	77520831	AK5	protein_coding	intronic,non-coding intronic	None	None	None	None	None	None
rs668766	chr1	78120284	GIPC2	protein_coding	intronic	None	None	None	None	None	None
rs563093	chr1	82818879	AL157944.1	lincRNA	non-coding intronic	None	None	None	None	None	None
rs12091709	chr1	89878392	AC093423.3	protein_coding	intronic	None	None	None	None	None	None
rs12091709	chr1	89878392	LRRC8D	protein_coding	intronic	None	None	None	None	None	None
rs6669072	chr1	90781788	None	None	None	BARHL2	protein_coding	64551	LINC02609	processed_transcript	1195
rs6668048	chr1	95734101	LINC02607	lincRNA	non-coding intronic	None	None	None	None	None	None
rs516902	chr1	96234464	None	None	None	RNU1-130P	snRNA	8404	LINC01787	lincRNA	19605
rs653958	chr1	96418450	None	None	None	AC092393.1	processed_pseudogene	27057	UBE2WP1	processed_pseudogene	144
rs61789318	chr1	96633485	None	None	None	NDUFS5P2	processed_pseudogene	48758	RPL7P9	processed_pseudogene	45389
rs61786416	chr1	96817982	PTBP2	protein_coding	3utr	None	None	None	None	None	None
rs10493889	chr1	96981627	None	None	None	PTBP2	protein_coding	157889	DPYD	protein_coding	96116
rs9324380	chr1	97995576	MIR137HG	lincRNA	non-coding intronic	None	None	None	None	None	None
rs72737821	chr1	98115781	None	None	None	NFU1P2	processed_pseudogene	38313	LINC01776	lincRNA	94966
rs1473474	chr1	98123329	None	None	None	NFU1P2	processed_pseudogene	45861	LINC01776	lincRNA	87418
rs10875231	chr1	99534456	LINC01708	lincRNA	5upstream,non-coding intronic	None	None	None	None	None	None
rs7522293	chr1	103074425	COL11A1	protein_coding	intronic	None	None	None	None	None	None
rs2376280	chr1	103102908	COL11A1	protein_coding	intronic	None	None	None	None	None	None
rs6577362	chr1	103166805	None	None	None	COL11A1	protein_coding	57933	AC095032.2	lincRNA	248074
rs407102	chr1	109303656	MYBPHL	protein_coding	intronic,non-coding intronic	None	None	None	None	None	None
rs10858096	chr1	109424482	PSMA5	protein_coding	intronic,non-coding intronic	None	None	None	None	None	None
rs1144593	chr1	109488323	ATXN7L2	protein_coding	5upstream,intronic,non-coding intronic	None	None	None	None	None	None
rs2091329	chr1	109499457	CYB561D1	protein_coding	3utr,intronic,3downstream	None	None	None	None	None	None
rs112780312	chr1	153824539	GATAD2B	protein_coding	intronic,non-coding intronic	None	None	None	None	None	None
rs3738030	chr1	154602839	ADAR	protein_coding	5upstream,intronic,non-coding intronic	None	None	None	None	None	None
rs2275200	chr1	156941587	ARHGEF11	protein_coding	5upstream,intronic,non-coding intronic	None	None	None	None	None	None
rs12403413	chr1	157047613	None	None	None	ARHGEF11	protein_coding	2243	AL157713.1	processed_pseudogene	11619
rs34320898	chr1	171789999	EEF1AKNMT	protein_coding	intronic,non-coding intronic	None	None	None	None	None	None
rs12140760	chr1	173460856	AL645568.1	antisense	non-coding	None	None	None	None	None	None
rs7365380	chr1	173656571	AL139142.2	protein_coding	intronic	None	None	None	None	None	None
rs7365380	chr1	173656571	ANKRD45	protein_coding	intronic,3downstream	None	None	None	None	None	None
rs7512930	chr1	174319464	RABGAP1L	protein_coding	intronic	None	None	None	None	None	None
rs333418	chr1	174707294	RABGAP1L	protein_coding	intronic,3downstream	None	None	None	None	None	None
rs2901984	chr1	175808331	None	None	None	TNR	protein_coding	64561	LINC01657	lincRNA	69012
rs199928	chr1	181771065	CACNA1E	protein_coding	intronic	None	None	None	None	None	None
rs12748895	chr1	183303351	NMNAT2	protein_coding	intronic	None	None	None	None	None	None
rs10911301	chr1	183313440	NMNAT2	protein_coding	intronic	None	None	None	None	None	None
rs527825	chr1	183371103	NMNAT2	protein_coding	intronic	None	None	None	None	None	None
rs4652802	chr1	183457623	None	None	None	NMNAT2	protein_coding	39021	SMG7-AS1	processed_transcript	3251
rs2794619	chr1	183490535	SMG7	protein_coding	non-coding intronic,intronic	None	None	None	None	None	None
rs789182	chr1	183557968	SMG7	protein_coding	non-coding intronic	None	None	None	None	None	None
rs789182	chr1	183557968	NCF2	protein_coding	intronic	None	None	None	None	None	None
rs2678210	chr1	201818812	NAV1	protein_coding	intronic	None	None	None	None	None	None
rs2678210	chr1	201818812	IPO9-AS1	antisense	3downstream,non-coding intronic	None	None	None	None	None	None
rs9427716	chr1	202043124	None	None	None	AL691482.2	processed_pseudogene	3190	RF00019	misc_RNA	27717
rs12035608	chr1	205572387	MFSD4A	protein_coding	intronic	None	None	None	None	None	None
rs1772143	chr1	205830859	PM20D1	protein_coding	5upstream,intronic,non-coding intronic	None	None	None	None	None	None
rs2724373	chr1	207825855	MIR29B2CHG	lincRNA	non-coding intronic	None	None	None	None	None	None
rs12030888	chr1	208237019	PLXNA2	protein_coding	intronic,non-coding intronic	None	None	None	None	None	None
rs9429818	chr1	209594488	CAMK1G	protein_coding	intronic	None	None	None	None	None	None
rs7546104	chr1	209854620	UTP25	protein_coding	3utr	None	None	None	None	None	None
rs742690	chr1	210308795	None	None	None	AL035414.1	processed_pseudogene	4255	HHAT	protein_coding	19457
rs11117646	chr1	216656786	ESRRG	protein_coding	intronic	None	None	None	None	None	None
rs10779271	chr1	216659647	ESRRG	protein_coding	intronic	None	None	None	None	None	None
rs1953522	chr1	216663899	ESRRG	protein_coding	intronic	None	None	None	None	None	None
rs1538977	chr1	231761557	TSNAX-DISC1	protein_coding	intronic	None	None	None	None	None	None
rs1538977	chr1	231761557	DISC1	protein_coding	intronic	None	None	None	None	None	None
rs6681366	chr1	238269705	None	None	None	AL356010.1	processed_pseudogene	1110	AL356010.2	lincRNA	6332
rs11253170	chr10	5422743	NET1	protein_coding	intronic	None	None	None	None	None	None
rs35741360	chr10	12903180	AL353586.1	antisense	non-coding intronic	None	None	None	None	None	None
rs35741360	chr10	12903180	CCDC3	protein_coding	intronic	None	None	None	None	None	None
rs7069887	chr10	29280343	None	None	None	LINC01517	processed_transcript	338433	LYZL1	protein_coding	8718
rs475616	chr10	30207976	None	None	None	JCAD	protein_coding	92482	RNU6-598P	snRNA	91593
rs7079083	chr10	33387727	None	None	None	AL353600.1	lincRNA	45822	AC018980.1	lincRNA	191204
rs7075591	chr10	61911055	ARID5B	protein_coding	intronic	None	None	None	None	None	None
rs10761733	chr10	63275024	JMJD1C	protein_coding	intronic,non-coding intronic	None	None	None	None	None	None
rs2393967	chr10	63373396	JMJD1C	protein_coding	intronic,non-coding intronic	None	None	None	None	None	None
rs7924036	chr10	63431885	JMJD1C	protein_coding	intronic,non-coding intronic	None	None	None	None	None	None
rs11812934	chr10	63560970	REEP3	protein_coding	intronic	None	None	None	None	None	None
rs2928092	chr10	63662864	None	None	None	AC022387.2	processed_pseudogene	4343	AC022387.1	lincRNA	1800
rs1880067	chr10	63837942	AC022387.1	lincRNA	non-coding intronic	None	None	None	None	None	None
rs10996430	chr10	65453831	None	None	None	AL592466.1	lincRNA	138751	LINC01515	lincRNA	116507
rs10998279	chr10	68564691	TET1	protein_coding	intronic	None	None	None	None	None	None
rs12777271	chr10	68705121	None	None	None	AL513534.1	sense_overlapping	4327	AL513534.2	processed_pseudogene	12190
rs10998457	chr10	68843100	STOX1	protein_coding	intronic	None	None	None	None	None	None
rs1891275	chr10	91682483	None	None	None	GAPDHP28	processed_pseudogene	14701	FAF2P1	processed_pseudogene	83416
rs1891273	chr10	91682622	None	None	None	GAPDHP28	processed_pseudogene	14840	FAF2P1	processed_pseudogene	83277
rs4148398	chr10	99832865	ABCC2	protein_coding	intronic	None	None	None	None	None	None
rs11596211	chr10	100080362	CPN1	protein_coding	intronic	None	None	None	None	None	None
rs1408579	chr10	100152437	ERLIN1	protein_coding	intronic	None	None	None	None	None	None
rs61871342	chr10	100278884	BLOC1S2	protein_coding	intronic,3downstream	None	None	None	None	None	None
rs749694	chr10	101760027	None	None	None	AC010789.1	lincRNA	51626	FGF8	protein_coding	10103
rs2735421	chr10	101781259	None	None	None	FGF8	protein_coding	890	NPM3	protein_coding	66
rs3740422	chr10	101806203	OGA	protein_coding	intronic	None	None	None	None	None	None
rs61874768	chr10	102120361	LDB1	protein_coding	non-coding,5utr	None	None	None	None	None	None
rs10786662	chr10	102230055	None	None	None	ELOVL3	protein_coding	466	PITX3	protein_coding	131
rs72845660	chr10	102312216	GBF1	protein_coding	intronic	None	None	None	None	None	None
rs12772375	chr10	102322931	GBF1	protein_coding	intronic	None	None	None	None	None	None
rs11191270	chr10	102364848	GBF1	protein_coding	intronic	None	None	None	None	None	None
rs71473523	chr10	104491950	None	None	None	AL161646.1	lincRNA	11676	AL161646.2	lincRNA	75022
rs3896224	chr10	104708095	SORCS3	protein_coding	intronic	None	None	None	None	None	None
rs1484246	chr10	105201646	SORCS3	protein_coding	intronic	None	None	None	None	None	None
rs10736180	chr10	105603830	None	None	None	RNU6-463P	snRNA	69065	PPIAP38	processed_pseudogene	81553
rs12571678	chr10	105809240	AL731574.1	lincRNA	non-coding intronic	None	None	None	None	None	None
rs11196234	chr10	113114647	TCF7L2	protein_coding	intronic	None	None	None	None	None	None
rs10490919	chr10	115753077	ATRNL1	protein_coding	intronic	None	None	None	None	None	None
rs35608616	chr10	123670033	GPR26	protein_coding	intronic	None	None	None	None	None	None
rs7084727	chr10	123691692	GPR26	protein_coding	3utr	None	None	None	None	None	None
rs4962322	chr10	126244196	ADAM12	protein_coding	intronic	None	None	None	None	None	None
rs2799401	chr10	128313760	LINC01163	lincRNA	non-coding intronic	None	None	None	None	None	None
rs1452858	chr10	129185674	None	None	None	AL355537.2	lincRNA	225612	AL391869.1	lincRNA	92577
rs7921305	chr10	131961692	None	None	None	PPP2R2D	protein_coding	1858	BNIP3	protein_coding	4763
rs3890065	chr11	12737220	TEAD1	protein_coding	intronic	None	None	None	None	None	None
rs2099744	chr11	12844599	TEAD1	protein_coding	intronic,non-coding intronic	None	None	None	None	None	None
rs4528309	chr11	13262509	None	None	None	AC022878.1	processed_pseudogene	110161	ARNTL	protein_coding	14143
rs588470	chr11	16359208	SOX6	protein_coding	intronic,non-coding intronic	None	None	None	None	None	None
rs11026774	chr11	22761209	GAS2	protein_coding	intronic	None	None	None	None	None	None
rs7396827	chr11	28556320	None	None	None	METTL15	protein_coding	29279	AC100773.1	lincRNA	122863
rs4636654	chr11	28621106	None	None	None	METTL15	protein_coding	94065	AC100773.1	lincRNA	58077
rs11034246	chr11	37578233	None	None	None	AC104042.1	processed_pseudogene	880366	RF00322	snoRNA	123892
rs10768562	chr11	39934248	None	None	None	AC021749.1	processed_pseudogene	59860	AC021820.1	processed_pseudogene	149462
rs1484399	chr11	45039120	None	None	None	AC068858.1	lincRNA	61092	PRDM11	protein_coding	56686
rs7937459	chr11	45047020	None	None	None	AC068858.1	lincRNA	68992	PRDM11	protein_coding	48786
rs1351848	chr11	45052307	None	None	None	AC068858.1	lincRNA	74279	PRDM11	protein_coding	43499
rs34937552	chr11	45102247	PRDM11	protein_coding	intronic	None	None	None	None	None	None
rs73464507	chr11	45102380	PRDM11	protein_coding	intronic	None	None	None	None	None	None
rs10742765	chr11	45723148	AC044839.1	processed_transcript	5upstream,non-coding intronic	None	None	None	None	None	None
rs7936413	chr11	46372408	DGKZ	protein_coding	5upstream,intronic,3downstream,non-coding intronic	None	None	None	None	None	None
rs4606447	chr11	46670187	ATG13	protein_coding	intronic,3downstream	None	None	None	None	None	None
rs10838613	chr11	46690228	ARHGAP1	protein_coding	intronic,non-coding intronic	None	None	None	None	None	None
rs9667108	chr11	46913634	LRP4	protein_coding	intronic	None	None	None	None	None	None
rs4992357	chr11	47372087	SPI1	protein_coding	intronic	None	None	None	None	None	None
rs34923397	chr11	47748012	FNBP4	protein_coding	5upstream,intronic,non-coding intronic	None	None	None	None	None	None
rs10750866	chr11	57637306	None	None	None	SERPING1	protein_coding	22453	AP000662.1	sense_overlapping	718
rs3781885	chr11	57803208	CTNND1	protein_coding	intronic,3downstream,non-coding intronic	None	None	None	None	None	None
rs606731	chr11	57919866	None	None	None	OR5AZ1P	unprocessed_pseudogene	1627	OR5BD1P	unprocessed_pseudogene	25732
rs3802951	chr11	61506228	None	None	None	AP003108.1	lincRNA	6152	MIR4488	miRNA	2368
rs7941785	chr11	64093845	MACROD1	protein_coding	intronic,non-coding intronic	None	None	None	None	None	None
rs7941785	chr11	64093845	AP000721.2	antisense	non-coding intronic	None	None	None	None	None	None
rs683686	chr11	64124829	MACROD1	protein_coding	intronic,non-coding intronic	None	None	None	None	None	None
rs2236647	chr11	64197133	STIP1	protein_coding	intronic,5upstream,3downstream,non-coding,non-coding intronic	None	None	None	None	None	None
rs9971487	chr11	66899525	PC	protein_coding	intronic,non-coding intronic	None	None	None	None	None	None
rs1225124	chr11	76808058	None	None	None	AP003119.3	sense_overlapping	3503	ACER3	protein_coding	52809
rs547292	chr11	78847194	TENM4	protein_coding	intronic	None	None	None	None	None	None
rs2373353	chr11	79451578	None	None	None	TENM4	protein_coding	10630	AP001978.1	lincRNA	153389
rs472190	chr11	90301492	DISC1FP1	processed_transcript	non-coding intronic	None	None	None	None	None	None
rs2155076	chr11	90656697	DISC1FP1	processed_transcript	non-coding intronic	None	None	None	None	None	None
rs4400760	chr11	90761607	DISC1FP1	processed_transcript	non-coding intronic	None	None	None	None	None	None
rs1528749	chr11	90998085	None	None	None	AP001002.3	TEC	25564	AP001002.1	TEC	15702
rs502521	chr11	95800393	CEP57	protein_coding	intronic	None	None	None	None	None	None
rs523934	chr11	95908611	MTMR2	protein_coding	intronic,non-coding intronic	None	None	None	None	None	None
rs11212364	chr11	97703984	None	None	None	RNA5SP347	rRNA_pseudogene	46402	AP003730.2	lincRNA	174797
rs11218881	chr11	99215777	CNTN5	protein_coding	intronic,non-coding intronic	None	None	None	None	None	None
rs7116046	chr11	105957182	GRIA4	protein_coding	intronic,non-coding intronic	None	None	None	None	None	None
rs10789907	chr11	112689091	AP003100.2	lincRNA	non-coding intronic	None	None	None	None	None	None
rs2186710	chr11	112956325	None	None	None	AP003100.1	lincRNA	160471	AP000802.1	antisense	2954
rs11214475	chr11	113073328	NCAM1	protein_coding	intronic,non-coding intronic	None	None	None	None	None	None
rs17128423	chr11	124112267	None	None	None	OR10N1P	transcribed_unprocessed_pseudogene	1175	VWA5A	protein_coding	3095
rs12541	chr11	124753596	ESAM	protein_coding	3utr,non-coding,intronic,3downstream	None	None	None	None	None	None
rs7116186	chr11	133670697	None	None	None	OPCML	protein_coding	138178	AP001979.2	lincRNA	112974
rs329672	chr11	133929237	IGSF9B	protein_coding	intronic,non-coding intronic	None	None	None	None	None	None
rs12291823	chr11	133957014	None	None	None	IGSF9B	protein_coding	29	AP000911.3	lincRNA	69886
rs3758927	chr11	133959749	None	None	None	IGSF9B	protein_coding	2764	AP000911.3	lincRNA	67151
rs11061991	chr12	1827909	CACNA2D4	protein_coding	intronic,non-coding intronic	None	None	None	None	None	None
rs11061991	chr12	1827909	LRTM2	protein_coding	intronic,3downstream,non-coding intronic	None	None	None	None	None	None
rs10845202	chr12	10682266	None	None	None	STYK1	protein_coding	7948	YBX3	protein_coding	16823
rs3925523	chr12	13238357	None	None	None	EMP1	protein_coding	18418	LINC01559	lincRNA	132732
rs11055406	chr12	13391307	None	None	None	LINC01559	lincRNA	4140	GRIN2B	protein_coding	46635
rs7978070	chr12	14358872	RPL30P11	transcribed_processed_pseudogene	5upstream,non-coding intronic	None	None	None	None	None	None
rs10846167	chr12	15363011	PTPRO	protein_coding	intronic,non-coding intronic	None	None	None	None	None	None
rs55754731	chr12	15379957	PTPRO	protein_coding	intronic,non-coding intronic	None	None	None	None	None	None
rs1318878	chr12	15390545	PTPRO	protein_coding	intronic,non-coding intronic	None	None	None	None	None	None
rs11056556	chr12	15554198	PTPRO	protein_coding	intronic	None	None	None	None	None	None
rs12368628	chr12	15975851	DERA	protein_coding	intronic,non-coding intronic	None	None	None	None	None	None
rs997479	chr12	24248266	SOX5	protein_coding	intronic	None	None	None	None	None	None
rs2651374	chr12	32429924	FGD4	protein_coding	intronic,non-coding intronic	None	None	None	None	None	None
rs10772116	chr12	33744860	None	None	None	AC024153.1	processed_pseudogene	26643	RNU6-472P	snRNA	178514
rs9739724	chr12	34304319	None	None	None	AK6P1	processed_pseudogene	54361	ZNF970P	unprocessed_pseudogene	3271268
rs9739246	chr12	34527073	None	None	None	AK6P1	processed_pseudogene	277115	ZNF970P	unprocessed_pseudogene	3048514
rs9669269	chr12	34687726	None	None	None	AK6P1	processed_pseudogene	437768	ZNF970P	unprocessed_pseudogene	2887861
rs11520077	chr12	37672469	None	None	None	ZNF970P	unprocessed_pseudogene	96085	AK6P2	processed_pseudogene	406060
rs10880262	chr12	37934894	None	None	None	ZNF970P	unprocessed_pseudogene	358510	AK6P2	processed_pseudogene	143635
rs1843892	chr12	38223163	None	None	None	NF1P12	unprocessed_pseudogene	15971	RF00019	misc_RNA	51285
rs1054442	chr12	48995537	DDN	protein_coding	3utr	None	None	None	None	None	None
rs1054442	chr12	48995537	AC011603.3	antisense	non-coding intronic	None	None	None	None	None	None
rs7959831	chr12	49080449	None	None	None	AC011603.4	processed_pseudogene	4647	DHH	protein_coding	6207
rs11168936	chr12	49251457	TUBA1C	protein_coding	intronic,non-coding intronic	None	None	None	None	None	None
rs11168936	chr12	49251457	AC010173.1	antisense	non-coding intronic	None	None	None	None	None	None
rs11168951	chr12	49267932	TUBA1C	protein_coding	5upstream,intronic	None	None	None	None	None	None
rs11168951	chr12	49267932	AC125611.3	antisense	non-coding intronic	None	None	None	None	None	None
rs7487854	chr12	49756483	TMBIM6	protein_coding	5upstream,intronic,3downstream,non-coding intronic	None	None	None	None	None	None
rs1702877	chr12	56034024	IKZF4	protein_coding	intronic,3downstream,non-coding intronic	None	None	None	None	None	None
rs1702877	chr12	56034024	AC034102.3	antisense	non-coding intronic	None	None	None	None	None	None
rs877636	chr12	56086799	ERBB3	protein_coding	5upstream,intronic,3downstream,non-coding intronic	None	None	None	None	None	None
rs1962047	chr12	57898924	None	None	None	AC083805.3	antisense	2078	ATP23	protein_coding	7115
rs349885	chr12	61921140	FAM19A2	protein_coding	intronic	None	None	None	None	None	None
rs12424549	chr12	75119992	KCNC2	protein_coding	intronic,non-coding intronic	None	None	None	None	None	None
rs936414	chr12	75154686	KCNC2	protein_coding	intronic	None	None	None	None	None	None
rs10746056	chr12	79133135	SYT1	protein_coding	intronic,non-coding intronic	None	None	None	None	None	None
rs6539284	chr12	79198900	SYT1	protein_coding	intronic,non-coding intronic	None	None	None	None	None	None
rs1732664	chr12	79353707	SYT1	protein_coding	intronic,3downstream	None	None	None	None	None	None
rs1732664	chr12	79353707	AC027288.3	lincRNA	non-coding intronic	None	None	None	None	None	None
rs7312919	chr12	92567129	None	None	None	AC063949.1	processed_pseudogene	35805	PLEKHG7	protein_coding	135714
rs17251689	chr12	92674094	None	None	None	AC063949.1	processed_pseudogene	142770	PLEKHG7	protein_coding	28749
rs17790352	chr12	92782429	EEA1	protein_coding	intronic	None	None	None	None	None	None
rs7969328	chr12	97657583	None	None	None	RMST	processed_transcript	59168	AC018659.1	processed_pseudogene	22296
rs12230740	chr12	98241212	AC016152.1	lincRNA	non-coding intronic	None	None	None	None	None	None
rs61940242	chr12	99287894	ANKS1B	protein_coding	intronic,non-coding intronic	None	None	None	None	None	None
rs6539262	chr12	106290987	CKAP4	protein_coding	intronic,non-coding intronic	None	None	None	None	None	None
rs4964273	chr12	108709897	CORO1C	protein_coding	intronic,non-coding intronic	None	None	None	None	None	None
rs3847952	chr12	111308874	CUX2	protein_coding	intronic	None	None	None	None	None	None
rs7296313	chr12	111440722	SH2B3	protein_coding	intronic	None	None	None	None	None	None
rs4766578	chr12	111466567	ATXN2	protein_coding	intronic,3downstream,non-coding intronic	None	None	None	None	None	None
rs648997	chr12	111538972	ATXN2	protein_coding	intronic,non-coding intronic	None	None	None	None	None	None
rs847895	chr12	111680772	BRAP	protein_coding	intronic	None	None	None	None	None	None
rs9971942	chr12	111818238	None	None	None	ALDH2	protein_coding	709	MAPKAPK5-AS1	lincRNA	21526
rs232918	chr12	112645027	RPH3A	protein_coding	intronic	None	None	None	None	None	None
rs58984824	chr12	116333266	None	None	None	MED13L	protein_coding	55547	AC079384.1	lincRNA	35498
rs1667586	chr12	121944273	WDR66	protein_coding	intronic,non-coding intronic	None	None	None	None	None	None
rs4275659	chr12	122963381	ABCB9	protein_coding	intronic	None	None	None	None	None	None
rs1727307	chr12	123091195	PITPNM2	protein_coding	intronic,non-coding intronic	None	None	None	None	None	None
rs1727307	chr12	123091195	AC026362.2	TEC	non-coding	None	None	None	None	None	None
rs2030401	chr12	123266792	CDK2AP1	protein_coding	intronic	None	None	None	None	None	None
rs7301953	chr12	123921324	DNAH10	protein_coding	intronic	None	None	None	None	None	None
rs7301953	chr12	123921324	CCDC92	protein_coding	3downstream,non-coding intronic	None	None	None	None	None	None
rs4294650	chr13	20782401	XPO4	protein_coding	3utr	None	None	None	None	None	None
rs9578326	chr13	20913460	None	None	None	XPO4	protein_coding	10412	CNOT4P1	processed_pseudogene	8204
rs75501492	chr13	21346909	LINC00539	lincRNA	5upstream,non-coding intronic	None	None	None	None	None	None
rs7331824	chr13	47706912	None	None	None	RN7SL700P	misc_RNA	247678	SUCLA2	protein_coding	38824
rs7998721	chr13	47808210	SUCLA2	protein_coding	intronic,non-coding intronic	None	None	None	None	None	None
rs9591287	chr13	49610844	None	None	None	RCBTB1	protein_coding	25261	AL135901.1	processed_pseudogene	9470
rs2066591	chr13	50134768	DLEU1	processed_transcript	non-coding intronic	None	None	None	None	None	None
rs3803259	chr13	53039196	OLFM4	protein_coding	intronic	None	None	None	None	None	None
rs9569206	chr13	55129083	LINC02335	lincRNA	non-coding intronic	None	None	None	None	None	None
rs9597254	chr13	55751203	None	None	None	AL354821.1	lincRNA	167679	HNF4GP1	processed_pseudogene	247997
rs4885968	chr13	56413950	None	None	None	SPATA2P1	processed_pseudogene	197008	RN7SKP6	misc_RNA	471334
rs7997462	chr13	57683031	PCDH17	protein_coding	intronic	None	None	None	None	None	None
rs4353386	chr13	57689156	PCDH17	protein_coding	intronic	None	None	None	None	None	None
rs9537782	chr13	57714746	PCDH17	protein_coding	intronic	None	None	None	None	None	None
rs1595217	chr13	57881394	None	None	None	PCDH17	protein_coding	152083	RNA5SP30	rRNA_pseudogene	109956
rs7998050	chr13	57899732	None	None	None	PCDH17	protein_coding	170421	RNA5SP30	rRNA_pseudogene	91618
rs3843954	chr13	57974377	None	None	None	PCDH17	protein_coding	245066	RNA5SP30	rRNA_pseudogene	16973
rs1036449	chr13	57991742	None	None	None	RNA5SP30	rRNA_pseudogene	278	LINC02338	lincRNA	174085
rs716907	chr13	58135777	None	None	None	RNA5SP30	rRNA_pseudogene	144313	LINC02338	lincRNA	30050
rs4627212	chr13	58247917	None	None	None	LINC00374	lincRNA	14800	AL161423.1	unprocessed_pseudogene	129596
rs944875	chr13	58638318	None	None	None	CTAGE16P	processed_pseudogene	107292	DNAJA1P1	processed_pseudogene	112729
rs11839321	chr13	59400305	None	None	None	RPP40P2	processed_pseudogene	136914	RNU7-88P	snRNA	79765
rs9541479	chr13	68647419	None	None	None	RPS3AP52	processed_pseudogene	12933	RPL12P34	processed_pseudogene	7153
rs1335485	chr13	88363678	None	None	None	RPL29P29	processed_pseudogene	126709	AL355677.1	lincRNA	108473
rs9520384	chr13	88364737	None	None	None	RPL29P29	processed_pseudogene	127768	AL355677.1	lincRNA	107414
rs9560748	chr13	91058733	None	None	None	BRK1P2	processed_pseudogene	34779	LINC00380	lincRNA	28521
rs9516855	chr13	97195738	None	None	None	LINC00456	lincRNA	16116	MBNL2	protein_coding	25696
rs17568378	chr13	98349778	FARP1	protein_coding	intronic,non-coding intronic	None	None	None	None	None	None
rs9587024	chr13	105931191	None	None	None	RF00402	snoRNA	33548	RNA5SP38	rRNA_pseudogene	224181
rs17514375	chr13	105941043	None	None	None	RF00402	snoRNA	43400	RNA5SP38	rRNA_pseudogene	214329
rs2476729	chr13	105952122	None	None	None	RF00402	snoRNA	54479	RNA5SP38	rRNA_pseudogene	203250
rs7993710	chr13	105963934	None	None	None	RF00402	snoRNA	66291	RNA5SP38	rRNA_pseudogene	191438
rs9558651	chr13	105964884	None	None	None	RF00402	snoRNA	67241	RNA5SP38	rRNA_pseudogene	190488
rs942353	chr13	105979225	None	None	None	RF00402	snoRNA	81582	RNA5SP38	rRNA_pseudogene	176147
rs1924399	chr13	105980150	None	None	None	RF00402	snoRNA	82507	RNA5SP38	rRNA_pseudogene	175222
rs2478295	chr13	105983156	None	None	None	RF00402	snoRNA	85513	RNA5SP38	rRNA_pseudogene	172216
rs2248179	chr13	105991973	None	None	None	RF00402	snoRNA	94330	RNA5SP38	rRNA_pseudogene	163399
rs75590369	chr13	112461242	None	None	None	SPACA7	protein_coding	26553	TUBGCP3	protein_coding	23763
rs2071586	chr14	24103286	NRL	protein_coding	intronic	None	None	None	None	None	None
rs2071586	chr14	24103286	PCK2	protein_coding	intronic,3downstream,non-coding intronic	None	None	None	None	None	None
rs1245193	chr14	26449262	NOVA1	protein_coding	intronic	None	None	None	None	None	None
rs178165	chr14	26558983	NOVA1	protein_coding	intronic,non-coding intronic	None	None	None	None	None	None
rs8006700	chr14	26693698	LINC02588	antisense	non-coding intronic	None	None	None	None	None	None
rs1951536	chr14	29094730	None	None	None	LINC02326	lincRNA	29737	AL133166.1	processed_transcript	169651
rs2333604	chr14	29602532	PRKD1	protein_coding	intronic	None	None	None	None	None	None
rs28645341	chr14	29704872	PRKD1	protein_coding	intronic	None	None	None	None	None	None
rs12885221	chr14	32809804	AKAP6	protein_coding	intronic	None	None	None	None	None	None
rs2007669	chr14	32819801	AKAP6	protein_coding	intronic	None	None	None	None	None	None
rs2239647	chr14	32823537	AKAP6	protein_coding	intronic,coding syn	None	None	None	None	None	None
rs17522122	chr14	32833676	AKAP6	protein_coding	3utr	None	None	None	None	None	None
rs7146202	chr14	32834311	AKAP6	protein_coding	3utr	None	None	None	None	None	None
rs8016504	chr14	32838815	None	None	None	AKAP6	protein_coding	1134	AL049781.1	TEC	40431
rs11628208	chr14	36525504	AL132857.1	bidirectional_promoter_lncRNA	non-coding intronic	None	None	None	None	None	None
rs1951167	chr14	36538944	AL132857.1	bidirectional_promoter_lncRNA	non-coding intronic	None	None	None	None	None	None
rs11847782	chr14	40583336	None	None	None	AL352977.2	lincRNA	194196	LINC02315	lincRNA	371562
rs12886584	chr14	40612768	None	None	None	AL352977.2	lincRNA	223628	LINC02315	lincRNA	342130
rs35760956	chr14	40664963	None	None	None	AL352977.2	lincRNA	275823	LINC02315	lincRNA	289935
rs11621547	chr14	56966770	OTX2-AS1	lincRNA	non-coding intronic	None	None	None	None	None	None
rs17256010	chr14	59896409	None	None	None	RTN1	protein_coding	25443	AL133299.1	antisense	23014
rs216531	chr14	60176252	None	None	None	DHRS7	protein_coding	6396	PSMA3P	processed_pseudogene	3130
rs11158785	chr14	69086703	DCAF5	protein_coding	intronic,non-coding intronic	None	None	None	None	None	None
rs28612284	chr14	69245720	AL359317.1	lincRNA	non-coding intronic	None	None	None	None	None	None
rs17106817	chr14	69250240	AL359317.1	lincRNA	non-coding intronic	None	None	None	None	None	None
rs1007934	chr14	72996771	ZFYVE1	protein_coding	intronic	None	None	None	None	None	None
rs1160549	chr14	79998166	None	None	None	AF123462.1	lincRNA	23997	DIO2	protein_coding	199361
rs67853298	chr14	84596618	None	None	None	MTCYBP27	processed_pseudogene	419530	RNU6-976P	snRNA	143324
rs17124581	chr14	88360338	None	None	None	KCNK10	protein_coding	33431	SPATA7	protein_coding	24586
rs55985762	chr14	89249151	FOXN3	protein_coding	intronic	None	None	None	None	None	None
rs2289328	chr15	40413218	IVD	protein_coding	5upstream,intronic,3downstream,non-coding intronic	None	None	None	None	None	None
rs8036817	chr15	40678526	None	None	None	KNL1	protein_coding	14184	RAD51-AS1	processed_transcript	7717
rs34019806	chr15	46134861	None	None	None	AC068714.1	processed_pseudogene	34469	MTND5P40	processed_pseudogene	206493
rs55881236	chr15	46348758	None	None	None	MTND5P40	processed_pseudogene	7159	RF01182	snoRNA	2904
rs16959433	chr15	47416209	SEMA6D	protein_coding	intronic	None	None	None	None	None	None
rs16959783	chr15	47604353	SEMA6D	protein_coding	intronic	None	None	None	None	None	None
rs16959783	chr15	47604353	AC012050.1	antisense	non-coding intronic	None	None	None	None	None	None
rs2573570	chr15	47657898	SEMA6D	protein_coding	intronic	None	None	None	None	None	None
rs4775714	chr15	47785728	None	None	None	SEMA6D	protein_coding	11505	LINC01491	lincRNA	17656
rs3098189	chr15	50520600	USP50	protein_coding	intronic,non-coding intronic	None	None	None	None	None	None
rs2606146	chr15	51693367	SCG3	protein_coding	intronic,3downstream	None	None	None	None	None	None
rs2606146	chr15	51693367	AC020892.1	lincRNA	non-coding	None	None	None	None	None	None
rs4775367	chr15	61169252	RORA	protein_coding	intronic,non-coding intronic	None	None	None	None	None	None
rs28457012	chr15	65555773	HACD3	protein_coding	intronic	None	None	None	None	None	None
rs36085856	chr15	70086897	TLE3	protein_coding	intronic	None	None	None	None	None	None
rs1452389	chr15	73846481	None	None	None	INSYN1-AS1	lincRNA	75868	AC018943.1	antisense	24469
rs2665103	chr15	82140374	EFL1	protein_coding	intronic	None	None	None	None	None	None
rs4778665	chr15	82144163	EFL1	protein_coding	intronic	None	None	None	None	None	None
rs8025964	chr15	82229429	EFL1	protein_coding	intronic,non-coding intronic	None	None	None	None	None	None
rs4778988	chr15	82247996	EFL1	protein_coding	intronic	None	None	None	None	None	None
rs3858954	chr15	82265693	SAXO2	protein_coding	coding nonsyn|nonsyn,intronic,coding *nonsyn|nonsyn,3downstream,non-coding intronic	None	None	None	None	None	None
rs3850610	chr15	82552642	AC245033.1	protein_coding	intronic	None	None	None	None	None	None
rs3850610	chr15	82552642	AC245033.2	lincRNA	non-coding intronic	None	None	None	None	None	None
rs3850610	chr15	82552642	CPEB1	protein_coding	non-coding intronic,intronic	None	None	None	None	None	None
rs7163848	chr15	82729563	ACTG1P17	transcribed_processed_pseudogene	3downstream,non-coding intronic	None	None	None	None	None	None
rs11635618	chr15	82840179	HOMER2	protein_coding	3utr	None	None	None	None	None	None
rs7177462	chr15	83064153	AC022558.2	antisense	non-coding intronic	None	None	None	None	None	None
rs7177462	chr15	83064153	BTBD1	protein_coding	intronic	None	None	None	None	None	None
rs7177462	chr15	83064153	AC024270.2	antisense	non-coding intronic	None	None	None	None	None	None
rs4386103	chr15	83248322	AC103876.1	antisense	non-coding intronic	None	None	None	None	None	None
rs935116	chr15	87430512	None	None	None	AC078905.1	lincRNA	383351	AC020687.1	lincRNA	1546
rs1369429	chr15	87887703	NTRK3	protein_coding	intronic	None	None	None	None	None	None
rs3784441	chr15	87908534	NTRK3	protein_coding	intronic,coding syn	None	None	None	None	None	None
rs12915189	chr15	90571144	CRTC3	protein_coding	intronic,non-coding intronic	None	None	None	None	None	None
rs6496869	chr15	91924092	SLCO3A1	protein_coding	intronic,non-coding intronic	None	None	None	None	None	None
rs2567426	chr15	95789632	AC015574.1	lincRNA	non-coding intronic	None	None	None	None	None	None
rs874283	chr16	266901	FAM234A	protein_coding	intronic,3downstream	None	None	None	None	None	None
rs874283	chr16	266901	AC004754.1	protein_coding	intronic	None	None	None	None	None	None
rs3751667	chr16	954554	LMF1	protein_coding	5utr,non-coding,intronic,coding syn	None	None	None	None	None	None
rs12446456	chr16	4872200	UBN1	protein_coding	intronic,3downstream	None	None	None	None	None	None
rs2972272	chr16	5033482	NAGPA-AS1	lincRNA	5upstream,non-coding intronic	None	None	None	None	None	None
rs2972272	chr16	5033482	NAGPA	protein_coding	coding syn|syn,5upstream,non-coding,coding *syn|syn	None	None	None	None	None	None
rs11076962	chr16	5761366	RBFOX1	protein_coding	intronic,non-coding intronic	None	None	None	None	None	None
rs9934041	chr16	7179578	RBFOX1	protein_coding	intronic,non-coding intronic	None	None	None	None	None	None
rs12709186	chr16	7199471	RBFOX1	protein_coding	intronic,non-coding intronic	None	None	None	None	None	None
rs11865256	chr16	7215069	RBFOX1	protein_coding	intronic,non-coding intronic	None	None	None	None	None	None
rs11646221	chr16	7616086	RBFOX1	protein_coding	intronic,non-coding intronic	None	None	None	None	None	None
rs72774059	chr16	10007295	GRIN2A	protein_coding	intronic,non-coding intronic	None	None	None	None	None	None
rs837705	chr16	10019519	GRIN2A	protein_coding	intronic,non-coding intronic	None	None	None	None	None	None
rs72784651	chr16	12086567	SNX29	protein_coding	intronic	None	None	None	None	None	None
rs2457192	chr16	12103584	SNX29	protein_coding	intronic	None	None	None	None	None	None
rs168407	chr16	12121780	SNX29	protein_coding	intronic	None	None	None	None	None	None
rs11863513	chr16	12486414	SNX29	protein_coding	intronic	None	None	None	None	None	None
rs62029752	chr16	12933084	SHISA9	protein_coding	intronic	None	None	None	None	None	None
rs276626	chr16	13062792	SHISA9	protein_coding	intronic	None	None	None	None	None	None
rs4781499	chr16	13537087	U91319.1	lincRNA	non-coding intronic	None	None	None	None	None	None
rs9788857	chr16	13820927	None	None	None	U95743.1	lincRNA	41167	ERCC4	protein_coding	99230
rs17214007	chr16	15789633	MYH11	protein_coding	intronic,non-coding intronic	None	None	None	None	None	None
rs7199186	chr16	18172490	AC091489.1	lincRNA	non-coding intronic	None	None	None	None	None	None
rs7188873	chr16	24715743	TNRC6A	protein_coding	non-coding intronic	None	None	None	None	None	None
rs34172651	chr16	24755520	TNRC6A	protein_coding	intronic,non-coding intronic	None	None	None	None	None	None
rs112223196	chr16	28287097	AC138904.3	lincRNA	non-coding intronic	None	None	None	None	None	None
rs112223196	chr16	28287097	AC138904.1	lincRNA	non-coding intronic	None	None	None	None	None	None
rs33957528	chr16	28296619	SBK1	protein_coding	intronic	None	None	None	None	None	None
rs2726032	chr16	28326722	None	None	None	SBK1	protein_coding	2873	AC138904.2	unprocessed_pseudogene	14715
rs28374519	chr16	28478021	AC138894.1	protein_coding	intronic,non-coding intronic	None	None	None	None	None	None
rs28374519	chr16	28478021	CLN3	protein_coding	intronic,non-coding intronic	None	None	None	None	None	None
rs56354901	chr16	28511823	IL27	protein_coding	intronic	None	None	None	None	None	None
rs153103	chr16	28517302	None	None	None	IL27	protein_coding	5251	NUPR1	protein_coding	15406
rs497523	chr16	28566610	SGF29	protein_coding	intronic,non-coding intronic	None	None	None	None	None	None
rs193628	chr16	28570821	SGF29	protein_coding	intronic,non-coding intronic	None	None	None	None	None	None
rs11648192	chr16	28607387	SULT1A1	protein_coding	non-coding,intronic	None	None	None	None	None	None
rs750155	chr16	28609251	SULT1A1	protein_coding	5utr,5upstream,non-coding,intronic	None	None	None	None	None	None
rs2925635	chr16	28611672	SULT1A1	protein_coding	5upstream,non-coding,intronic	None	None	None	None	None	None
rs7193413	chr16	28633342	None	None	None	SULT1A1	protein_coding	9717	NPIPB8	protein_coding	4312
rs72793807	chr16	28640411	NPIPB8	protein_coding	intronic	None	None	None	None	None	None
rs2008514	chr16	28814284	AC145285.2	lincRNA	non-coding intronic	None	None	None	None	None	None
rs2008514	chr16	28814284	AC145285.1	processed_pseudogene	non-coding	None	None	None	None	None	None
rs28888764	chr16	28817907	None	None	None	AC145285.2	lincRNA	79	AC145285.3	antisense	2663
rs12928404	chr16	28835925	ATXN2L	protein_coding	5upstream,intronic,3downstream,non-coding intronic	None	None	None	None	None	None
rs12928404	chr16	28835925	AC133550.1	antisense	non-coding intronic	None	None	None	None	None	None
rs11643297	chr16	28961947	NFATC2IP	protein_coding	intronic	None	None	None	None	None	None
rs11643297	chr16	28961947	AC109460.2	antisense	non-coding intronic	None	None	None	None	None	None
rs12918191	chr16	50911245	None	None	None	LINC02128	lincRNA	10182	LINC02127	lincRNA	106299
rs41318749	chr16	51415632	AC087564.1	lincRNA	non-coding intronic	None	None	None	None	None	None
rs41318749	chr16	51415632	AC007344.1	lincRNA	non-coding intronic	None	None	None	None	None	None
rs2647995	chr16	51543285	None	None	None	AC007344.1	lincRNA	18128	HNRNPA1P48	protein_coding	10151
rs2720424	chr16	51543819	None	None	None	AC007344.1	lincRNA	18662	HNRNPA1P48	protein_coding	9617
rs11640533	chr16	53378950	AC007342.4	lincRNA	non-coding intronic	None	None	None	None	None	None
rs7203132	chr16	53395863	None	None	None	AC007342.9	TEC	3390	RBL2	protein_coding	38114
rs8054299	chr16	53464743	RBL2	protein_coding	5upstream,non-coding,intronic,non-coding intronic	None	None	None	None	None	None
rs72801843	chr16	53474890	RBL2	protein_coding	intronic,non-coding intronic	None	None	None	None	None	None
rs17193922	chr16	53510718	None	None	None	AKTIP	protein_coding	6307	RPGRIP1L	protein_coding	87435
rs17291845	chr16	55211125	None	None	None	AC109136.1	lincRNA	161807	AC109462.1	antisense	48844
rs1734197	chr16	56182024	AC007495.1	lincRNA	3downstream,non-coding intronic	None	None	None	None	None	None
rs62047280	chr16	61548682	None	None	None	RPS27AP16	transcribed_processed_pseudogene	492718	CDH8	protein_coding	98560
rs12446623	chr16	61713765	CDH8	protein_coding	non-coding intronic,intronic	None	None	None	None	None	None
rs12446238	chr16	62041234	None	None	None	CDH8	protein_coding	4199	RNU6-21P	snRNA	146306
rs9888986	chr16	68263325	None	None	None	PLA2G15	protein_coding	2263	SLC7A6	protein_coding	1191
rs2173714	chr16	69844631	WWP2	protein_coding	intronic,non-coding intronic	None	None	None	None	None	None
rs7196032	chr16	70722163	VAC14	protein_coding	intronic,non-coding intronic	None	None	None	None	None	None
rs4985368	chr16	70794424	VAC14	protein_coding	intronic	None	None	None	None	None	None
rs310333	chr16	71545764	ZNF19	protein_coding	intronic,non-coding intronic	None	None	None	None	None	None
rs62056490	chr16	71818930	None	None	None	AP1G1	protein_coding	9729	AC010653.1	unprocessed_pseudogene	14857
rs8051038	chr16	71836797	None	None	None	AC010653.1	unprocessed_pseudogene	865	ATXN1L	protein_coding	9194
rs62053992	chr16	72355973	LINC01572	lincRNA	non-coding intronic	None	None	None	None	None	None
rs4888921	chr16	73866095	ZFHX3	protein_coding	intronic,non-coding intronic	None	None	None	None	None	None
rs16947526	chr16	74826658	None	None	None	FA2H	protein_coding	51827	AC009132.1	unprocessed_pseudogene	15929
rs36008565	chr16	84717440	USP10	protein_coding	intronic,non-coding intronic	None	None	None	None	None	None
rs75543711	chr17	1352780	YWHAE	protein_coding	intronic	None	None	None	None	None	None
rs12938775	chr17	2671527	PAFAH1B1	protein_coding	3downstream,non-coding intronic,intronic	None	None	None	None	None	None
rs4796330	chr17	6453498	PITPNM3	protein_coding	3utr,3downstream	None	None	None	None	None	None
rs7640	chr17	7703404	WRAP53	protein_coding	non-coding,3utr,coding nonsyn|nonsyn|nonsyn,3downstream	None	None	None	None	None	None
rs76539190	chr17	8133246	None	None	None	HES7	protein_coding	9154	PER1	protein_coding	7226
rs7210683	chr17	12564778	LINC00670	lincRNA	non-coding intronic	None	None	None	None	None	None
rs11078398	chr17	17793785	RAI1	protein_coding	coding *syn,3downstream,coding syn	None	None	None	None	None	None
rs4925114	chr17	17807956	RAI1	protein_coding	5upstream,intronic	None	None	None	None	None	None
rs12943914	chr17	18077357	None	None	None	GID4	protein_coding	8953	DRG2	protein_coding	10529
rs8081659	chr17	28886972	FLOT2	protein_coding	non-coding intronic,intronic,5upstream	None	None	None	None	None	None
rs12952704	chr17	29305341	None	None	None	NUFIP2	protein_coding	11223	RPL35AP35	processed_pseudogene	35141
rs12946394	chr17	29469059	TAOK1	protein_coding	intronic	None	None	None	None	None	None
rs9916613	chr17	30355435	None	None	None	RF00019	misc_RNA	10831	RNU6-990P	snRNA	5028
rs10512432	chr17	30485102	GOSR1	protein_coding	non-coding,intronic,non-coding intronic	None	None	None	None	None	None
rs2285640	chr17	36594774	DHRS11	protein_coding	5utr,5upstream,intronic,non-coding intronic	None	None	None	None	None	None
rs8077456	chr17	39972512	GSDMA	protein_coding	intronic,3downstream	None	None	None	None	None	None
rs4793161	chr17	44841641	None	None	None	GJC1	protein_coding	10825	HIGD1B	protein_coding	4712
rs2289681	chr17	44911720	GFAP	protein_coding	coding *syn,intronic,coding syn,5upstream,3utr,3downstream,non-coding	None	None	None	None	None	None
rs61572747	chr17	45383525	None	None	None	AC003070.2	lincRNA	11468	ARHGAP27	protein_coding	10377
rs3843738	chr17	45661828	LINC02210-CRHR1	protein_coding	intronic,non-coding intronic	None	None	None	None	None	None
rs143699161	chr17	45671346	LINC02210-CRHR1	protein_coding	intronic,non-coding intronic	None	None	None	None	None	None
rs1724425	chr17	45704381	LINC02210-CRHR1	protein_coding	intronic,non-coding intronic	None	None	None	None	None	None
rs1526123	chr17	45705974	LINC02210-CRHR1	protein_coding	intronic,non-coding intronic	None	None	None	None	None	None
rs35116560	chr17	45726820	LINC02210-CRHR1	protein_coding	intronic,non-coding intronic	None	None	None	None	None	None
rs12938031	chr17	45777136	LINC02210-CRHR1	protein_coding	intronic,non-coding intronic	None	None	None	None	None	None
rs35076622	chr17	45779092	LINC02210-CRHR1	protein_coding	intronic,non-coding intronic	None	None	None	None	None	None
rs242934	chr17	45859298	MAPT-AS1	antisense	non-coding intronic	None	None	None	None	None	None
rs8065165	chr17	45892951	MAPT-AS1	antisense	non-coding intronic	None	None	None	None	None	None
rs28646281	chr17	45900480	MAPT	protein_coding	non-coding intronic,intronic	None	None	None	None	None	None
rs242559	chr17	45948522	MAPT	protein_coding	non-coding intronic,intronic	None	None	None	None	None	None
rs242562	chr17	45949373	MAPT	protein_coding	intronic,non-coding intronic	None	None	None	None	None	None
rs754593	chr17	45977330	MAPT	protein_coding	non-coding,intronic,non-coding intronic	None	None	None	None	None	None
rs6503453	chr17	45985237	MAPT	protein_coding	5upstream,intronic,3downstream,non-coding intronic	None	None	None	None	None	None
rs8079215	chr17	45987485	MAPT	protein_coding	intronic,3downstream,non-coding intronic	None	None	None	None	None	None
rs713522	chr17	45987897	MAPT	protein_coding	intronic,3downstream,non-coding intronic	None	None	None	None	None	None
rs2471738	chr17	45998697	MAPT	protein_coding	intronic,non-coding intronic	None	None	None	None	None	None
rs8067056	chr17	46006582	MAPT	protein_coding	non-coding intronic,intronic	None	None	None	None	None	None
rs10775404	chr17	46090000	KANSL1	protein_coding	intronic,non-coding intronic	None	None	None	None	None	None
rs4988900	chr17	46265012	None	None	None	AC005829.2	processed_pseudogene	4406	AC005829.1	transcribed_unprocessed_pseudogene	2025
rs2532345	chr17	46266536	None	None	None	AC005829.2	processed_pseudogene	5930	AC005829.1	transcribed_unprocessed_pseudogene	501
rs2957297	chr17	46290846	ARL17B	protein_coding	intronic	None	None	None	None	None	None
rs3874943	chr17	46494702	None	None	None	NSFP1	unprocessed_pseudogene	7561	RDM1P2	unprocessed_pseudogene	9244
rs568039055	chr17	46555097	LRRC37A2	protein_coding	intronic,non-coding intronic	None	None	None	None	None	None
rs568039055	chr17	46555097	ARL17A	protein_coding	3utr,intronic	None	None	None	None	None	None
rs199460	chr17	46687409	NSF	protein_coding	intronic	None	None	None	None	None	None
rs35937770	chr17	46730994	NSF	protein_coding	intronic	None	None	None	None	None	None
rs17698176	chr17	46742229	NSF	protein_coding	intronic	None	None	None	None	None	None
rs62074125	chr17	46775246	WNT3	protein_coding	intronic,non-coding intronic	None	None	None	None	None	None
rs916888	chr17	46785767	WNT3	protein_coding	non-coding intronic,intronic	None	None	None	None	None	None
rs2074404	chr17	46788073	WNT3	protein_coding	intronic,non-coding intronic	None	None	None	None	None	None
rs9907781	chr17	47001823	AC005670.2	protein_coding	intronic,non-coding intronic	None	None	None	None	None	None
rs9907781	chr17	47001823	LRRC37A17P	transcribed_unprocessed_pseudogene	non-coding intronic	None	None	None	None	None	None
rs9907781	chr17	47001823	AC068152.1	processed_transcript	non-coding intronic	None	None	None	None	None	None
rs78505871	chr17	47174947	CDC27	protein_coding	intronic,non-coding intronic	None	None	None	None	None	None
rs17668126	chr17	47203891	MYL4	protein_coding	intronic	None	None	None	None	None	None
rs9894188	chr17	47966665	AC018521.1	processed_transcript	non-coding intronic	None	None	None	None	None	None
rs882163	chr17	48016173	None	None	None	AC018521.4	antisense	19977	COPZ2	protein_coding	9994
rs16954078	chr17	48228765	SKAP1	protein_coding	intronic	None	None	None	None	None	None
rs11079849	chr17	49013423	IGF2BP1	protein_coding	5upstream,intronic,non-coding intronic	None	None	None	None	None	None
rs11079849	chr17	49013423	AC091133.3	antisense	non-coding intronic	None	None	None	None	None	None
rs9906944	chr17	49014058	IGF2BP1	protein_coding	intronic,non-coding intronic	None	None	None	None	None	None
rs12453393	chr17	51795477	CA10	protein_coding	intronic	None	None	None	None	None	None
rs1503043	chr17	52217005	None	None	None	CA10	protein_coding	56988	LINC01982	lincRNA	173510
rs10515007	chr17	52318179	None	None	None	CA10	protein_coding	158162	LINC01982	lincRNA	72336
rs12103449	chr17	52352140	None	None	None	CA10	protein_coding	192123	LINC01982	lincRNA	38375
rs9890390	chr17	52495918	LINC01982	lincRNA	non-coding intronic	None	None	None	None	None	None
rs16951547	chr17	52508538	LINC01982	lincRNA	non-coding intronic	None	None	None	None	None	None
rs12950422	chr17	52860230	None	None	None	LINC01982	lincRNA	324529	LINC02089	lincRNA	1891
rs35775492	chr17	55390255	None	None	None	AC007638.1	lincRNA	62464	MMD	protein_coding	2358
rs757485	chr17	58347349	TSPOAP1-AS1	antisense	non-coding intronic	None	None	None	None	None	None
rs757485	chr17	58347349	SUPT4H1	protein_coding	intronic,non-coding intronic	None	None	None	None	None	None
rs757485	chr17	58347349	AC004687.2	protein_coding	intronic	None	None	None	None	None	None
rs8070135	chr17	58381702	TSPOAP1-AS1	antisense	non-coding intronic	None	None	None	None	None	None
rs8070135	chr17	58381702	AC004687.2	protein_coding	intronic	None	None	None	None	None	None
rs8070135	chr17	58381702	RNF43	protein_coding	intronic	None	None	None	None	None	None
rs6503863	chr17	58439673	HSF5	protein_coding	intronic	None	None	None	None	None	None
rs2302190	chr17	58507147	MTMR4	protein_coding	3downstream,coding nonsyn|nonsyn	None	None	None	None	None	None
rs596714	chr17	58634181	TEX14	protein_coding	intronic	None	None	None	None	None	None
rs66954617	chr17	58922066	PPM1E	protein_coding	intronic	None	None	None	None	None	None
rs1292047	chr17	59877805	TUBD1	protein_coding	intronic,3downstream,non-coding intronic	None	None	None	None	None	None
rs2429403	chr17	62632677	MRC2	protein_coding	intronic,non-coding intronic	None	None	None	None	None	None
rs12103754	chr17	72916200	SLC39A11	protein_coding	intronic,non-coding intronic	None	None	None	None	None	None
rs7219585	chr17	74272069	None	None	None	TTYH2	protein_coding	10049	DNAI2	protein_coding	2178
rs7211963	chr17	76700364	MXRA7	protein_coding	intronic	None	None	None	None	None	None
rs72892301	chr17	77924040	None	None	None	RNU1-80P	snRNA	3782	TNRC6C	protein_coding	35200
rs2311441	chr17	78061661	TNRC6C	protein_coding	intronic,non-coding intronic	None	None	None	None	None	None
rs4969374	chr17	81077666	BAIAP2	protein_coding	intronic,3downstream,non-coding intronic	None	None	None	None	None	None
rs7227931	chr18	5258180	None	None	None	LINC00667	lincRNA	11672	ZBTB14	protein_coding	30839
rs9948681	chr18	12974738	SEH1L	protein_coding	5upstream,intronic,non-coding intronic	None	None	None	None	None	None
rs60238138	chr18	13209122	AP001198.1	antisense	non-coding intronic	None	None	None	None	None	None
rs11083241	chr18	27971997	CDH2	protein_coding	intronic	None	None	None	None	None	None
rs7234039	chr18	36914684	KIAA1328	protein_coding	intronic	None	None	None	None	None	None
rs7234039	chr18	36914684	AC016493.1	antisense	non-coding intronic	None	None	None	None	None	None
rs4799966	chr18	37841457	None	None	None	AC009899.1	antisense	79326	AC100781.1	lincRNA	813752
rs6507234	chr18	38004276	None	None	None	AC009899.1	antisense	242145	AC100781.1	lincRNA	650933
rs307120	chr18	40039975	None	None	None	LINC01901	lincRNA	115135	AC011266.1	TEC	22928
rs16977484	chr18	43352041	None	None	None	SYT4	protein_coding	74391	AC022743.1	TEC	147132
rs8095987	chr18	45157319	AC090376.1	lincRNA	non-coding intronic	None	None	None	None	None	None
rs9966005	chr18	52913996	DCC	protein_coding	intronic	None	None	None	None	None	None
rs4940227	chr18	52960832	DCC	protein_coding	intronic,non-coding intronic	None	None	None	None	None	None
rs9949444	chr18	53169534	DCC	protein_coding	intronic	None	None	None	None	None	None
rs10853627	chr18	53179703	DCC	protein_coding	intronic	None	None	None	None	None	None
rs7245004	chr18	53190575	DCC	protein_coding	intronic	None	None	None	None	None	None
rs62100775	chr18	53227723	DCC	protein_coding	intronic	None	None	None	None	None	None
rs1078459	chr18	53249921	DCC	protein_coding	intronic	None	None	None	None	None	None
rs6508220	chr18	53304806	DCC	protein_coding	intronic	None	None	None	None	None	None
rs11663156	chr18	53385388	DCC	protein_coding	intronic	None	None	None	None	None	None
rs13381096	chr18	53423032	DCC	protein_coding	intronic	None	None	None	None	None	None
rs8089865	chr18	53431552	DCC	protein_coding	intronic	None	None	None	None	None	None
rs4453579	chr18	53521463	DCC	protein_coding	intronic,non-coding intronic	None	None	None	None	None	None
rs4453579	chr18	53521463	LINC01917	processed_transcript	non-coding intronic	None	None	None	None	None	None
rs4257287	chr18	55076600	None	None	None	CCDC68	protein_coding	117092	LINC01929	lincRNA	29304
rs1838309	chr18	65625092	AC090358.1	lincRNA	non-coding intronic	None	None	None	None	None	None
rs9964122	chr18	65737050	None	None	None	AC090358.1	lincRNA	84997	CDH7	protein_coding	13202
rs3810082	chr18	65750073	None	None	None	AC090358.1	lincRNA	98020	CDH7	protein_coding	179
rs17723514	chr18	65887009	CDH7	protein_coding	3utr	None	None	None	None	None	None
rs4891744	chr18	69338464	None	None	None	AC090337.2	lincRNA	87683	AC026585.1	lincRNA	60262
rs17793051	chr18	69524187	DOK6	protein_coding	intronic	None	None	None	None	None	None
rs17793051	chr18	69524187	AC119868.2	antisense	non-coding intronic	None	None	None	None	None	None
rs6566675	chr18	72852193	NETO1	protein_coding	intronic,non-coding intronic	None	None	None	None	None	None
rs8087372	chr18	75350123	None	None	None	TSHZ1	protein_coding	60173	AC116003.3	lincRNA	36933
rs11665567	chr18	79803334	AC021594.2	lincRNA	non-coding intronic	None	None	None	None	None	None
rs2238557	chr19	719802	PALM	protein_coding	intronic,non-coding intronic	None	None	None	None	None	None
rs1003531	chr19	2206576	DOT1L	protein_coding	intronic	None	None	None	None	None	None
rs7351050	chr19	4044581	ZBTB7A	protein_coding	3utr	None	None	None	None	None	None
rs66534382	chr19	4056368	ZBTB7A	protein_coding	intronic	None	None	None	None	None	None
rs17002025	chr19	12419363	AC008758.5	protein_coding	intronic	None	None	None	None	None	None
rs4926172	chr19	12997808	NFIX	protein_coding	intronic	None	None	None	None	None	None
rs8106115	chr19	17349788	None	None	None	GTPBP3	protein_coding	7053	PLVAP	protein_coding	1660
rs2072490	chr19	18146940	MAST3	protein_coding	coding syn|syn,non-coding	None	None	None	None	None	None
rs2072490	chr19	18146940	AC007192.2	antisense	non-coding intronic	None	None	None	None	None	None
rs62123615	chr19	18165313	PIK3R2	protein_coding	5upstream,intronic	None	None	None	None	None	None
rs62123615	chr19	18165313	AC007192.1	protein_coding	intronic	None	None	None	None	None	None
rs1363119	chr19	18333999	None	None	None	RN7SL513P	misc_RNA	426	PGPEP1	protein_coding	6588
rs35343344	chr19	18360800	PGPEP1	protein_coding	intronic	None	None	None	None	None	None
rs4805531	chr19	30245471	ZNF536	protein_coding	intronic,non-coding intronic	None	None	None	None	None	None
rs10410601	chr19	31358822	AC025809.1	antisense	non-coding intronic	None	None	None	None	None	None
rs7248006	chr19	31438274	None	None	None	AC008992.1	lincRNA	10972	AC008794.2	lincRNA	27379
rs1895471	chr19	31452055	None	None	None	AC008992.1	lincRNA	24753	AC008794.2	lincRNA	13598
rs2043294	chr19	31716914	None	None	None	RNA5SP471	rRNA_pseudogene	61453	RNU6-967P	snRNA	70234
rs10119	chr19	44903416	TOMM40	protein_coding	3utr,3downstream	None	None	None	None	None	None
rs889169	chr19	47045420	NPAS1	protein_coding	3utr,coding syn	None	None	None	None	None	None
rs678916	chr19	53937946	CACNG7	protein_coding	intronic,non-coding intronic	None	None	None	None	None	None
rs113742427	chr19	58524222	ZBTB45	protein_coding	intronic	None	None	None	None	None	None
rs1898972	chr2	4793657	None	None	None	LINC01249	lincRNA	137442	RF00322	snoRNA	33344
rs11690224	chr2	4904724	None	None	None	RF00322	snoRNA	77640	RNU6-649P	snRNA	40553
rs1435094	chr2	7623637	None	None	None	RNU6ATAC37P	snRNA	46666	AC092580.2	lincRNA	47967
rs76972305	chr2	12050767	MIR3681HG	lincRNA	non-coding intronic	None	None	None	None	None	None
rs4321395	chr2	22221349	AC096570.1	lincRNA	non-coding intronic	None	None	None	None	None	None
rs12470949	chr2	23711946	None	None	None	KLHL29	protein_coding	3335	ATAD2B	protein_coding	36718
rs6751857	chr2	23750929	ATAD2B	protein_coding	3utr,3downstream	None	None	None	None	None	None
rs12613951	chr2	24139092	FAM228B	protein_coding	intronic,non-coding intronic	None	None	None	None	None	None
rs12613951	chr2	24139092	AC008073.3	protein_coding	intronic	None	None	None	None	None	None
rs4665675	chr2	24245263	ITSN2	protein_coding	intronic	None	None	None	None	None	None
rs1470039	chr2	24970600	DNAJC27	protein_coding	non-coding intronic,intronic	None	None	None	None	None	None
rs11686001	chr2	27800195	MRPL33	protein_coding	intronic	None	None	None	None	None	None
rs11686001	chr2	27800195	RBKS	protein_coding	intronic	None	None	None	None	None	None
rs72790254	chr2	29168400	CLIP4	protein_coding	intronic,3downstream	None	None	None	None	None	None
rs6543946	chr2	35512882	None	None	None	AC083939.1	processed_pseudogene	41041	MRPL50P1	processed_pseudogene	211877
rs4398250	chr2	35616801	None	None	None	AC083939.1	processed_pseudogene	144960	MRPL50P1	processed_pseudogene	107958
rs13021775	chr2	36832414	None	None	None	VIT	protein_coding	17622	AC007382.1	TEC	7508
rs6544414	chr2	41388350	None	None	None	HNRNPA1P57	transcribed_processed_pseudogene	230795	LDHAP3	processed_pseudogene	431397
rs2955280	chr2	43889697	LRPPRC	protein_coding	intronic,non-coding intronic	None	None	None	None	None	None
rs698796	chr2	44462530	CAMKMT	protein_coding	intronic	None	None	None	None	None	None
rs4953152	chr2	44943014	SIX3	protein_coding	intronic	None	None	None	None	None	None
rs62131236	chr2	44944407	SIX3	protein_coding	intronic	None	None	None	None	None	None
rs72874349	chr2	45960699	PRKCE	protein_coding	intronic,non-coding intronic	None	None	None	None	None	None
rs12476120	chr2	50871905	NRXN1	protein_coding	intronic,non-coding intronic	None	None	None	None	None	None
rs7557525	chr2	51023367	NRXN1	protein_coding	intronic,non-coding intronic	None	None	None	None	None	None
rs10187482	chr2	51312095	AC007402.1	lincRNA	non-coding intronic	None	None	None	None	None	None
rs12713315	chr2	56231374	AC007744.1	processed_transcript	non-coding intronic	None	None	None	None	None	None
rs12713315	chr2	56231374	CCDC85A	protein_coding	intronic	None	None	None	None	None	None
rs12612590	chr2	56233947	AC007744.1	processed_transcript	non-coding intronic	None	None	None	None	None	None
rs12612590	chr2	56233947	CCDC85A	protein_coding	intronic	None	None	None	None	None	None
rs2869529	chr2	56245024	AC007744.1	processed_transcript	non-coding intronic	None	None	None	None	None	None
rs2869529	chr2	56245024	CCDC85A	protein_coding	intronic	None	None	None	None	None	None
rs889956	chr2	57177699	None	None	None	AC010738.1	processed_pseudogene	128363	AC132153.1	lincRNA	111949
rs55873931	chr2	57732152	None	None	None	RF00592	snoRNA	187553	ACTG1P22	transcribed_processed_pseudogene	23276
rs7590342	chr2	59033269	LINC01122	lincRNA	non-coding intronic	None	None	None	None	None	None
rs7590342	chr2	59033269	AC007092.1	lincRNA	non-coding intronic	None	None	None	None	None	None
rs11689998	chr2	59310956	AC007100.1	lincRNA	non-coding intronic	None	None	None	None	None	None
rs11689998	chr2	59310956	AC007179.2	lincRNA	non-coding intronic	None	None	None	None	None	None
rs7595876	chr2	59520039	AC007100.1	lincRNA	non-coding intronic	None	None	None	None	None	None
rs7595876	chr2	59520039	AC007179.2	lincRNA	non-coding intronic	None	None	None	None	None	None
rs13028903	chr2	59724330	AC007100.1	lincRNA	non-coding intronic	None	None	None	None	None	None
rs13028903	chr2	59724330	AC007179.2	lincRNA	non-coding intronic	None	None	None	None	None	None
rs1442883	chr2	59743525	AC007100.1	lincRNA	non-coding intronic	None	None	None	None	None	None
rs10168190	chr2	59756769	AC007100.1	lincRNA	non-coding intronic	None	None	None	None	None	None
rs12474507	chr2	59761123	AC007100.1	lincRNA	non-coding intronic	None	None	None	None	None	None
rs58593843	chr2	60272328	None	None	None	AC007100.1	lincRNA	172128	MIR4432HG	lincRNA	64118
rs243074	chr2	60390626	MIR4432HG	lincRNA	non-coding intronic	None	None	None	None	None	None
rs13019832	chr2	60483436	BCL11A	protein_coding	intronic,non-coding intronic	None	None	None	None	None	None
rs10189857	chr2	60486100	BCL11A	protein_coding	intronic,non-coding intronic,5upstream	None	None	None	None	None	None
rs62149375	chr2	60754574	None	None	None	ATP1B3P1	processed_pseudogene	18859	PAPOLG	protein_coding	1656
rs13395129	chr2	64069464	None	None	None	VPS54	protein_coding	50392	AC012368.2	lincRNA	16889
rs2576835	chr2	64079850	None	None	None	VPS54	protein_coding	60778	AC012368.2	lincRNA	6503
rs59663815	chr2	68246623	AC017083.3	protein_coding	intronic	None	None	None	None	None	None
rs59663815	chr2	68246623	PPP3R1	protein_coding	intronic	None	None	None	None	None	None
rs2706762	chr2	70261338	PCYOX1	protein_coding	coding nonsyn,coding *nonsyn	None	None	None	None	None	None
rs56372506	chr2	71172448	None	None	None	MPHOSPH10	protein_coding	22347	AC007881.1	unprocessed_pseudogene	6139
rs12477570	chr2	71281055	ZNF638	protein_coding	intronic	None	None	None	None	None	None
rs2058898	chr2	71297627	ZNF638	protein_coding	intronic	None	None	None	None	None	None
rs2419075	chr2	71307368	ZNF638	protein_coding	intronic	None	None	None	None	None	None
rs11126331	chr2	71443986	None	None	None	ZNF638	protein_coding	8917	DYSF	protein_coding	9736
rs12479238	chr2	71455660	DYSF	protein_coding	intronic	None	None	None	None	None	None
rs4852259	chr2	71455820	DYSF	protein_coding	intronic	None	None	None	None	None	None
rs6760964	chr2	73160258	None	None	None	RAB11FIP5	protein_coding	3537	NOTO	protein_coding	42000
rs2303907	chr2	73243369	CCT7	protein_coding	5upstream,intronic,3downstream,non-coding intronic	None	None	None	None	None	None
rs11126396	chr2	73338015	None	None	None	RNU6-111P	snRNA	39228	AC074008.2	bidirectional_promoter_lncRNA	14595
rs2421552	chr2	73531676	ALMS1	protein_coding	intronic,non-coding intronic	None	None	None	None	None	None
rs6726694	chr2	73620103	None	None	None	ALMS1	protein_coding	9310	NAT8	protein_coding	20729
rs17009372	chr2	73728444	None	None	None	NAT8B	polymorphic_pseudogene	27104	TPRKB	protein_coding	660
rs72820790	chr2	76033590	None	None	None	AC005034.4	lincRNA	313572	SUCLA2P2	processed_pseudogene	72426
rs13027159	chr2	76156463	None	None	None	SUCLA2P2	processed_pseudogene	49139	AC073091.1	processed_pseudogene	101571
rs35066740	chr2	76232404	None	None	None	SUCLA2P2	processed_pseudogene	125080	AC073091.1	processed_pseudogene	25630
rs2916490	chr2	79965226	CTNNA2	protein_coding	intronic	None	None	None	None	None	None
rs2862025	chr2	80257468	CTNNA2	protein_coding	intronic	None	None	None	None	None	None
rs2685200	chr2	81978503	None	None	None	RN7SL201P	misc_RNA	11129	AC079896.1	lincRNA	4769
rs11678106	chr2	82216983	None	None	None	AC079896.1	lincRNA	211283	LYARP1	processed_pseudogene	51444
rs56678805	chr2	82319068	None	None	None	RF00019	misc_RNA	11900	AC010105.1	lincRNA	160060
rs74490511	chr2	82621714	None	None	None	AC109638.1	processed_pseudogene	11737	MTND4P25	processed_pseudogene	193270
rs13023088	chr2	99959842	AFF3	protein_coding	intronic	None	None	None	None	None	None
rs13001130	chr2	100052237	AFF3	protein_coding	intronic	None	None	None	None	None	None
rs11123816	chr2	100167191	None	None	None	AFF3	protein_coding	24452	LINC01104	lincRNA	41063
rs10865035	chr2	100219272	LINC01104	lincRNA	non-coding intronic	None	None	None	None	None	None
rs13010010	chr2	100236272	LINC01104	lincRNA	non-coding intronic	None	None	None	None	None	None
rs2067783	chr2	100260908	None	None	None	LINC01104	lincRNA	9424	LONRF2	protein_coding	12383
rs7606277	chr2	100313064	LONRF2	protein_coding	intronic	None	None	None	None	None	None
rs4851300	chr2	100342342	None	None	None	LONRF2	protein_coding	19609	AC012493.2	processed_pseudogene	27913
rs7590388	chr2	100425660	AC012493.1	processed_pseudogene	non-coding	None	None	None	None	None	None
rs1433309	chr2	103442825	None	None	None	AC010881.1	processed_pseudogene	166687	AC092568.1	processed_pseudogene	51416
rs266067	chr2	103453326	None	None	None	AC010881.1	processed_pseudogene	177188	AC092568.1	processed_pseudogene	40915
rs264979	chr2	103652804	None	None	None	AC018880.2	processed_pseudogene	28974	AC013727.1	lincRNA	203855
rs12712181	chr2	103737774	None	None	None	AC018880.2	processed_pseudogene	113944	AC013727.1	lincRNA	118885
rs1441102	chr2	103863404	AC013727.1	lincRNA	non-coding intronic	None	None	None	None	None	None
rs4851058	chr2	105326668	TGFBRAP1	protein_coding	intronic	None	None	None	None	None	None
rs4851058	chr2	105326668	AC012360.1	lincRNA	non-coding intronic	None	None	None	None	None	None
rs4676076	chr2	109195670	SH3RF3	protein_coding	intronic	None	None	None	None	None	None
rs12151558	chr2	116643732	None	None	None	DPP10	protein_coding	797980	AC104408.1	processed_pseudogene	43486
rs60262711	chr2	116890244	None	None	None	AC062016.2	processed_pseudogene	71483	MTND1P28	unprocessed_pseudogene	133674
rs17654195	chr2	136652144	None	None	None	SMC4P1	unprocessed_pseudogene	106602	THSD7B	protein_coding	113401
rs2558096	chr2	136774260	THSD7B	protein_coding	intronic	None	None	None	None	None	None
rs2710183	chr2	136864576	THSD7B	protein_coding	intronic	None	None	None	None	None	None
rs13034371	chr2	141805706	LRP1B	protein_coding	non-coding,intronic	None	None	None	None	None	None
rs10189912	chr2	143405040	ARHGAP15	protein_coding	intronic,non-coding intronic	None	None	None	None	None	None
rs10189912	chr2	143405040	AC096558.1	antisense	non-coding intronic	None	None	None	None	None	None
rs10189912	chr2	143405040	AC096558.2	antisense	non-coding intronic	None	None	None	None	None	None
rs10204230	chr2	143512879	ARHGAP15	protein_coding	intronic,non-coding intronic	None	None	None	None	None	None
rs10204230	chr2	143512879	AC096558.2	antisense	non-coding intronic	None	None	None	None	None	None
rs62169190	chr2	144321208	GTDC1	protein_coding	5upstream,intronic	None	None	None	None	None	None
rs11893047	chr2	144463339	ZEB2	protein_coding	non-coding,non-coding intronic,intronic	None	None	None	None	None	None
rs10196836	chr2	144839789	TEX41	lincRNA	non-coding intronic	None	None	None	None	None	None
rs4662486	chr2	147078365	None	None	None	AC062032.1	lincRNA	180147	RNU6-692P	snRNA	329977
rs3106666	chr2	154691341	None	None	None	RNA5SP107	rRNA_pseudogene	100813	AC061961.1	antisense	5121
rs1445653	chr2	154804920	KCNJ3	protein_coding	intronic,non-coding intronic	None	None	None	None	None	None
rs62170823	chr2	154808144	KCNJ3	protein_coding	intronic,non-coding intronic	None	None	None	None	None	None
rs2591125	chr2	154873690	None	None	None	KCNJ3	protein_coding	15338	CBX3P6	processed_pseudogene	66851
rs10804171	chr2	154921126	None	None	None	KCNJ3	protein_coding	62774	CBX3P6	processed_pseudogene	19415
rs7609050	chr2	155165350	None	None	None	RNU6-1001P	snRNA	75812	MTCO1P45	processed_pseudogene	98108
rs1948731	chr2	155294876	None	None	None	ATP5F1AP2	transcribed_processed_pseudogene	24742	MTND4P28	processed_pseudogene	16147
rs62176229	chr2	155360476	None	None	None	RNU6-546P	snRNA	29949	LINC01876	lincRNA	651054
rs297578	chr2	156498566	GPD2	protein_coding	intronic,non-coding intronic	None	None	None	None	None	None
rs297595	chr2	156509081	GPD2	protein_coding	intronic	None	None	None	None	None	None
rs13425585	chr2	156630761	None	None	None	GPD2	protein_coding	17026	LINC01958	lincRNA	24463
rs67450615	chr2	156636780	None	None	None	GPD2	protein_coding	23045	LINC01958	lincRNA	18444
rs6740709	chr2	156691855	LINC01958	lincRNA	non-coding intronic	None	None	None	None	None	None
rs7423572	chr2	160487551	RBMS1	protein_coding	intronic,non-coding intronic	None	None	None	None	None	None
rs10192369	chr2	160524377	None	None	None	RBMS1	protein_coding	30583	AC096656.1	TEC	324936
rs17221725	chr2	160904409	None	None	None	RN7SL423P	misc_RNA	26559	AC009313.2	processed_pseudogene	144197
rs6715073	chr2	161020665	None	None	None	RN7SL423P	misc_RNA	142815	AC009313.2	processed_pseudogene	27941
rs62194185	chr2	161051767	None	None	None	AC009313.2	processed_pseudogene	1221	AC009313.1	antisense	44464
rs7591506	chr2	161104414	AC009313.1	antisense	non-coding intronic	None	None	None	None	None	None
rs1267042	chr2	161238492	AC009299.3	antisense	non-coding intronic	None	None	None	None	None	None
rs4500960	chr2	161962111	SLC4A10	protein_coding	intronic	None	None	None	None	None	None
rs2284871	chr2	162031545	DPP4	protein_coding	intronic,non-coding intronic	None	None	None	None	None	None
rs6741949	chr2	162053713	DPP4	protein_coding	intronic,non-coding intronic	None	None	None	None	None	None
rs11896887	chr2	162973917	None	None	None	KCNH7	protein_coding	135187	RPL7P61	processed_pseudogene	178334
rs6759626	chr2	163029840	None	None	None	KCNH7	protein_coding	191110	RPL7P61	processed_pseudogene	122411
rs3956504	chr2	163118956	None	None	None	KCNH7	protein_coding	280226	RPL7P61	processed_pseudogene	33295
rs1446577	chr2	165319772	SCN2A	protein_coding	intronic,non-coding intronic	None	None	None	None	None	None
rs7566691	chr2	165539803	CSRNP3	protein_coding	intronic,non-coding intronic	None	None	None	None	None	None
rs10182272	chr2	165677305	CSRNP3	protein_coding	intronic,3downstream	None	None	None	None	None	None
rs13427949	chr2	165811465	AC009495.1	lincRNA	non-coding intronic	None	None	None	None	None	None
rs872123	chr2	170814656	GAD1	protein_coding	5upstream,intronic	None	None	None	None	None	None
rs3749034	chr2	170816965	GAD1	protein_coding	5utr,5upstream,intronic	None	None	None	None	None	None
rs3749034	chr2	170816965	AC007405.2	antisense	non-coding	None	None	None	None	None	None
rs9789538	chr2	171761964	None	None	None	DYNC1I2	protein_coding	13544	SLC25A12	protein_coding	22406
rs7598246	chr2	172001452	METAP1D	protein_coding	intronic,non-coding intronic	None	None	None	None	None	None
rs77998199	chr2	174064024	None	None	None	RPSAP24	processed_pseudogene	20144	OLA1	protein_coding	8423
rs9636259	chr2	174093068	OLA1	protein_coding	intronic,non-coding intronic	None	None	None	None	None	None
rs4131583	chr2	174217580	OLA1	protein_coding	intronic	None	None	None	None	None	None
rs11686160	chr2	174450579	GPR155	protein_coding	intronic	None	None	None	None	None	None
rs10196283	chr2	179850608	ZNF385B	protein_coding	intronic	None	None	None	None	None	None
rs62181012	chr2	180129744	None	None	None	CWC22	protein_coding	122631	AC012669.1	processed_pseudogene	343393
rs62198803	chr2	185343653	None	None	None	ZNF804A	protein_coding	404161	AC080125.1	processed_pseudogene	203482
rs16832161	chr2	195016559	AC010983.1	lincRNA	non-coding intronic	None	None	None	None	None	None
rs72916919	chr2	197627592	RFTN2	protein_coding	intronic	None	None	None	None	None	None
rs4850817	chr2	197930480	PLCL1	protein_coding	intronic	None	None	None	None	None	None
rs7573001	chr2	198065172	PLCL1	protein_coding	intronic	None	None	None	None	None	None
rs2164068	chr2	198079128	PLCL1	protein_coding	intronic	None	None	None	None	None	None
rs1531180	chr2	198232430	PLCL1	protein_coding	non-coding intronic	None	None	None	None	None	None
rs1455344	chr2	198651335	AC019330.1	lincRNA	non-coding intronic	None	None	None	None	None	None
rs3828186	chr2	199349550	SATB2	protein_coding	intronic,non-coding intronic	None	None	None	None	None	None
rs35731967	chr2	199508538	None	None	None	SATB2-AS1	antisense	31603	LINC01877	lincRNA	99530
rs56155997	chr2	199903768	AC097717.1	processed_transcript	non-coding intronic	None	None	None	None	None	None
rs3115423	chr2	200076874	None	None	None	MAIP1	protein_coding	68334	SPATS2L	protein_coding	229007
rs1729412	chr2	200218875	None	None	None	MAIP1	protein_coding	210335	SPATS2L	protein_coding	87006
rs4673905	chr2	200299060	None	None	None	MAIP1	protein_coding	290520	SPATS2L	protein_coding	6821
rs4673912	chr2	200304270	None	None	None	MAIP1	protein_coding	295730	SPATS2L	protein_coding	1611
rs296790	chr2	200368139	SPATS2L	protein_coding	intronic,non-coding intronic	None	None	None	None	None	None
rs7605374	chr2	200405533	SPATS2L	protein_coding	intronic	None	None	None	None	None	None
rs7606468	chr2	205280109	PARD3B	protein_coding	intronic	None	None	None	None	None	None
rs62183028	chr2	211766758	ERBB4	protein_coding	intronic,non-coding intronic	None	None	None	None	None	None
rs13411858	chr2	216441975	SMARCAL1	protein_coding	intronic	None	None	None	None	None	None
rs875097	chr2	219488382	SPEG	protein_coding	intronic,non-coding intronic	None	None	None	None	None	None
rs875097	chr2	219488382	AC053503.1	antisense	non-coding intronic	None	None	None	None	None	None
rs4973453	chr2	231617457	None	None	None	TEX44	protein_coding	23174	RN7SL499P	misc_RNA	28541
rs13024268	chr2	231618807	None	None	None	TEX44	protein_coding	24524	RN7SL499P	misc_RNA	27191
rs10209575	chr2	232693280	None	None	None	EFHD1	protein_coding	10499	GIGYF2	protein_coding	4019
rs73102769	chr2	232928501	NGEF	protein_coding	5upstream,intronic	None	None	None	None	None	None
rs6051520	chr20	371300	TRIB3	protein_coding	intronic	None	None	None	None	None	None
rs7271421	chr20	8840453	PLCB1	protein_coding	intronic	None	None	None	None	None	None
rs6074798	chr20	14781064	MACROD2	protein_coding	intronic,non-coding intronic	None	None	None	None	None	None
rs743134	chr20	14824318	MACROD2	protein_coding	intronic,non-coding intronic	None	None	None	None	None	None
rs775144	chr20	16074627	None	None	None	MACROD2	protein_coding	21430	PPIAP17	processed_pseudogene	149123
rs12480324	chr20	16539714	KIF16B	protein_coding	intronic	None	None	None	None	None	None
rs6047982	chr20	22265812	LINC01427	lincRNA	non-coding intronic	None	None	None	None	None	None
rs220990	chr20	23028807	AL049651.1	antisense	non-coding intronic	None	None	None	None	None	None
rs6120993	chr20	35597239	FER1L4	transcribed_unitary_pseudogene	non-coding intronic	None	None	None	None	None	None
rs78084033	chr20	35632068	CPNE1	protein_coding	5upstream,intronic,3downstream,non-coding intronic	None	None	None	None	None	None
rs2425161	chr20	35839270	PHF20	protein_coding	non-coding intronic,intronic	None	None	None	None	None	None
rs2064725	chr20	35981220	CNBD2	protein_coding	intronic,3downstream	None	None	None	None	None	None
rs760703	chr20	42441892	PTPRT	protein_coding	intronic	None	None	None	None	None	None
rs3848711	chr20	45817461	None	None	None	UBE2C	protein_coding	504	TNNC2	protein_coding	5753
rs3092073	chr20	45967010	ZNF335	protein_coding	non-coding,intronic,non-coding intronic	None	None	None	None	None	None
rs6073984	chr20	46002014	None	None	None	FTLP1	processed_pseudogene	25939	MMP9	protein_coding	6894
rs2208590	chr20	48794919	PREX1	protein_coding	intronic	None	None	None	None	None	None
rs6066861	chr20	48806040	PREX1	protein_coding	intronic	None	None	None	None	None	None
rs745086	chr20	48816978	PREX1	protein_coding	intronic	None	None	None	None	None	None
rs34417222	chr20	48833526	AL133342.1	lincRNA	non-coding intronic	None	None	None	None	None	None
rs4810883	chr20	48879257	None	None	None	AL133342.1	lincRNA	29799	ARFGEF2	protein_coding	42633
rs3092566	chr20	48882633	None	None	None	AL133342.1	lincRNA	33175	ARFGEF2	protein_coding	39257
rs6012558	chr20	48914749	None	None	None	AL133342.1	lincRNA	65291	ARFGEF2	protein_coding	7141
rs6095360	chr20	48915999	None	None	None	AL133342.1	lincRNA	66541	ARFGEF2	protein_coding	5891
rs6019537	chr20	48927067	ARFGEF2	protein_coding	intronic	None	None	None	None	None	None
rs1115535	chr20	48974027	ARFGEF2	protein_coding	intronic	None	None	None	None	None	None
rs2426132	chr20	49106590	None	None	None	CSE1L	protein_coding	9630	STAU1	protein_coding	6749
rs6125597	chr20	49224235	DDX27	protein_coding	5upstream,intronic,non-coding intronic	None	None	None	None	None	None
rs237706	chr20	49298853	KCNB1	protein_coding	intronic,non-coding intronic	None	None	None	None	None	None
rs237727	chr20	49322093	KCNB1	protein_coding	intronic,non-coding intronic	None	None	None	None	None	None
rs237727	chr20	49322093	AL035685.1	transcribed_unprocessed_pseudogene	non-coding intronic	None	None	None	None	None	None
rs237484	chr20	49358478	KCNB1	protein_coding	intronic,non-coding intronic	None	None	None	None	None	None
rs237484	chr20	49358478	AL035685.1	transcribed_unprocessed_pseudogene	non-coding intronic	None	None	None	None	None	None
rs10432728	chr20	53849561	None	None	None	AC006076.1	lincRNA	48243	SUMO1P1	processed_pseudogene	25691
rs4812279	chr20	61202435	None	None	None	LINC01718	lincRNA	122256	CDH4	protein_coding	49991
rs6124077	chr20	61239964	None	None	None	LINC01718	lincRNA	159785	CDH4	protein_coding	12462
rs6061441	chr20	61447013	CDH4	protein_coding	intronic	None	None	None	None	None	None
rs7270007	chr20	62496697	None	None	None	AL499627.2	lincRNA	18103	AL499627.1	lincRNA	17212
rs12106028	chr20	64082584	OPRL1	protein_coding	intronic	None	None	None	None	None	None
rs1389994	chr21	17660561	None	None	None	AP000432.1	lincRNA	177	AP000432.2	TEC	44847
rs232473	chr21	21326015	NCAM2	protein_coding	intronic,non-coding intronic	None	None	None	None	None	None
rs8134954	chr21	26254992	None	None	None	AP000229.1	lincRNA	37611	AP001595.1	lincRNA	94788
rs2154556	chr21	37826585	KCNJ6	protein_coding	intronic	None	None	None	None	None	None
rs9982370	chr21	38493931	ERG	protein_coding	intronic,non-coding intronic	None	None	None	None	None	None
rs2836921	chr21	39144144	None	None	None	RPL23AP12	processed_pseudogene	16104	PCBP2P1	processed_pseudogene	26986
rs145104523	chr21	39272184	BRWD1	protein_coding	intronic	None	None	None	None	None	None
rs2836974	chr21	39291255	BRWD1	protein_coding	intronic	None	None	None	None	None	None
rs136561	chr22	26863926	LINC01422	lincRNA	non-coding	None	None	None	None	None	None
rs9608667	chr22	28144504	TTC28	protein_coding	intronic	None	None	None	None	None	None
rs738199	chr22	28360593	TTC28	protein_coding	intronic,non-coding intronic	None	None	None	None	None	None
rs5753383	chr22	30908214	None	None	None	OSBP2	protein_coding	390	MORC2-AS1	antisense	14094
rs6518724	chr22	31008409	None	None	None	TUG1	bidirectional_promoter_lncRNA	29014	AC005005.4	sense_overlapping	43221
rs2413029	chr22	31146151	None	None	None	PLA2G3	protein_coding	5544	AC005005.1	processed_pseudogene	9815
rs12485060	chr22	33869808	LARGE1	protein_coding	intronic,non-coding intronic	None	None	None	None	None	None
rs60504186	chr22	37345011	ELFN2	sense_overlapping	non-coding intronic	None	None	None	None	None	None
rs4396807	chr22	37742372	TRIOBP	protein_coding	intronic	None	None	None	None	None	None
rs5756805	chr22	37748611	TRIOBP	protein_coding	intronic	None	None	None	None	None	None
rs8140423	chr22	37799589	None	None	None	TRIOBP	protein_coding	23033	H1F0	protein_coding	5504
rs4821888	chr22	39374592	SYNGR1	protein_coding	non-coding,coding nonsyn|nonsyn,intronic	None	None	None	None	None	None
rs5750830	chr22	39444823	None	None	None	TAB1	protein_coding	7763	MGAT3	protein_coding	12521
rs2899319	chr22	39478309	MGAT3	protein_coding	intronic	None	None	None	None	None	None
rs5757730	chr22	39571425	CACNA1I	protein_coding	intronic	None	None	None	None	None	None
rs5750853	chr22	39580181	CACNA1I	protein_coding	intronic	None	None	None	None	None	None
rs4821995	chr22	41065832	None	None	None	RF00019	misc_RNA	186	AL080243.1	processed_pseudogene	8348
rs28741121	chr22	41629819	XRCC6	protein_coding	intronic,3downstream	None	None	None	None	None	None
rs12170228	chr22	41851691	SREBF2	protein_coding	intronic	None	None	None	None	None	None
rs2267442	chr22	41884357	SREBF2	protein_coding	5upstream,intronic	None	None	None	None	None	None
rs5751191	chr22	41974987	2003-09-01	protein_coding	5upstream,intronic	None	None	None	None	None	None
rs58874647	chr22	41990265	2003-09-01	protein_coding	intronic,3downstream	None	None	None	None	None	None
rs36093924	chr22	42142389	CYP2D7	polymorphic_pseudogene	5upstream,intronic,3downstream,non-coding intronic	None	None	None	None	None	None
rs5758659	chr22	42225997	TCF20	protein_coding	intronic	None	None	None	None	None	None
rs4822112	chr22	42335534	TCF20	protein_coding	intronic	None	None	None	None	None	None
rs5766108	chr22	44395726	None	None	None	Z85994.1	lincRNA	29442	Z85994.2	processed_pseudogene	17759
rs9616946	chr22	50710567	SHANK3	protein_coding	intronic,non-coding intronic	None	None	None	None	None	None
rs9813540	chr3	7867681	None	None	None	GRM7	protein_coding	126148	LMCD1-AS1	antisense	85124
rs388458	chr3	8186943	LMCD1-AS1	antisense	non-coding intronic	None	None	None	None	None	None
rs73139272	chr3	16816965	PLCL2	protein_coding	non-coding intronic	None	None	None	None	None	None
rs6779302	chr3	16818207	PLCL2	protein_coding	non-coding intronic	None	None	None	None	None	None
rs1032501	chr3	23199180	UBE2E2-AS1	antisense	non-coding intronic	None	None	None	None	None	None
rs4858496	chr3	23308005	UBE2E2	protein_coding	intronic	None	None	None	None	None	None
rs9862557	chr3	23479570	UBE2E2	protein_coding	intronic	None	None	None	None	None	None
rs9851068	chr3	23798393	None	None	None	RNU6-788P	snRNA	156801	UBE2E1-AS1	antisense	5631
rs17787217	chr3	23866284	UBE2E1	protein_coding	non-coding,intronic,non-coding intronic	None	None	None	None	None	None
rs9815334	chr3	23904095	NKIRAS1	protein_coding	intronic	None	None	None	None	None	None
rs7633520	chr3	23924934	NKIRAS1	protein_coding	intronic	None	None	None	None	None	None
rs28522849	chr3	23973649	NR1D2	protein_coding	intronic,non-coding intronic	None	None	None	None	None	None
rs954734	chr3	24014163	None	None	None	NR1D2	protein_coding	33545	LINC00691	lincRNA	82106
rs6801153	chr3	24072206	None	None	None	NR1D2	protein_coding	91588	LINC00691	lincRNA	24063
rs4561770	chr3	24101727	LINC00691	lincRNA	non-coding intronic	None	None	None	None	None	None
rs1349265	chr3	24117896	THRB	protein_coding	3utr,3downstream	None	None	None	None	None	None
rs13062354	chr3	35486674	None	None	None	RNU6-243P	snRNA	229728	ARPP21	protein_coding	152271
rs1523041	chr3	35495841	None	None	None	RNU6-243P	snRNA	238895	ARPP21	protein_coding	143104
rs6784162	chr3	35660129	ARPP21	protein_coding	intronic	None	None	None	None	None	None
rs4682718	chr3	44184840	None	None	None	AC006058.1	lincRNA	62475	TOPAZ1	protein_coding	57046
rs11719795	chr3	46910445	None	None	None	PTH1R	protein_coding	6646	AC109583.2	processed_pseudogene	8362
rs12631730	chr3	47088413	SETD2	protein_coding	intronic,non-coding intronic	None	None	None	None	None	None
rs13059519	chr3	47498479	ELP6	protein_coding	intronic	None	None	None	None	None	None
rs34170328	chr3	47979792	MAP4	protein_coding	intronic	None	None	None	None	None	None
rs13096357	chr3	48638423	CELSR3	protein_coding	intronic,3downstream,non-coding intronic	None	None	None	None	None	None
rs73078367	chr3	48670914	None	None	None	LINC02585	antisense	1740	AC141002.1	lincRNA	1541
rs13094900	chr3	48800299	PRKAR2A	protein_coding	intronic	None	None	None	None	None	None
rs6774721	chr3	49344465	None	None	None	USP4	protein_coding	3753	GPX1	polymorphic_pseudogene	12706
rs17650792	chr3	49352817	None	None	None	USP4	protein_coding	12105	GPX1	polymorphic_pseudogene	4354
rs1987628	chr3	49361826	RHOA	protein_coding	intronic,3downstream	None	None	None	None	None	None
rs11716948	chr3	49394470	RHOA	protein_coding	intronic,non-coding intronic	None	None	None	None	None	None
rs7618519	chr3	49735275	IP6K1	protein_coding	intronic	None	None	None	None	None	None
rs71324996	chr3	49797334	CDHR4	protein_coding	intronic,3downstream	None	None	None	None	None	None
rs59357103	chr3	49853534	TRAIP	protein_coding	intronic,non-coding intronic	None	None	None	None	None	None
rs10865959	chr3	49853569	TRAIP	protein_coding	intronic,non-coding intronic	None	None	None	None	None	None
rs2280405	chr3	49857619	None	None	None	TRAIP	protein_coding	1045	CAMKV	protein_coding	369
rs7613360	chr3	49879277	None	None	None	ACTBP13	unitary_pseudogene	1972	MST1R	protein_coding	7725
rs11130226	chr3	49955758	RBM6	protein_coding	intronic,non-coding intronic	None	None	None	None	None	None
rs35012435	chr3	49994407	RBM6	protein_coding	intronic,non-coding intronic	None	None	None	None	None	None
rs13100903	chr3	50137139	SEMA3F-AS1	antisense	non-coding intronic	None	None	None	None	None	None
rs1046953	chr3	50159664	SEMA3F	protein_coding	coding *syn,intronic,coding syn	None	None	None	None	None	None
rs2624839	chr3	50164798	SEMA3F	protein_coding	intronic	None	None	None	None	None	None
rs9858059	chr3	50190438	None	None	None	SEMA3F	protein_coding	1363	GNAT1	protein_coding	1174
rs11716820	chr3	50190883	None	None	None	SEMA3F	protein_coding	1808	GNAT1	protein_coding	729
rs1540293	chr3	50426504	CACNA2D2	protein_coding	intronic,non-coding intronic	None	None	None	None	None	None
rs187084	chr3	52227015	AC097637.1	protein_coding	intronic	None	None	None	None	None	None
rs11717383	chr3	52253452	None	None	None	PPM1M	protein_coding	2855	WDR82	protein_coding	969
rs4687612	chr3	52333916	DNAH1	protein_coding	intronic,non-coding intronic	None	None	None	None	None	None
rs731831	chr3	52502498	STAB1	protein_coding	intronic,3downstream,non-coding intronic	None	None	None	None	None	None
rs4687625	chr3	52529702	NT5DC2	protein_coding	5upstream,intronic,non-coding intronic	None	None	None	None	None	None
rs6778735	chr3	52531084	NT5DC2	protein_coding	5upstream,intronic,non-coding intronic	None	None	None	None	None	None
rs9879090	chr3	52614249	PBRM1	protein_coding	intronic,non-coding intronic	None	None	None	None	None	None
rs3755799	chr3	52775177	None	None	None	NEK4	protein_coding	4228	ITIH1	protein_coding	2415
rs4687662	chr3	52836308	TMEM110-MUSTN1	protein_coding	non-coding,intronic	None	None	None	None	None	None
rs4687662	chr3	52836308	STIMATE	protein_coding	3utr,3downstream	None	None	None	None	None	None
rs7638524	chr3	52840845	TMEM110-MUSTN1	protein_coding	5upstream,intronic	None	None	None	None	None	None
rs7638524	chr3	52840845	STIMATE	protein_coding	5upstream,intronic,non-coding intronic	None	None	None	None	None	None
rs36051354	chr3	52951996	SFMBT1	protein_coding	intronic	None	None	None	None	None	None
rs2336670	chr3	52964488	SFMBT1	protein_coding	intronic,non-coding intronic	None	None	None	None	None	None
rs4485754	chr3	54200695	CACNA2D3	protein_coding	intronic	None	None	None	None	None	None
rs13319916	chr3	54204031	CACNA2D3	protein_coding	intronic	None	None	None	None	None	None
rs4681994	chr3	56681335	FAM208A	protein_coding	intronic	None	None	None	None	None	None
rs7618684	chr3	57560266	PDE12	protein_coding	3utr	None	None	None	None	None	None
rs6795439	chr3	57717983	None	None	None	DENND6A-DT	lincRNA	21387	SLMAP	protein_coding	37467
rs704444	chr3	64894702	ADAMTS9-AS2	antisense	non-coding intronic	None	None	None	None	None	None
rs7650936	chr3	69103442	ARL6IP5	protein_coding	intronic,3downstream	None	None	None	None	None	None
rs2077610	chr3	70862120	None	None	None	RNU6-281P	snRNA	53668	FOXP1	protein_coding	90697
rs17008195	chr3	71080728	FOXP1	protein_coding	intronic,non-coding intronic	None	None	None	None	None	None
rs17008195	chr3	71080728	AC097634.4	protein_coding	intronic	None	None	None	None	None	None
rs56151722	chr3	71433689	FOXP1	protein_coding	intronic,non-coding intronic	None	None	None	None	None	None
rs56151722	chr3	71433689	AC097634.4	protein_coding	intronic	None	None	None	None	None	None
rs11720523	chr3	71496019	FOXP1	protein_coding	intronic,non-coding intronic	None	None	None	None	None	None
rs11720523	chr3	71496019	AC097634.4	protein_coding	intronic	None	None	None	None	None	None
rs1529675	chr3	71591625	AC097634.4	protein_coding	intronic	None	None	None	None	None	None
rs1529675	chr3	71591625	AC097634.3	antisense	non-coding intronic	None	None	None	None	None	None
rs291482	chr3	73762418	None	None	None	AC108725.1	processed_pseudogene	113611	LINC02005	lincRNA	46183
rs13090139	chr3	81970238	None	None	None	AC129807.1	lincRNA	47377	LINC02008	lincRNA	15900
rs2141491	chr3	82088858	LINC02008	lincRNA	non-coding intronic	None	None	None	None	None	None
rs73130838	chr3	84708048	LINC00971	lincRNA	non-coding intronic	None	None	None	None	None	None
rs2034718	chr3	84737828	LINC00971	lincRNA	non-coding intronic	None	None	None	None	None	None
rs62122	chr3	84851726	LINC00971	lincRNA	non-coding intronic	None	None	None	None	None	None
rs1248855	chr3	84970658	CADM2	protein_coding	intronic	None	None	None	None	None	None
rs73843290	chr3	85096685	CADM2	protein_coding	intronic	None	None	None	None	None	None
rs6549016	chr3	85131120	CADM2	protein_coding	intronic	None	None	None	None	None	None
rs62253086	chr3	85344665	CADM2	protein_coding	intronic	None	None	None	None	None	None
rs17518584	chr3	85555773	CADM2	protein_coding	intronic	None	None	None	None	None	None
rs6551412	chr3	89447352	EPHA3	protein_coding	intronic	None	None	None	None	None	None
rs7652296	chr3	89538112	None	None	None	EPHA3	protein_coding	55978	MTCO2P6	processed_pseudogene	49774
rs6773817	chr3	89704250	None	None	None	MTCO1P6	processed_pseudogene	114153	RF00012	snoRNA	326034
rs7432427	chr3	90250220	PROS2P	unprocessed_pseudogene	non-coding intronic	None	None	None	None	None	None
rs35714284	chr3	93811022	None	None	None	ABBA01000935.2	unprocessed_pseudogene	2297247	RNU6-488P	snRNA	32742
rs62266110	chr3	93819079	None	None	None	ABBA01000935.2	unprocessed_pseudogene	2305304	RNU6-488P	snRNA	24685
rs3860537	chr3	108384586	MYH15	protein_coding	intronic	None	None	None	None	None	None
rs11714612	chr3	114307826	TIGIT	protein_coding	intronic,non-coding intronic	None	None	None	None	None	None
rs62273292	chr3	118690479	None	None	None	AC068633.1	lincRNA	132811	IGSF11	protein_coding	210078
rs1343700	chr3	123852907	MYLK	protein_coding	intronic	None	None	None	None	None	None
rs9856289	chr3	124180030	KALRN	protein_coding	intronic	None	None	None	None	None	None
rs13078546	chr3	126570363	None	None	None	RNA5SP138	rRNA_pseudogene	5685	TXNRD3	protein_coding	1416
rs11720236	chr3	127442846	None	None	None	LINC02016	lincRNA	52176	LINC01471	lincRNA	37844
rs9832813	chr3	136346723	STAG1	protein_coding	3downstream,intronic	None	None	None	None	None	None
rs9853960	chr3	136769147	None	None	None	AC117382.2	antisense	13367	AC096992.1	processed_pseudogene	39404
rs13099657	chr3	137033748	None	None	None	IL20RB	protein_coding	22663	RNA5SP142	rRNA_pseudogene	484386
rs7616632	chr3	137312395	None	None	None	IL20RB	protein_coding	301310	RNA5SP142	rRNA_pseudogene	205739
rs7648568	chr3	137341847	None	None	None	IL20RB	protein_coding	330762	RNA5SP142	rRNA_pseudogene	176287
rs13071190	chr3	137403552	None	None	None	IL20RB	protein_coding	392467	RNA5SP142	rRNA_pseudogene	114582
rs13324482	chr3	137479351	None	None	None	IL20RB	protein_coding	468266	RNA5SP142	rRNA_pseudogene	38783
rs1899459	chr3	137517600	None	None	None	IL20RB	protein_coding	506515	RNA5SP142	rRNA_pseudogene	534
rs138395523	chr3	139821550	None	None	None	AC110716.1	lincRNA	132208	AC016933.1	lincRNA	15670
rs7628696	chr3	139977923	CLSTN2	protein_coding	intronic,non-coding intronic	None	None	None	None	None	None
rs17338318	chr3	139988247	CLSTN2	protein_coding	intronic,non-coding intronic	None	None	None	None	None	None
rs59142272	chr3	139989899	CLSTN2	protein_coding	intronic,non-coding intronic	None	None	None	None	None	None
rs10804681	chr3	141941833	None	None	None	AC112504.1	TEC	3286	TFDP2	protein_coding	2595
rs1457546	chr3	149974810	PFN2	protein_coding	intronic	None	None	None	None	None	None
rs55662848	chr3	155816583	AC104472.3	protein_coding	intronic	None	None	None	None	None	None
rs12494164	chr3	165249970	LINC01322	lincRNA	non-coding intronic	None	None	None	None	None	None
rs6444974	chr3	171268622	TNIK	protein_coding	intronic	None	None	None	None	None	None
rs11705870	chr3	177472205	LINC00578	lincRNA	non-coding intronic	None	None	None	None	None	None
rs6784988	chr3	179466409	None	None	None	MTHFD2P7	processed_pseudogene	1081	ACTL6A	protein_coding	96471
rs2216428	chr3	181073763	SOX2-OT	sense_overlapping	non-coding intronic	None	None	None	None	None	None
rs73189617	chr3	184351338	CLCN2	protein_coding	5upstream,intronic,3downstream,non-coding intronic	None	None	None	None	None	None
rs6773982	chr3	185176690	EHHADH-AS1	antisense	non-coding intronic	None	None	None	None	None	None
rs55966029	chr3	185661297	IGF2BP2	protein_coding	intronic,non-coding intronic	None	None	None	None	None	None
rs4687530	chr3	194203771	LINC02036	lincRNA	non-coding intronic	None	None	None	None	None	None
rs12646225	chr4	703059	None	None	None	SLC49A3	protein_coding	13618	PCGF3	protein_coding	2689
rs12500482	chr4	2428508	CFAP99	protein_coding	non-coding,intronic,non-coding intronic	None	None	None	None	None	None
rs73207312	chr4	2531552	RNF4	protein_coding	intronic	None	None	None	None	None	None
rs2295499	chr4	2715963	FAM193A	protein_coding	intronic	None	None	None	None	None	None
rs4504245	chr4	11013198	None	None	None	LINC02498	lincRNA	263612	MIR572	miRNA	355629
rs3934736	chr4	15233072	AC098829.1	antisense	non-coding intronic	None	None	None	None	None	None
rs16893287	chr4	16291529	TAPT1-AS1	antisense	non-coding intronic	None	None	None	None	None	None
rs4484297	chr4	16330759	None	None	None	TAPT1-AS1	antisense	10619	ZEB2P1	transcribed_processed_pseudogene	29927
rs17420654	chr4	16413187	AC097515.1	antisense	non-coding intronic	None	None	None	None	None	None
rs144246	chr4	17258285	None	None	None	LINC02493	lincRNA	72226	SNORA75B	snoRNA	62461
rs11932971	chr4	17822279	NCAPG	protein_coding	5upstream,intronic,non-coding intronic	None	None	None	None	None	None
rs75878186	chr4	17855630	LCORL	protein_coding	intronic,non-coding intronic	None	None	None	None	None	None
rs34811474	chr4	25407216	ANAPC4	protein_coding	non-coding,coding nonsyn|nonsyn	None	None	None	None	None	None
rs28519512	chr4	40085132	N4BP2	protein_coding	intronic	None	None	None	None	None	None
rs1025852	chr4	46398314	GABRA2	protein_coding	intronic	None	None	None	None	None	None
rs1025852	chr4	46398314	AC095060.1	antisense	non-coding intronic	None	None	None	None	None	None
rs7679715	chr4	46886099	COX7B2	protein_coding	intronic	None	None	None	None	None	None
rs1512144	chr4	47002020	GABRB1	protein_coding	intronic	None	None	None	None	None	None
rs7672100	chr4	47263573	GABRB1	protein_coding	intronic	None	None	None	None	None	None
rs2237014	chr4	54718267	KIT	protein_coding	intronic	None	None	None	None	None	None
rs67482514	chr4	64919730	LINC02232	lincRNA	non-coding intronic	None	None	None	None	None	None
rs62300402	chr4	65557019	EPHA5	protein_coding	intronic	None	None	None	None	None	None
rs7655988	chr4	65662237	EPHA5	protein_coding	intronic	None	None	None	None	None	None
rs6819372	chr4	67104383	None	None	None	RNU6-699P	snRNA	207012	AC104806.2	lincRNA	312922
rs11932693	chr4	88545184	AC098582.1	protein_coding	intronic	None	None	None	None	None	None
rs3017917	chr4	88679669	HERC3	protein_coding	intronic	None	None	None	None	None	None
rs7655333	chr4	93501959	GRID2	protein_coding	intronic	None	None	None	None	None	None
rs1972860	chr4	93658489	GRID2	protein_coding	intronic	None	None	None	None	None	None
rs4459994	chr4	97171156	None	None	None	AC108515.1	lincRNA	36097	STPG2	protein_coding	12937
rs6855246	chr4	102191313	None	None	None	BANK1	protein_coding	116501	SLC39A8	protein_coding	59728
rs10031823	chr4	102203874	None	None	None	BANK1	protein_coding	129062	SLC39A8	protein_coding	47167
rs151412	chr4	102217464	None	None	None	BANK1	protein_coding	142652	SLC39A8	protein_coding	33577
rs151411	chr4	102217471	None	None	None	BANK1	protein_coding	142659	SLC39A8	protein_coding	33570
rs17032400	chr4	102269072	SLC39A8	protein_coding	intronic,3downstream	None	None	None	None	None	None
rs233811	chr4	102290097	SLC39A8	protein_coding	intronic,non-coding intronic	None	None	None	None	None	None
rs62327949	chr4	102295625	SLC39A8	protein_coding	intronic,non-coding intronic	None	None	None	None	None	None
rs13105581	chr4	102307673	SLC39A8	protein_coding	non-coding intronic,intronic	None	None	None	None	None	None
rs230489	chr4	102467284	None	None	None	AF213884.2	processed_pseudogene	5132	AF213884.3	antisense	33557
rs13123752	chr4	105160963	TET2	protein_coding	intronic,non-coding intronic	None	None	None	None	None	None
rs1391438	chr4	105230686	TET2	protein_coding	intronic	None	None	None	None	None	None
rs7683416	chr4	105231827	TET2	protein_coding	intronic	None	None	None	None	None	None
rs2647257	chr4	105278348	TET2	protein_coding	3utr	None	None	None	None	None	None
rs2726513	chr4	105296201	None	None	None	RN7SL89P	misc_RNA	2255	PPA2	protein_coding	72876
rs1603705	chr4	105297982	None	None	None	RN7SL89P	misc_RNA	4036	PPA2	protein_coding	71095
rs2636699	chr4	105391656	PPA2	protein_coding	intronic,non-coding intronic	None	None	None	None	None	None
rs9992793	chr4	105404743	PPA2	protein_coding	non-coding intronic,3downstream,intronic	None	None	None	None	None	None
rs9991319	chr4	109249480	COL25A1	protein_coding	intronic	None	None	None	None	None	None
rs1448818	chr4	110649067	None	None	None	PITX2	protein_coding	6944	LINC01438	lincRNA	145336
rs17861885	chr4	117419552	LINC01378	lincRNA	non-coding intronic	None	None	None	None	None	None
rs6838310	chr4	117956978	None	None	None	LINC02264	lincRNA	87030	NDST3	protein_coding	76640
rs10011007	chr4	130143535	None	None	None	LINC02465	lincRNA	188167	LINC02479	lincRNA	232694
rs6840804	chr4	146848060	TTC29	protein_coding	intronic	None	None	None	None	None	None
rs2028126	chr4	146951560	None	None	None	TTC29	protein_coding	5678	AC092435.1	lincRNA	5878
rs11735310	chr4	151366770	None	None	None	AC104819.3	lincRNA	13546	FAM160A1-DT	lincRNA	40781
rs3990738	chr4	151374046	None	None	None	AC104819.3	lincRNA	20822	FAM160A1-DT	lincRNA	33505
rs1443094	chr4	151535572	FAM160A1	protein_coding	intronic,3downstream,non-coding intronic	None	None	None	None	None	None
rs6535809	chr4	151671781	GATB	protein_coding	intronic,non-coding intronic	None	None	None	None	None	None
rs4696108	chr4	151685823	GATB	protein_coding	intronic,non-coding intronic	None	None	None	None	None	None
rs1385253	chr4	151828443	None	None	None	AC107074.1	lincRNA	27095	AC112242.1	lincRNA	59100
rs361212	chr4	151847799	None	None	None	AC107074.1	lincRNA	46451	AC112242.1	lincRNA	39744
rs6843300	chr4	152110897	None	None	None	LINC02273	lincRNA	6177	AC079340.1	lincRNA	35488
rs3775248	chr4	155354924	AC097467.3	antisense	3downstream,non-coding intronic	None	None	None	None	None	None
rs3775248	chr4	155354924	MAP9	protein_coding	intronic	None	None	None	None	None	None
rs4130344	chr4	158805193	FNIP2	protein_coding	5upstream,intronic,non-coding intronic	None	None	None	None	None	None
rs4691576	chr4	159564239	None	None	None	AC074344.2	lincRNA	162993	LINC02233	lincRNA	102264
rs1393579	chr4	159687691	LINC02233	lincRNA	non-coding intronic	None	None	None	None	None	None
rs1369125	chr4	161811061	FSTL5	protein_coding	intronic	None	None	None	None	None	None
rs7699872	chr4	165274518	KLHL2	protein_coding	intronic,non-coding intronic	None	None	None	None	None	None
rs13132934	chr4	176031370	None	None	None	MARK2P4	processed_pseudogene	16953	WDR17	protein_coding	34464
rs1920975	chr4	177556298	AC078881.1	antisense	non-coding intronic	None	None	None	None	None	None
rs74553517	chr5	665556	CEP72	protein_coding	non-coding intronic	None	None	None	None	None	None
rs74553517	chr5	665556	TPPP	protein_coding	intronic	None	None	None	None	None	None
rs10512699	chr5	3437434	LINC01019	lincRNA	non-coding intronic	None	None	None	None	None	None
rs17826816	chr5	7519185	ADCY2	protein_coding	intronic,non-coding intronic	None	None	None	None	None	None
rs1840847	chr5	13100063	None	None	None	LINC02220	lincRNA	67177	AC016553.1	lincRNA	75783
rs333527	chr5	24942289	None	None	None	RF00019	misc_RNA	31594	LINC02228	lincRNA	145161
rs4074741	chr5	27817082	None	None	None	PURPL	lincRNA	320681	AC093300.1	processed_pseudogene	396277
rs10940921	chr5	30808538	None	None	None	AC114300.1	processed_pseudogene	442854	RPL19P11	processed_pseudogene	245027
rs35137321	chr5	42987820	None	None	None	PRELID3BP7	processed_pseudogene	14728	AC008875.1	lincRNA	18913
rs921030	chr5	53123266	None	None	None	AC008966.1	antisense	8140	AC026477.1	processed_pseudogene	83295
rs32495	chr5	56346952	None	None	None	AC034245.1	lincRNA	25555	HMGN1P17	processed_pseudogene	34829
rs7724301	chr5	57818253	None	None	None	AC106822.1	lincRNA	66536	LINC02225	lincRNA	72074
rs13157057	chr5	58361930	None	None	None	PGAM1P1	processed_pseudogene	200178	PLK2	protein_coding	92052
rs34426618	chr5	60301660	PDE4D	protein_coding	intronic,non-coding intronic	None	None	None	None	None	None
rs4700394	chr5	60821375	ELOVL7	protein_coding	intronic	None	None	None	None	None	None
rs12518792	chr5	61090826	NDUFAF2	protein_coding	intronic,non-coding intronic	None	None	None	None	None	None
rs6890684	chr5	61320059	None	None	None	LINC02057	lincRNA	55130	ZSWIM6	protein_coding	12214
rs6890611	chr5	61551445	None	None	None	ZSWIM6	protein_coding	5275	C5orf64	processed_transcript	86263
rs36033	chr5	61664900	C5orf64	processed_transcript	non-coding intronic	None	None	None	None	None	None
rs36033	chr5	61664900	AC026746.1	antisense	non-coding intronic	None	None	None	None	None	None
rs262890	chr5	63634188	None	None	None	AC025445.1	processed_pseudogene	332132	AC122707.1	sense_overlapping	323705
rs10044158	chr5	63666886	None	None	None	AC025445.1	processed_pseudogene	364830	AC122707.1	sense_overlapping	291007
rs1812587	chr5	63695975	None	None	None	AC025445.1	processed_pseudogene	393919	AC122707.1	sense_overlapping	261918
rs7708235	chr5	65186698	ADAMTS6	protein_coding	intronic,non-coding intronic	None	None	None	None	None	None
rs4700160	chr5	66706960	MAST4	protein_coding	intronic	None	None	None	None	None	None
rs1428472	chr5	67205014	None	None	None	CD180	protein_coding	8215	AC010420.1	lincRNA	63008
rs12519613	chr5	68329242	None	None	None	PIK3R1	protein_coding	27421	AC024579.1	lincRNA	45523
rs33415	chr5	72567509	None	None	None	ZNF366	protein_coding	59782	LINC02056	lincRNA	6611
rs158813	chr5	74195316	None	None	None	LINC02122	lincRNA	92100	LINC01335	lincRNA	111094
rs11744829	chr5	81773582	None	None	None	SSBP2	protein_coding	21785	AC026726.1	lincRNA	78019
rs658912	chr5	82316660	ATP6AP1L	protein_coding	intronic,non-coding intronic	None	None	None	None	None	None
rs6452788	chr5	88417096	TMEM161B-AS1	antisense	non-coding intronic	None	None	None	None	None	None
rs6452788	chr5	88417096	LINC02060	lincRNA	non-coding intronic	None	None	None	None	None	None
rs6452790	chr5	88460891	AC091826.2	lincRNA	non-coding intronic	None	None	None	None	None	None
rs10514301	chr5	88643836	LINC00461	lincRNA	non-coding intronic	None	None	None	None	None	None
rs10070734	chr5	88644208	LINC00461	lincRNA	non-coding intronic	None	None	None	None	None	None
rs6882046	chr5	88673046	LINC00461	lincRNA	5upstream,non-coding,non-coding intronic	None	None	None	None	None	None
rs640177	chr5	88706267	MEF2C-AS2	antisense	non-coding intronic	None	None	None	None	None	None
rs409645	chr5	88709437	MEF2C-AS2	antisense	non-coding intronic	None	None	None	None	None	None
rs12655172	chr5	88715012	MEF2C-AS2	antisense	non-coding intronic	None	None	None	None	None	None
rs61104616	chr5	88867954	MEF2C	protein_coding	intronic,non-coding intronic	None	None	None	None	None	None
rs770463	chr5	88899133	MEF2C	protein_coding	intronic,non-coding intronic	None	None	None	None	None	None
rs770463	chr5	88899133	MEF2C-AS1	antisense	non-coding intronic	None	None	None	None	None	None
rs304132	chr5	88919777	MEF2C-AS1	antisense	non-coding intronic	None	None	None	None	None	None
rs166820	chr5	90057393	None	None	None	MIR3660	miRNA	40673	LINC01339	processed_transcript	100946
rs13355146	chr5	92687954	AC026780.2	lincRNA	non-coding intronic	None	None	None	None	None	None
rs55971857	chr5	93105888	None	None	None	AC012625.1	lincRNA	37219	POLD2P1	processed_pseudogene	161541
rs11742251	chr5	93226309	None	None	None	AC012625.1	lincRNA	157640	POLD2P1	processed_pseudogene	41120
rs55763037	chr5	93232750	None	None	None	AC012625.1	lincRNA	164081	POLD2P1	processed_pseudogene	34679
rs6881733	chr5	93251285	None	None	None	AC012625.1	lincRNA	182616	POLD2P1	processed_pseudogene	16144
rs62366053	chr5	94053622	FAM172A	protein_coding	intronic,non-coding intronic	None	None	None	None	None	None
rs293058	chr5	94870685	MCTP1	protein_coding	intronic	None	None	None	None	None	None
rs152466	chr5	96828908	AC009126.1	antisense	non-coding intronic	None	None	None	None	None	None
rs354670	chr5	101774594	None	None	None	RN7SL802P	misc_RNA	192466	OR7H2P	unprocessed_pseudogene	41881
rs6596534	chr5	103546616	None	None	None	LINC02115	lincRNA	4631	NUDT12	protein_coding	2239
rs4957581	chr5	106011456	None	None	None	RNA5SP189	rRNA_pseudogene	88348	AC027313.1	processed_pseudogene	404120
rs3909931	chr5	107458282	EFNA5	protein_coding	intronic,non-coding intronic	None	None	None	None	None	None
rs55754532	chr5	107629612	EFNA5	protein_coding	intronic,non-coding intronic	None	None	None	None	None	None
rs154168	chr5	107715381	AC024587.2	lincRNA	non-coding intronic	None	None	None	None	None	None
rs62358087	chr5	107834447	None	None	None	RN7SKP122	misc_RNA	23523	FBXL17	protein_coding	24588
rs2922434	chr5	108235084	FBXL17	protein_coding	intronic,non-coding intronic	None	None	None	None	None	None
rs12187824	chr5	108443541	None	None	None	FBXL17	protein_coding	61443	AC133134.1	processed_pseudogene	150068
rs11741087	chr5	109472059	None	None	None	AC091917.2	lincRNA	473	AC091917.1	lincRNA	25818
rs1438660	chr5	109722893	MAN2A1	protein_coding	intronic	None	None	None	None	None	None
rs10069890	chr5	109872131	None	None	None	MAN2A1	protein_coding	2506	LINC01848	lincRNA	11051
rs722895	chr5	111654704	STARD4-AS1	antisense	non-coding intronic	None	None	None	None	None	None
rs255892	chr5	111669294	STARD4-AS1	antisense	non-coding intronic	None	None	None	None	None	None
rs255892	chr5	111669294	NREP	protein_coding	3utr,intronic	None	None	None	None	None	None
rs1145123	chr5	111690901	STARD4-AS1	antisense	non-coding intronic	None	None	None	None	None	None
rs1145123	chr5	111690901	NREP	protein_coding	intronic	None	None	None	None	None	None
rs154081	chr5	111692869	STARD4-AS1	antisense	non-coding intronic	None	None	None	None	None	None
rs154081	chr5	111692869	NREP	protein_coding	intronic	None	None	None	None	None	None
rs27757	chr5	111704849	STARD4-AS1	antisense	non-coding intronic	None	None	None	None	None	None
rs27757	chr5	111704849	NREP	protein_coding	intronic	None	None	None	None	None	None
rs72791200	chr5	112648837	None	None	None	LINC02200	lincRNA	16737	APC	protein_coding	58661
rs7727738	chr5	112685702	None	None	None	LINC02200	lincRNA	53602	APC	protein_coding	21796
rs56335290	chr5	112700937	None	None	None	LINC02200	lincRNA	68837	APC	protein_coding	6561
rs2952615	chr5	112803191	APC	protein_coding	intronic	None	None	None	None	None	None
rs151980	chr5	112921894	REEP5	protein_coding	5utr,5upstream,intronic	None	None	None	None	None	None
rs154346	chr5	112929796	None	None	None	REEP5	protein_coding	7257	DCP2	protein_coding	46906
rs10519387	chr5	114497083	AC010230.1	antisense	non-coding intronic	None	None	None	None	None	None
rs9765600	chr5	120583352	PRR16	protein_coding	intronic	None	None	None	None	None	None
rs409273	chr5	138578193	None	None	None	HSPA9	protein_coding	2469	CTNNA1	protein_coding	32774
rs155949	chr5	140144099	None	None	None	IGIP	protein_coding	14707	AC011379.2	processed_transcript	13220
rs4463213	chr5	140166163	AC011379.2	processed_transcript	non-coding,non-coding intronic	None	None	None	None	None	None
rs67432087	chr5	140309869	None	None	None	PFDN1	protein_coding	6748	HBEGF	protein_coding	22974
rs739954	chr5	140322335	None	None	None	PFDN1	protein_coding	19214	HBEGF	protein_coding	10508
rs2074613	chr5	140334979	HBEGF	protein_coding	non-coding,intronic,3downstream	None	None	None	None	None	None
rs4150196	chr5	140347056	None	None	None	HBEGF	protein_coding	425	AC008438.2	antisense	1428
rs778591	chr5	140645899	NDUFA2	protein_coding	intronic,non-coding intronic	None	None	None	None	None	None
rs17208215	chr5	140738305	None	None	None	AC116353.3	processed_pseudogene	5442	AC116353.2	processed_pseudogene	25805
rs56950939	chr5	150313965	ARSI	protein_coding	intronic	None	None	None	None	None	None
rs2915820	chr5	151734774	None	None	None	AC011374.2	lincRNA	9418	ATOX1	protein_coding	7542
rs1422560	chr5	153170644	LINC01470	lincRNA	non-coding intronic	None	None	None	None	None	None
rs3792766	chr5	153490064	GRIA1	protein_coding	5upstream,non-coding intronic	None	None	None	None	None	None
rs75836061	chr5	165969405	None	None	None	AC008489.1	processed_pseudogene	63797	RPL7P20	processed_pseudogene	59162
rs830237	chr5	165978673	None	None	None	AC008489.1	processed_pseudogene	73065	RPL7P20	processed_pseudogene	49894
rs153286	chr5	165982172	None	None	None	AC008489.1	processed_pseudogene	76564	RPL7P20	processed_pseudogene	46395
rs830383	chr5	166046189	None	None	None	RPL7P20	processed_pseudogene	16878	AC114321.1	lincRNA	82309
rs830386	chr5	166052744	None	None	None	RPL7P20	processed_pseudogene	23433	AC114321.1	lincRNA	75754
rs31770	chr5	166069433	None	None	None	RPL7P20	processed_pseudogene	40122	AC114321.1	lincRNA	59065
rs31768	chr5	166071274	None	None	None	RPL7P20	processed_pseudogene	41963	AC114321.1	lincRNA	57224
rs6889754	chr5	166677000	None	None	None	AC026403.1	processed_pseudogene	294401	LINC01947	lincRNA	228222
rs2909797	chr5	167848944	TENM2	protein_coding	intronic,non-coding intronic	None	None	None	None	None	None
rs6860963	chr5	169812704	DOCK2	protein_coding	intronic,non-coding intronic	None	None	None	None	None	None
rs26401	chr5	171775013	None	None	None	AC011410.1	lincRNA	274	SMIM23	protein_coding	7419
rs10475598	chr5	174221435	NSG2	protein_coding	intronic	None	None	None	None	None	None
rs10057481	chr5	175260479	None	None	None	LINC01951	lincRNA	264966	ARL2BPP6	processed_pseudogene	30252
rs2731664	chr5	177432847	GRK6	protein_coding	intronic,3downstream,non-coding intronic	None	None	None	None	None	None
rs2450333	chr5	177472545	DBN1	protein_coding	intronic,non-coding intronic	None	None	None	None	None	None
rs6891035	chr5	178849530	None	None	None	AC126915.3	processed_pseudogene	7295	ZNF354B	protein_coding	10423
rs3778555	chr6	1917455	GMDS	protein_coding	intronic,non-coding intronic	None	None	None	None	None	None
rs11759522	chr6	3450580	SLC22A23	protein_coding	intronic	None	None	None	None	None	None
rs2806225	chr6	7579179	DSP	protein_coding	intronic	None	None	None	None	None	None
rs566237	chr6	11543109	TMEM170B	protein_coding	intronic	None	None	None	None	None	None
rs604290	chr6	11591562	None	None	None	TMEM170B	protein_coding	8038	AL357518.1	lincRNA	15990
rs6459098	chr6	13775675	None	None	None	RANBP9	protein_coding	64111	MCUR1	protein_coding	10882
rs280151	chr6	13942600	RNF182	protein_coding	intronic	None	None	None	None	None	None
rs10484339	chr6	14598077	AL109914.1	lincRNA	non-coding intronic	None	None	None	None	None	None
rs9766154	chr6	15696206	None	None	None	DTNBP1	protein_coding	33148	ARPC3P5	processed_pseudogene	238576
rs180020	chr6	16296593	None	None	None	GMPR	protein_coding	1044	ATXN1	protein_coding	2519
rs179994	chr6	16320756	ATXN1	protein_coding	intronic	None	None	None	None	None	None
rs72829857	chr6	16965821	None	None	None	AL137003.2	lincRNA	198938	STMND1	protein_coding	136437
rs7760870	chr6	17522755	CAP2	protein_coding	intronic	None	None	None	None	None	None
rs4716325	chr6	19025510	None	None	None	MIR548A1HG	lincRNA	351509	AL589647.1	processed_pseudogene	118185
rs9477970	chr6	19082432	None	None	None	MIR548A1HG	lincRNA	408431	AL589647.1	processed_pseudogene	61263
rs4141748	chr6	19748495	AL022068.1	antisense	non-coding intronic	None	None	None	None	None	None
rs6456379	chr6	20893016	CDKAL1	protein_coding	intronic	None	None	None	None	None	None
rs11970030	chr6	20929882	CDKAL1	protein_coding	intronic	None	None	None	None	None	None
rs12209877	chr6	21027530	CDKAL1	protein_coding	intronic	None	None	None	None	None	None
rs6903716	chr6	21956173	CASC15	lincRNA	non-coding intronic	None	None	None	None	None	None
rs7763264	chr6	21959834	CASC15	lincRNA	non-coding intronic	None	None	None	None	None	None
rs6922632	chr6	24106865	None	None	None	HNRNPA1P58	processed_pseudogene	104432	NRSN1	protein_coding	19257
rs10806984	chr6	24181603	DCDC2	protein_coding	intronic	None	None	None	None	None	None
rs793834	chr6	24234705	DCDC2	protein_coding	intronic	None	None	None	None	None	None
rs79738691	chr6	25148332	CMAHP	transcribed_unitary_pseudogene	non-coding intronic	None	None	None	None	None	None
rs7749823	chr6	26157851	None	None	None	HIST1H1E	protein_coding	744	HIST1H2BD	protein_coding	295
rs9467707	chr6	26327677	None	None	None	HIST1H3PS1	processed_pseudogene	5385	BTN3A2	protein_coding	37482
rs9467714	chr6	26340557	None	None	None	HIST1H3PS1	processed_pseudogene	18265	BTN3A2	protein_coding	24602
rs9379850	chr6	26342829	None	None	None	HIST1H3PS1	processed_pseudogene	20537	BTN3A2	protein_coding	22330
rs9379870	chr6	26374182	BTN3A2	protein_coding	non-coding,intronic,3downstream,non-coding intronic	None	None	None	None	None	None
rs1796518	chr6	26388444	BTN2A2	protein_coding	5upstream,intronic,3downstream,non-coding intronic	None	None	None	None	None	None
rs3799378	chr6	26404146	BTN3A1	protein_coding	5utr,non-coding,intronic,non-coding intronic	None	None	None	None	None	None
rs2273558	chr6	26465807	BTN2A1	protein_coding	intronic	None	None	None	None	None	None
rs1977200	chr6	26466164	BTN2A1	protein_coding	intronic	None	None	None	None	None	None
rs9467777	chr6	26534388	None	None	None	HCG11	lincRNA	6984	HMGN4	protein_coding	4017
rs13214027	chr6	26573403	AL121936.1	lincRNA	non-coding	None	None	None	None	None	None
rs2451729	chr6	26796028	None	None	None	AL513548.1	lincRNA	108064	GUSBP2	transcribed_unprocessed_pseudogene	75456
rs35741362	chr6	27039908	None	None	None	VN1R12P	unitary_pseudogene	5598	VN1R13P	processed_pseudogene	20457
rs926300	chr6	27091664	None	None	None	VN1R11P	unitary_pseudogene	7517	RNU2-62P	snRNA	18126
rs3823427	chr6	27288567	POM121L2	protein_coding	intronic	None	None	None	None	None	None
rs7746199	chr6	27293545	POM121L2	protein_coding	intronic	None	None	None	None	None	None
rs6929812	chr6	27416741	None	None	None	MCFD2P1	processed_pseudogene	8745	ZNF184	protein_coding	34002
rs2056923	chr6	27722160	None	None	None	LINC01012	lincRNA	11938	GPR89P	processed_pseudogene	14840
rs200991	chr6	27847716	HIST1H2BN	protein_coding	intronic	None	None	None	None	None	None
rs9380069	chr6	28235522	None	None	None	ZSCAN9	protein_coding	2040	ZKSCAN4	protein_coding	9101
rs7775835	chr6	28710580	None	None	None	LINC00533	lincRNA	61514	RPSAP2	processed_pseudogene	21437
rs1233578	chr6	28744470	None	None	None	RPSAP2	processed_pseudogene	11566	NOP56P1	processed_pseudogene	39163
rs3129151	chr6	29170538	None	None	None	AL645937.4	lincRNA	4337	OR2J2	protein_coding	369
rs9257802	chr6	29375578	OR5V1	protein_coding	intronic	None	None	None	None	None	None
rs2523761	chr6	29850949	AL645929.2	transcribed_unprocessed_pseudogene	3downstream,non-coding intronic	None	None	None	None	None	None
rs2571400	chr6	29959945	None	None	None	HLA-W	unprocessed_pseudogene	1375	MICD	unprocessed_pseudogene	10856
rs2523933	chr6	29964515	None	None	None	HLA-W	unprocessed_pseudogene	5945	MICD	unprocessed_pseudogene	6286
rs6914699	chr6	29966245	None	None	None	HLA-W	unprocessed_pseudogene	7675	MICD	unprocessed_pseudogene	4556
rs3893463	chr6	29967628	None	None	None	HLA-W	unprocessed_pseudogene	9058	MICD	unprocessed_pseudogene	3173
rs1150735	chr6	30077422	None	None	None	RNF39	protein_coding	1535	TRIM31	protein_coding	25475
rs3132681	chr6	30092264	None	None	None	RNF39	protein_coding	16377	TRIM31	protein_coding	10633
rs2517664	chr6	30105482	TRIM31	protein_coding	non-coding,non-coding intronic,5upstream,intronic	None	None	None	None	None	None
rs2517664	chr6	30105482	TRIM31-AS1	antisense	non-coding intronic	None	None	None	None	None	None
rs2517592	chr6	30125360	None	None	None	TRIM31-AS1	antisense	10636	RF00554	snoRNA	7445
rs2844790	chr6	30126336	None	None	None	TRIM31-AS1	antisense	11612	RF00554	snoRNA	6469
rs1362104	chr6	30133879	None	None	None	RF00554	snoRNA	913	TRIM40	protein_coding	2229
rs2517602	chr6	30222263	None	None	None	TRIM26	protein_coding	8836	HCG17	lincRNA	11776
rs885916	chr6	30234794	HCG17	lincRNA	5upstream,non-coding intronic	None	None	None	None	None	None
rs2189373	chr6	30255651	HCG17	lincRNA	non-coding intronic	None	None	None	None	None	None
rs2428507	chr6	30261529	HCG17	lincRNA	non-coding intronic	None	None	None	None	None	None
rs2428507	chr6	30261529	HLA-L	transcribed_unprocessed_pseudogene	non-coding intronic	None	None	None	None	None	None
rs3129817	chr6	30374976	None	None	None	UBQLN1P1	processed_pseudogene	10696	MICC	unprocessed_pseudogene	39739
rs3130127	chr6	30424198	None	None	None	MICC	unprocessed_pseudogene	4879	TMPOP1	processed_pseudogene	42254
rs1269556	chr6	30441010	None	None	None	MICC	unprocessed_pseudogene	21691	TMPOP1	processed_pseudogene	25442
rs9262120	chr6	30598076	None	None	None	ABCF1	protein_coding	897	PPP1R10	protein_coding	2324
rs3094127	chr6	30729670	FLOT1	protein_coding	intronic,3downstream,non-coding intronic	None	None	None	None	None	None
rs3095340	chr6	30759162	None	None	None	RN7SL353P	misc_RNA	7873	HCG20	lincRNA	7663
rs3131064	chr6	30796116	None	None	None	HCG20	lincRNA	3866	LINC00243	lincRNA	2538
rs3131934	chr6	30964067	None	None	None	NAPGP2	processed_pseudogene	1671	MUC21	protein_coding	19651
rs1625792	chr6	31338643	HLA-B	protein_coding	intronic	None	None	None	None	None	None
rs9267488	chr6	31546470	ATP6V1G2-DDX39B	protein_coding	intronic,non-coding intronic	None	None	None	None	None	None
rs9267488	chr6	31546470	ATP6V1G2	protein_coding	intronic,non-coding intronic	None	None	None	None	None	None
rs707938	chr6	31761582	MSH5	protein_coding	5upstream,3downstream,coding syn,3utr	None	None	None	None	None	None
rs707938	chr6	31761582	MSH5-SAPCD1	protein_coding	5upstream,non-coding,coding syn	None	None	None	None	None	None
rs3129945	chr6	32374760	TSBP1-AS1	antisense	non-coding intronic	None	None	None	None	None	None
rs9269108	chr6	32475446	None	None	None	HLA-DRB9	unprocessed_pseudogene	1946	HLA-DRB5	protein_coding	41897
rs11965885	chr6	43725357	AL136131.2	lincRNA	non-coding intronic	None	None	None	None	None	None
rs2223776	chr6	46177724	None	None	None	ENPP5	protein_coding	6753	ACTG1P9	processed_pseudogene	27005
rs17525864	chr6	47130926	None	None	None	ADGRF1	protein_coding	88563	TNFRSF21	protein_coding	100606
rs1280049	chr6	75826616	MYO6	protein_coding	intronic	None	None	None	None	None	None
rs2224195	chr6	83598007	SNAP91	protein_coding	intronic	None	None	None	None	None	None
rs9451649	chr6	91339912	None	None	None	MAP3K7	protein_coding	752867	AL080284.1	lincRNA	50401
rs9362880	chr6	91499645	None	None	None	AL080284.1	lincRNA	106645	MIR4643	miRNA	22015
rs459393	chr6	94339897	None	None	None	AL157378.1	lincRNA	145239	AL078595.1	processed_pseudogene	4840
rs74621225	chr6	97356523	AL589740.1	lincRNA	non-coding intronic	None	None	None	None	None	None
rs10499014	chr6	97499879	AL589740.1	lincRNA	non-coding intronic	None	None	None	None	None	None
rs11153822	chr6	97766938	AL589740.1	lincRNA	non-coding intronic	None	None	None	None	None	None
rs1933720	chr6	97849956	AL589740.1	lincRNA	non-coding intronic	None	None	None	None	None	None
rs9320747	chr6	97862415	AL589740.1	lincRNA	non-coding intronic	None	None	None	None	None	None
rs9489945	chr6	97863999	AL589740.1	lincRNA	non-coding intronic	None	None	None	None	None	None
rs12190777	chr6	97918859	AL589740.1	lincRNA	non-coding intronic	None	None	None	None	None	None
rs12211582	chr6	97931999	AL589740.1	lincRNA	non-coding intronic	None	None	None	None	None	None
rs6928583	chr6	97950266	AL589740.1	lincRNA	non-coding intronic	None	None	None	None	None	None
rs4587178	chr6	97974115	AL589740.1	lincRNA	non-coding intronic	None	None	None	None	None	None
rs10872224	chr6	97987249	AL589740.1	lincRNA	non-coding intronic	None	None	None	None	None	None
rs1906252	chr6	98102413	AL589740.1	lincRNA	non-coding intronic	None	None	None	None	None	None
rs6931604	chr6	98130339	AL589740.1	lincRNA	non-coding intronic	None	None	None	None	None	None
rs17814604	chr6	98137626	AL589740.1	lincRNA	non-coding intronic	None	None	None	None	None	None
rs62422686	chr6	98213761	AL589740.1	lincRNA	non-coding intronic	None	None	None	None	None	None
rs62422686	chr6	98213761	AL590727.1	lincRNA	non-coding intronic	None	None	None	None	None	None
rs7758926	chr6	98337920	AL589740.1	lincRNA	non-coding intronic	None	None	None	None	None	None
rs7769568	chr6	98817208	None	None	None	AL589826.1	processed_pseudogene	36703	AL589826.2	lincRNA	12759
rs3823036	chr6	98836656	POU3F2	protein_coding	3utr	None	None	None	None	None	None
rs9399012	chr6	99045073	None	None	None	FBXL4	protein_coding	97067	AL078603.1	processed_pseudogene	37376
rs6568547	chr6	108535175	None	None	None	AFG1L	protein_coding	8379	AL391646.1	processed_pseudogene	15843
rs9480861	chr6	108537257	None	None	None	AFG1L	protein_coding	10461	AL391646.1	processed_pseudogene	13761
rs1575676	chr6	108540061	None	None	None	AFG1L	protein_coding	13265	AL391646.1	processed_pseudogene	10957
rs6927268	chr6	108544460	None	None	None	AFG1L	protein_coding	17664	AL391646.1	processed_pseudogene	6558
rs3813498	chr6	108622962	FOXO3	protein_coding	intronic	None	None	None	None	None	None
rs9398173	chr6	108679113	FOXO3	protein_coding	intronic	None	None	None	None	None	None
rs479744	chr6	108698829	None	None	None	FOXO3	protein_coding	14055	LINC00222	lincRNA	52825
rs557544	chr6	108699129	None	None	None	FOXO3	protein_coding	14355	LINC00222	lincRNA	52525
rs6569363	chr6	123816600	NKAIN2	protein_coding	intronic,non-coding intronic	None	None	None	None	None	None
rs12191379	chr6	124683704	NKAIN2	protein_coding	intronic	None	None	None	None	None	None
rs13212044	chr6	126704516	None	None	None	RPS4XP9	processed_pseudogene	20669	RSPO3	protein_coding	414088
rs13219424	chr6	128010939	PTPRK	protein_coding	non-coding intronic,5upstream,intronic	None	None	None	None	None	None
rs13197257	chr6	128012537	PTPRK	protein_coding	non-coding intronic,intronic	None	None	None	None	None	None
rs6937866	chr6	130301595	SAMD3	protein_coding	intronic	None	None	None	None	None	None
rs11154580	chr6	130432443	TMEM200A	protein_coding	intronic	None	None	None	None	None	None
rs7766061	chr6	131645893	ENPP3	protein_coding	intronic,non-coding intronic	None	None	None	None	None	None
rs11751128	chr6	155240662	TIAM2	protein_coding	non-coding,3utr,coding nonsyn,coding *nonsyn	None	None	None	None	None	None
rs287883	chr6	156818943	ARID1B	protein_coding	intronic,non-coding intronic	None	None	None	None	None	None
rs8191772	chr6	160040302	IGF2R	protein_coding	intronic	None	None	None	None	None	None
rs7774140	chr6	160323374	None	None	None	SLC22A2	protein_coding	45736	SLC22A3	protein_coding	24894
rs11757231	chr6	166105902	AL627443.1	lincRNA	non-coding intronic	None	None	None	None	None	None
rs79165759	chr7	5586686	None	None	None	ACTB	protein_coding	22902	FSCN1	protein_coding	6137
rs4725065	chr7	8069892	GLCCI1	protein_coding	5upstream,intronic,non-coding intronic	None	None	None	None	None	None
rs2883598	chr7	11867594	None	None	None	THSD7A	protein_coding	35396	TMEM106B	protein_coding	343647
rs3807864	chr7	12210947	None	None	None	THSD7A	protein_coding	378749	TMEM106B	protein_coding	294
rs6964771	chr7	21370417	None	None	None	ASS1P11	processed_pseudogene	148989	RNU1-15P	snRNA	10946
rs62439690	chr7	21377938	None	None	None	ASS1P11	processed_pseudogene	156510	RNU1-15P	snRNA	3425
rs39302	chr7	21427572	None	None	None	AC005094.1	processed_pseudogene	25959	SP4	protein_coding	462
rs976517	chr7	21541989	None	None	None	SP4	protein_coding	27167	DNAH11	protein_coding	1226
rs10950995	chr7	24135246	None	None	None	RNA5SP228	rRNA_pseudogene	2409	AC004485.1	antisense	61416
rs115064	chr7	24137572	None	None	None	RNA5SP228	rRNA_pseudogene	4735	AC004485.1	antisense	59090
rs546783	chr7	29065499	CPVL	protein_coding	intronic,3downstream	None	None	None	None	None	None
rs10236197	chr7	32252149	PDE1C	protein_coding	intronic	None	None	None	None	None	None
rs1376289	chr7	32447368	None	None	None	AC018637.1	lincRNA	15564	AC018641.1	processed_pseudogene	9595
rs35432974	chr7	32634307	DPY19L1P1	unprocessed_pseudogene	non-coding intronic	None	None	None	None	None	None
rs7788070	chr7	32932226	RP9P	transcribed_unprocessed_pseudogene	non-coding intronic	None	None	None	None	None	None
rs2392362	chr7	35361837	None	None	None	AC009531.1	lincRNA	102108	AC007652.1	lincRNA	134184
rs4316071	chr7	38705212	None	None	None	FAM183BP	processed_pseudogene	18175	VPS41	protein_coding	17751
rs62443626	chr7	39017049	POU6F2	protein_coding	intronic,non-coding intronic	None	None	None	None	None	None
rs28599716	chr7	39230866	POU6F2	protein_coding	intronic,non-coding intronic	None	None	None	None	None	None
rs799444	chr7	44729591	None	None	None	OGDH	protein_coding	20525	ZMIZ2	protein_coding	18990
rs3735478	chr7	44760577	ZMIZ2	protein_coding	non-coding,coding nonsyn,5upstream	None	None	None	None	None	None
rs1050331	chr7	44768492	ZMIZ2	protein_coding	non-coding,3utr,3downstream	None	None	None	None	None	None
rs4720485	chr7	44795554	None	None	None	AC013436.1	antisense	8214	PPIA	protein_coding	1126
rs2040879	chr7	44906642	None	None	None	AC004854.2	antisense	20249	AC004854.1	processed_pseudogene	13027
rs11771719	chr7	69430353	AC092100.1	lincRNA	non-coding intronic	None	None	None	None	None	None
rs2030705	chr7	70248480	AUTS2	protein_coding	non-coding intronic,intronic	None	None	None	None	None	None
rs12698891	chr7	70300519	AUTS2	protein_coding	intronic,non-coding intronic	None	None	None	None	None	None
rs10279237	chr7	70403503	AUTS2	protein_coding	intronic,non-coding intronic	None	None	None	None	None	None
rs13223152	chr7	70483255	AUTS2	protein_coding	intronic	None	None	None	None	None	None
rs3113281	chr7	70492039	AUTS2	protein_coding	intronic	None	None	None	None	None	None
rs3094893	chr7	70506034	AUTS2	protein_coding	intronic	None	None	None	None	None	None
rs11972637	chr7	70511251	AUTS2	protein_coding	intronic	None	None	None	None	None	None
rs2007481	chr7	70531385	AUTS2	protein_coding	intronic	None	None	None	None	None	None
rs865225	chr7	72115265	CALN1	protein_coding	intronic	None	None	None	None	None	None
rs34711194	chr7	72224689	CALN1	protein_coding	intronic	None	None	None	None	None	None
rs7808347	chr7	72227405	CALN1	protein_coding	intronic	None	None	None	None	None	None
rs56150095	chr7	72294084	CALN1	protein_coding	intronic	None	None	None	None	None	None
rs55841409	chr7	72342201	CALN1	protein_coding	intronic	None	None	None	None	None	None
rs9638655	chr7	72372316	CALN1	protein_coding	intronic	None	None	None	None	None	None
rs10227076	chr7	72398837	CALN1	protein_coding	intronic	None	None	None	None	None	None
rs185522560	chr7	73659090	None	None	None	MLXIPL	protein_coding	34547	VPS37D	protein_coding	8735
rs4728514	chr7	82468608	None	None	None	CACNA2D1	protein_coding	24810	MTHFD2P5	processed_pseudogene	121240
rs982346	chr7	97020059	None	None	None	RF01778	misc_RNA	5993	DLX5	protein_coding	333
rs7809066	chr7	104927802	None	None	None	LHFPL3-AS2	processed_transcript	1157	AC007384.1	lincRNA	13261
rs56016333	chr7	104955801	AC007384.1	lincRNA	non-coding intronic	None	None	None	None	None	None
rs56016333	chr7	104955801	LINC01004	antisense	non-coding intronic	None	None	None	None	None	None
rs34180096	chr7	104968145	LINC01004	antisense	non-coding intronic	None	None	None	None	None	None
rs1144	chr7	105115908	SRPK2	protein_coding	non-coding intronic,3downstream,intronic	None	None	None	None	None	None
rs55658584	chr7	105354274	SRPK2	protein_coding	intronic,non-coding intronic	None	None	None	None	None	None
rs12535854	chr7	105422925	None	None	None	SRPK2	protein_coding	23617	PUS7	protein_coding	16736
rs12154818	chr7	107434070	COG5	protein_coding	non-coding intronic,intronic	None	None	None	None	None	None
rs80054135	chr7	110137741	None	None	None	RPL3P8	processed_pseudogene	138117	AC073114.1	unprocessed_pseudogene	78150
rs37658	chr7	111359447	IMMP2L	protein_coding	intronic,non-coding intronic	None	None	None	None	None	None
rs7783359	chr7	124049140	AC006148.1	antisense	non-coding	None	None	None	None	None	None
rs951809	chr7	127365970	ZNF800	protein_coding	non-coding intronic	None	None	None	None	None	None
rs6979232	chr7	127376163	ZNF800	protein_coding	intronic,3downstream	None	None	None	None	None	None
rs10247993	chr7	127440323	None	None	None	ZNF800	protein_coding	8399	AC000124.1	lincRNA	36560
rs4731365	chr7	127442443	None	None	None	ZNF800	protein_coding	10519	AC000124.1	lincRNA	34440
rs10273635	chr7	127518303	None	None	None	AC000124.1	lincRNA	32499	GCC1	protein_coding	62315
rs10282411	chr7	127529843	None	None	None	AC000124.1	lincRNA	44039	GCC1	protein_coding	50775
rs4731366	chr7	127529961	None	None	None	AC000124.1	lincRNA	44157	GCC1	protein_coding	50657
rs11764631	chr7	127539439	None	None	None	AC000124.1	lincRNA	53635	GCC1	protein_coding	41179
rs4731368	chr7	127540613	None	None	None	AC000124.1	lincRNA	54809	GCC1	protein_coding	40005
rs6976685	chr7	127563522	None	None	None	AC000124.1	lincRNA	77718	GCC1	protein_coding	17096
rs806219	chr7	127600040	FSCN3	protein_coding	intronic	None	None	None	None	None	None
rs3808093	chr7	127732371	SND1	protein_coding	intronic,non-coding intronic	None	None	None	None	None	None
rs17718395	chr7	127738598	SND1	protein_coding	intronic,non-coding intronic	None	None	None	None	None	None
rs3757771	chr7	127898506	SND1	protein_coding	intronic,non-coding intronic	None	None	None	None	None	None
rs12536253	chr7	127955024	SND1	protein_coding	intronic,non-coding intronic	None	None	None	None	None	None
rs78066960	chr7	128076840	SND1	protein_coding	intronic,non-coding intronic	None	None	None	None	None	None
rs4731401	chr7	128138460	None	None	None	SND1	protein_coding	45851	MIR129-1	miRNA	69412
rs62484026	chr7	128152042	None	None	None	SND1	protein_coding	59433	MIR129-1	miRNA	55830
rs13232055	chr7	128186228	None	None	None	SND1	protein_coding	93619	MIR129-1	miRNA	21644
rs1043595	chr7	128769958	CALU	protein_coding	3utr,intronic,3downstream	None	None	None	None	None	None
rs6467482	chr7	133233588	None	None	None	AC083873.1	processed_pseudogene	63074	EXOC4	protein_coding	19485
rs35792732	chr7	133245048	None	None	None	AC083873.1	processed_pseudogene	74534	EXOC4	protein_coding	8025
rs35284403	chr7	133264129	EXOC4	protein_coding	intronic,non-coding intronic	None	None	None	None	None	None
rs6950324	chr7	133369958	EXOC4	protein_coding	intronic,non-coding intronic	None	None	None	None	None	None
rs6949831	chr7	133396716	EXOC4	protein_coding	intronic,non-coding intronic	None	None	None	None	None	None
rs10281827	chr7	133397056	EXOC4	protein_coding	intronic,non-coding intronic	None	None	None	None	None	None
rs17167170	chr7	133617591	EXOC4	protein_coding	intronic,non-coding intronic	None	None	None	None	None	None
rs10954428	chr7	133703303	EXOC4	protein_coding	intronic,non-coding intronic	None	None	None	None	None	None
rs12707116	chr7	133740156	EXOC4	protein_coding	intronic,non-coding intronic	None	None	None	None	None	None
rs6972284	chr7	133850961	EXOC4	protein_coding	intronic,non-coding intronic	None	None	None	None	None	None
rs4728302	chr7	133945710	EXOC4	protein_coding	intronic,non-coding intronic	None	None	None	None	None	None
rs6949760	chr7	133991348	EXOC4	protein_coding	intronic,non-coding intronic	None	None	None	None	None	None
rs4731992	chr7	134017344	EXOC4	protein_coding	intronic,non-coding intronic	None	None	None	None	None	None
rs28590034	chr7	137108024	AC009264.1	antisense	non-coding intronic	None	None	None	None	None	None
rs10952668	chr7	140443720	None	None	None	AC069335.1	processed_pseudogene	7933	MKRN1	protein_coding	9320
rs4632970	chr7	141572916	AGK	protein_coding	intronic,non-coding intronic	None	None	None	None	None	None
rs6972751	chr7	149483409	ZNF746	protein_coding	intronic	None	None	None	None	None	None
rs10952821	chr7	149592719	ZNF767P	transcribed_unprocessed_pseudogene	non-coding intronic	None	None	None	None	None	None
rs10949662	chr7	157741413	PTPRN2	protein_coding	intronic	None	None	None	None	None	None
rs17747701	chr8	1300141	DLGAP2	protein_coding	intronic	None	None	None	None	None	None
rs17747701	chr8	1300141	AF067845.2	lincRNA	non-coding	None	None	None	None	None	None
rs4317600	chr8	4964327	CSMD1	protein_coding	intronic	None	None	None	None	None	None
rs6981976	chr8	5824600	None	None	None	AC084768.2	unprocessed_pseudogene	107796	AC087369.1	processed_pseudogene	24097
rs12682628	chr8	14111223	SGCZ	protein_coding	intronic	None	None	None	None	None	None
rs12675921	chr8	14131980	SGCZ	protein_coding	intronic	None	None	None	None	None	None
rs13253386	chr8	14144511	SGCZ	protein_coding	intronic	None	None	None	None	None	None
rs7830913	chr8	15756199	TUSC3	protein_coding	intronic,non-coding intronic	None	None	None	None	None	None
rs1473634	chr8	21057805	None	None	None	AC103719.1	lincRNA	28747	AC021613.1	TEC	72185
rs13278931	chr8	31021691	PURG	protein_coding	intronic	None	None	None	None	None	None
rs16877794	chr8	31158766	WRN	protein_coding	intronic,non-coding intronic	None	None	None	None	None	None
rs2198140	chr8	35182128	None	None	None	AC087343.1	processed_pseudogene	307495	UNC5D	protein_coding	53329
rs344201	chr8	62032464	None	None	None	AC025524.2	lincRNA	88284	NARSP2	transcribed_processed_pseudogene	78060
rs28549862	chr8	63749760	AC022639.1	lincRNA	non-coding intronic	None	None	None	None	None	None
rs28549862	chr8	63749760	AC069133.1	lincRNA	non-coding intronic	None	None	None	None	None	None
rs6982152	chr8	63866456	AC022639.1	lincRNA	non-coding intronic	None	None	None	None	None	None
rs13276212	chr8	65528358	LINC01299	lincRNA	non-coding intronic	None	None	None	None	None	None
rs6991838	chr8	65558727	LINC01299	lincRNA	non-coding intronic	None	None	None	None	None	None
rs7835836	chr8	70063944	PRDM14	protein_coding	intronic	None	None	None	None	None	None
rs16939046	chr8	75235719	CASC9	lincRNA	non-coding intronic	None	None	None	None	None	None
rs6472945	chr8	75938847	None	None	None	HNF4G	protein_coding	372004	RNU2-54P	snRNA	326696
rs67589009	chr8	84326199	RALYL	protein_coding	intronic	None	None	None	None	None	None
rs783783	chr8	84491421	RALYL	protein_coding	intronic	None	None	None	None	None	None
rs2976501	chr8	91964335	RUNX1T1	protein_coding	intronic,non-coding intronic	None	None	None	None	None	None
rs7839381	chr8	92146068	None	None	None	AC104339.1	processed_pseudogene	1633	AC022695.1	processed_pseudogene	205844
rs6471325	chr8	92167748	None	None	None	AC104339.1	processed_pseudogene	23313	AC022695.1	processed_pseudogene	184164
rs10956838	chr8	92392214	None	None	None	AC022695.1	processed_pseudogene	40066	AC022695.2	lincRNA	11331
rs2111490	chr8	103549495	RIMS2	protein_coding	intronic	None	None	None	None	None	None
rs7460257	chr8	104145549	RIMS2	protein_coding	intronic	None	None	None	None	None	None
rs2981205	chr8	106832219	None	None	None	ABRA	protein_coding	61974	AP003789.1	unprocessed_pseudogene	148748
rs7814022	chr8	117890570	EXT1	protein_coding	intronic	None	None	None	None	None	None
rs2168667	chr8	118022677	EXT1	protein_coding	intronic	None	None	None	None	None	None
rs10107133	chr8	132016986	None	None	None	EFR3A	protein_coding	3344	OC90	protein_coding	7234
rs11166628	chr8	136066082	LINC02055	lincRNA	non-coding intronic	None	None	None	None	None	None
rs1106761	chr8	141609134	None	None	None	AC138647.1	protein_coding	90397	MIR1302-7	miRNA	177108
rs11167110	chr8	142016062	None	None	None	AC104417.1	processed_pseudogene	47221	AC104417.2	lincRNA	73765
rs4976976	chr8	142230292	TSNARE1	protein_coding	intronic	None	None	None	None	None	None
rs13262595	chr8	142235609	TSNARE1	protein_coding	intronic	None	None	None	None	None	None
rs12680973	chr8	142479537	ADGRB1	protein_coding	non-coding,intronic	None	None	None	None	None	None
rs7002959	chr8	144460013	CYHR1	protein_coding	5upstream,intronic,non-coding intronic	None	None	None	None	None	None
rs750472	chr8	144476070	FOXH1	protein_coding	5utr,5upstream	None	None	None	None	None	None
rs4925825	chr8	144477389	None	None	None	FOXH1	protein_coding	1054	PPP1R16A	protein_coding	580
rs4244612	chr8	144516318	RECQL4	protein_coding	coding nonsyn,5utr,5upstream,3utr,3downstream,coding *nonsyn	None	None	None	None	None	None
rs2721173	chr8	144519045	LRRC14	protein_coding	5upstream,intronic	None	None	None	None	None	None
rs12216824	chr8	144689939	None	None	None	RF00017	misc_RNA	6475	AF186192.1	lincRNA	8675
rs10757416	chr9	23344739	AL391117.1	lincRNA	non-coding intronic	None	None	None	None	None	None
rs11794152	chr9	23345349	AL391117.1	lincRNA	non-coding intronic	None	None	None	None	None	None
rs10965787	chr9	23345909	AL391117.1	lincRNA	non-coding intronic	None	None	None	None	None	None
rs4557790	chr9	23349984	AL391117.1	lincRNA	non-coding intronic	None	None	None	None	None	None
rs10733389	chr9	23378222	AL391117.1	lincRNA	non-coding intronic	None	None	None	None	None	None
rs11999669	chr9	23379448	AL391117.1	lincRNA	non-coding intronic	None	None	None	None	None	None
rs4526443	chr9	23402481	AL391117.1	lincRNA	non-coding intronic	None	None	None	None	None	None
rs7038525	chr9	23772279	ELAVL2	protein_coding	intronic,non-coding intronic	None	None	None	None	None	None
rs810681	chr9	23799241	ELAVL2	protein_coding	intronic,non-coding intronic	None	None	None	None	None	None
rs702222	chr9	23805571	ELAVL2	protein_coding	intronic,non-coding intronic	None	None	None	None	None	None
rs1775118	chr9	23842342	AL365204.1	lincRNA	non-coding intronic	None	None	None	None	None	None
rs1699462	chr9	23857085	None	None	None	AL365204.1	lincRNA	7171	AL365204.2	lincRNA	37905
rs10966119	chr9	23887282	None	None	None	AL365204.1	lincRNA	37368	AL365204.2	lincRNA	7708
rs62570303	chr9	23910402	None	None	None	AL365204.2	lincRNA	12348	AL365204.3	unprocessed_pseudogene	45358
rs34734335	chr9	23911100	None	None	None	AL365204.2	lincRNA	13046	AL365204.3	unprocessed_pseudogene	44660
rs7023790	chr9	23964172	None	None	None	AL365204.3	unprocessed_pseudogene	7728	IZUMO3	protein_coding	578780
rs17293327	chr9	34984978	None	None	None	PHF24	protein_coding	2434	DNAJB5-DT	lincRNA	432
rs527459	chr9	35088145	None	None	None	FANCG	protein_coding	8129	PIGO	protein_coding	543
rs11143636	chr9	68760764	PIP5K1B	protein_coding	intronic,non-coding intronic	None	None	None	None	None	None
rs12686613	chr9	68893206	PIP5K1B	protein_coding	intronic	None	None	None	None	None	None
rs1105307	chr9	69431124	APBA1	protein_coding	3utr	None	None	None	None	None	None
rs11138902	chr9	69488398	APBA1	protein_coding	intronic	None	None	None	None	None	None
rs11138902	chr9	69488398	AL353693.1	antisense	non-coding intronic	None	None	None	None	None	None
rs11143173	chr9	72214567	GDA	protein_coding	intronic,non-coding intronic	None	None	None	None	None	None
rs2604271	chr9	74276496	None	None	None	AL513124.1	processed_pseudogene	403199	AL355674.1	lincRNA	95035
rs2604268	chr9	74294470	None	None	None	AL513124.1	processed_pseudogene	421173	AL355674.1	lincRNA	77061
rs1410542	chr9	80602462	None	None	None	MTND2P9	unprocessed_pseudogene	36500	RPS19P6	processed_pseudogene	179876
rs295268	chr9	83814390	GKAP1	protein_coding	intronic	None	None	None	None	None	None
rs3180887	chr9	83938674	C9orf64	protein_coding	3utr	None	None	None	None	None	None
rs921106	chr9	85384537	AL583827.1	lincRNA	non-coding intronic	None	None	None	None	None	None
rs12005482	chr9	87432917	None	None	None	AL353752.1	processed_pseudogene	9024	DAPK1	protein_coding	64311
rs7873907	chr9	89610568	None	None	None	GADD45G	protein_coding	4013	UNQ6494	lincRNA	29246
rs4744056	chr9	91500362	None	None	None	AL353764.1	lincRNA	73218	ROR2	protein_coding	62729
rs28620532	chr9	95454594	PTCH1	protein_coding	intronic,3downstream	None	None	None	None	None	None
rs10990570	chr9	96332941	AL160269.1	protein_coding	intronic	None	None	None	None	None	None
rs10990570	chr9	96332941	SLC35D2	protein_coding	intronic	None	None	None	None	None	None
rs1057687	chr9	96490182	HABP4	protein_coding	3utr,non-coding	None	None	None	None	None	None
rs35572409	chr9	101601141	GRIN3A	protein_coding	intronic,non-coding intronic	None	None	None	None	None	None
rs523340	chr9	109091966	TMEM245	protein_coding	intronic	None	None	None	None	None	None
rs2439649	chr9	109113183	TMEM245	protein_coding	intronic	None	None	None	None	None	None
rs3914453	chr9	117915599	None	None	None	AL354754.1	lincRNA	18343	TPT1P9	processed_pseudogene	167270
rs952191	chr9	119898437	None	None	None	AC006288.1	lincRNA	374312	LINC01613	lincRNA	36616
rs2005079	chr9	129180294	AL158151.1	antisense	non-coding intronic	None	None	None	None	None	None
rs913264	chr9	129181859	AL158151.1	antisense	non-coding intronic	None	None	None	None	None	None
rs2987390	chr9	131835214	None	None	None	AL160271.1	lincRNA	14226	MED27	protein_coding	24893
rs10901115	chr9	131973612	MED27	protein_coding	intronic	None	None	None	None	None	None
rs6597547	chr9	132173502	NTNG2	protein_coding	intronic	None	None	None	None	None	None
rs79140116	chr9	137349516	EXD3	protein_coding	non-coding,3utr,coding nonsyn,3downstream	None	None	None	None	None	None

## Sheet: Indep index g SNPs_pathways
Pathway ID	Description	Parent(s)	p-Value	Critical Value	Benjamini-Hochberg Adjusted P value	Significant using an FDR of 0.05?	Genes Involved	Variation IDs
R-HSA-112315	Transmission across Chemical Synapses	Neuronal System	0	5.10725e-05	0	Yes	ADCY2,GABRB1,GRIA4,MAPT,TUBA1C,MYO6,CACNA2D2,CACNA1E,GAD1,SYT1,GRIN2A,GRIA1,GABRA2,PRKAR2A,PLCB1,PPM1E,CACNA2D3,NSF,APBA1,KCNJ6,KIF17,KCNJ3,ERBB4,GRIN3A,ARL6IP5	rs1025852,rs10746056,rs1105307,rs11138902,rs11168936,rs11168951,rs12569006,rs1280049,rs13094900,rs13319916,rs1445653,rs1512144,rs1540293,rs1732664,rs17698176,rs17826816,rs199460,rs199928,rs2154556,rs242559,rs242562,rs2471738,rs28646281,rs35572409,rs35937770,rs3749034,rs3792766,rs4485754,rs62170823,rs62183028,rs6503453,rs6539284,rs66954617,rs7116046,rs713522,rs7271421,rs72774059,rs754593,rs7650936…
R-HSA-112316	Neuronal System	Neuronal System	0	0.000102145	0	Yes	ADCY2,GABRB1,GRIA4,MAPT,TUBA1C,MYO6,CACNA2D2,CACNA1E,PTPRF,GAD1,HOMER2,FLOT2,NTRK3,SYT1,GRIN2A,GRIA1,GABRA2,PRKAR2A,EPB41,PLCB1,PPM1E,KCNB1,NRXN1,CACNA2D3,NSF,APBA1,KCNC2,FLOT1,DLGAP2,KCNJ6,KIF17,KCNJ3,ERBB4,GRIN3A,ARL6IP5	rs1025852,rs10746056,rs1105307,rs11138902,rs11168936,rs11168951,rs11210871,rs11635618,rs12424549,rs12476120,rs12569006,rs1280049,rs13094900,rs13319916,rs1369429,rs1445653,rs1512144,rs1540293,rs1732664,rs17698176,rs17747701,rs17826816,rs199460,rs199928,rs2154556,rs237484,rs237706,rs237727,rs242559,rs242562,rs2471738,rs2842188,rs28646281,rs2930841,rs3094127,rs35572409,rs35937770,rs3749034,rs3784441…
R-HSA-6794362	Protein-protein interactions at synapses	Neuronal System	1e-06	0.000153218	0.000326333	Yes	GRIA4,PTPRF,HOMER2,FLOT2,NTRK3,GRIN2A,SYT1,GRIA1,EPB41,NRXN1,APBA1,FLOT1,DLGAP2	rs10746056,rs1105307,rs11138902,rs11210871,rs11635618,rs12476120,rs1369429,rs1732664,rs17747701,rs2842188,rs2930841,rs3094127,rs3784441,rs3792766,rs58859557,rs6539284,rs7116046,rs72774059,rs7557525,rs8081659,rs837705
R-HSA-112314	Neurotransmitter receptors and postsynaptic signal transmission	Neuronal System	3e-06	0.00020429	0.00073425	Yes	ADCY2,GABRB1,GRIA4,MAPT,TUBA1C,MYO6,GRIN2A,GRIA1,GABRA2,PRKAR2A,PLCB1,PPM1E,NSF,APBA1,KCNJ6,KIF17,KCNJ3,ERBB4,GRIN3A	rs1025852,rs1105307,rs11138902,rs11168936,rs11168951,rs12569006,rs1280049,rs13094900,rs1445653,rs1512144,rs17698176,rs17826816,rs199460,rs2154556,rs242559,rs242562,rs2471738,rs28646281,rs35572409,rs35937770,rs3792766,rs62170823,rs62183028,rs6503453,rs66954617,rs7116046,rs713522,rs7271421,rs72774059,rs754593,rs7672100,rs8067056,rs8079215,rs837705
R-HSA-8849932	Synaptic adhesion-like molecules	Neuronal System	1.4e-05	0.000255363	0.0027412	Yes	GRIA4,PTPRF,FLOT2,GRIN2A,GRIA1,FLOT1	rs11210871,rs2842188,rs3094127,rs3792766,rs58859557,rs7116046,rs72774059,rs8081659,rs837705
R-HSA-442755	Activation of NMDA receptors and postsynaptic events	Neuronal System	4.2e-05	0.000306435	0.006853	Yes	MAPT,GRIA4,TUBA1C,GRIN2A,GRIA1,PRKAR2A,PPM1E,APBA1,KIF17,GRIN3A,ERBB4	rs1105307,rs11138902,rs11168936,rs11168951,rs12569006,rs13094900,rs242559,rs242562,rs2471738,rs28646281,rs35572409,rs3792766,rs62183028,rs6503453,rs66954617,rs7116046,rs713522,rs72774059,rs754593,rs8067056,rs8079215,rs837705
R-HSA-3928663	EPHA-mediated growth cone collapse	Developmental Biology	0.000102	0.000357508	0.0142654	Yes	EPHA5,EPHA3,RHOA,MYH11,EFNA5,NGEF	rs11716948,rs17214007,rs1987628,rs3909931,rs55754532,rs62300402,rs6551412,rs73102769,rs7655988
R-HSA-8851680	Butyrophilin (BTN) family interactions	Immune System	0.000214	0.00040858	0.0261882	Yes	BTN2A1,BTN2A2,BTN3A1,BTN3A2	rs1796518,rs1977200,rs2273558,rs3799378,rs9379870
R-HSA-418990	Adherens junctions interactions	Cell-Cell communication	0.000217	0.000459653	0.0236048	Yes	CADM2,CDH4,CTNND1,CDH7,CDH2,CDH8	rs11083241,rs12446623,rs1248855,rs17518584,rs17723514,rs3781885,rs6061441,rs62253086,rs6549016,rs73843290
R-HSA-6785631	ERBB2 Regulates Cell Motility	Signal Transduction	0.000555	0.000510725	0.0543345	No	RHOA,ERBB3,HBEGF,ERBB4	rs11716948,rs1987628,rs2074613,rs62183028,rs877636
R-HSA-8853884	Transcriptional Regulation by VENTX	Gene expression (Transcription)	0.000641	0.000561798	0.057049	No	TNRC6A,TNRC6C,CDC27,TCF7L2,ANAPC4,UBE2E1	rs11196234,rs17787217,rs2311441,rs34172651,rs34811474,rs7188873,rs78505871
R-HSA-6794361	Neurexins and neuroligins	Neuronal System	0.000713	0.00061287	0.0581689	No	HOMER2,GRIN2A,SYT1,EPB41,NRXN1,APBA1,DLGAP2	rs10746056,rs1105307,rs11138902,rs11635618,rs12476120,rs1732664,rs17747701,rs2930841,rs6539284,rs72774059,rs7557525,rs837705
R-HSA-204998	Cell death signalling via NRAGE, NRIF and NADE	Signal Transduction	0.000964	0.000663943	0.0725966	No	KALRN,PREX1,ARHGEF11,YWHAE,TIAM2,NGEF,FGD4,NET1	rs11253170,rs11751128,rs2208590,rs2275200,rs2651374,rs6066861,rs73102769,rs745086,rs75543711,rs9856289
R-HSA-193648	NRAGE signals death through JNK	Signal Transduction	0.000979	0.000715015	0.0684601	No	KALRN,PREX1,ARHGEF11,TIAM2,NGEF,FGD4,NET1	rs11253170,rs11751128,rs2208590,rs2275200,rs2651374,rs6066861,rs73102769,rs745086,rs9856289
R-HSA-193704	p75 NTR receptor-mediated signalling	Signal Transduction	0.001178	0.000766088	0.0768841	No	KALRN,PREX1,ARHGEF11,RHOA,YWHAE,TIAM2,NGEF,FGD4,NET1	rs11253170,rs11716948,rs11751128,rs1987628,rs2208590,rs2275200,rs2651374,rs6066861,rs73102769,rs745086,rs75543711,rs9856289
R-HSA-416482	G alpha (12/13) signalling events	Signal Transduction	0.001351	0.00081716	0.0826643	No	KALRN,PREX1,ARHGEF11,RHOA,TIAM2,NGEF,FGD4,NET1	rs11253170,rs11716948,rs11751128,rs1987628,rs2208590,rs2275200,rs2651374,rs6066861,rs73102769,rs745086,rs9856289
R-HSA-194840	Rho GTPase cycle	Signal Transduction	0.001389	0.000868233	0.0799901	No	KALRN,PREX1,ARHGEF11,ARHGAP15,RHOA,TIAM2,PIK3R2,ARHGAP1,NGEF,FGD4,NET1	rs10189912,rs10204230,rs10838613,rs11253170,rs11716948,rs11751128,rs1987628,rs2208590,rs2275200,rs2651374,rs6066861,rs62123615,rs73102769,rs745086,rs9856289
R-HSA-9006925	Intracellular signaling by second messengers	Signal Transduction	0.001678	0.000919305	0.0912646	No	PIP5K1B,GATAD2B,KIT,ADCY2,TRIB3,FOXO6,TNRC6A,PDE1C,PSMA5,TNRC6C,PRKAR2A,FOXO3,ERBB3,HBEGF,PRKCE,PIK3R2,WWP2,ERBB4	rs10218712,rs10236197,rs10858096,rs11143636,rs112780312,rs12686613,rs13094900,rs17826816,rs2074613,rs2173714,rs2237014,rs2311441,rs34172651,rs3813498,rs4636447,rs6051520,rs62123615,rs62183028,rs7188873,rs72874349,rs877636,rs9398173
R-HSA-428359	Insulin-like Growth Factor-2 mRNA Binding Proteins (IGF2BPs/IMPs/VICKZs) bind RNA	Metabolism of RNA	0.002127	0.000970378	0.109596	No	IGF2BP1,IGF2BP2	rs11079849,rs55966029,rs9906944
R-HSA-1250196	SHC1 events in ERBB2 signaling	Signal Transduction	0.002563	0.00102145	0.125459	No	ERBB3,HBEGF,PRKCE,ERBB4	rs2074613,rs62183028,rs72874349,rs877636
R-HSA-112308	Presynaptic depolarization and calcium channel opening	Neuronal System	0.002712	0.00107252	0.126431	No	CACNA2D2,CACNA1E,CACNA2D3	rs13319916,rs1540293,rs199928,rs4485754
R-HSA-1660517	Synthesis of PIPs at the late endosome membrane	Metabolism	0.002712	0.0011236	0.120684	No	MTMR4,VAC14,MTMR2	rs2302190,rs4985368,rs523934,rs7196032
R-HSA-5576893	Phase 2 - plateau phase	Muscle contraction	0.00416	0.00117467	0.177071	No	CACNA2D2,CACNA2D3,CACNA2D4,CACNG7	rs11061991,rs13319916,rs1540293,rs4485754,rs678916
R-HSA-399710	Activation of AMPA receptors	Neuronal System	0.004179	0.00122574	0.170468	No	GRIA4,GRIA1	rs3792766,rs7116046
R-HSA-5221030	TET1,2,3 and TDG demethylate DNA	Gene expression (Transcription)	0.004179	0.00127681	0.16365	No	TET2,TET1	rs10998279,rs13123752,rs1391438,rs2647257,rs7683416
R-HSA-8847993	ERBB2 Activates PTK6 Signaling	Signal Transduction	0.004516	0.00132789	0.170045	No	ERBB3,HBEGF,ERBB4	rs2074613,rs62183028,rs877636
R-HSA-71291	Metabolism of amino acids and derivatives	Metabolism	0.004841	0.00137896	0.175531	No	IVD,PSMA5	rs10858096,rs2289328
R-HSA-5576892	Phase 0 - rapid depolarisation	Muscle contraction	0.005136	0.00143003	0.179577	No	CACNA2D2,CACNA2D3,CACNA2D4,CACNG7,SCN2A	rs11061991,rs13319916,rs1446577,rs1540293,rs4485754,rs678916
R-HSA-9609736	Assembly and cell surface presentation of NMDA receptors	Neuronal System	0.006278	0.0014811	0.211937	No	TUBA1C,GRIN2A,APBA1,KIF17,GRIN3A	rs1105307,rs11138902,rs11168936,rs11168951,rs12569006,rs35572409,rs72774059,rs837705
R-HSA-8986944	Transcriptional Regulation by MECP2	Gene expression (Transcription)	0.006779	0.00153218	0.221221	No	MEF2C,GAD1,RBFOX1,TNRC6A,GRIN2A,TNRC6C	rs11076962,rs11646221,rs11865256,rs12709186,rs2311441,rs34172651,rs3749034,rs61104616,rs7188873,rs72774059,rs770463,rs837705,rs872123,rs9934041
R-HSA-1483226	Synthesis of PI	Metabolism	0.006841	0.00158325	0.216043	No	PITPNM3,PITPNM2	rs1727307,rs4796330
R-HSA-9022707	MECP2 regulates transcription factors	Gene expression (Transcription)	0.006841	0.00163432	0.209292	No	MEF2C,RBFOX1	rs11076962,rs11646221,rs11865256,rs12709186,rs61104616,rs770463,rs9934041
R-HSA-194315	Signaling by Rho GTPases	Signal Transduction	0.006845	0.00168539	0.203068	No	KALRN,TUBA1C,PREX1,PAFAH1B1,ARHGEF11,HIST1H2BN,ARHGAP15,TAOK1,RHOA,SEH1L,BAIAP2,MYH11,YWHAE,TIAM2,NCF2,PIK3R2,MYLK,ARHGAP1,NGEF,FGD4,NET1,PFN2	rs10189912,rs10204230,rs10838613,rs11168936,rs11168951,rs11253170,rs11716948,rs11751128,rs12938775,rs12946394,rs1343700,rs1457546,rs17214007,rs1987628,rs200991,rs2208590,rs2275200,rs2651374,rs4969374,rs6066861,rs62123615,rs73102769,rs745086,rs75543711,rs789182,rs9856289,rs9948681
R-HSA-525793	Myogenesis	Developmental Biology	0.00718	0.00173647	0.206742	No	MEF2C,CTNNA2,CDH4,CDH2	rs11083241,rs2862025,rs2916490,rs6061441,rs61104616,rs770463
R-HSA-421270	Cell-cell junction organization	Cell-Cell communication	0.007883	0.00178754	0.220499	No	CADM2,CDH4,CTNND1,CDH7,CDH2,CDH8	rs11083241,rs12446623,rs1248855,rs17518584,rs17723514,rs3781885,rs6061441,rs62253086,rs6549016,rs73843290
R-HSA-1660516	Synthesis of PIPs at the early endosome membrane	Metabolism	0.008331	0.00183861	0.226557	No	MTMR4,VAC14,MTMR2	rs2302190,rs4985368,rs523934,rs7196032
R-HSA-1963642	PI3K events in ERBB2 signaling	Signal Transduction	0.008331	0.00188968	0.220434	No	ERBB3,HBEGF,ERBB4	rs2074613,rs62183028,rs877636
R-HSA-399719	Trafficking of AMPA receptors	Neuronal System	0.009121	0.00194076	0.234986	No	NSF,GRIA4,MYO6,GRIA1	rs1280049,rs17698176,rs199460,rs35937770,rs3792766,rs7116046
R-HSA-399721	Glutamate binding, activation of AMPA receptors and synaptic plasticity	Neuronal System	0.009121	0.00199183	0.22896	No	NSF,GRIA4,MYO6,GRIA1	rs1280049,rs17698176,rs199460,rs35937770,rs3792766,rs7116046
R-HSA-416993	Trafficking of GluR2-containing AMPA receptors	Neuronal System	0.009917	0.0020429	0.242719	No	NSF,GRIA4,GRIA1	rs17698176,rs199460,rs35937770,rs3792766,rs7116046
R-HSA-381753	Olfactory Signaling Pathway	Signal Transduction	0.01049	0.00209397	0.250481	No	REEP5,REEP3,OR5V1	rs11812934,rs151980,rs9257802
R-HSA-1227986	Signaling by ERBB2	Signal Transduction	0.010752	0.00214505	0.250624	No	RHOA,ERBB3,HBEGF,PRKCE,ERBB4	rs11716948,rs1987628,rs2074613,rs62183028,rs72874349,rs877636
R-HSA-2682334	EPH-Ephrin signaling	Developmental Biology	0.01189	0.00219612	0.270705	No	EPHA5,KALRN,EPHA3,RHOA,MYH11,EFNA5,NGEF	rs11716948,rs17214007,rs1987628,rs3909931,rs55754532,rs62300402,rs6551412,rs73102769,rs7655988,rs9856289
R-HSA-176407	Conversion from APC/C:Cdc20 to APC/C:Cdh1 in late anaphase	Cell Cycle	0.013584	0.00224719	0.302244	No	CDC27,ANAPC4,UBE2E1	rs17787217,rs34811474,rs78505871
R-HSA-176412	Phosphorylation of the APC/C	Cell Cycle	0.013584	0.00229826	0.295527	No	CDC27,ANAPC4,UBE2E1	rs17787217,rs34811474,rs78505871
R-HSA-373076	Class A/1 (Rhodopsin-like receptors)	Signal Transduction	0.013761	0.00234934	0.29287	No	HCRTR1,OPRL1	rs10798879,rs12106028
R-HSA-426496	Post-transcriptional silencing by small RNAs	Gene expression (Transcription)	0.013863	0.00240041	0.288763	No	TNRC6A,TNRC6C	rs2311441,rs34172651,rs7188873
R-HSA-73887	Death Receptor Signalling	Signal Transduction	0.013895	0.00245148	0.2834	No	KALRN,PREX1,ARHGEF11,RHOA,TIAM2,YWHAE,NGEF,FGD4,NET1	rs11253170,rs11716948,rs11751128,rs1987628,rs2208590,rs2275200,rs2651374,rs6066861,rs73102769,rs745086,rs75543711,rs9856289
R-HSA-418555	G alpha (s) signalling events	Signal Transduction	0.01396	0.00250255	0.278915	No	REEP5,ADCY2,REEP3,OR5V1,PDE4D,GRK6	rs11812934,rs151980,rs17826816,rs2731664,rs34426618,rs9257802
R-HSA-141405	Inhibition of the proteolytic activity of APC/C required for the onset of anaphase by mitotic spindle checkpoint components	Cell Cycle	0.015668	0.00255363	0.306779	No	CDC27,ANAPC4,UBE2E1	rs17787217,rs34811474,rs78505871
R-HSA-141430	Inactivation of APC/C via direct inhibition of the APC/C complex	Cell Cycle	0.015668	0.0026047	0.300764	No	CDC27,ANAPC4,UBE2E1	rs17787217,rs34811474,rs78505871
R-HSA-416572	Sema4D induced cell migration and growth-cone collapse	Developmental Biology	0.015668	0.00265577	0.29498	No	ARHGEF11,RHOA,MYH11	rs11716948,rs17214007,rs1987628,rs2275200
R-HSA-9675108	Nervous system development	Developmental Biology	0.017425	0.00270684	0.321869	No	PFN2,EPHA5,SREBF2,KALRN,ARHGEF11,DCC,CAP2,SEMA6D,TUBA1C,PSMA5,EPHA3,LDB1,MYH11,PRKAR2A,RHOA,POU3F2,EFNA5,TEAD1,PLXNA2,PIK3R2,NGEF,CACNA1I,NCAM1,SCN2A,DOK6	rs1078459,rs10853627,rs10858096,rs11168936,rs11168951,rs11214475,rs11663156,rs11716948,rs12030888,rs12170228,rs13094900,rs13381096,rs1446577,rs1457546,rs16959433,rs16959783,rs17214007,rs17793051,rs1987628,rs2099744,rs2267442,rs2275200,rs2573570,rs3823036,rs3890065,rs3909931,rs4453579,rs4940227,rs55754532,rs5750853,rs5757730,rs61874768,rs62100775,rs62123615,rs62300402,rs6508220,rs6551412,rs7245004…
R-HSA-1257604	PIP3 activates AKT signaling	Signal Transduction	0.017888	0.00275792	0.324303	No	TRIB3,TNRC6A,FOXO6,TNRC6C,FOXO3,ERBB3,PIK3R2,HBEGF,PSMA5,PIP5K1B,WWP2,ERBB4,GATAD2B,KIT	rs10218712,rs10858096,rs11143636,rs112780312,rs12686613,rs2074613,rs2173714,rs2237014,rs2311441,rs34172651,rs3813498,rs4636447,rs6051520,rs62123615,rs62183028,rs7188873,rs877636,rs9398173
R-HSA-438066	Unblocking of NMDA receptors, glutamate binding and activation	Neuronal System	0.017923	0.00280899	0.319029	No	GRIA4,GRIN2A,GRIA1	rs3792766,rs7116046,rs72774059,rs837705
R-HSA-8948700	Competing endogenous RNAs (ceRNAs) regulate PTEN translation	Signal Transduction	0.018158	0.00286006	0.317441	No	TNRC6A,TNRC6C	rs2311441,rs34172651,rs7188873
R-HSA-422356	Regulation of insulin secretion	Metabolism	0.018381	0.00291113	0.315702	No	CACNA1E,CACNA2D2,PRKAR2A,PLCB1,KCNB1,KCNC2	rs12424549,rs13094900,rs1540293,rs199928,rs237484,rs237706,rs237727,rs7271421,rs936414
R-HSA-111465	Apoptotic cleavage of cellular proteins	Programmed Cell Death	0.018488	0.00296221	0.312065	No	DSP,MAPT,APC,GAS2	rs11026774,rs242559,rs242562,rs2471738,rs2806225,rs28646281,rs2952615,rs6503453,rs713522,rs754593,rs8067056,rs8079215
R-HSA-1236394	Signaling by ERBB4	Signal Transduction	0.019563	0.00301328	0.324613	No	GABRB1,GFAP,ERBB3,HBEGF,ERBB4	rs1512144,rs2074613,rs2289681,rs62183028,rs7672100,rs877636
R-HSA-2219528	PI3K/AKT Signaling in Cancer	Disease	0.02002	0.00306435	0.32666	No	KIT,FOXO6,FOXO3,ERBB3,HBEGF,PIK3R2,ERBB4	rs10218712,rs2074613,rs2237014,rs3813498,rs4636447,rs62123615,rs62183028,rs877636,rs9398173
R-HSA-9665686	Signaling by ERBB2 TMD/JMD mutants	Disease	0.020348	0.00311542	0.326569	No	ERBB4,ERBB3,HBEGF	rs2074613,rs62183028,rs877636
R-HSA-438064	Post NMDA receptor activation events	Neuronal System	0.021739	0.0031665	0.343266	No	MAPT,TUBA1C,GRIN2A,GRIA1,PRKAR2A,ERBB4	rs11168936,rs11168951,rs13094900,rs242559,rs242562,rs2471738,rs28646281,rs3792766,rs62183028,rs6503453,rs713522,rs72774059,rs754593,rs8067056,rs8079215,rs837705
R-HSA-977443	GABA receptor activation	Neuronal System	0.022336	0.00321757	0.347094	No	GABRB1,ADCY2,GABRA2,KCNJ6,KCNJ3	rs1025852,rs1445653,rs1512144,rs17826816,rs2154556,rs62170823,rs7672100
R-HSA-198203	PI3K/AKT activation	Signal Transduction	0.022935	0.00326864	0.350834	No	RHOA,PIK3R2	rs11716948,rs1987628,rs62123615
R-HSA-8943723	Regulation of PTEN mRNA translation	Signal Transduction	0.022935	0.00331971	0.345436	No	TNRC6A,TNRC6C	rs2311441,rs34172651,rs7188873
R-HSA-174048	APC/C:Cdc20 mediated degradation of Cyclin B	Cell Cycle	0.022945	0.00337079	0.340351	No	CDC27,ANAPC4,UBE2E1	rs17787217,rs34811474,rs78505871
R-HSA-9620244	Long-term potentiation	Neuronal System	0.022945	0.00342186	0.335271	No	ERBB4,GRIN2A,GRIA1	rs3792766,rs62183028,rs72774059,rs837705
R-HSA-1489509	DAG and IP3 signaling	Signal Transduction	0.023831	0.00347293	0.343096	No	ADCY2,PDE1C,PRKAR2A,PRKCE	rs10236197,rs13094900,rs17826816,rs72874349
R-HSA-4086398	Ca2+ pathway	Signal Transduction	0.025351	0.003524	0.35969	No	PPP3R1,TNRC6A,TNRC6C,PLCB1,TCF7L2	rs11196234,rs2311441,rs34172651,rs59663815,rs7188873,rs7271421
R-HSA-400685	Sema4D in semaphorin signaling	Developmental Biology	0.025713	0.00357508	0.359615	No	ARHGEF11,RHOA,MYH11	rs11716948,rs17214007,rs1987628,rs2275200
R-HSA-3769402	Deactivation of the beta-catenin transactivating complex	Signal Transduction	0.025799	0.00362615	0.355736	No	TLE3,APC,TCF7L2,SOX6	rs11196234,rs2952615,rs36085856,rs588470
R-HSA-72766	Translation	Metabolism of proteins	0.026095	0.00367722	0.35482	No	MRPL33,PPA2	rs11686001,rs2636699,rs9992793
R-HSA-500792	GPCR ligand binding	Signal Transduction	0.026244	0.00372829	0.351957	No	PTCH1,WNT4,WNT3,HCRTR1,OPRL1	rs10798879,rs12106028,rs2074404,rs28620532,rs62074125,rs7526484,rs916888
R-HSA-163685	Integration of energy metabolism	Metabolism	0.026429	0.00377937	0.349649	No	ADCY2,CACNA2D2,CACNA1E,PRKAR2A,PLCB1,KCNB1,KCNC2	rs12424549,rs13094900,rs1540293,rs17826816,rs199928,rs237484,rs237706,rs237727,rs7271421,rs936414
R-HSA-3359474	Defective MMACHC causes methylmalonic aciduria and homocystinuria type cblC	Disease	0.026914	0.00383044	0.351317	No	MMACHC	rs12042903
R-HSA-5467333	APC truncation mutants are not K63 polyubiquitinated	Disease	0.026914	0.00388151	0.346695	No	APC	rs2952615
R-HSA-5679001	Defective ABCC2 causes Dubin-Johnson syndrome	Disease	0.026914	0.00393258	0.342192	No	ABCC2	rs4148398
R-HSA-9605310	Defective Base Excision Repair Associated with MUTYH	Disease	0.026914	0.00398366	0.337805	No	MUTYH	rs3219489
R-HSA-9608287	Defective MUTYH substrate binding	Disease	0.026914	0.00403473	0.333529	No	MUTYH	rs3219489
R-HSA-9608290	Defective MUTYH substrate processing	Disease	0.026914	0.0040858	0.32936	No	MUTYH	rs3219489
R-HSA-9673163	Oleoyl-phe metabolism	Metabolism	0.026914	0.00413687	0.325294	No	PM20D1	rs1772143
R-HSA-975574	Reactions specific to the hybrid N-glycan synthesis pathway	Metabolism of proteins	0.026914	0.00418795	0.321327	No	MGAT3	rs2899319
R-HSA-1250342	PI3K events in ERBB4 signaling	Signal Transduction	0.028166	0.00423902	0.332223	No	HBEGF,ERBB4	rs2074613,rs62183028
R-HSA-198693	AKT phosphorylates targets in the nucleus	Signal Transduction	0.028166	0.00429009	0.328268	No	FOXO6,FOXO3	rs10218712,rs3813498,rs4636447,rs9398173
R-HSA-373755	Semaphorin interactions	Developmental Biology	0.028617	0.00434116	0.329601	No	ARHGEF11,SEMA6D,RHOA,MYH11,PLXNA2	rs11716948,rs12030888,rs16959433,rs16959783,rs17214007,rs1987628,rs2275200,rs2573570
R-HSA-179409	APC-Cdc20 mediated degradation of Nek2A	Cell Cycle	0.028652	0.00439224	0.326166	No	CDC27,ANAPC4,UBE2E1	rs17787217,rs34811474,rs78505871
R-HSA-180024	DARPP-32 events	Signal Transduction	0.028652	0.00444331	0.322417	No	PRKAR2A,PDE4D,PPP3R1	rs13094900,rs34426618,rs59663815
R-HSA-9664565	Signaling by ERBB2 KD Mutants	Disease	0.028652	0.00449438	0.318754	No	ERBB4,ERBB3,HBEGF	rs2074613,rs62183028,rs877636
R-HSA-199418	Negative regulation of the PI3K/AKT network	Signal Transduction	0.028844	0.00454545	0.317284	No	KIT,TRIB3,ERBB3,HBEGF,PIK3R2,PIP5K1B,ERBB4	rs11143636,rs12686613,rs2074613,rs2237014,rs6051520,rs62123615,rs62183028,rs877636
R-HSA-6811438	Intra-Golgi traffic	Vesicle-mediated transport	0.03002	0.00459653	0.326551	No	NSF,GOSR1,COG5,MAN2A1	rs10512432,rs12154818,rs1438660,rs17698176,rs199460,rs35937770
R-HSA-1227990	Signaling by ERBB2 in Cancer	Disease	0.031761	0.0046476	0.341693	No	ERBB3,HBEGF,ERBB4	rs2074613,rs62183028,rs877636
R-HSA-975576	N-glycan antennae elongation in the medial/trans-Golgi	Metabolism of proteins	0.031761	0.00469867	0.337978	No	MGAT3,B4GALT2,MAN2A1	rs1438660,rs2899319,rs2993619
R-HSA-6805567	Keratinization	Developmental Biology	0.03236	0.00474974	0.34065	No	DSP	rs2806225
R-HSA-211859	Biological oxidations	Metabolism	0.032564	0.00480082	0.339151	No	SULT1A1	rs11648192,rs2925635,rs750155
R-HSA-111885	Opioid Signalling	Signal Transduction	0.035852	0.00485189	0.369464	No	PDE1C,PRKAR2A,PLCB1,PDE4D,PPP3R1,ADCY2	rs10236197,rs13094900,rs17826816,rs34426618,rs59663815,rs7271421
R-HSA-446728	Cell junction organization	Cell-Cell communication	0.037524	0.00490296	0.382667	No	CADM2,CDH4,CTNND1,CDH7,CDH2,CDH8	rs11083241,rs12446623,rs1248855,rs17518584,rs17723514,rs3781885,rs6061441,rs62253086,rs6549016,rs73843290
R-HSA-380259	Loss of Nlp from mitotic centrosomes	Cell Cycle	0.037904	0.00495403	0.382557	No	PAFAH1B1,CEP72,YWHAE,CEP57,ALMS1	rs12938775,rs2421552,rs502521,rs74553517,rs75543711
R-HSA-380284	Loss of proteins required for interphase microtubule organization from the centrosome	Cell Cycle	0.037904	0.00500511	0.378653	No	PAFAH1B1,CEP72,YWHAE,CEP57,ALMS1	rs12938775,rs2421552,rs502521,rs74553517,rs75543711
R-HSA-2022854	Keratan sulfate biosynthesis	Metabolism	0.038486	0.00505618	0.380584	No	ST3GAL3,SLC35D2,B4GALT2	rs10990570,rs11577684,rs246776,rs2993619,rs4660749,rs6656457
R-HSA-5687128	MAPK6/MAPK4 signaling	Signal Transduction	0.039244	0.00510725	0.384199	No	KALRN,PSMA5,IGF2BP1,TNRC6A,TNRC6C,FOXO3	rs10858096,rs11079849,rs2311441,rs34172651,rs3813498,rs7188873,rs9398173,rs9856289,rs9906944
R-HSA-264870	Caspase-mediated cleavage of cytoskeletal proteins	Programmed Cell Death	0.039878	0.00515832	0.38654	No	MAPT,GAS2	rs11026774,rs242559,rs242562,rs2471738,rs28646281,rs6503453,rs713522,rs754593,rs8067056,rs8079215
R-HSA-9614399	Regulation of localization of FOXO transcription factors	Gene expression (Transcription)	0.039878	0.0052094	0.382751	No	FOXO6,FOXO3	rs10218712,rs3813498,rs4636447,rs9398173
R-HSA-8863795	Downregulation of ERBB2 signaling	Signal Transduction	0.042098	0.00526047	0.400135	No	ERBB3,HBEGF,ERBB4	rs2074613,rs62183028,rs877636
R-HSA-9619665	EGR2 and SOX10-mediated initiation of Schwann cell myelination	Developmental Biology	0.042098	0.00531154	0.396288	No	SREBF2,POU3F2,TEAD1	rs12170228,rs2099744,rs2267442,rs3823036,rs3890065
R-HSA-380320	Recruitment of NuMA to mitotic centrosomes	Cell Cycle	0.042835	0.00536261	0.399385	No	TUBA1C,PAFAH1B1,CEP72,YWHAE,CEP57,ALMS1	rs11168936,rs11168951,rs12938775,rs2421552,rs502521,rs74553517,rs75543711
R-HSA-8854518	AURKA Activation by TPX2	Cell Cycle	0.044267	0.00541369	0.408843	No	CEP72,PAFAH1B1,CEP57,YWHAE,ALMS1	rs12938775,rs2421552,rs502521,rs74553517,rs75543711
R-HSA-72312	rRNA processing	Metabolism of RNA	0.046486	0.00546476	0.425325	No	UTP25	rs7546104
R-HSA-4420097	VEGFA-VEGFR2 Pathway	Signal Transduction	0.046625	0.00551583	0.422647	No	TRIB3,CTNND1,BAIAP2,RHOA,NCF2,PIK3R2	rs11716948,rs1987628,rs3781885,rs4969374,rs6051520,rs62123615,rs789182
R-HSA-9006934	Signaling by Receptor Tyrosine Kinases	Signal Transduction	0.046666	0.00556691	0.419138	No	ERBB4,GABRB1,KIT,MEF2C,TRIB3,GFAP,CTNND1,NTRK3,COL11A1,ADAM12,BAIAP2,RHOA,ERBB3,PTPRO,PTPRK,NCF2,ATP6V1G2,HBEGF,PRKCE,SH2B3,PIK3R2	rs10846167,rs11056556,rs11716948,rs1318878,rs13197257,rs13219424,rs1369429,rs1512144,rs1987628,rs2074613,rs2237014,rs2289681,rs2376280,rs3781885,rs3784441,rs4962322,rs4969374,rs55754731,rs6051520,rs61104616,rs62123615,rs62183028,rs72874349,rs7296313,rs7522293,rs7672100,rs770463,rs789182,rs877636,rs9267488
R-HSA-8953854	Metabolism of RNA	Metabolism of RNA	0.047837	0.00561798	0.425749	No	ELAVL2,ADAR,CDKAL1,IGF2BP1,PSMA5,UTP25,SEH1L,SMG7,IGF2BP2,TUT4	rs10858096,rs11079849,rs11970030,rs12209877,rs144781018,rs2794619,rs3738030,rs55966029,rs6456379,rs702222,rs7038525,rs7546104,rs789182,rs810681,rs9906944,rs9948681
R-HSA-112310	Neurotransmitter release cycle	Neuronal System	0.047839	0.00566905	0.421931	No	GAD1,SYT1,APBA1,ARL6IP5	rs10746056,rs1105307,rs11138902,rs1732664,rs3749034,rs6539284,rs7650936,rs872123
R-HSA-75153	Apoptotic execution phase	Programmed Cell Death	0.050773	0.00572012	0.44381	No	DSP,MAPT,APC,GAS2	rs11026774,rs242559,rs242562,rs2471738,rs2806225,rs28646281,rs2952615,rs6503453,rs713522,rs754593,rs8067056,rs8079215
R-HSA-2219530	Constitutive Signaling by Aberrant PI3K in Cancer	Disease	0.051232	0.0057712	0.44386	No	KIT,ERBB3,HBEGF,PIK3R2,ERBB4	rs2074613,rs2237014,rs62123615,rs62183028,rs877636
R-HSA-1250347	SHC1 events in ERBB4 signaling	Signal Transduction	0.053086	0.00582227	0.455888	No	HBEGF,ERBB4	rs2074613,rs62183028
R-HSA-4641265	Repression of WNT target genes	Signal Transduction	0.053086	0.00587334	0.451923	No	TLE3,TCF7L2	rs11196234,rs36085856
R-HSA-3359473	Defective MMADHC causes methylmalonic aciduria and homocystinuria type cblD	Disease	0.053106	0.00592441	0.448196	No	MMACHC	rs12042903
R-HSA-5083627	Defective LARGE causes MDDGA6 and MDDGB6	Disease	0.053106	0.00597549	0.444366	No	LARGE1	rs12485060
R-HSA-71737	Pyrophosphate hydrolysis	Metabolism	0.053106	0.00602656	0.4406	No	PPA2	rs2636699,rs9992793
R-HSA-75064	mRNA Editing: A to I Conversion	Metabolism of RNA	0.053106	0.00607763	0.436897	No	ADAR	rs3738030
R-HSA-75102	C6 deamination of adenosine	Metabolism of RNA	0.053106	0.0061287	0.433256	No	ADAR	rs3738030
R-HSA-77042	Formation of editosomes by ADAR proteins	Metabolism of RNA	0.053106	0.00617978	0.429676	No	ADAR	rs3738030
R-HSA-888568	GABA synthesis	Neuronal System	0.053106	0.00623085	0.426154	No	GAD1	rs3749034,rs872123
R-HSA-9034013	NTF3 activates NTRK3 signaling	Signal Transduction	0.053106	0.00628192	0.422689	No	NTRK3	rs1369429,rs3784441
R-HSA-5663205	Infectious disease	Disease	0.053169	0.00633299	0.419778	No	ADCY2,PSMA5,TUBA1C,CTNND1,XRCC6,HIST1H2BN,SYT1,BAIAP2,SEH1L,PRKAR2A,HBEGF,SUPT4H1,DOCK2	rs10746056,rs10858096,rs11168936,rs11168951,rs13094900,rs1732664,rs17826816,rs200991,rs2074613,rs28741121,rs3781885,rs4969374,rs6539284,rs6860963,rs757485,rs9948681
R-HSA-195721	Signaling by WNT	Signal Transduction	0.053415	0.00638407	0.418346	No	PPP3R1,TLE3,RNF43,TNRC6A,HIST1H2BN,WNT4,RHOA,TNRC6C,APC,PLCB1,WNT3,TCF7L2,PIP5K1B,SOX6,PSMA5	rs10858096,rs11143636,rs11196234,rs11716948,rs12686613,rs1987628,rs200991,rs2074404,rs2311441,rs2952615,rs34172651,rs36085856,rs588470,rs59663815,rs62074125,rs7188873,rs7271421,rs7526484,rs8070135,rs916888
R-HSA-112043	PLC beta mediated events	Signal Transduction	0.053804	0.00643514	0.418049	No	ADCY2,PDE1C,PRKAR2A,PLCB1	rs10236197,rs13094900,rs17826816,rs7271421
R-HSA-383280	Nuclear Receptor transcription pathway	Gene expression (Transcription)	0.053804	0.00648621	0.414757	No	RORA,NR1D2,ESRRG,THRB	rs10779271,rs11117646,rs1349265,rs1953522,rs28522849,rs4775367
R-HSA-1251985	Nuclear signaling by ERBB4	Signal Transduction	0.053908	0.00653728	0.412312	No	GFAP,HBEGF,ERBB4	rs2074613,rs2289681,rs62183028
R-HSA-112040	G-protein mediated events	Signal Transduction	0.056931	0.00658836	0.432058	No	ADCY2,PDE1C,PRKAR2A,PLCB1	rs10236197,rs13094900,rs17826816,rs7271421
R-HSA-8848021	Signaling by PTK6	Signal Transduction	0.056931	0.00663943	0.428734	No	RHOA,ERBB3,HBEGF,ERBB4	rs11716948,rs1987628,rs2074613,rs62183028,rs877636
R-HSA-9006927	Signaling by Non-Receptor Tyrosine Kinases	Signal Transduction	0.056931	0.0066905	0.425461	No	RHOA,ERBB3,HBEGF,ERBB4	rs11716948,rs1987628,rs2074613,rs62183028,rs877636
R-HSA-6811558	PI5P, PP2A and IER3 Regulate PI3K/AKT Signaling	Signal Transduction	0.059213	0.00674157	0.439163	No	PIP5K1B,KIT,ERBB3,HBEGF,PIK3R2,ERBB4	rs11143636,rs12686613,rs2074613,rs2237014,rs62123615,rs62183028,rs877636
R-HSA-422475	Axon guidance	Developmental Biology	0.059384	0.00679265	0.43712	No	PSMA5,EPHA5,KALRN,ARHGEF11,TUBA1C,DCC,CAP2,SEMA6D,EPHA3,LDB1,RHOA,PRKAR2A,MYH11,EFNA5,PLXNA2,PIK3R2,NGEF,NCAM1,CACNA1I,SCN2A,DOK6,PFN2	rs1078459,rs10853627,rs10858096,rs11168936,rs11168951,rs11214475,rs11663156,rs11716948,rs12030888,rs13094900,rs13381096,rs1446577,rs1457546,rs16959433,rs16959783,rs17214007,rs17793051,rs1987628,rs2275200,rs2573570,rs3909931,rs4453579,rs4940227,rs55754532,rs5750853,rs5757730,rs61874768,rs62100775,rs62123615,rs62300402,rs6508220,rs6551412,rs7245004,rs73102769,rs7655988,rs7760870,rs8089865,rs9856289…
R-HSA-111447	Activation of BAD and translocation to mitochondria	Programmed Cell Death	0.060191	0.00684372	0.439754	No	YWHAE,PPP3R1	rs59663815,rs75543711
R-HSA-71336	Pentose phosphate pathway	Metabolism	0.060191	0.00689479	0.436496	No	RBKS,DERA	rs11686001,rs12368628
R-HSA-3858494	Beta-catenin independent WNT signaling	Signal Transduction	0.061662	0.00694586	0.443876	No	PSMA5,PPP3R1,TNRC6A,WNT4,RHOA,TNRC6C,PLCB1,TCF7L2	rs10858096,rs11196234,rs11716948,rs1987628,rs2311441,rs34172651,rs59663815,rs7188873,rs7271421,rs7526484
R-HSA-1638074	Keratan sulfate/keratin metabolism	Metabolism	0.062568	0.00699694	0.44711	No	ST3GAL3,SLC35D2,B4GALT2	rs10990570,rs11577684,rs246776,rs2993619,rs4660749,rs6656457
R-HSA-4791275	Signaling by WNT in cancer	Disease	0.062568	0.00704801	0.44387	No	RNF43,APC,TCF7L2	rs11196234,rs2952615,rs8070135
R-HSA-198933	Immunoregulatory interactions between a Lymphoid and a non-Lymphoid cell	Immune System	0.066168	0.00709908	0.466032	No	HLA-B	rs1625792
R-HSA-194138	Signaling by VEGF	Signal Transduction	0.066199	0.00715015	0.46292	No	TRIB3,CTNND1,RHOA,BAIAP2,NCF2,PIK3R2	rs11716948,rs1987628,rs3781885,rs4969374,rs6051520,rs62123615,rs789182
R-HSA-72172	mRNA Splicing	Metabolism of RNA	0.06637	0.00720123	0.460824	No	ELAVL2	rs702222,rs7038525,rs810681
R-HSA-380270	Recruitment of mitotic centrosome proteins and complexes	Cell Cycle	0.06698	0.0072523	0.461785	No	PAFAH1B1,CEP72,YWHAE,CEP57,ALMS1	rs12938775,rs2421552,rs502521,rs74553517,rs75543711
R-HSA-380287	Centrosome maturation	Cell Cycle	0.06698	0.00730337	0.458555	No	PAFAH1B1,CEP72,YWHAE,CEP57,ALMS1	rs12938775,rs2421552,rs502521,rs74553517,rs75543711
R-HSA-111933	Calmodulin induced events	Signal Transduction	0.067125	0.00735444	0.456357	No	PDE1C,PRKAR2A,ADCY2	rs10236197,rs13094900,rs17826816
R-HSA-111997	CaM pathway	Signal Transduction	0.067125	0.00740552	0.453209	No	ADCY2,PDE1C,PRKAR2A	rs10236197,rs13094900,rs17826816
R-HSA-8868773	rRNA processing in the nucleus and cytosol	Metabolism of RNA	0.067571	0.00745659	0.453096	No	UTP25	rs7546104
R-HSA-1433559	Regulation of KIT signaling	Signal Transduction	0.0676	0.00750766	0.450207	No	KIT,SH2B3	rs2237014,rs7296313
R-HSA-1963640	GRB2 events in ERBB2 signaling	Signal Transduction	0.0676	0.00755873	0.447165	No	HBEGF,ERBB4	rs2074613,rs62183028
R-HSA-9658195	Leishmania infection	Disease	0.069839	0.00760981	0.458875	No	ADCY2,BAIAP2,PRKAR2A	rs13094900,rs17826816,rs4969374
R-HSA-72203	Processing of Capped Intron-Containing Pre-mRNA	Metabolism of RNA	0.069843	0.00766088	0.455842	No	ELAVL2,SEH1L	rs702222,rs7038525,rs810681,rs9948681
R-HSA-68877	Mitotic Prometaphase	Cell Cycle	0.072889	0.00771195	0.472572	No	STAG1,CEP72,PAFAH1B1,TUBA1C,TAOK1,SEH1L,CEP57,YWHAE,NCAPG,ALMS1	rs11168936,rs11168951,rs11932971,rs12938775,rs12946394,rs2421552,rs502521,rs74553517,rs75543711,rs9832813,rs9948681
R-HSA-164378	PKA activation in glucagon signalling	Metabolism	0.075291	0.00776302	0.484933	No	ADCY2,PRKAR2A	rs13094900,rs17826816
R-HSA-8934593	Regulation of RUNX1 Expression and Activity	Gene expression (Transcription)	0.075291	0.0078141	0.481764	No	TNRC6A,TNRC6C	rs2311441,rs34172651,rs7188873
R-HSA-9034015	Signaling by NTRK3 (TRKC)	Signal Transduction	0.075291	0.00786517	0.478636	No	NTRK3,PTPRO	rs10846167,rs11056556,rs1318878,rs1369429,rs3784441,rs55754731
R-HSA-9617828	FOXO-mediated transcription of cell cycle genes	Gene expression (Transcription)	0.075291	0.00791624	0.475548	No	RBL2,FOXO3	rs3813498,rs72801843,rs8054299,rs9398173
R-HSA-1483255	PI Metabolism	Metabolism	0.075757	0.00796731	0.475424	No	MTMR4,VAC14,MTMR2,PIK3R2,PIP5K1B	rs11143636,rs12686613,rs2302190,rs4985368,rs523934,rs62123615,rs7196032
R-HSA-69618	Mitotic Spindle Checkpoint	Cell Cycle	0.076231	0.00801839	0.475351	No	PAFAH1B1,TAOK1,SEH1L,CDC27,ANAPC4,UBE2E1	rs12938775,rs12946394,rs17787217,rs34811474,rs78505871,rs9948681
R-HSA-111996	Ca-dependent events	Signal Transduction	0.076677	0.00806946	0.475106	No	PDE1C,PRKAR2A,ADCY2	rs10236197,rs13094900,rs17826816
R-HSA-8939243	RUNX1 interacts with co-factors whose precise effect on RUNX1 targets is not known	Gene expression (Transcription)	0.076677	0.00812053	0.472118	No	AUTS2,PBRM1,ARID1B	rs10279237,rs11972637,rs12698891,rs13223152,rs2007481,rs2030705,rs287883,rs3094893,rs3113281,rs9879090
R-HSA-5250958	Toxicity of botulinum toxin type B (BoNT/B)	Disease	0.078596	0.0081716	0.480909	No	SYT1	rs10746056,rs1732664,rs6539284
R-HSA-5250989	Toxicity of botulinum toxin type G (BoNT/G)	Disease	0.078596	0.00822268	0.477922	No	SYT1	rs10746056,rs1732664,rs6539284
R-HSA-5339700	TCF7L2 mutants don't bind CTBP	Disease	0.078596	0.00827375	0.474972	No	TCF7L2	rs11196234
R-HSA-9022927	MECP2 regulates transcription of genes involved in GABA signaling	Gene expression (Transcription)	0.078596	0.00832482	0.472058	No	GAD1	rs3749034,rs872123
R-HSA-9034793	Activated NTRK3 signals through PLCG1	Signal Transduction	0.078596	0.00837589	0.46918	No	NTRK3	rs1369429,rs3784441
R-HSA-9603505	NTRK3 as a dependence receptor	Signal Transduction	0.078596	0.00842697	0.466336	No	NTRK3	rs1369429,rs3784441
R-HSA-1483257	Phospholipid metabolism	Metabolism	0.079864	0.00847804	0.471005	No	PITPNM3,MTMR4,CPNE1,VAC14,PITPNM2,GPD2,MTMR2,PIK3R2,AGK,PIP5K1B	rs11143636,rs12686613,rs1727307,rs2302190,rs297578,rs297595,rs4632970,rs4796330,rs4985368,rs523934,rs62123615,rs7196032,rs78084033
R-HSA-445355	Smooth Muscle Contraction	Muscle contraction	0.081665	0.00852911	0.478743	No	DYSF,MYH11,MYLK	rs12479238,rs1343700,rs17214007,rs4852259
R-HSA-163615	PKA activation	Signal Transduction	0.083244	0.00858018	0.485094	No	ADCY2,PRKAR2A	rs13094900,rs17826816
R-HSA-3247509	Chromatin modifying enzymes	Chromatin organization	0.08485	0.00863126	0.491528	No	ARID5B,BRWD1,PBRM1,DOT1L,HIST1H2BN,ARID1B,ELP6,SGF29,KANSL1,PHF20,SETD2,GATAD2B	rs1003531,rs10775404,rs112780312,rs12631730,rs13059519,rs145104523,rs193628,rs200991,rs2425161,rs2836974,rs287883,rs497523,rs7075591,rs9879090
R-HSA-4839726	Chromatin organization	Chromatin organization	0.08485	0.00868233	0.488636	No	ARID5B,BRWD1,PBRM1,DOT1L,HIST1H2BN,ARID1B,ELP6,SGF29,KANSL1,PHF20,SETD2,GATAD2B	rs1003531,rs10775404,rs112780312,rs12631730,rs13059519,rs145104523,rs193628,rs200991,rs2425161,rs2836974,rs287883,rs497523,rs7075591,rs9879090
R-HSA-2565942	Regulation of PLK1 Activity at G2/M Transition	Cell Cycle	0.085127	0.0087334	0.487365	No	PAFAH1B1,CEP72,YWHAE,CEP57,ALMS1	rs12938775,rs2421552,rs502521,rs74553517,rs75543711
R-HSA-390471	Association of TriC/CCT with target proteins during biosynthesis	Metabolism of proteins	0.086789	0.00878447	0.493991	No	ARFGEF2,CCT7,WRAP53	rs1115535,rs2303907,rs6019537,rs7640
R-HSA-174084	Autodegradation of Cdh1 by Cdh1:APC/C	Cell Cycle	0.089281	0.00883555	0.505238	No	CDC27,ANAPC4,UBE2E1,PSMA5	rs10858096,rs17787217,rs34811474,rs78505871
R-HSA-1500931	Cell-Cell communication	Cell-Cell communication	0.089615	0.00888662	0.504213	No	CADM2,CDH4,CTNND1,PIK3R2,CDH2,CDH7,CDH8	rs11083241,rs12446623,rs1248855,rs17518584,rs17723514,rs3781885,rs6061441,rs62123615,rs62253086,rs6549016,rs73843290
R-HSA-416700	Other semaphorin interactions	Developmental Biology	0.091439	0.00893769	0.511536	No	SEMA6D,PLXNA2	rs12030888,rs16959433,rs16959783,rs2573570
R-HSA-5625900	RHO GTPases activate CIT	Signal Transduction	0.091439	0.00898876	0.508629	No	RHOA,MYH11	rs11716948,rs17214007,rs1987628
R-HSA-5627117	RHO GTPases Activate ROCKs	Signal Transduction	0.091439	0.00903984	0.505756	No	RHOA,MYH11	rs11716948,rs17214007,rs1987628
R-HSA-888590	GABA synthesis, release, reuptake and degradation	Neuronal System	0.091439	0.00909091	0.502915	No	GAD1,SYT1	rs10746056,rs1732664,rs3749034,rs6539284,rs872123
R-HSA-72163	mRNA Splicing - Major Pathway	Metabolism of RNA	0.097173	0.00914198	0.531466	No	ELAVL2	rs702222,rs7038525,rs810681
R-HSA-1266738	Developmental Biology	Developmental Biology	0.097756	0.00919305	0.531684	No	MEF2C,DSP,EPHA5,TUBA1C,KALRN,SREBF2,HIST1H2BN,ARHGEF11,CTNNA2,DCC,CDH4,CAP2,FOXH1,RHOA,SEMA6D,FOXP1,EPHA3,PRKAR2A,PRDM14,LDB1,MED27,MYH11,FOXO3,SPI1,ZNF638,PIK3R2,POU3F2,EFNA5,TEAD1,PLXNA2,ZNF335,CDH2,NGEF,NCAM1,PSMA5,CACNA1I,SCN2A,DOK6,PFN2	rs1078459,rs10853627,rs10858096,rs10901115,rs11083241,rs11168936,rs11168951,rs11214475,rs11663156,rs11716948,rs11720523,rs12030888,rs12170228,rs12477570,rs13094900,rs13381096,rs1446577,rs1457546,rs16959433,rs16959783,rs17008195,rs17214007,rs17793051,rs1987628,rs200991,rs2058898,rs2099744,rs2267442,rs2275200,rs2419075,rs2573570,rs2806225,rs2862025,rs2916490,rs3092073,rs3813498,rs3823036,rs3890065,…
R-HSA-6791226	Major pathway of rRNA processing in the nucleolus and cytosol	Metabolism of RNA	0.099078	0.00924413	0.535897	No	UTP25	rs7546104
R-HSA-111931	PKA-mediated phosphorylation of CREB	Signal Transduction	0.099858	0.0092952	0.537148	No	PRKAR2A,ADCY2	rs13094900,rs17826816
R-HSA-1181150	Signaling by NODAL	Developmental Biology	0.099858	0.00934627	0.534213	No	FOXH1,FOXO3	rs3813498,rs750472,rs9398173
R-HSA-381771	Synthesis, secretion, and inactivation of Glucagon-like Peptide-1 (GLP-1)	Metabolism of proteins	0.099858	0.00939734	0.53131	No	DPP4,TCF7L2	rs11196234,rs2284871,rs6741949
R-HSA-388844	Receptor-type tyrosine-protein phosphatases	Neuronal System	0.099858	0.00944842	0.528438	No	PTPRF,NTRK3	rs11210871,rs1369429,rs2842188,rs3784441,rs58859557
R-HSA-948021	Transport to the Golgi and subsequent modification	Metabolism of proteins	0.101427	0.00949949	0.533855	No	NSF,GBF1,TUBA1C,MGAT3,GRIA1,GOSR1,B4GALT2,COG5,MAN2A1	rs10512432,rs11168936,rs11168951,rs11191270,rs12154818,rs12772375,rs1438660,rs17698176,rs199460,rs2899319,rs2993619,rs35937770,rs3792766,rs72845660
R-HSA-381676	Glucagon-like Peptide-1 (GLP1) regulates insulin secretion	Metabolism	0.102941	0.00955056	0.538926	No	PRKAR2A,KCNB1,KCNC2	rs12424549,rs13094900,rs237484,rs237706,rs237727,rs936414
R-HSA-111957	Cam-PDE 1 activation	Signal Transduction	0.103402	0.00960163	0.53846	No	PDE1C	rs10236197
R-HSA-165158	Activation of AKT2	Signal Transduction;Immune System	0.103402	0.00965271	0.535611	No	TRIB3	rs6051520
R-HSA-1855191	Synthesis of IPs in the nucleus	Metabolism	0.103402	0.00970378	0.532792	No	IP6K1	rs7618519
R-HSA-209563	Axonal growth stimulation	Signal Transduction	0.103402	0.00975485	0.530003	No	RHOA	rs11716948,rs1987628
R-HSA-3000497	Scavenging by Class H Receptors	Vesicle-mediated transport	0.103402	0.00980592	0.527242	No	STAB1	rs731831
R-HSA-8941237	Invadopodia formation	Extracellular matrix organization	0.103402	0.009857	0.524511	No	ADAM12	rs4962322
R-HSA-8985586	SLIT2:ROBO1 increases RHOA activity	Developmental Biology	0.103402	0.00990807	0.521807	No	RHOA	rs11716948,rs1987628
R-HSA-2467813	Separation of Sister Chromatids	Cell Cycle	0.105239	0.00995914	0.528354	No	TUBA1C,PAFAH1B1,TAOK1,SEH1L,CDC27,ANAPC4,UBE2E1,PSMA5,STAG1	rs10858096,rs11168936,rs11168951,rs12938775,rs12946394,rs17787217,rs34811474,rs78505871,rs9832813,rs9948681
R-HSA-174154	APC/C:Cdc20 mediated degradation of Securin	Cell Cycle	0.105966	0.0100102	0.529289	No	CDC27,ANAPC4,UBE2E1,PSMA5	rs10858096,rs17787217,rs34811474,rs78505871
R-HSA-5620916	VxPx cargo-targeting to cilium	Organelle biogenesis and maintenance	0.108483	0.0100613	0.539111	No	GBF1,EXOC4	rs10281827,rs10954428,rs11191270,rs12707116,rs12772375,rs17167170,rs35284403,rs4728302,rs4731992,rs6949760,rs6949831,rs6950324,rs6972284,rs72845660
R-HSA-5627123	RHO GTPases activate PAKs	Signal Transduction	0.108483	0.0101124	0.536388	No	MYH11,MYLK	rs1343700,rs17214007
R-HSA-9617324	Negative regulation of NMDA receptor-mediated neuronal transmission	Neuronal System	0.108483	0.0101634	0.533693	No	GRIN2A,PPM1E	rs66954617,rs72774059,rs837705
R-HSA-1433557	Signaling by SCF-KIT	Signal Transduction	0.108572	0.0102145	0.53146	No	KIT,PIK3R2,SH2B3	rs2237014,rs62123615,rs7296313
R-HSA-977444	GABA B receptor activation	Neuronal System	0.108572	0.0102656	0.528816	No	ADCY2,KCNJ6,KCNJ3	rs1445653,rs17826816,rs2154556,rs62170823
R-HSA-991365	Activation of GABAB receptors	Neuronal System	0.108572	0.0103166	0.526198	No	ADCY2,KCNJ6,KCNJ3	rs1445653,rs17826816,rs2154556,rs62170823
R-HSA-8948216	Collagen chain trimerization	Extracellular matrix organization	0.114319	0.0103677	0.551322	No	COL11A1,COL16A1,COL25A1	rs10914462,rs2376280,rs4949460,rs7522293,rs9991319
R-HSA-8878159	Transcriptional regulation by RUNX3	Gene expression (Transcription)	0.116658	0.0104188	0.559844	No	ZFHX3,PSMA5,FOXO3,TEAD1,TCF7L2	rs10858096,rs11196234,rs2099744,rs3813498,rs3890065,rs4888921,rs9398173
R-HSA-3296482	Defects in vitamin and cofactor metabolism	Disease	0.117296	0.0104699	0.56016	No	PC,MMACHC	rs12042903,rs9971487
R-HSA-389357	CD28 dependent PI3K/Akt signaling	Immune System	0.117296	0.0105209	0.557441	No	TRIB3,PIK3R2	rs6051520,rs62123615
R-HSA-8862803	Deregulated CDK5 triggers multiple neurodegenerative pathways in Alzheimer's disease models	Disease	0.117296	0.010572	0.554748	No	FOXO3,YWHAE	rs3813498,rs75543711,rs9398173
R-HSA-8863678	Neurodegenerative Diseases	Disease	0.117296	0.0106231	0.552081	No	FOXO3,YWHAE	rs3813498,rs75543711,rs9398173
R-HSA-400253	Circadian Clock	Circadian Clock	0.119339	0.0106742	0.559009	No	CRTC3,MEF2C,RORA,RAI1	rs11078398,rs12915189,rs4775367,rs4925114,rs61104616,rs770463
R-HSA-5617833	Cilium Assembly	Organelle biogenesis and maintenance	0.121125	0.0107252	0.564673	No	GBF1,EXOC4,PAFAH1B1,CEP72,TUBA1C,YWHAE,CEP57,ALMS1,KIF17	rs10281827,rs10954428,rs11168936,rs11168951,rs11191270,rs12569006,rs12707116,rs12772375,rs12938775,rs17167170,rs2421552,rs35284403,rs4728302,rs4731992,rs502521,rs6949760,rs6949831,rs6950324,rs6972284,rs72845660,rs74553517,rs75543711
R-HSA-6811442	Intra-Golgi and retrograde Golgi-to-ER traffic	Vesicle-mediated transport	0.122738	0.0107763	0.569481	No	GBF1,NSF,PAFAH1B1,TUBA1C,IGF2R,GOSR1,KIF16B,COG5,MAN2A1	rs10512432,rs11168936,rs11168951,rs11191270,rs12154818,rs12480324,rs12772375,rs12938775,rs1438660,rs17698176,rs199460,rs35937770,rs72845660,rs8191772
R-HSA-397014	Muscle contraction	Muscle contraction	0.126093	0.0108274	0.582288	No	CACNA2D2,DYSF,MYH11,MYL4,CACNA2D3,CACNA2D4,MYLK,CACNG7,SCN2A	rs11061991,rs12479238,rs13319916,rs1343700,rs1446577,rs1540293,rs17214007,rs17668126,rs4485754,rs4852259,rs678916
R-HSA-212676	Dopamine Neurotransmitter Release Cycle	Neuronal System	0.126282	0.0108784	0.580423	No	SYT1,APBA1	rs10746056,rs1105307,rs11138902,rs1732664,rs6539284
R-HSA-400508	Incretin synthesis, secretion, and inactivation	Metabolism of proteins	0.126282	0.0109295	0.577711	No	DPP4,TCF7L2	rs11196234,rs2284871,rs6741949
R-HSA-1306955	GRB7 events in ERBB2 signaling	Signal Transduction	0.127542	0.0109806	0.580761	No	ERBB3	rs877636
R-HSA-1483248	Synthesis of PIPs at the ER membrane	Metabolism	0.127542	0.0110317	0.578072	No	MTMR2	rs523934
R-HSA-8952158	RUNX3 regulates BCL2L11 (BIM) transcription	Gene expression (Transcription)	0.127542	0.0110827	0.575408	No	FOXO3	rs3813498,rs9398173
R-HSA-9605308	Diseases of Base Excision Repair	Disease	0.127542	0.0111338	0.572769	No	MUTYH	rs3219489
R-HSA-174178	APC/C:Cdh1 mediated degradation of Cdc20 and other APC/C:Cdh1 targeted proteins in late mitosis/early G1	Cell Cycle	0.128638	0.0111849	0.575053	No	CDC27,ANAPC4,UBE2E1,PSMA5	rs10858096,rs17787217,rs34811474,rs78505871
R-HSA-174184	Cdc20:Phospho-APC/C mediated degradation of Cyclin A	Cell Cycle	0.128638	0.011236	0.572439	No	CDC27,ANAPC4,UBE2E1,PSMA5	rs10858096,rs17787217,rs34811474,rs78505871
R-HSA-69017	CDK-mediated phosphorylation and removal of Cdc6	DNA Replication;Cell Cycle	0.128638	0.011287	0.569849	No	PSMA5,CDC27,ANAPC4,UBE2E1	rs10858096,rs17787217,rs34811474,rs78505871
R-HSA-179419	APC:Cdc20 mediated degradation of cell cycle proteins prior to satisfation of the cell cycle checkpoint	Cell Cycle	0.133399	0.0113381	0.588278	No	CDC27,ANAPC4,UBE2E1,PSMA5	rs10858096,rs17787217,rs34811474,rs78505871
R-HSA-168255	Influenza Infection	Disease	0.133764	0.0113892	0.587242	No	SEH1L	rs9948681
R-HSA-210500	Glutamate Neurotransmitter Release Cycle	Neuronal System	0.135425	0.0114402	0.59188	No	SYT1,ARL6IP5	rs10746056,rs1732664,rs6539284,rs7650936
R-HSA-75876	Synthesis of very long-chain fatty acyl-CoAs	Metabolism	0.135425	0.0114913	0.589249	No	HACD3,ELOVL7	rs28457012,rs4700394
R-HSA-9634638	Estrogen-dependent nuclear events downstream of ESR-membrane signaling	Signal Transduction	0.135425	0.0115424	0.586642	No	FOXO3,HBEGF	rs2074613,rs3813498,rs9398173
R-HSA-9645723	Diseases of programmed cell death	Disease	0.135425	0.0115935	0.584058	No	FOXO3,YWHAE	rs3813498,rs75543711,rs9398173
R-HSA-9662851	Anti-inflammatory response favouring Leishmania parasite infection	Disease	0.136764	0.0116445	0.587245	No	ADCY2,PRKAR2A	rs13094900,rs17826816
R-HSA-9664433	Leishmania parasite growth and survival	Disease	0.136764	0.0116956	0.584681	No	ADCY2,PRKAR2A	rs13094900,rs17826816
R-HSA-9609507	Protein localization	Protein localization	0.137085	0.0117467	0.583505	No	TOMM40	rs10119
R-HSA-5683057	MAPK family signaling cascades	Signal Transduction	0.143014	0.0117978	0.606107	No	KIT,KALRN,PSMA5,IGF2BP1,TNRC6A,BRAP,TNRC6C,FOXO3,ERBB3,HBEGF,NCAM1,ERBB4	rs10858096,rs11079849,rs11214475,rs2074613,rs2237014,rs2311441,rs34172651,rs3813498,rs62183028,rs7188873,rs847895,rs877636,rs9398173,rs9856289,rs9906944
R-HSA-176409	APC/C:Cdc20 mediated degradation of mitotic proteins	Cell Cycle	0.143132	0.0118488	0.603992	No	CDC27,ANAPC4,UBE2E1,PSMA5	rs10858096,rs17787217,rs34811474,rs78505871
R-HSA-201681	TCF dependent signaling in response to WNT	Signal Transduction	0.144599	0.0118999	0.607564	No	TLE3,RNF43,HIST1H2BN,WNT4,APC,WNT3,TCF7L2,PIP5K1B,SOX6,PSMA5	rs10858096,rs11143636,rs11196234,rs12686613,rs200991,rs2074404,rs2952615,rs36085856,rs588470,rs62074125,rs7526484,rs8070135,rs916888
R-HSA-6811440	Retrograde transport at the Trans-Golgi-Network	Vesicle-mediated transport	0.144665	0.011951	0.605244	No	NSF,IGF2R,COG5	rs12154818,rs17698176,rs199460,rs35937770,rs8191772
R-HSA-176814	Activation of APC/C and APC/C:Cdc20 mediated degradation of mitotic proteins	Cell Cycle	0.148101	0.012002	0.616982	No	CDC27,ANAPC4,UBE2E1,PSMA5	rs10858096,rs17787217,rs34811474,rs78505871
R-HSA-177929	Signaling by EGFR	Signal Transduction	0.151026	0.0120531	0.626502	No	ADAM12,PTPRK,HBEGF	rs13197257,rs13219424,rs2074613,rs4962322
R-HSA-166187	Mitochondrial Uncoupling	Metabolism	0.151034	0.0121042	0.623892	No	PM20D1	rs1772143
R-HSA-205025	NADE modulates death signalling	Signal Transduction	0.151034	0.0121553	0.62127	No	YWHAE	rs75543711
R-HSA-5336415	Uptake and function of diphtheria toxin	Disease	0.151034	0.0122063	0.618671	No	HBEGF	rs2074613
R-HSA-6787639	GDP-fucose biosynthesis	Metabolism of proteins	0.151034	0.0122574	0.616093	No	GMDS	rs3778555
R-HSA-8857538	PTK6 promotes HIF1A stabilization	Signal Transduction	0.151034	0.0123085	0.613536	No	HBEGF	rs2074613
R-HSA-9603381	Activated NTRK3 signals through PI3K	Signal Transduction	0.151034	0.0123596	0.611001	No	NTRK3	rs1369429,rs3784441
R-HSA-109581	Apoptosis	Programmed Cell Death	0.152649	0.0124106	0.614993	No	DSP,MAPT,DCC,APC,YWHAE,GAS2,PSMA5,PPP3R1	rs1078459,rs10853627,rs10858096,rs11026774,rs11663156,rs13381096,rs242559,rs242562,rs2471738,rs2806225,rs28646281,rs2952615,rs4453579,rs4940227,rs59663815,rs62100775,rs6503453,rs6508220,rs713522,rs7245004,rs754593,rs75543711,rs8067056,rs8079215,rs8089865,rs9949444,rs9966005
R-HSA-3238698	WNT ligand biogenesis and trafficking	Signal Transduction	0.154122	0.0124617	0.618383	No	WNT4,WNT3	rs2074404,rs62074125,rs7526484,rs916888
R-HSA-389960	Formation of tubulin folding intermediates by CCT/TriC	Metabolism of proteins	0.154122	0.0125128	0.615859	No	TUBA1C,CCT7	rs11168936,rs11168951,rs2303907
R-HSA-5223345	Miscellaneous transport and binding events	Transport of small molecules	0.154122	0.0125638	0.613355	No	TUSC3,LRRC8D	rs12091709,rs7830913
R-HSA-5674400	Constitutive Signaling by AKT1 E17K in Cancer	Disease	0.154122	0.0126149	0.610872	No	FOXO6,FOXO3	rs10218712,rs3813498,rs4636447,rs9398173
R-HSA-5357801	Programmed Cell Death	Programmed Cell Death	0.157474	0.012666	0.621641	No	PPP3R1,DSP,PSMA5,MAPT,DCC,APC,YWHAE,GAS2	rs1078459,rs10853627,rs10858096,rs11026774,rs11663156,rs13381096,rs242559,rs242562,rs2471738,rs2806225,rs28646281,rs2952615,rs4453579,rs4940227,rs59663815,rs62100775,rs6503453,rs6508220,rs713522,rs7245004,rs754593,rs75543711,rs8067056,rs8079215,rs8089865,rs9949444,rs9966005
R-HSA-3928665	EPH-ephrin mediated repulsion of cells	Developmental Biology	0.157476	0.0127171	0.619153	No	EPHA5,EPHA3,EFNA5	rs3909931,rs55754532,rs62300402,rs6551412,rs7655988
R-HSA-114508	Effects of PIP2 hydrolysis	Signal Transduction;Hemostasis	0.163648	0.0127681	0.640846	No	DGKZ,PRKCE	rs72874349,rs7936413
R-HSA-5218920	VEGFR2 mediated vascular permeability	Signal Transduction	0.163648	0.0128192	0.638292	No	TRIB3,CTNND1	rs3781885,rs6051520
R-HSA-176408	Regulation of APC/C activators between G1/S and early anaphase	Cell Cycle	0.168618	0.0128703	0.655068	No	CDC27,ANAPC4,UBE2E1,PSMA5	rs10858096,rs17787217,rs34811474,rs78505871
R-HSA-1660499	Synthesis of PIPs at the plasma membrane	Metabolism	0.170621	0.0129213	0.660229	No	MTMR2,PIK3R2,PIP5K1B	rs11143636,rs12686613,rs523934,rs62123615
R-HSA-389957	Prefoldin mediated transfer of substrate to CCT/TriC	Metabolism of proteins	0.173276	0.0129724	0.667863	No	TUBA1C,CCT7	rs11168936,rs11168951,rs2303907
R-HSA-164843	2-LTR circle formation	Disease	0.173896	0.0130235	0.667624	No	XRCC6	rs28741121
R-HSA-3371599	Defective HLCS causes multiple carboxylase deficiency	Disease	0.173896	0.0130746	0.665016	No	PC	rs9971487
R-HSA-5635851	GLI proteins bind promoters of Hh responsive genes to promote transcription	Signal Transduction	0.173896	0.0131256	0.662429	No	PTCH1	rs28620532
R-HSA-8941855	RUNX3 regulates CDKN1A transcription	Gene expression (Transcription)	0.173896	0.0131767	0.659861	No	ZFHX3	rs4888921
R-HSA-202733	Cell surface interactions at the vascular wall	Hemostasis	0.180728	0.0132278	0.683138	No	PIK3R2,ESAM	rs12541,rs62123615
R-HSA-375276	Peptide ligand-binding receptors	Signal Transduction	0.181042	0.0132789	0.681693	No	HCRTR1,OPRL1	rs10798879,rs12106028
R-HSA-1296041	Activation of G protein gated Potassium channels	Neuronal System	0.182993	0.0133299	0.686399	No	KCNJ6,KCNJ3	rs1445653,rs2154556,rs62170823
R-HSA-1296059	G protein gated Potassium channels	Neuronal System	0.182993	0.013381	0.683779	No	KCNJ6,KCNJ3	rs1445653,rs2154556,rs62170823
R-HSA-5339562	Uptake and actions of bacterial toxins	Disease	0.182993	0.0134321	0.681179	No	SYT1,HBEGF	rs10746056,rs1732664,rs2074613,rs6539284
R-HSA-9619483	Activation of AMPK downstream of NMDARs	Neuronal System	0.182993	0.0134831	0.678599	No	MAPT,TUBA1C	rs11168936,rs11168951,rs242559,rs242562,rs2471738,rs28646281,rs6503453,rs713522,rs754593,rs8067056,rs8079215
R-HSA-997272	Inhibition of voltage gated Ca2+ channels via Gbeta/gamma subunits	Neuronal System	0.182993	0.0135342	0.676038	No	KCNJ6,KCNJ3	rs1445653,rs2154556,rs62170823
R-HSA-9639288	Amino acids regulate mTORC1	Cellular responses to external stimuli	0.184067	0.0135853	0.67745	No	SEH1L,ATP6V1G2,FNIP2	rs4130344,rs9267488,rs9948681
R-HSA-983169	Class I MHC mediated antigen processing & presentation	Immune System	0.188521	0.0136364	0.691244	No	MRC2,KLHL2,RNF182,BTBD1,UBE2E2,HLA-B,PSMA5,TRAIP,CDC27,NCF2,HERC3,ANAPC4,RNF4,UBE2E1	rs10858096,rs10865959,rs1625792,rs17787217,rs2429403,rs280151,rs3017917,rs34811474,rs4858496,rs59357103,rs7177462,rs73207312,rs7699872,rs78505871,rs789182,rs9862557
R-HSA-5620912	Anchoring of the basal body to the plasma membrane	Organelle biogenesis and maintenance	0.190519	0.0136874	0.695963	No	PAFAH1B1,CEP72,YWHAE,CEP57,ALMS1	rs12938775,rs2421552,rs502521,rs74553517,rs75543711
R-HSA-5663202	Diseases of signal transduction by growth factor receptors and second messengers	Disease	0.192482	0.0137385	0.70052	No	KIT,RNF43,PSMA5,SND1,FOXO6,BRAP,FOXO3,APC,ERBB3,HBEGF,PIK3R2,TCF7L2,AGK,ERBB4	rs10218712,rs10858096,rs11196234,rs12536253,rs17718395,rs2074613,rs2237014,rs2952615,rs3757771,rs3808093,rs3813498,rs4632970,rs4636447,rs62123615,rs62183028,rs78066960,rs8070135,rs847895,rs877636,rs9398173
R-HSA-114452	Activation of BH3-only proteins	Programmed Cell Death	0.192787	0.0137896	0.699031	No	YWHAE,PPP3R1	rs59663815,rs75543711
R-HSA-4090294	SUMOylation of intracellular receptors	Metabolism of proteins	0.192787	0.0138407	0.696452	No	RORA,THRB	rs1349265,rs4775367
R-HSA-9615017	FOXO-mediated transcription of oxidative stress, metabolic and neuronal genes	Gene expression (Transcription)	0.192787	0.0138917	0.693891	No	FOXO6,FOXO3	rs10218712,rs3813498,rs4636447,rs9398173
R-HSA-8957322	Metabolism of steroids	Metabolism	0.195751	0.0139428	0.701979	No	SREBF2	rs12170228,rs2267442
R-HSA-1236973	Cross-presentation of particulate exogenous antigens (phagosomes)	Immune System	0.196144	0.0139939	0.700821	No	NCF2	rs789182
R-HSA-164944	Nef and signal transduction	Disease	0.196144	0.0140449	0.698273	No	DOCK2	rs6860963
R-HSA-201688	WNT mediated activation of DVL	Signal Transduction	0.196144	0.014096	0.695743	No	PIP5K1B	rs11143636,rs12686613
R-HSA-3323169	Defects in biotin (Btn) metabolism	Disease	0.196144	0.0141471	0.693231	No	PC	rs9971487
R-HSA-3656243	Defective ST3GAL3 causes MCT12 and EIEE15	Disease	0.196144	0.0141982	0.690737	No	ST3GAL3	rs11577684,rs246776,rs4660749,rs6656457
R-HSA-389397	Orexin and neuropeptides FF and QRFP bind to their respective receptors	Signal Transduction	0.196144	0.0142492	0.688262	No	HCRTR1	rs10798879
R-HSA-416550	Sema4D mediated inhibition of cell attachment and migration	Developmental Biology	0.196144	0.0143003	0.685803	No	RHOA	rs11716948,rs1987628
R-HSA-418886	Netrin mediated repulsion signals	Developmental Biology	0.196144	0.0143514	0.683363	No	DCC	rs1078459,rs10853627,rs11663156,rs13381096,rs4453579,rs4940227,rs62100775,rs6508220,rs7245004,rs8089865,rs9949444,rs9966005
R-HSA-428890	Role of ABL in ROBO-SLIT signaling	Developmental Biology	0.196144	0.0144025	0.68094	No	CAP2	rs7760870
R-HSA-434316	Fatty Acids bound to GPR40 (FFAR1) regulate insulin secretion	Metabolism	0.196144	0.0144535	0.678533	No	PLCB1	rs7271421
R-HSA-4411364	Binding of TCF/LEF:CTNNB1 to target gene promoters	Signal Transduction	0.196144	0.0145046	0.676144	No	TCF7L2	rs11196234
R-HSA-5340588	RNF mutants show enhanced WNT signaling and proliferation	Disease	0.196144	0.0145557	0.673772	No	RNF43	rs8070135
R-HSA-5632681	Ligand-receptor interactions	Signal Transduction	0.196144	0.0146067	0.671416	No	PTCH1	rs28620532
R-HSA-5638302	Signaling by Overexpressed Wild-Type EGFR in Cancer	Disease	0.196144	0.0146578	0.669077	No	HBEGF	rs2074613
R-HSA-5638303	Inhibition of Signaling by Overexpressed EGFR	Disease	0.196144	0.0147089	0.666753	No	HBEGF	rs2074613
R-HSA-8951430	RUNX3 regulates WNT signaling	Gene expression (Transcription)	0.196144	0.01476	0.664446	No	TCF7L2	rs11196234
R-HSA-8951671	RUNX3 regulates YAP1-mediated transcription	Gene expression (Transcription)	0.196144	0.014811	0.662155	No	TEAD1	rs2099744,rs3890065
R-HSA-9034864	Activated NTRK3 signals through RAS	Signal Transduction	0.196144	0.0148621	0.65988	No	NTRK3	rs1369429,rs3784441
R-HSA-8939211	ESR-mediated signaling	Signal Transduction	0.199464	0.0149132	0.668751	No	STAG1,TLE3,TNRC6A,HIST1H2BN,TNRC6C,FOXO3,HBEGF,PIK3R2,ERBB4	rs200991,rs2074613,rs2311441,rs34172651,rs36085856,rs3813498,rs62123615,rs62183028,rs7188873,rs9398173,rs9832813
R-HSA-6807878	COPI-mediated anterograde transport	Metabolism of proteins;Vesicle-mediated transport	0.201387	0.0149642	0.672894	No	NSF,GBF1,TUBA1C,GOSR1,COG5	rs10512432,rs11168936,rs11168951,rs11191270,rs12154818,rs12772375,rs17698176,rs199460,rs35937770,rs72845660
R-HSA-168249	Innate Immune System	Immune System	0.202637	0.0150153	0.674767	No	DSP,MEF2C,CPN1,HLA-B,SYNGR1,CKAP4,IGF2R,XRCC6,CPNE1,RHOA,BAIAP2,OLFM4,PTPRN2,NCF2,PIK3R2,ATP6V1G2,PRKCE,DOCK2,NKIRAS1,PSMA5,DERA,EEA1,PPP3R1	rs10858096,rs10949662,rs11596211,rs11716948,rs12368628,rs1625792,rs17790352,rs1987628,rs2806225,rs28741121,rs3803259,rs4821888,rs4969374,rs59663815,rs61104616,rs62123615,rs6539262,rs6860963,rs72874349,rs7633520,rs770463,rs78084033,rs789182,rs8191772,rs9267488,rs9815334
R-HSA-182971	EGFR downregulation	Signal Transduction	0.202647	0.0150664	0.672513	No	PTPRK,HBEGF	rs13197257,rs13219424,rs2074613
R-HSA-2022928	HS-GAG biosynthesis	Metabolism	0.202647	0.0151175	0.670241	No	EXT1,SLC35D2	rs10990570,rs2168667,rs7814022
R-HSA-452723	Transcriptional regulation of pluripotent stem cells	Developmental Biology	0.202647	0.0151685	0.667985	No	FOXP1,PRDM14	rs11720523,rs17008195,rs56151722,rs7835836
R-HSA-446203	Asparagine N-linked glycosylation	Metabolism of proteins	0.203794	0.0152196	0.669511	No	GBF1,NSF,ST3GAL3,GMDS,TUBA1C,MGAT3,GRIA1,TUSC3,GOSR1,B4GALT2,COG5,MAN2A1	rs10512432,rs11168936,rs11168951,rs11191270,rs11577684,rs12154818,rs12772375,rs1438660,rs17698176,rs199460,rs246776,rs2899319,rs2993619,rs35937770,rs3778555,rs3792766,rs4660749,rs6656457,rs72845660,rs7830913
R-HSA-8856825	Cargo recognition for clathrin-mediated endocytosis	Vesicle-mediated transport	0.209118	0.0152707	0.684704	No	IGF2R,SYT1,HBEGF,SNAP91,ITSN2	rs10746056,rs1732664,rs2074613,rs2224195,rs4665675,rs6539284,rs8191772
R-HSA-397795	G-protein beta:gamma signalling	Signal Transduction	0.212563	0.0153218	0.693664	No	RHOA,PLCB1	rs11716948,rs1987628,rs7271421
R-HSA-9022692	Regulation of MECP2 expression and activity	Gene expression (Transcription)	0.212563	0.0153728	0.691359	No	TNRC6A,TNRC6C	rs2311441,rs34172651,rs7188873
R-HSA-68886	M Phase	Cell Cycle	0.215797	0.0154239	0.699554	No	STAG1,PSMA5,CEP72,PAFAH1B1,TUBA1C,TAOK1,HIST1H2BN,SEH1L,CDC27,CEP57,YWHAE,NCAPG,ALMS1,ANAPC4,UBE2E1	rs10858096,rs11168936,rs11168951,rs11932971,rs12938775,rs12946394,rs17787217,rs200991,rs2421552,rs34811474,rs502521,rs74553517,rs75543711,rs78505871,rs9832813,rs9948681
R-HSA-110357	Displacement of DNA glycosylase by APEX1	DNA Repair	0.217796	0.015475	0.703704	No	MUTYH	rs3219489
R-HSA-1253288	Downregulation of ERBB4 signaling	Signal Transduction	0.217796	0.015526	0.701389	No	ERBB4	rs62183028
R-HSA-162592	Integration of provirus	Disease	0.217796	0.0155771	0.699089	No	XRCC6	rs28741121
R-HSA-193634	Axonal growth inhibition (RHOA activation)	Signal Transduction	0.217796	0.0156282	0.696805	No	RHOA	rs11716948,rs1987628
R-HSA-2025928	Calcineurin activates NFAT	Immune System	0.217796	0.0156793	0.694535	No	PPP3R1	rs59663815
R-HSA-212718	EGFR interacts with phospholipase C-gamma	Signal Transduction	0.217796	0.0157303	0.69228	No	HBEGF	rs2074613
R-HSA-2179392	EGFR Transactivation by Gastrin	Signal Transduction	0.217796	0.0157814	0.69004	No	HBEGF	rs2074613
R-HSA-5666185	RHO GTPases Activate Rhotekin and Rhophilins	Signal Transduction	0.217796	0.0158325	0.687814	No	RHOA	rs11716948,rs1987628
R-HSA-727802	Transport of nucleotide sugars	Transport of small molecules	0.217796	0.0158836	0.685602	No	SLC35D2	rs10990570
R-HSA-8876493	InlA-mediated entry of Listeria monocytogenes into host cells	Disease	0.217796	0.0159346	0.683405	No	CTNND1	rs3781885
R-HSA-8983711	OAS antiviral response	Immune System	0.217796	0.0159857	0.681221	No	PDE12	rs7618684
R-HSA-9010642	ROBO receptors bind AKAP5	Developmental Biology	0.217796	0.0160368	0.679052	No	PRKAR2A	rs13094900
R-HSA-195258	RHO GTPase Effectors	Signal Transduction	0.221785	0.0160878	0.689294	No	TUBA1C,PAFAH1B1,HIST1H2BN,TAOK1,RHOA,SEH1L,BAIAP2,MYH11,YWHAE,NCF2,MYLK,PFN2	rs11168936,rs11168951,rs11716948,rs12938775,rs12946394,rs1343700,rs1457546,rs17214007,rs1987628,rs200991,rs4969374,rs75543711,rs789182,rs9948681
R-HSA-163359	Glucagon signaling in metabolic regulation	Metabolism	0.222525	0.0161389	0.689405	No	ADCY2,PRKAR2A	rs13094900,rs17826816
R-HSA-389356	CD28 co-stimulation	Immune System	0.222525	0.01619	0.68723	No	TRIB3,PIK3R2	rs6051520,rs62123615
R-HSA-389958	Cooperation of Prefoldin and TriC/CCT in actin and tubulin folding	Metabolism of proteins	0.222525	0.0162411	0.685069	No	TUBA1C,CCT7	rs11168936,rs11168951,rs2303907
R-HSA-70263	Gluconeogenesis	Metabolism	0.222525	0.0162921	0.682922	No	PCK2,PC	rs2071586,rs9971487
R-HSA-1266695	Interleukin-7 signaling	Immune System	0.232522	0.0163432	0.711372	No	BRWD1,PIK3R2	rs145104523,rs2836974,rs62123615
R-HSA-5610787	Hedgehog 'off' state	Signal Transduction	0.233656	0.0163943	0.712614	No	ADCY2,PSMA5,PTCH1,TUBA1C,PRKAR2A	rs10858096,rs11168936,rs11168951,rs13094900,rs17826816,rs28620532
R-HSA-449147	Signaling by Interleukins	Immune System	0.238124	0.0164454	0.723986	No	PSMA5,BRWD1,MEF2C,RORA,FOXO3,IL27,PIK3R2,NKIRAS1	rs10858096,rs145104523,rs2836974,rs3813498,rs4775367,rs56354901,rs61104616,rs62123615,rs7633520,rs770463,rs9398173,rs9815334
R-HSA-168799	Neurotoxicity of clostridium toxins	Disease	0.238866	0.0164964	0.723993	No	SYT1	rs10746056,rs1732664,rs6539284
R-HSA-170660	Adenylate cyclase activating pathway	Signal Transduction	0.238866	0.0165475	0.721759	No	ADCY2	rs17826816
R-HSA-1855167	Synthesis of pyrophosphates in the cytosol	Metabolism	0.238866	0.0165986	0.719538	No	IP6K1	rs7618519
R-HSA-193697	p75NTR regulates axonogenesis	Signal Transduction	0.238866	0.0166496	0.717331	No	RHOA	rs11716948,rs1987628
R-HSA-2470946	Cohesin Loading onto Chromatin	Cell Cycle	0.238866	0.0167007	0.715137	No	STAG1	rs9832813
R-HSA-390450	Folding of actin by CCT/TriC	Metabolism of proteins	0.238866	0.0167518	0.712957	No	CCT7	rs2303907
R-HSA-399997	Acetylcholine regulates insulin secretion	Metabolism	0.238866	0.0168029	0.71079	No	PLCB1	rs7271421
R-HSA-418889	Caspase activation via Dependence Receptors in the absence of ligand	Programmed Cell Death	0.238866	0.0168539	0.708636	No	DCC	rs1078459,rs10853627,rs11663156,rs13381096,rs4453579,rs4940227,rs62100775,rs6508220,rs7245004,rs8089865,rs9949444,rs9966005
R-HSA-418890	Role of second messengers in netrin-1 signaling	Developmental Biology	0.238866	0.016905	0.706495	No	DCC	rs1078459,rs10853627,rs11663156,rs13381096,rs4453579,rs4940227,rs62100775,rs6508220,rs7245004,rs8089865,rs9949444,rs9966005
R-HSA-425381	Bicarbonate transporters	Transport of small molecules	0.238866	0.0169561	0.704367	No	SLC4A10	rs4500960
R-HSA-428542	Regulation of commissural axon pathfinding by SLIT and ROBO	Developmental Biology	0.238866	0.0170072	0.702252	No	DCC	rs1078459,rs10853627,rs11663156,rs13381096,rs4453579,rs4940227,rs62100775,rs6508220,rs7245004,rs8089865,rs9949444,rs9966005
R-HSA-442380	Zinc influx into cells by the SLC39 gene family	Transport of small molecules	0.238866	0.0170582	0.700149	No	SLC39A8	rs13105581,rs17032400,rs233811,rs62327949
R-HSA-75072	mRNA Editing	Metabolism of RNA	0.238866	0.0171093	0.698059	No	ADAR	rs3738030
R-HSA-9617629	Regulation of FOXO transcriptional activity by acetylation	Gene expression (Transcription)	0.238866	0.0171604	0.695982	No	FOXO3	rs3813498,rs9398173
R-HSA-9675135	Diseases of DNA repair	Disease	0.238866	0.0172114	0.693916	No	MUTYH	rs3219489
R-HSA-975578	Reactions specific to the complex N-glycan synthesis pathway	Metabolism of proteins	0.238866	0.0172625	0.691863	No	MAN2A1	rs1438660
R-HSA-114604	GPVI-mediated activation cascade	Hemostasis	0.242546	0.0173136	0.70045	No	RHOA,PIK3R2	rs11716948,rs1987628,rs62123615
R-HSA-1296065	Inwardly rectifying K+ channels	Neuronal System	0.242546	0.0173647	0.69839	No	KCNJ6,KCNJ3	rs1445653,rs2154556,rs62170823
R-HSA-2559585	Oncogene Induced Senescence	Cellular responses to external stimuli	0.242546	0.0174157	0.696342	No	TNRC6A,TNRC6C	rs2311441,rs34172651,rs7188873
R-HSA-1989781	PPARA activates gene expression	Metabolism	0.244164	0.0174668	0.698937	No	SREBF2,RORA,TRIB3,MED27,TIAM2	rs10901115,rs11751128,rs12170228,rs2267442,rs4775367,rs6051520
R-HSA-8978868	Fatty acid metabolism	Metabolism	0.245444	0.0175179	0.700553	No	ELOVL7,HACD3	rs28457012,rs4700394
R-HSA-983712	Ion channel transport	Transport of small molecules	0.246411	0.0175689	0.701269	No	ATP6V1G2,CLCN2	rs73189617,rs9267488
R-HSA-1442490	Collagen degradation	Extracellular matrix organization	0.247456	0.01762	0.702201	No	COL11A1,COL16A1,COL25A1	rs10914462,rs2376280,rs4949460,rs7522293,rs9991319
R-HSA-400206	Regulation of lipid metabolism by PPARalpha	Metabolism	0.25152	0.0176711	0.711671	No	SREBF2,RORA,TRIB3,MED27,TIAM2	rs10901115,rs11751128,rs12170228,rs2267442,rs4775367,rs6051520
R-HSA-1222556	ROS and RNS production in phagocytes	Immune System	0.252588	0.0177222	0.712633	No	NCF2,ATP6V1G2	rs789182,rs9267488
R-HSA-2559583	Cellular Senescence	Cellular responses to external stimuli	0.255889	0.0177732	0.719872	No	TNIK,TNRC6A,HIST1H2BN,TNRC6C,CDC27,ANAPC4,UBE2E1,UBN1	rs12446456,rs17787217,rs200991,rs2311441,rs34172651,rs34811474,rs6444974,rs7188873,rs78505871
R-HSA-1236977	Endosomal/Vacuolar pathway	Immune System	0.25937	0.0178243	0.727574	No	HLA-B	rs1625792
R-HSA-174437	Removal of the Flap Intermediate from the C-strand	Cell Cycle	0.25937	0.0178754	0.725495	No	WRN	rs16877794
R-HSA-196780	Biotin transport and metabolism	Metabolism	0.25937	0.0179265	0.723428	No	PC	rs9971487
R-HSA-2468052	Establishment of Sister Chromatid Cohesion	Cell Cycle	0.25937	0.0179775	0.721373	No	STAG1	rs9832813
R-HSA-2514853	Condensation of Prometaphase Chromosomes	Cell Cycle	0.25937	0.0180286	0.719329	No	NCAPG	rs11932971
R-HSA-351906	Apoptotic cleavage of cell adhesion proteins	Programmed Cell Death	0.25937	0.0180797	0.717297	No	DSP	rs2806225
R-HSA-376172	DSCAM interactions	Developmental Biology	0.25937	0.0181307	0.715277	No	DCC	rs1078459,rs10853627,rs11663156,rs13381096,rs4453579,rs4940227,rs62100775,rs6508220,rs7245004,rs8089865,rs9949444,rs9966005
R-HSA-400451	Free fatty acids regulate insulin secretion	Metabolism	0.25937	0.0181818	0.713267	No	PLCB1	rs7271421
R-HSA-5607763	CLEC7A (Dectin-1) induces NFAT activation	Immune System	0.25937	0.0182329	0.71127	No	PPP3R1	rs59663815
R-HSA-5625970	RHO GTPases activate KTN1	Signal Transduction	0.25937	0.018284	0.709283	No	RHOA	rs11716948,rs1987628
R-HSA-9020956	Interleukin-27 signaling	Immune System	0.25937	0.018335	0.707307	No	IL27	rs56354901
R-HSA-9614085	FOXO-mediated transcription	Gene expression (Transcription)	0.262002	0.0183861	0.7125	No	RBL2,FOXO6,FOXO3	rs10218712,rs3813498,rs4636447,rs72801843,rs8054299,rs9398173
R-HSA-3299685	Detoxification of Reactive Oxygen Species	Cellular responses to external stimuli	0.26264	0.0184372	0.712256	No	GPX7,NCF2	rs1047619,rs789182
R-HSA-75105	Fatty acyl-CoA biosynthesis	Metabolism	0.26264	0.0184883	0.710289	No	HACD3,ELOVL7	rs28457012,rs4700394
R-HSA-9029569	NR1H3 & NR1H2 regulate gene expression linked to cholesterol transport and efflux	Signal Transduction	0.26264	0.0185393	0.708332	No	TNRC6A,TNRC6C	rs2311441,rs34172651,rs7188873
R-HSA-69620	Cell Cycle Checkpoints	Cell Cycle	0.265336	0.0185904	0.713637	No	PAFAH1B1,PSMA5,WRN,TAOK1,HIST1H2BN,SEH1L,CDC27,YWHAE,ANAPC4,PHF20,UBE2E1	rs10858096,rs12938775,rs12946394,rs16877794,rs17787217,rs200991,rs2425161,rs34811474,rs75543711,rs78505871,rs9948681
R-HSA-2132295	MHC class II antigen presentation	Immune System	0.266357	0.0186415	0.714421	No	TUBA1C	rs11168936,rs11168951
R-HSA-9007101	Rab regulation of trafficking	Vesicle-mediated transport	0.266385	0.0186925	0.712543	No	YWHAE	rs75543711
R-HSA-6809371	Formation of the cornified envelope	Developmental Biology	0.267822	0.0187436	0.714435	No	DSP	rs2806225
R-HSA-1852241	Organelle biogenesis and maintenance	Organelle biogenesis and maintenance	0.268311	0.0187947	0.713795	No	GBF1,EXOC4,MEF2C,TUBA1C,CRTC3,PAFAH1B1,CEP72,YWHAE,CEP57,ALMS1,KIF17	rs10281827,rs10954428,rs11168936,rs11168951,rs11191270,rs12569006,rs12707116,rs12772375,rs12915189,rs12938775,rs17167170,rs2421552,rs35284403,rs4728302,rs4731992,rs502521,rs61104616,rs6949760,rs6949831,rs6950324,rs6972284,rs72845660,rs74553517,rs75543711,rs770463
R-HSA-5083635	Defective B3GALTL causes Peters-plus syndrome (PpS)	Disease	0.272695	0.0188458	0.723492	No	ADAMTS6,THSD7B	rs2558096,rs2710183,rs7708235
R-HSA-5689896	Ovarian tumor domain proteases	Metabolism of proteins	0.272695	0.0188968	0.721536	No	RHOA,APC	rs11716948,rs1987628,rs2952615
R-HSA-168273	Influenza Viral RNA Transcription and Replication	Disease	0.275388	0.0189479	0.726698	No	SEH1L	rs9948681
R-HSA-2871837	FCERI mediated NF-kB activation	Immune System	0.275388	0.018999	0.724744	No	PSMA5	rs10858096
R-HSA-190873	Gap junction degradation	Vesicle-mediated transport	0.279324	0.0190501	0.733132	No	MYO6	rs1280049
R-HSA-442720	CREB1 phosphorylation through the activation of Adenylate Cyclase	Neuronal System	0.279324	0.0191011	0.731172	No	PRKAR2A	rs13094900
R-HSA-879518	Transport of organic anions	Transport of small molecules	0.279324	0.0191522	0.729222	No	SLCO3A1	rs6496869
R-HSA-9673767	Signaling by PDGFRA transmembrane, juxtamembrane and kinase domain mutants	Disease	0.279324	0.0192033	0.727282	No	PIK3R2	rs62123615
R-HSA-9673770	Signaling by PDGFRA extracellular domain mutants	Disease	0.279324	0.0192543	0.725353	No	PIK3R2	rs62123615
R-HSA-5663220	RHO GTPases Activate Formins	Signal Transduction	0.281375	0.0193054	0.728746	No	PAFAH1B1,TUBA1C,TAOK1,RHOA,SEH1L,PFN2	rs11168936,rs11168951,rs11716948,rs12938775,rs12946394,rs1457546,rs1987628,rs9948681
R-HSA-2172127	DAP12 interactions	Immune System	0.282744	0.0193565	0.73036	No	HLA-B,PIK3R2	rs1625792,rs62123615
R-HSA-5173214	O-glycosylation of TSR domain-containing proteins	Metabolism of proteins	0.282744	0.0194076	0.728438	No	ADAMTS6,THSD7B	rs2558096,rs2710183,rs7708235
R-HSA-5628897	TP53 Regulates Metabolic Genes	Gene expression (Transcription)	0.29025	0.0194586	0.745813	No	TNRC6A,TNRC6C,YWHAE,LRPPRC	rs2311441,rs2955280,rs34172651,rs7188873,rs75543711
R-HSA-5689880	Ub-specific processing proteases	Metabolism of proteins	0.29219	0.0195097	0.748832	No	USP10,PSMA5,HIST1H2BN	rs10858096,rs200991,rs36008565
R-HSA-8853659	RET signaling	Developmental Biology	0.29278	0.0195608	0.748385	No	PIK3R2,DOK6	rs17793051,rs62123615
R-HSA-195253	Degradation of beta-catenin by the destruction complex	Signal Transduction	0.293027	0.0196118	0.747066	No	TLE3,APC,TCF7L2,PSMA5	rs10858096,rs11196234,rs2952615,rs36085856
R-HSA-174143	APC/C-mediated degradation of cell cycle proteins	Cell Cycle	0.295926	0.0196629	0.752498	No	CDC27,ANAPC4,UBE2E1,PSMA5	rs10858096,rs17787217,rs34811474,rs78505871
R-HSA-453276	Regulation of mitotic cell cycle	Cell Cycle	0.295926	0.019714	0.750548	No	PSMA5,CDC27,ANAPC4,UBE2E1	rs10858096,rs17787217,rs34811474,rs78505871
R-HSA-9018519	Estrogen-dependent gene expression	Signal Transduction	0.297269	0.0197651	0.752006	No	ERBB4,STAG1,TLE3,TNRC6A,HIST1H2BN,TNRC6C	rs200991,rs2311441,rs34172651,rs36085856,rs62183028,rs7188873,rs9832813
R-HSA-1358803	Downregulation of ERBB2:ERBB3 signaling	Signal Transduction	0.298742	0.0198161	0.753785	No	ERBB3	rs877636
R-HSA-1502540	Signaling by Activin	Signal Transduction	0.298742	0.0198672	0.751847	No	FOXH1	rs750472
R-HSA-1663150	The activation of arylsulfatases	Metabolism of proteins	0.298742	0.0199183	0.749919	No	ARSI	rs56950939
R-HSA-174414	Processive synthesis on the C-strand of the telomere	Cell Cycle	0.298742	0.0199694	0.748001	No	WRN	rs16877794
R-HSA-179812	GRB2 events in EGFR signaling	Signal Transduction	0.298742	0.0200204	0.746093	No	HBEGF	rs2074613
R-HSA-3270619	IRF3-mediated induction of type I IFN	Immune System	0.298742	0.0200715	0.744194	No	XRCC6	rs28741121
R-HSA-400511	Synthesis, secretion, and inactivation of Glucose-dependent Insulinotropic Polypeptide (GIP)	Metabolism of proteins	0.298742	0.0201226	0.742306	No	DPP4	rs2284871,rs6741949
R-HSA-68884	Mitotic Telophase/Cytokinesis	Cell Cycle	0.298742	0.0201736	0.740426	No	STAG1	rs9832813
R-HSA-75035	Chk1/Chk2(Cds1) mediated inactivation of Cyclin B:Cdk1 complex	Cell Cycle	0.298742	0.0202247	0.738557	No	YWHAE	rs75543711
R-HSA-68882	Mitotic Anaphase	Cell Cycle	0.300573	0.0202758	0.741212	No	STAG1,PSMA5,PAFAH1B1,TUBA1C,TAOK1,SEH1L,CDC27,ANAPC4,UBE2E1	rs10858096,rs11168936,rs11168951,rs12938775,rs12946394,rs17787217,rs34811474,rs78505871,rs9832813,rs9948681
R-HSA-2555396	Mitotic Metaphase and Anaphase	Cell Cycle	0.301634	0.0203269	0.741959	No	STAG1,TUBA1C,PAFAH1B1,TAOK1,SEH1L,CDC27,ANAPC4,UBE2E1,PSMA5	rs10858096,rs11168936,rs11168951,rs12938775,rs12946394,rs17787217,rs34811474,rs78505871,rs9832813,rs9948681
R-HSA-3560782	Diseases associated with glycosaminoglycan metabolism	Disease	0.302798	0.0203779	0.742955	No	ST3GAL3,EXT1	rs11577684,rs2168667,rs246776,rs4660749,rs6656457,rs7814022
R-HSA-8878171	Transcriptional regulation by RUNX1	Gene expression (Transcription)	0.303914	0.020429	0.74383	No	AUTS2,PBRM1,TNRC6A,PSMA5,ARID1B,TNRC6C,HIST1H2BN,LDB1,SPI1	rs10279237,rs10858096,rs11972637,rs12698891,rs13223152,rs2007481,rs200991,rs2030705,rs2311441,rs287883,rs3094893,rs3113281,rs34172651,rs4992357,rs61874768,rs7188873,rs9879090
R-HSA-69052	Switching of origins to a post-replicative state	DNA Replication;Cell Cycle	0.308663	0.0204801	0.753569	No	PSMA5,CDC27,ANAPC4,UBE2E1	rs10858096,rs17787217,rs34811474,rs78505871
R-HSA-3928662	EPHB-mediated forward signaling	Developmental Biology	0.312791	0.0205312	0.761747	No	KALRN,RHOA	rs11716948,rs1987628,rs9856289
R-HSA-419037	NCAM1 interactions	Developmental Biology	0.312791	0.0205822	0.759857	No	NCAM1,CACNA1I	rs11214475,rs5750853,rs5757730
R-HSA-199977	ER to Golgi Anterograde Transport	Metabolism of proteins;Vesicle-mediated transport	0.31495	0.0206333	0.763208	No	NSF,GBF1,TUBA1C,GRIA1,GOSR1,COG5	rs10512432,rs11168936,rs11168951,rs11191270,rs12154818,rs12772375,rs17698176,rs199460,rs35937770,rs3792766,rs72845660
R-HSA-5625740	RHO GTPases activate PKNs	Signal Transduction	0.315664	0.0206844	0.76305	No	HIST1H2BN,RHOA,MYH11,YWHAE	rs11716948,rs17214007,rs1987628,rs200991,rs75543711
R-HSA-162594	Early Phase of HIV Life Cycle	Disease	0.317638	0.0207354	0.76593	No	XRCC6	rs28741121
R-HSA-170670	Adenylate cyclase inhibitory pathway	Signal Transduction;Neuronal System	0.317638	0.0207865	0.764048	No	ADCY2	rs17826816
R-HSA-180336	SHC1 events in EGFR signaling	Signal Transduction	0.317638	0.0208376	0.762175	No	HBEGF	rs2074613
R-HSA-189483	Heme degradation	Metabolism	0.317638	0.0208887	0.760312	No	ABCC2	rs4148398
R-HSA-3296469	Defects in cobalamin (B12) metabolism	Disease	0.317638	0.0209397	0.758458	No	MMACHC	rs12042903
R-HSA-3656237	Defective EXT2 causes exostoses 2	Disease	0.317638	0.0209908	0.756612	No	EXT1	rs2168667,rs7814022
R-HSA-3656253	Defective EXT1 causes exostoses 1, TRPS2 and CHDS	Disease	0.317638	0.0210419	0.754776	No	EXT1	rs2168667,rs7814022
R-HSA-399955	SEMA3A-Plexin repulsion signaling by inhibiting Integrin adhesion	Developmental Biology	0.317638	0.021093	0.752948	No	PLXNA2	rs12030888
R-HSA-418885	DCC mediated attractive signaling	Developmental Biology	0.317638	0.021144	0.751129	No	DCC	rs1078459,rs10853627,rs11663156,rs13381096,rs4453579,rs4940227,rs62100775,rs6508220,rs7245004,rs8089865,rs9949444,rs9966005
R-HSA-4839735	AXIN mutants destabilize the destruction complex, activating WNT signaling	Disease	0.317638	0.0211951	0.74932	No	APC	rs2952615
R-HSA-4839744	truncated APC mutants destabilize the destruction complex	Disease	0.317638	0.0212462	0.747518	No	APC	rs2952615
R-HSA-4839748	AMER1 mutants destabilize the destruction complex	Disease	0.317638	0.0212972	0.745726	No	APC	rs2952615
R-HSA-5467337	APC truncation mutants have impaired AXIN binding	Disease	0.317638	0.0213483	0.743942	No	APC	rs2952615
R-HSA-5467340	AXIN missense mutants destabilize the destruction complex	Disease	0.317638	0.0213994	0.742166	No	APC	rs2952615
R-HSA-5467348	Truncations of AMER1 destabilize the destruction complex	Disease	0.317638	0.0214505	0.740399	No	APC	rs2952615
R-HSA-6804759	Regulation of TP53 Activity through Association with Co-factors	Gene expression (Transcription)	0.317638	0.0215015	0.73864	No	PHF20	rs2425161
R-HSA-8849471	PTK6 Regulates RHO GTPases, RAS GTPase and MAP kinases	Signal Transduction	0.317638	0.0215526	0.73689	No	RHOA	rs11716948,rs1987628
R-HSA-1296072	Voltage gated Potassium channels	Neuronal System	0.322753	0.0216037	0.746986	No	KCNB1,KCNC2	rs12424549,rs237484,rs237706,rs237727,rs936414
R-HSA-432040	Vasopressin regulates renal water homeostasis via Aquaporins	Transport of small molecules	0.322753	0.0216547	0.745224	No	ADCY2,PRKAR2A	rs13094900,rs17826816
R-HSA-8955332	Carboxyterminal post-translational modifications of tubulin	Metabolism of proteins	0.322753	0.0217058	0.743471	No	AGBL4,TUBA1C	rs1079130,rs11168936,rs11168951,rs4926814
R-HSA-392499	Metabolism of proteins	Metabolism of proteins	0.323562	0.0217569	0.743585	No	KLHL2,USP10,NEGR1,PSMA5,NSF,GBF1,EXOC4,ARFGEF2,STAG1,DCAF5,ST3GAL3,RORA,BTBD1,ADAMTS6,TUBA1C,GMDS,DPP4,WRN,CKAP4,HIST1H2BN,MRPL33,AGBL4,CCT7,GRIA1,MGAT3,TUSC3,NTNG2,RHOA,CALU,SEH1L,APC,GOSR1,SATB2,B4GALT2,ARSI,LARGE1,THRB,CDH2,TCF7L2,COG5,THSD7B,PPA2,MAN2A1,SCG3,UBE2E1,WRAP53,CNTN5,CAMKMT	rs10281827,rs1043595,rs10512432,rs1079130,rs10858096,rs10954428,rs11083241,rs1115535,rs11158785,rs11168936,rs11168951,rs11191270,rs11196234,rs11218881,rs11577684,rs11686001,rs11716948,rs12128707,rs12154818,rs12485060,rs12564885,rs12707116,rs12772375,rs1349265,rs1438660,rs1486091,rs1620977,rs16877794,rs17167170,rs17589603,rs17698176,rs17787217,rs1870676,rs1987628,rs199460,rs200991,rs2284871,rs2303…
R-HSA-390466	Chaperonin-mediated protein folding	Metabolism of proteins	0.330786	0.021808	0.758406	No	ARFGEF2,TUBA1C,CCT7,WRAP53	rs1115535,rs11168936,rs11168951,rs2303907,rs6019537,rs7640
R-HSA-983705	Signaling by the B Cell Receptor (BCR)	Immune System	0.331859	0.021859	0.759089	No	PPP3R1,PSMA5	rs10858096,rs59663815
R-HSA-109704	PI3K Cascade	Signal Transduction;Immune System	0.332679	0.0219101	0.759191	No	TRIB3,PIK3R2	rs6051520,rs62123615
R-HSA-180786	Extension of Telomeres	Cell Cycle	0.332679	0.0219612	0.757425	No	WRN,WRAP53	rs16877794,rs7640
R-HSA-425397	Transport of vitamins, nucleosides, and related molecules	Transport of small molecules	0.332679	0.0220123	0.755668	No	SLCO3A1,SLC35D2	rs10990570,rs6496869
R-HSA-9010553	Regulation of expression of SLITs and ROBOs	Developmental Biology	0.335462	0.0220633	0.760225	No	PSMA5,LDB1	rs10858096,rs61874768
R-HSA-2032785	YAP1- and WWTR1 (TAZ)-stimulated gene expression	Gene expression (Transcription)	0.336027	0.0221144	0.759747	No	TEAD1	rs2099744,rs3890065
R-HSA-3772470	Negative regulation of TCF-dependent signaling by WNT ligand antagonists	Signal Transduction	0.336027	0.0221655	0.757996	No	WNT4	rs7526484
R-HSA-4839743	phosphorylation site mutants of CTNNB1 are not targeted to the proteasome by the destruction complex	Disease	0.336027	0.0222165	0.756254	No	APC	rs2952615
R-HSA-5339716	Misspliced GSK3beta mutants stabilize beta-catenin	Disease	0.336027	0.0222676	0.754519	No	APC	rs2952615
R-HSA-5358747	S33 mutants of beta-catenin aren't phosphorylated	Disease	0.336027	0.0223187	0.752793	No	APC	rs2952615
R-HSA-5358749	S37 mutants of beta-catenin aren't phosphorylated	Disease	0.336027	0.0223698	0.751074	No	APC	rs2952615
R-HSA-5358751	S45 mutants of beta-catenin aren't phosphorylated	Disease	0.336027	0.0224208	0.749363	No	APC	rs2952615
R-HSA-5358752	T41 mutants of beta-catenin aren't phosphorylated	Disease	0.336027	0.0224719	0.74766	No	APC	rs2952615
R-HSA-8866910	TFAP2 (AP-2) family regulates transcription of growth factors and their receptors	Gene expression (Transcription)	0.336027	0.022523	0.745965	No	KIT	rs2237014
R-HSA-9648895	Response of EIF2AK1 (HRI) to heme deficiency	Cellular responses to external stimuli	0.336027	0.0225741	0.744277	No	TRIB3	rs6051520
R-HSA-975577	N-Glycan antennae elongation	Metabolism of proteins	0.336027	0.0226251	0.742597	No	B4GALT2	rs2993619
R-HSA-382551	Transport of small molecules	Transport of small molecules	0.341572	0.0226762	0.753151	No	PSMA5,SLC39A8,ADCY2,SLCO3A1,LMF1,TUSC3,PRKAR2A,SLC35D2,ATP6V1G2,ABCC2,LRRC8D,ABCB9,ERLIN1,SLC4A10,CLCN2	rs10858096,rs10990570,rs12091709,rs13094900,rs13105581,rs1408579,rs17032400,rs17826816,rs233811,rs3751667,rs4148398,rs4275659,rs4500960,rs62327949,rs6496869,rs73189617,rs7830913,rs9267488
R-HSA-1236975	Antigen processing-Cross presentation	Immune System	0.342998	0.0227273	0.754596	No	HLA-B,NCF2,PSMA5,MRC2	rs10858096,rs1625792,rs2429403,rs789182
R-HSA-6811434	COPI-dependent Golgi-to-ER retrograde traffic	Vesicle-mediated transport	0.347217	0.0227783	0.762165	No	NSF,GBF1,TUBA1C,KIF16B	rs11168936,rs11168951,rs11191270,rs12480324,rs12772375,rs17698176,rs199460,rs35937770,rs72845660
R-HSA-1362300	Transcription of E2F targets under negative control by p107 (RBL1) and p130 (RBL2) in complex with HDAC1	Cell Cycle	0.353923	0.0228294	0.775147	No	RBL2	rs72801843,rs8054299
R-HSA-171319	Telomere Extension By Telomerase	Cell Cycle	0.353923	0.0228805	0.773417	No	WRAP53	rs7640
R-HSA-1834941	STING mediated induction of host immune responses	Immune System	0.353923	0.0229316	0.771694	No	XRCC6	rs28741121
R-HSA-2173791	TGF-beta receptor signaling in EMT (epithelial to mesenchymal transition)	Signal Transduction	0.353923	0.0229826	0.769979	No	RHOA	rs11716948,rs1987628
R-HSA-399954	Sema3A PAK dependent Axon repulsion	Developmental Biology	0.353923	0.0230337	0.768272	No	PLXNA2	rs12030888
R-HSA-399956	CRMPs in Sema3A signaling	Developmental Biology	0.353923	0.0230848	0.766572	No	PLXNA2	rs12030888
R-HSA-9614657	FOXO-mediated transcription of cell death genes	Gene expression (Transcription)	0.353923	0.0231359	0.76488	No	FOXO3	rs3813498,rs9398173
R-HSA-1296071	Potassium Channels	Neuronal System	0.360272	0.0231869	0.776886	No	KCNB1,KCNC2,KCNJ6,KCNJ3	rs12424549,rs1445653,rs2154556,rs237484,rs237706,rs237727,rs62170823,rs936414
R-HSA-382556	ABC-family proteins mediated transport	Transport of small molecules	0.360272	0.023238	0.775179	No	PSMA5,ABCC2,ABCB9,ERLIN1	rs10858096,rs1408579,rs4148398,rs4275659
R-HSA-391251	Protein folding	Metabolism of proteins	0.360272	0.0232891	0.773479	No	ARFGEF2,TUBA1C,CCT7,WRAP53	rs1115535,rs11168936,rs11168951,rs2303907,rs6019537,rs7640
R-HSA-9024446	NR1H2 and NR1H3-mediated signaling	Signal Transduction	0.362185	0.0233401	0.775884	No	TNRC6A,TNRC6C	rs2311441,rs34172651,rs7188873
R-HSA-5688426	Deubiquitination	Metabolism of proteins	0.362704	0.0233912	0.7753	No	USP10,PSMA5,HIST1H2BN,RHOA,APC	rs10858096,rs11716948,rs1987628,rs200991,rs2952615,rs36008565
R-HSA-983168	Antigen processing: Ubiquitination & Proteasome degradation	Immune System	0.367256	0.0234423	0.783319	No	KLHL2,RNF182,BTBD1,UBE2E2,PSMA5,TRAIP,CDC27,HERC3,ANAPC4,RNF4,UBE2E1	rs10858096,rs10865959,rs17787217,rs280151,rs3017917,rs34811474,rs4858496,rs59357103,rs7177462,rs73207312,rs7699872,rs78505871,rs9862557
R-HSA-180292	GAB1 signalosome	Signal Transduction	0.371337	0.0234934	0.790302	No	HBEGF	rs2074613
R-HSA-1810476	RIP-mediated NFkB activation via ZBP1	Immune System	0.371337	0.0235444	0.788588	No	NKIRAS1	rs7633520,rs9815334
R-HSA-196299	Beta-catenin phosphorylation cascade	Signal Transduction	0.371337	0.0235955	0.786881	No	APC	rs2952615
R-HSA-199220	Vitamin B5 (pantothenate) metabolism	Metabolism	0.371337	0.0236466	0.785181	No	ENPP3	rs7766061
R-HSA-2559584	Formation of Senescence-Associated Heterochromatin Foci (SAHF)	Cellular responses to external stimuli	0.371337	0.0236977	0.783489	No	UBN1	rs12446456
R-HSA-264642	Acetylcholine Neurotransmitter Release Cycle	Neuronal System	0.371337	0.0237487	0.781804	No	SYT1	rs10746056,rs1732664,rs6539284
R-HSA-435354	Zinc transporters	Transport of small molecules	0.371337	0.0237998	0.780126	No	SLC39A8	rs13105581,rs17032400,rs233811,rs62327949
R-HSA-8876725	Protein methylation	Metabolism of proteins	0.371337	0.0238509	0.778456	No	CAMKMT	rs698796
R-HSA-112399	IRS-mediated signalling	Signal Transduction	0.371915	0.0239019	0.778002	No	TRIB3,PIK3R2	rs6051520,rs62123615
R-HSA-1483249	Inositol phosphate metabolism	Metabolism	0.371915	0.023953	0.776343	No	PLCB1,IP6K1	rs7271421,rs7618519
R-HSA-418597	G alpha (z) signalling events	Signal Transduction	0.371915	0.0240041	0.774691	No	ADCY2,PRKCE	rs17826816,rs72874349
R-HSA-5250941	Negative epigenetic regulation of rRNA expression	Gene expression (Transcription)	0.373753	0.0240552	0.776867	No	HIST1H2BN	rs200991
R-HSA-977225	Amyloid fiber formation	Metabolism of proteins	0.373753	0.0241062	0.775221	No	HIST1H2BN	rs200991
R-HSA-2672351	Stimuli-sensing channels	Transport of small molecules	0.373797	0.0241573	0.773673	No	CLCN2	rs73189617
R-HSA-425393	Transport of inorganic cations/anions and amino acids/oligopeptides	Transport of small molecules	0.373797	0.0242084	0.772041	No	SLC4A10	rs4500960
R-HSA-156580	Phase II - Conjugation of compounds	Metabolism	0.373836	0.0242594	0.770496	No	SULT1A1	rs11648192,rs2925635,rs750155
R-HSA-166658	Complement cascade	Immune System	0.376865	0.0243105	0.775107	No	CPN1	rs11596211
R-HSA-388396	GPCR downstream signalling	Signal Transduction	0.378765	0.0243616	0.777381	No	PPP3R1,REEP5,ADCY2,KALRN,PREX1,ARHGEF11,PDE1C,RHOA,PRKAR2A,PLCB1,TIAM2,REEP3,OR5V1,DGKZ,HBEGF,PDE4D,HCRTR1,PIK3R2,PRKCE,OPRL1,NGEF,FGD4,NET1,CAMKMT,GRK6	rs10236197,rs10798879,rs11253170,rs11716948,rs11751128,rs11812934,rs12106028,rs13094900,rs151980,rs17826816,rs1987628,rs2074613,rs2208590,rs2275200,rs2651374,rs2731664,rs34426618,rs59663815,rs6066861,rs62123615,rs698796,rs7271421,rs72874349,rs73102769,rs745086,rs7936413,rs9257802,rs9856289
R-HSA-927802	Nonsense-Mediated Decay (NMD)	Metabolism of RNA	0.378788	0.0244127	0.775802	No	SMG7	rs2794619,rs789182
R-HSA-9664407	Parasite infection	Disease	0.378788	0.0244637	0.774183	No	BAIAP2	rs4969374
R-HSA-9664417	Leishmania phagocytosis	Disease	0.378788	0.0245148	0.77257	No	BAIAP2	rs4969374
R-HSA-9664422	FCGR3A-mediated phagocytosis	Disease	0.378788	0.0245659	0.770964	No	BAIAP2	rs4969374
R-HSA-975957	Nonsense Mediated Decay (NMD) enhanced by the Exon Junction Complex (EJC)	Metabolism of RNA	0.378788	0.024617	0.769364	No	SMG7	rs2794619,rs789182
R-HSA-69275	G2/M Transition	Cell Cycle	0.379241	0.024668	0.768689	No	CEP72,PAFAH1B1,PSMA5,TUBA1C,CEP57,YWHAE,ALMS1	rs10858096,rs11168936,rs11168951,rs12938775,rs2421552,rs502521,rs74553517,rs75543711
R-HSA-2029482	Regulation of actin dynamics for phagocytic cup formation	Immune System	0.381139	0.0247191	0.77094	No	BAIAP2	rs4969374
R-HSA-190828	Gap junction trafficking	Vesicle-mediated transport	0.381585	0.0247702	0.770251	No	MYO6,TUBA1C	rs11168936,rs11168951,rs1280049
R-HSA-6799198	Complex I biogenesis	Metabolism	0.381585	0.0248212	0.768666	No	NDUFA2,NDUFAF2	rs12518792,rs778591
R-HSA-1368082	RORA activates gene expression	Circadian Clock	0.388284	0.0248723	0.780554	No	RORA	rs4775367
R-HSA-1660514	Synthesis of PIPs at the Golgi membrane	Metabolism	0.388284	0.0249234	0.778955	No	VAC14	rs4985368,rs7196032
R-HSA-181429	Serotonin Neurotransmitter Release Cycle	Neuronal System	0.388284	0.0249745	0.777362	No	SYT1	rs10746056,rs1732664,rs6539284
R-HSA-181430	Norepinephrine Neurotransmitter Release Cycle	Neuronal System	0.388284	0.0250255	0.775776	No	SYT1	rs10746056,rs1732664,rs6539284
R-HSA-1912420	Pre-NOTCH Processing in Golgi	Signal Transduction	0.388284	0.0250766	0.774196	No	ST3GAL3	rs11577684,rs246776,rs4660749,rs6656457
R-HSA-210993	Tie2 Signaling	Hemostasis	0.388284	0.0251277	0.772622	No	PIK3R2	rs62123615
R-HSA-5635838	Activation of SMO	Signal Transduction	0.388284	0.0251788	0.771055	No	PTCH1	rs28620532
R-HSA-6804114	TP53 Regulates Transcription of Genes Involved in G2 Cell Cycle Arrest	Gene expression (Transcription)	0.388284	0.0252298	0.769494	No	RBL2	rs72801843,rs8054299
R-HSA-74259	Purine catabolism	Metabolism	0.388284	0.0252809	0.767939	No	GDA	rs11143173
R-HSA-881907	Gastrin-CREB signalling pathway via PKC and MAPK	Signal Transduction	0.388284	0.025332	0.766391	No	HBEGF	rs2074613
R-HSA-9022699	MECP2 regulates neuronal receptors and channels	Gene expression (Transcription)	0.388284	0.025383	0.764849	No	GRIN2A	rs72774059,rs837705
R-HSA-9037629	Lewis blood group biosynthesis	Metabolism	0.388284	0.0254341	0.763313	No	ST3GAL3	rs11577684,rs246776,rs4660749,rs6656457
R-HSA-73894	DNA Repair	DNA Repair	0.389593	0.0254852	0.764352	No	USP10,WRN,XRCC6,HIST1H2BN,MUTYH,RNF4	rs16877794,rs200991,rs28741121,rs3219489,rs36008565,rs73207312
R-HSA-1236978	Cross-presentation of soluble exogenous antigens (endosomes)	Immune System	0.391192	0.0255363	0.765954	No	PSMA5,MRC2	rs10858096,rs2429403
R-HSA-2500257	Resolution of Sister Chromatid Cohesion	Cell Cycle	0.394476	0.0255873	0.770842	No	STAG1,TUBA1C,PAFAH1B1,TAOK1,SEH1L	rs11168936,rs11168951,rs12938775,rs12946394,rs9832813,rs9948681
R-HSA-1483206	Glycerophospholipid biosynthesis	Metabolism	0.398706	0.0256384	0.777556	No	PITPNM3,CPNE1,PITPNM2,GPD2,AGK	rs1727307,rs297578,rs297595,rs4632970,rs4796330,rs78084033
R-HSA-157858	Gap junction trafficking and regulation	Vesicle-mediated transport	0.400731	0.0256895	0.779952	No	TUBA1C,MYO6	rs11168936,rs11168951,rs1280049
R-HSA-5620920	Cargo trafficking to the periciliary membrane	Organelle biogenesis and maintenance	0.400731	0.0257406	0.778404	No	GBF1,EXOC4	rs10281827,rs10954428,rs11191270,rs12707116,rs12772375,rs17167170,rs35284403,rs4728302,rs4731992,rs6949760,rs6949831,rs6950324,rs6972284,rs72845660
R-HSA-1362277	Transcription of E2F targets under negative control by DREAM complex	Cell Cycle	0.404775	0.0257916	0.784702	No	RBL2	rs72801843,rs8054299
R-HSA-8963889	Assembly of active LPL and LIPC lipase complexes	Transport of small molecules	0.404775	0.0258427	0.783152	No	LMF1	rs3751667
R-HSA-166520	Signaling by NTRKs	Signal Transduction	0.413272	0.0258938	0.798014	No	MEF2C,NTRK3,RHOA,PTPRO,PIK3R2	rs10846167,rs11056556,rs11716948,rs1318878,rs1369429,rs1987628,rs3784441,rs55754731,rs61104616,rs62123615,rs770463
R-HSA-8856688	Golgi-to-ER retrograde transport	Vesicle-mediated transport	0.413272	0.0259448	0.796443	No	GBF1,NSF,PAFAH1B1,TUBA1C,KIF16B	rs11168936,rs11168951,rs11191270,rs12480324,rs12772375,rs12938775,rs17698176,rs199460,rs35937770,rs72845660
R-HSA-190840	Microtubule-dependent trafficking of connexons from Golgi to the plasma membrane	Vesicle-mediated transport	0.420823	0.0259959	0.809402	No	TUBA1C	rs11168936,rs11168951
R-HSA-2028269	Signaling by Hippo	Signal Transduction	0.420823	0.026047	0.807815	No	YWHAE	rs75543711
R-HSA-418217	G beta:gamma signalling through PLC beta	Signal Transduction	0.420823	0.0260981	0.806234	No	PLCB1	rs7271421
R-HSA-8876384	Listeria monocytogenes entry into host cells	Disease	0.420823	0.0261491	0.80466	No	CTNND1	rs3781885
R-HSA-9671555	Signaling by PDGFR in disease	Disease	0.420823	0.0262002	0.803091	No	PIK3R2	rs62123615
R-HSA-5576891	Cardiac conduction	Muscle contraction	0.421506	0.0262513	0.80283	No	CACNA2D2,CACNA2D3,CACNA2D4,CACNG7,SCN2A	rs11061991,rs13319916,rs1446577,rs1540293,rs4485754,rs678916
R-HSA-425407	SLC-mediated transmembrane transport	Transport of small molecules	0.42434	0.0263023	0.806658	No	SLC39A8,SLCO3A1,SLC35D2,SLC4A10	rs10990570,rs13105581,rs17032400,rs233811,rs4500960,rs62327949,rs6496869
R-HSA-6807070	PTEN Regulation	Signal Transduction	0.427311	0.0263534	0.810732	No	GATAD2B,PSMA5,TNRC6A,TNRC6C,WWP2	rs10858096,rs112780312,rs2173714,rs2311441,rs34172651,rs7188873
R-HSA-1650814	Collagen biosynthesis and modifying enzymes	Extracellular matrix organization	0.429144	0.0264045	0.812634	No	COL11A1,COL16A1,COL25A1	rs10914462,rs2376280,rs4949460,rs7522293,rs9991319
R-HSA-3214847	HATs acetylate histones	Chromatin organization	0.430302	0.0264556	0.813254	No	HIST1H2BN,ELP6,SGF29,KANSL1,PHF20	rs10775404,rs13059519,rs193628,rs200991,rs2425161,rs497523
R-HSA-3906995	Diseases associated with O-glycosylation of proteins	Disease	0.432153	0.0265066	0.815179	No	ADAMTS6,LARGE1,THSD7B	rs12485060,rs2558096,rs2710183,rs7708235
R-HSA-418594	G alpha (i) signalling events	Signal Transduction	0.4355	0.0265577	0.819912	No	PPP3R1,ADCY2,PDE1C,PRKAR2A,PLCB1,PDE4D,OPRL1,CAMKMT	rs10236197,rs12106028,rs13094900,rs17826816,rs34426618,rs59663815,rs698796,rs7271421
R-HSA-1606322	ZBP1(DAI) mediated induction of type I IFNs	Immune System	0.43644	0.0266088	0.820105	No	NKIRAS1	rs7633520,rs9815334
R-HSA-190872	Transport of connexons to the plasma membrane	Vesicle-mediated transport	0.43644	0.0266599	0.818534	No	TUBA1C	rs11168936,rs11168951
R-HSA-196741	Cobalamin (Cbl, vitamin B12) transport and metabolism	Metabolism	0.43644	0.0267109	0.816969	No	MMACHC	rs12042903
R-HSA-379726	Mitochondrial tRNA aminoacylation	Metabolism of proteins	0.43644	0.026762	0.81541	No	PPA2	rs2636699,rs9992793
R-HSA-445144	Signal transduction by L1	Developmental Biology	0.43644	0.0268131	0.813857	No	NCAM1	rs11214475
R-HSA-4641263	Regulation of FZD by ubiquitination	Signal Transduction	0.43644	0.0268641	0.812309	No	RNF43	rs8070135
R-HSA-500657	Presynaptic function of Kainate receptors	Neuronal System	0.43644	0.0269152	0.810768	No	PLCB1	rs7271421
R-HSA-70895	Branched-chain amino acid catabolism	Metabolism	0.43644	0.0269663	0.809233	No	IVD	rs2289328
R-HSA-9033658	Blood group systems biosynthesis	Metabolism	0.43644	0.0270174	0.807703	No	ST3GAL3	rs11577684,rs246776,rs4660749,rs6656457
R-HSA-9607240	FLT3 Signaling	Immune System	0.439489	0.0270684	0.811811	No	ERBB4,KIT,TRIB3,PSMA5,BRAP,ERBB3,HBEGF,PIK3R2,NCAM1	rs10858096,rs11214475,rs2074613,rs2237014,rs6051520,rs62123615,rs62183028,rs847895,rs877636
R-HSA-3781865	Diseases of glycosylation	Disease	0.439606	0.0271195	0.810498	No	ST3GAL3,ADAMTS6,EXT1,LARGE1,THSD7B	rs11577684,rs12485060,rs2168667,rs246776,rs2558096,rs2710183,rs4660749,rs6656457,rs7708235,rs7814022
R-HSA-453279	Mitotic G1 phase and G1/S transition	Cell Cycle	0.443804	0.0271706	0.816699	No	PSMA5,RBL2	rs10858096,rs72801843,rs8054299
R-HSA-1445148	Translocation of SLC2A4 (GLUT4) to the plasma membrane	Vesicle-mediated transport	0.44549	0.0272217	0.818264	No	EXOC4,TUBA1C,YWHAE	rs10281827,rs10954428,rs11168936,rs11168951,rs12707116,rs17167170,rs35284403,rs4728302,rs4731992,rs6949760,rs6949831,rs6950324,rs6972284,rs75543711
R-HSA-6802957	Oncogenic MAPK signaling	Disease	0.44549	0.0272727	0.816732	No	SND1,BRAP,AGK	rs12536253,rs17718395,rs3757771,rs3808093,rs4632970,rs78066960,rs847895
R-HSA-198753	ERK/MAPK targets	Signal Transduction;Immune System	0.451638	0.0273238	0.826455	No	MEF2C	rs61104616,rs770463
R-HSA-5205685	Pink/Parkin Mediated Mitophagy	Autophagy	0.451638	0.0273749	0.824913	No	TOMM40	rs10119
R-HSA-71403	Citric acid cycle (TCA cycle)	Metabolism	0.451638	0.0274259	0.823377	No	SUCLA2	rs7998721
R-HSA-912631	Regulation of signaling by CBL	Immune System	0.451638	0.027477	0.821847	No	PIK3R2	rs62123615
R-HSA-9613829	Chaperone Mediated Autophagy	Autophagy	0.451638	0.0275281	0.820322	No	GFAP	rs2289681
R-HSA-1430728	Metabolism	Metabolism	0.452369	0.0275792	0.820128	No	ST3GAL3,ADCY2,CACNA2D2,CACNA1E,SREBF2,TRIB3,RORA,HACD3,PITPNM3,SULT1A1,PRKD1,IVD,ENPP3,SEH1L,NDUFA2,MTMR4,RBKS,CPNE1,VAC14,EXT1,PRKAR2A,AK5,PLCB1,MED27,NMNAT2,PITPNM2,PCK2,TIAM2,LRPPRC,KCNB1,SLC35D2,GPD2,MTMR2,PIK3R2,B4GALT2,SUCLA2,KCNC2,PC,ARSI,MMACHC,ABCC2,PM20D1,IP6K1,NDUFAF2,AGK,PPA2,PSMA5,PIP5K1B,DERA,GDA,ELOVL7	rs10858096,rs10873947,rs10901115,rs10911301,rs10990570,rs11143173,rs11143636,rs11577684,rs11648192,rs11686001,rs11751128,rs12042903,rs12170228,rs12368628,rs12424549,rs12518792,rs12686613,rs12748895,rs13094900,rs1540293,rs1727307,rs1772143,rs17826816,rs199928,rs2071586,rs2168667,rs2267442,rs2289328,rs2302190,rs2333604,rs237484,rs237706,rs237727,rs246776,rs2636699,rs28457012,rs28645341,rs2925635,rs…
R-HSA-69242	S Phase	Cell Cycle	0.453618	0.0276302	0.820872	No	RBL2,STAG1,PSMA5,CDC27,ANAPC4,UBE2E1	rs10858096,rs17787217,rs34811474,rs72801843,rs78505871,rs8054299,rs9832813
R-HSA-9009391	Extra-nuclear estrogen signaling	Signal Transduction	0.456691	0.0276813	0.824909	No	FOXO3,HBEGF,PIK3R2	rs2074613,rs3813498,rs62123615,rs9398173
R-HSA-983231	Factors involved in megakaryocyte development and platelet production	Hemostasis	0.464114	0.0277324	0.836773	No	TUBA1C,PRKAR2A,JMJD1C,KIF16B,DOCK2,SH2B3	rs10761733,rs11168936,rs11168951,rs12480324,rs13094900,rs2393967,rs6860963,rs7296313,rs7924036
R-HSA-3108214	SUMOylation of DNA damage response and repair proteins	Metabolism of proteins	0.464645	0.0277835	0.83619	No	STAG1,WRN,SEH1L	rs16877794,rs9832813,rs9948681
R-HSA-5619084	ABC transporter disorders	Disease	0.464645	0.0278345	0.834656	No	PSMA5,ABCC2,ERLIN1	rs10858096,rs1408579,rs4148398
R-HSA-167242	Abortive elongation of HIV-1 transcript in the absence of Tat	Disease	0.466427	0.0278856	0.836322	No	SUPT4H1	rs757485
R-HSA-373753	Nephrin family interactions	Cell-Cell communication	0.466427	0.0279367	0.834793	No	PIK3R2	rs62123615
R-HSA-73980	RNA Polymerase III Transcription Termination	Gene expression (Transcription)	0.466427	0.0279877	0.83327	No	NFIX	rs4926172
R-HSA-977068	Termination of O-glycan biosynthesis	Metabolism of proteins	0.466427	0.0280388	0.831752	No	ST3GAL3	rs11577684,rs246776,rs4660749,rs6656457
R-HSA-74752	Signaling by Insulin receptor	Signal Transduction	0.468752	0.0280899	0.834379	No	TRIB3,ATP6V1G2,PIK3R2	rs6051520,rs62123615,rs9267488
R-HSA-156584	Cytosolic sulfonation of small molecules	Metabolism	0.480818	0.028141	0.854303	No	SULT1A1	rs11648192,rs2925635,rs750155
R-HSA-163560	Triglyceride catabolism	Metabolism	0.480818	0.028192	0.852755	No	GPD2	rs297578,rs297595
R-HSA-389977	Post-chaperonin tubulin folding pathway	Metabolism of proteins	0.480818	0.0282431	0.851213	No	TUBA1C	rs11168936,rs11168951
R-HSA-5668599	RHO GTPases Activate NADPH Oxidases	Signal Transduction	0.480818	0.0282942	0.849677	No	NCF2	rs789182
R-HSA-8940973	RUNX2 regulates osteoblast differentiation	Gene expression (Transcription)	0.480818	0.0283453	0.848146	No	SATB2	rs3828186
R-HSA-933542	TRAF6 mediated NF-kB activation	Immune System	0.480818	0.0283963	0.84662	No	NKIRAS1	rs7633520,rs9815334
R-HSA-1169410	Antiviral mechanism by IFN-stimulated genes	Immune System	0.48593	0.0284474	0.854085	No	SEH1L,PDE12,UBE2E1	rs17787217,rs7618684,rs9948681
R-HSA-3108232	SUMO E3 ligases SUMOylate target proteins	Metabolism of proteins	0.491127	0.0284985	0.861673	No	STAG1,RORA,WRN,SEH1L,SATB2,THRB	rs1349265,rs16877794,rs3828186,rs4775367,rs9832813,rs9948681
R-HSA-2454202	Fc epsilon receptor (FCERI) signaling	Immune System	0.493291	0.0285495	0.863921	No	PPP3R1,PIK3R2,PSMA5	rs10858096,rs59663815,rs62123615
R-HSA-1643713	Signaling by EGFR in Cancer	Disease	0.494823	0.0286006	0.865057	No	HBEGF	rs2074613
R-HSA-392451	G beta:gamma signalling through PI3Kgamma	Signal Transduction	0.494823	0.0286517	0.863515	No	RHOA	rs11716948,rs1987628
R-HSA-429947	Deadenylation of mRNA	Metabolism of RNA	0.494823	0.0287028	0.861978	No	TUT4	rs144781018
R-HSA-9013507	NOTCH3 Activation and Transmission of Signal to the Nucleus	Signal Transduction	0.494823	0.0287538	0.860447	No	WWP2	rs2173714
R-HSA-983170	Antigen Presentation: Folding, assembly and peptide loading of class I MHC	Immune System	0.494823	0.0288049	0.858921	No	HLA-B	rs1625792
R-HSA-381340	Transcriptional regulation of white adipocyte differentiation	Developmental Biology	0.494906	0.028856	0.857545	No	SREBF2,MED27,ZNF638	rs10901115,rs12170228,rs12477570,rs2058898,rs2267442,rs2419075
R-HSA-453274	Mitotic G2-G2/M phases	Cell Cycle	0.502194	0.028907	0.868636	No	PSMA5,PAFAH1B1,CEP72,TUBA1C,YWHAE,CEP57,ALMS1	rs10858096,rs11168936,rs11168951,rs12938775,rs2421552,rs502521,rs74553517,rs75543711
R-HSA-913531	Interferon Signaling	Immune System	0.502194	0.0289581	0.867104	No	ADAR,TRIM31,HLA-B,SEH1L,PDE12,NCAM1,UBE2E1	rs11214475,rs1625792,rs17787217,rs2517664,rs3738030,rs7618684,rs9948681
R-HSA-1855204	Synthesis of IP3 and IP4 in the cytosol	Metabolism	0.508451	0.0290092	0.876362	No	PLCB1	rs7271421
R-HSA-189445	Metabolism of porphyrins	Metabolism	0.508451	0.0290603	0.874822	No	ABCC2	rs4148398
R-HSA-2173788	Downregulation of TGF-beta receptor signaling	Signal Transduction	0.508451	0.0291113	0.873287	No	MTMR4	rs2302190
R-HSA-425410	Metal ion SLC transporters	Transport of small molecules	0.508451	0.0291624	0.871757	No	SLC39A8	rs13105581,rs17032400,rs233811,rs62327949
R-HSA-5357769	Caspase activation via extrinsic apoptotic signalling pathway	Programmed Cell Death	0.508451	0.0292135	0.870233	No	DCC	rs1078459,rs10853627,rs11663156,rs13381096,rs4453579,rs4940227,rs62100775,rs6508220,rs7245004,rs8089865,rs9949444,rs9966005
R-HSA-5693554	Resolution of D-loop Structures through Synthesis-Dependent Strand Annealing (SDSA)	DNA Repair	0.508451	0.0292646	0.868715	No	WRN	rs16877794
R-HSA-77387	Insulin receptor recycling	Signal Transduction	0.508451	0.0293156	0.867201	No	ATP6V1G2	rs9267488
R-HSA-212436	Generic Transcription Pathway	Gene expression (Transcription)	0.513602	0.0293667	0.874463	No	KIT,AUTS2,RORA,MEF2C,NR1D2,GAD1,RBFOX1,PBRM1,TNRC6A,WRN,HIST1H2BN,ZFHX3,FOXO6,GRIN2A,ARID1B,TNRC6C,LDB1,MED27,CDC27,YWHAE,FOXO3,SPI1,LRPPRC,RBL2,SATB2,ESRRG,TEAD1,SUPT4H1,ZNF19,THRB,PHF20,TCF7L2,ANAPC4,UBE2E1,ZNF746,PSMA5,GATAD2B	rs10218712,rs10279237,rs10779271,rs10858096,rs10901115,rs11076962,rs11117646,rs11196234,rs112780312,rs11646221,rs11865256,rs11972637,rs12698891,rs12709186,rs13223152,rs1349265,rs16877794,rs17787217,rs1953522,rs2007481,rs200991,rs2030705,rs2099744,rs2237014,rs2311441,rs2425161,rs28522849,rs287883,rs2955280,rs3094893,rs310333,rs3113281,rs34172651,rs34811474,rs3749034,rs3813498,rs3828186,rs3890065,r…
R-HSA-1538133	G0 and Early G1	Cell Cycle	0.521712	0.0294178	0.886729	No	RBL2	rs72801843,rs8054299
R-HSA-264876	Insulin processing	Metabolism of proteins	0.521712	0.0294688	0.885192	No	EXOC4	rs10281827,rs10954428,rs12707116,rs17167170,rs35284403,rs4728302,rs4731992,rs6949760,rs6949831,rs6950324,rs6972284
R-HSA-912526	Interleukin receptor SHC signaling	Immune System	0.521712	0.0295199	0.883661	No	PIK3R2	rs62123615
R-HSA-9615933	Postmitotic nuclear pore complex (NPC) reformation	Cell Cycle	0.521712	0.029571	0.882135	No	SEH1L	rs9948681
R-HSA-8876198	RAB GEFs exchange GTP for GDP on RABs	Vesicle-mediated transport	0.521912	0.0296221	0.880951	No	YWHAE	rs75543711
R-HSA-6804756	Regulation of TP53 Activity through Phosphorylation	Gene expression (Transcription)	0.52202	0.0296731	0.879617	No	WRN	rs16877794
R-HSA-5368287	Mitochondrial translation	Metabolism of proteins	0.522265	0.0297242	0.878518	No	MRPL33	rs11686001
R-HSA-416476	G alpha (q) signalling events	Signal Transduction	0.525135	0.0297753	0.88183	No	KALRN,PLCB1,DGKZ,HBEGF,HCRTR1,PIK3R2,PRKCE	rs10798879,rs2074613,rs62123615,rs7271421,rs72874349,rs7936413,rs9856289
R-HSA-2173782	Binding and Uptake of Ligands by Scavenger Receptors	Vesicle-mediated transport	0.525306	0.0298264	0.880607	No	STAB1	rs731831
R-HSA-5619102	SLC transporter disorders	Disease	0.526257	0.0298774	0.880693	No	SEH1L	rs9948681
R-HSA-2187338	Visual phototransduction	Signal Transduction	0.527316	0.0299285	0.88096	No	CAMKMT	rs698796
R-HSA-5668541	TNFR2 non-canonical NF-kB pathway	Immune System	0.52848	0.0299796	0.8814	No	PSMA5	rs10858096
R-HSA-376176	Signaling by ROBO receptors	Developmental Biology	0.528793	0.0300306	0.880422	No	DCC,CAP2,RHOA,PRKAR2A,LDB1,PFN2,PSMA5	rs1078459,rs10853627,rs10858096,rs11663156,rs11716948,rs13094900,rs13381096,rs1457546,rs1987628,rs4453579,rs4940227,rs61874768,rs62100775,rs6508220,rs7245004,rs7760870,rs8089865,rs9949444,rs9966005
R-HSA-5689603	UCH proteinases	Metabolism of proteins	0.529746	0.0300817	0.880512	No	PSMA5	rs10858096
R-HSA-9633012	Response of EIF2AK4 (GCN2) to amino acid deficiency	Cellular responses to external stimuli	0.529746	0.0301328	0.879019	No	TRIB3	rs6051520
R-HSA-977606	Regulation of Complement cascade	Immune System	0.531111	0.0301839	0.879793	No	CPN1	rs11596211
R-HSA-427413	NoRC negatively regulates rRNA expression	Gene expression (Transcription)	0.532574	0.0302349	0.880726	No	HIST1H2BN	rs200991
R-HSA-164952	The role of Nef in HIV-1 replication and disease pathogenesis	Disease	0.534617	0.030286	0.882614	No	DOCK2	rs6860963
R-HSA-174417	Telomere C-strand (Lagging Strand) Synthesis	Cell Cycle	0.534617	0.0303371	0.881128	No	WRN	rs16877794
R-HSA-400042	Adrenaline,noradrenaline inhibits insulin secretion	Metabolism	0.534617	0.0303882	0.879647	No	CACNA2D2	rs1540293
R-HSA-8951664	Neddylation	Metabolism of proteins	0.535738	0.0304392	0.880013	No	KLHL2,DCAF5,BTBD1,PSMA5	rs10858096,rs11158785,rs7177462,rs7699872
R-HSA-8957275	Post-translational protein phosphorylation	Metabolism of proteins	0.537513	0.0304903	0.881449	No	CKAP4,CALU,CDH2,SCG3	rs1043595,rs11083241,rs2606146,rs6539262
R-HSA-109582	Hemostasis	Hemostasis	0.53837	0.0305414	0.881378	No	TUBA1C,RHOA,PRKAR2A,CALU,HABP4,PIK3R2,JMJD1C,DGKZ,KIF16B,PRKCE,OLA1,DOCK2,SH2B3,ESAM,SCG3	rs1043595,rs1057687,rs10761733,rs11168936,rs11168951,rs11716948,rs12480324,rs12541,rs13094900,rs1987628,rs2393967,rs2606146,rs4131583,rs62123615,rs6860963,rs72874349,rs7296313,rs7924036,rs7936413,rs9636259
R-HSA-2559582	Senescence-Associated Secretory Phenotype (SASP)	Cellular responses to external stimuli	0.54124	0.0305924	0.884598	No	HIST1H2BN,CDC27,ANAPC4,UBE2E1	rs17787217,rs200991,rs34811474,rs78505871
R-HSA-5173105	O-linked glycosylation	Metabolism of proteins	0.545289	0.0306435	0.88973	No	ST3GAL3,ADAMTS6,LARGE1,THSD7B	rs11577684,rs12485060,rs246776,rs2558096,rs2710183,rs4660749,rs6656457,rs7708235
R-HSA-186763	Downstream signal transduction	Signal Transduction	0.547175	0.0306946	0.891322	No	PIK3R2	rs62123615
R-HSA-2424491	DAP12 signaling	Immune System	0.547175	0.0307457	0.889841	No	PIK3R2	rs62123615
R-HSA-499943	Interconversion of nucleotide di- and triphosphates	Metabolism	0.547175	0.0307967	0.888365	No	AK5	rs10873947
R-HSA-5205647	Mitophagy	Autophagy	0.547175	0.0308478	0.886895	No	TOMM40	rs10119
R-HSA-69205	G1/S-Specific Transcription	Cell Cycle	0.547175	0.0308989	0.885429	No	RBL2	rs72801843,rs8054299
R-HSA-163200	Respiratory electron transport, ATP synthesis by chemiosmotic coupling, and heat production by uncoupling proteins.	Metabolism	0.547428	0.0309499	0.884376	No	NDUFA2,LRPPRC,PM20D1,NDUFAF2	rs12518792,rs1772143,rs2955280,rs778591
R-HSA-168256	Immune System	Immune System	0.553224	0.031001	0.892267	No	MRC2,RNF182,KIT,DSP,BRWD1,MEF2C,ADAR,TUBA1C,RORA,TRIB3,BTBD1,BTN2A1,CPN1,HLA-B,BTN2A2,UBE2E2,TRIM31,SYNGR1,CKAP4,IGF2R,XRCC6,SEH1L,CPNE1,RHOA,BRAP,BAIAP2,TRAIP,BTN3A1,CDC27,OLFM4,FOXO3,ERBB3,PTPRN2,NCF2,HBEGF,PIK3R2,ATP6V1G2,HERC3,IL27,BTN3A2,PRKCE,ANAPC4,DOCK2,PDE12,UBE2E1,NKIRAS1,NCAM1,RNF4,PSMA5,DERA,ERBB4,EEA1,PPP3R1,KLHL2	rs10858096,rs10865959,rs10949662,rs11168936,rs11168951,rs11214475,rs11596211,rs11716948,rs12368628,rs145104523,rs1625792,rs17787217,rs17790352,rs1796518,rs1977200,rs1987628,rs2074613,rs2237014,rs2273558,rs2429403,rs2517664,rs280151,rs2806225,rs2836974,rs28741121,rs3017917,rs34811474,rs3738030,rs3799378,rs3803259,rs3813498,rs4775367,rs4821888,rs4858496,rs4969374,rs56354901,rs59357103,rs59663815,rs…
R-HSA-9648025	EML4 and NUDC in mitotic spindle formation	Cell Cycle	0.559166	0.0310521	0.900368	No	PAFAH1B1,TAOK1,TUBA1C,SEH1L	rs11168936,rs11168951,rs12938775,rs12946394,rs9948681
R-HSA-3371511	HSF1 activation	Cellular responses to external stimuli	0.559396	0.0311032	0.899259	No	YWHAE	rs75543711
R-HSA-451326	Activation of kainate receptors upon glutamate binding	Neuronal System	0.559396	0.0311542	0.897785	No	PLCB1	rs7271421
R-HSA-5673000	RAF activation	Signal Transduction;Immune System	0.559396	0.0312053	0.896315	No	BRAP	rs847895
R-HSA-5683826	Surfactant metabolism	Metabolism of proteins	0.559396	0.0312564	0.894851	No	CKAP4	rs6539262
R-HSA-6804758	Regulation of TP53 Activity through Acetylation	Gene expression (Transcription)	0.559396	0.0313075	0.893391	No	GATAD2B	rs112780312
R-HSA-8866652	Synthesis of active ubiquitin: roles of E1 and E2 enzymes	Metabolism of proteins	0.559396	0.0313585	0.891936	No	UBE2E1	rs17787217
R-HSA-8874081	MET activates PTK2 signaling	Signal Transduction	0.559396	0.0314096	0.890486	No	COL11A1	rs2376280,rs7522293
R-HSA-1912422	Pre-NOTCH Expression and Processing	Signal Transduction	0.561705	0.0314607	0.89271	No	ST3GAL3,TNRC6A,HIST1H2BN,TNRC6C	rs11577684,rs200991,rs2311441,rs246776,rs34172651,rs4660749,rs6656457,rs7188873
R-HSA-69239	Synthesis of DNA	DNA Replication;Cell Cycle	0.564302	0.0315117	0.895384	No	PSMA5,CDC27,ANAPC4,UBE2E1	rs10858096,rs17787217,rs34811474,rs78505871
R-HSA-372790	Signaling by GPCR	Signal Transduction	0.567108	0.0315628	0.89838	No	PPP3R1,REEP5,ADCY2,KALRN,PREX1,PTCH1,ARHGEF11,PDE1C,WNT4,RHOA,PRKAR2A,PLCB1,WNT3,TIAM2,REEP3,OR5V1,DGKZ,HBEGF,PDE4D,HCRTR1,PIK3R2,PRKCE,OPRL1,NGEF,FGD4,NET1,CAMKMT,GRK6	rs10236197,rs10798879,rs11253170,rs11716948,rs11751128,rs11812934,rs12106028,rs13094900,rs151980,rs17826816,rs1987628,rs2074404,rs2074613,rs2208590,rs2275200,rs2651374,rs2731664,rs28620532,rs34426618,rs59663815,rs6066861,rs62074125,rs62123615,rs698796,rs7271421,rs72874349,rs73102769,rs745086,rs7526484,rs7936413,rs916888,rs9257802,rs9856289
R-HSA-196807	Nicotinate metabolism	Metabolism	0.571287	0.0316139	0.903538	No	NMNAT2	rs10911301,rs12748895,rs527825
R-HSA-445095	Interaction between L1 and Ankyrins	Developmental Biology	0.571287	0.031665	0.902081	No	SCN2A	rs1446577
R-HSA-450282	MAPK targets/ Nuclear events mediated by MAP kinases	Immune System	0.571287	0.031716	0.900628	No	MEF2C	rs61104616,rs770463
R-HSA-4641262	Disassembly of the destruction complex and recruitment of AXIN to the membrane	Signal Transduction	0.571287	0.0317671	0.89918	No	APC	rs2952615
R-HSA-8941326	RUNX2 regulates bone development	Gene expression (Transcription)	0.571287	0.0318182	0.897737	No	SATB2	rs3828186
R-HSA-917977	Transferrin endocytosis and recycling	Transport of small molecules	0.571287	0.0318693	0.896298	No	ATP6V1G2	rs9267488
R-HSA-196849	Metabolism of water-soluble vitamins and cofactors	Metabolism	0.575225	0.0319203	0.901032	No	ENPP3,NMNAT2,PC,MMACHC	rs10911301,rs12042903,rs12748895,rs527825,rs7766061,rs9971487
R-HSA-1630316	Glycosaminoglycan metabolism	Metabolism	0.578078	0.0319714	0.904055	No	ST3GAL3,EXT1,SLC35D2,B4GALT2	rs10990570,rs11577684,rs2168667,rs246776,rs2993619,rs4660749,rs6656457,rs7814022
R-HSA-2559580	Oxidative Stress Induced Senescence	Cellular responses to external stimuli	0.578078	0.0320225	0.902613	No	TNIK,TNRC6A,HIST1H2BN,TNRC6C	rs200991,rs2311441,rs34172651,rs6444974,rs7188873
R-HSA-381426	Regulation of Insulin-like Growth Factor (IGF) transport and uptake by Insulin-like Growth Factor Binding Proteins (IGFBPs)	Metabolism of proteins	0.578078	0.0320735	0.901176	No	CKAP4,CALU,CDH2,SCG3	rs1043595,rs11083241,rs2606146,rs6539262
R-HSA-168271	Transport of Ribonucleoproteins into the Host Nucleus	Disease	0.582859	0.0321246	0.907184	No	SEH1L	rs9948681
R-HSA-168333	NEP/NS2 Interacts with the Cellular Export Machinery	Disease	0.582859	0.0321757	0.905744	No	SEH1L	rs9948681
R-HSA-170822	Regulation of Glucokinase by Glucokinase Regulatory Protein	Metabolism	0.582859	0.0322268	0.904309	No	SEH1L	rs9948681
R-HSA-2173789	TGF-beta receptor signaling activates SMADs	Signal Transduction	0.582859	0.0322778	0.902878	No	MTMR4	rs2302190
R-HSA-445989	TAK1 activates NFkB by phosphorylation and activation of IKKs complex	Immune System	0.582859	0.0323289	0.901452	No	NKIRAS1	rs7633520,rs9815334
R-HSA-5619107	Defective TPR may confer susceptibility towards thyroid papillary carcinoma (TPC)	Disease	0.582859	0.03238	0.90003	No	SEH1L	rs9948681
R-HSA-5626467	RHO GTPases activate IQGAPs	Signal Transduction	0.582859	0.0324311	0.898613	No	TUBA1C	rs11168936,rs11168951
R-HSA-5656169	Termination of translesion DNA synthesis	DNA Repair	0.582859	0.0324821	0.8972	No	USP10	rs36008565
R-HSA-8963899	Plasma lipoprotein remodeling	Transport of small molecules	0.582859	0.0325332	0.895791	No	LMF1	rs3751667
R-HSA-9668328	Sealing of the nuclear envelope (NE) by ESCRT-III	Cell Cycle	0.582859	0.0325843	0.894387	No	TUBA1C	rs11168936,rs11168951
R-HSA-71387	Metabolism of carbohydrates	Metabolism	0.584139	0.0326353	0.894948	No	ST3GAL3,RBKS,EXT1,SEH1L,PCK2,SLC35D2,B4GALT2,PC,DERA	rs10990570,rs11577684,rs11686001,rs12368628,rs2071586,rs2168667,rs246776,rs2993619,rs4660749,rs6656457,rs7814022,rs9948681,rs9971487
R-HSA-114608	Platelet degranulation	Hemostasis	0.586897	0.0326864	0.897769	No	CALU,HABP4,OLA1,SCG3	rs1043595,rs1057687,rs2606146,rs4131583,rs9636259
R-HSA-69306	DNA Replication	DNA Replication	0.586897	0.0327375	0.896368	No	PSMA5,CDC27,ANAPC4,UBE2E1	rs10858096,rs17787217,rs34811474,rs78505871
R-HSA-69206	G1/S Transition	Cell Cycle	0.588198	0.0327886	0.896956	No	PSMA5,RBL2	rs10858096,rs72801843,rs8054299
R-HSA-9660821	ADORA2B mediated anti-inflammatory cytokines production	Disease	0.588798	0.0328396	0.896475	No	ADCY2,PRKAR2A	rs13094900,rs17826816
R-HSA-162599	Late Phase of HIV Life Cycle	Disease	0.592399	0.0328907	0.900557	No	SEH1L,SUPT4H1	rs757485,rs9948681
R-HSA-446652	Interleukin-1 family signaling	Immune System	0.592399	0.0329418	0.899161	No	PSMA5,NKIRAS1	rs10858096,rs7633520,rs9815334
R-HSA-5621481	C-type lectin receptors (CLRs)	Immune System	0.593247	0.0329928	0.899054	No	PPP3R1,PSMA5	rs10858096,rs59663815
R-HSA-113418	Formation of the Early Elongation Complex	Gene expression (Transcription)	0.594119	0.0330439	0.898984	No	SUPT4H1	rs757485
R-HSA-167158	Formation of the HIV-1 Early Elongation Complex	Disease	0.594119	0.033095	0.897596	No	SUPT4H1	rs757485
R-HSA-168274	Export of Viral Ribonucleoproteins from Nucleus	Disease	0.594119	0.0331461	0.896213	No	SEH1L	rs9948681
R-HSA-2514859	Inactivation, recovery and regulation of the phototransduction cascade	Signal Transduction	0.594119	0.0331971	0.894835	No	CAMKMT	rs698796
R-HSA-4085001	Sialic acid metabolism	Metabolism of proteins	0.594119	0.0332482	0.89346	No	ST3GAL3	rs11577684,rs246776,rs4660749,rs6656457
R-HSA-5693568	Resolution of D-loop Structures through Holliday Junction Intermediates	DNA Repair	0.594119	0.0332993	0.89209	No	WRN	rs16877794
R-HSA-5694530	Cargo concentration in the ER	Metabolism of proteins;Vesicle-mediated transport	0.594119	0.0333504	0.890724	No	GRIA1	rs3792766
R-HSA-68875	Mitotic Prophase	Cell Cycle	0.594163	0.0334014	0.889427	No	HIST1H2BN,SEH1L	rs200991,rs9948681
R-HSA-8856828	Clathrin-mediated endocytosis	Vesicle-mediated transport	0.598472	0.0334525	0.89451	No	IGF2R,SYT1,HBEGF,SNAP91,ITSN2	rs10746056,rs1732664,rs2074613,rs2224195,rs4665675,rs6539284,rs8191772
R-HSA-2262752	Cellular responses to stress	Cellular responses to external stimuli	0.60136	0.0335036	0.897456	No	TNIK,TRIB3,TUBA1C,TNRC6A,HIST1H2BN,TNRC6C,SEH1L,GPX7,CDC27,YWHAE,NCF2,ATP6V1G2,FNIP2,ANAPC4,UBE2E1,UBN1,PSMA5,STIP1	rs1047619,rs10858096,rs11168936,rs11168951,rs12446456,rs17787217,rs200991,rs2236647,rs2311441,rs34172651,rs34811474,rs4130344,rs6051520,rs6444974,rs7188873,rs75543711,rs78505871,rs789182,rs9267488,rs9948681
R-HSA-1643685	Disease	Disease	0.602779	0.0335546	0.898205	No	KIT,ST3GAL3,ADCY2,RNF43,TUBA1C,HIST1H2BN,ADAMTS6,SND1,CTNND1,FOXO6,XRCC6,SYT1,SEH1L,EXT1,BRAP,BAIAP2,PRKAR2A,APC,YWHAE,FOXO3,ERBB3,HBEGF,PIK3R2,SUPT4H1,PC,MMACHC,LARGE1,ABCC2,TCF7L2,DOCK2,MUTYH,THSD7B,AGK,ERLIN1,PSMA5,ERBB4	rs10218712,rs10746056,rs10858096,rs11168936,rs11168951,rs11196234,rs11577684,rs12042903,rs12485060,rs12536253,rs13094900,rs1408579,rs1732664,rs17718395,rs17826816,rs200991,rs2074613,rs2168667,rs2237014,rs246776,rs2558096,rs2710183,rs28741121,rs2952615,rs3219489,rs3757771,rs3781885,rs3808093,rs3813498,rs4148398,rs4632970,rs4636447,rs4660749,rs4969374,rs62123615,rs62183028,rs6539284,rs6656457,rs686…
R-HSA-167238	Pausing and recovery of Tat-mediated HIV elongation	Disease	0.605077	0.0336057	0.900259	No	SUPT4H1	rs757485
R-HSA-167243	Tat-mediated HIV elongation arrest and recovery	Disease	0.605077	0.0336568	0.898893	No	SUPT4H1	rs757485
R-HSA-180746	Nuclear import of Rev protein	Disease	0.605077	0.0337079	0.897531	No	SEH1L	rs9948681
R-HSA-180910	Vpr-mediated nuclear import of PICs	Disease	0.605077	0.0337589	0.896173	No	SEH1L	rs9948681
R-HSA-2514856	The phototransduction cascade	Signal Transduction	0.605077	0.03381	0.894819	No	CAMKMT	rs698796
R-HSA-5693537	Resolution of D-Loop Structures	DNA Repair	0.605077	0.0338611	0.89347	No	WRN	rs16877794
R-HSA-5358351	Signaling by Hedgehog	Signal Transduction	0.605205	0.0339122	0.892313	No	PSMA5,ADCY2,PTCH1,TUBA1C,PRKAR2A	rs10858096,rs11168936,rs11168951,rs13094900,rs17826816,rs28620532
R-HSA-159227	Transport of the SLBP independent Mature mRNA	Metabolism of RNA	0.61574	0.0339632	0.90648	No	SEH1L	rs9948681
R-HSA-165054	Rev-mediated nuclear export of HIV RNA	Disease	0.61574	0.0340143	0.905119	No	SEH1L	rs9948681
R-HSA-4085377	SUMOylation of SUMOylation proteins	Metabolism of proteins	0.61574	0.0340654	0.903762	No	SEH1L	rs9948681
R-HSA-1640170	Cell Cycle	Cell Cycle	0.621757	0.0341164	0.911228	No	MSH5,TUBA1C,PAFAH1B1,HIST1H2BN,CEP72,WRN,TAOK1,SEH1L,CDC27,YWHAE,CEP57,RBL2,NCAPG,ALMS1,ANAPC4,PHF20,UBE2E1,PSMA5,WRAP53,STAG1	rs10858096,rs11168936,rs11168951,rs11932971,rs12938775,rs12946394,rs16877794,rs17787217,rs200991,rs2421552,rs2425161,rs34811474,rs502521,rs707938,rs72801843,rs74553517,rs75543711,rs7640,rs78505871,rs8054299,rs9832813,rs9948681
R-HSA-159230	Transport of the SLBP Dependant Mature mRNA	Metabolism of RNA	0.626115	0.0341675	0.916243	No	SEH1L	rs9948681
R-HSA-167287	HIV elongation arrest and recovery	Disease	0.626115	0.0342186	0.914875	No	SUPT4H1	rs757485
R-HSA-167290	Pausing and recovery of HIV elongation	Disease	0.626115	0.0342697	0.913512	No	SUPT4H1	rs757485
R-HSA-3301854	Nuclear Pore Complex (NPC) Disassembly	Cell Cycle	0.626115	0.0343207	0.912153	No	SEH1L	rs9948681
R-HSA-390522	Striated Muscle Contraction	Muscle contraction	0.626115	0.0343718	0.910797	No	MYL4	rs17668126
R-HSA-5663213	RHO GTPases Activate WASPs and WAVEs	Signal Transduction	0.626115	0.0344229	0.909446	No	BAIAP2	rs4969374
R-HSA-6804757	Regulation of TP53 Degradation	Gene expression (Transcription)	0.626115	0.034474	0.908099	No	PHF20	rs2425161
R-HSA-8956319	Nucleobase catabolism	Metabolism	0.626115	0.034525	0.906755	No	GDA	rs11143173
R-HSA-1428517	The citric acid (TCA) cycle and respiratory electron transport	Metabolism	0.628522	0.0345761	0.908897	No	NDUFA2,LRPPRC,SUCLA2,PM20D1,NDUFAF2	rs12518792,rs1772143,rs2955280,rs778591,rs7998721
R-HSA-2990846	SUMOylation	Metabolism of proteins	0.644038	0.0346272	0.92996	No	STAG1,RORA,WRN,SEH1L,SATB2,THRB	rs1349265,rs16877794,rs3828186,rs4775367,rs9832813,rs9948681
R-HSA-2428928	IRS-related events triggered by IGF1R	Signal Transduction	0.6514	0.0346782	0.939206	No	TRIB3,PIK3R2	rs6051520,rs62123615
R-HSA-445717	Aquaporin-mediated transport	Transport of small molecules	0.6514	0.0347293	0.937824	No	ADCY2,PRKAR2A	rs13094900,rs17826816
R-HSA-2428924	IGF1R signaling cascade	Signal Transduction	0.654272	0.0347804	0.940576	No	TRIB3,PIK3R2	rs6051520,rs62123615
R-HSA-6811436	COPI-independent Golgi-to-ER retrograde traffic	Vesicle-mediated transport	0.654272	0.0348315	0.939197	No	PAFAH1B1,TUBA1C	rs11168936,rs11168951,rs12938775
R-HSA-109606	Intrinsic Pathway for Apoptosis	Programmed Cell Death	0.657243	0.0348825	0.94208	No	YWHAE,PPP3R1	rs59663815,rs75543711
R-HSA-2404192	Signaling by Type 1 Insulin-like Growth Factor 1 Receptor (IGF1R)	Signal Transduction	0.657243	0.0349336	0.940703	No	TRIB3,PIK3R2	rs6051520,rs62123615
R-HSA-5620924	Intraflagellar transport	Organelle biogenesis and maintenance	0.657243	0.0349847	0.93933	No	TUBA1C,KIF17	rs11168936,rs11168951,rs12569006
R-HSA-74751	Insulin receptor signalling cascade	Signal Transduction	0.657243	0.0350358	0.93796	No	TRIB3,PIK3R2	rs6051520,rs62123615
R-HSA-1638091	Heparan sulfate/heparin (HS-GAG) metabolism	Metabolism	0.660307	0.0350868	0.940962	No	EXT1,SLC35D2	rs10990570,rs2168667,rs7814022
R-HSA-2151201	Transcriptional activation of mitochondrial biogenesis	Organelle biogenesis and maintenance	0.660307	0.0351379	0.939594	No	CRTC3,MEF2C	rs12915189,rs61104616,rs770463
R-HSA-110330	Recognition and association of DNA glycosylase with site containing an affected purine	DNA Repair	0.663455	0.035189	0.942703	No	HIST1H2BN,MUTYH	rs200991,rs3219489
R-HSA-110331	Cleavage of the damaged purine	DNA Repair	0.663455	0.03524	0.941337	No	HIST1H2BN,MUTYH	rs200991,rs3219489
R-HSA-73927	Depurination	DNA Repair	0.663455	0.0352911	0.939975	No	HIST1H2BN,MUTYH	rs200991,rs3219489
R-HSA-3371497	HSP90 chaperone cycle for steroid hormone receptors (SHR)	Cellular responses to external stimuli	0.666681	0.0353422	0.94318	No	TUBA1C,STIP1	rs11168936,rs11168951,rs2236647
R-HSA-69541	Stabilization of p53	Cell Cycle	0.666681	0.0353933	0.941819	No	PSMA5,PHF20	rs10858096,rs2425161
R-HSA-3000171	Non-integrin membrane-ECM interactions	Extracellular matrix organization	0.673341	0.0354443	0.949857	No	COL11A1,NRXN1	rs12476120,rs2376280,rs7522293,rs7557525
R-HSA-8866654	E3 ubiquitin ligases ubiquitinate target proteins	Metabolism of proteins	0.673341	0.0354954	0.94849	No	HIST1H2BN,UBE2E1	rs17787217,rs200991
R-HSA-5678895	Defective CFTR causes cystic fibrosis	Disease	0.68024	0.0355465	0.956832	No	PSMA5,ERLIN1	rs10858096,rs1408579
R-HSA-983189	Kinesins	Hemostasis	0.68024	0.0355975	0.955459	No	TUBA1C,KIF16B	rs11168936,rs11168951,rs12480324
R-HSA-1834949	Cytosolic sensors of pathogen-associated DNA	Immune System	0.687332	0.0356486	0.964037	No	XRCC6,NKIRAS1	rs28741121,rs7633520,rs9815334
R-HSA-375165	NCAM signaling for neurite out-growth	Developmental Biology	0.687332	0.0356997	0.962658	No	NCAM1,CACNA1I	rs11214475,rs5750853,rs5757730
R-HSA-446219	Synthesis of substrates in N-glycan biosythesis	Metabolism of proteins	0.687332	0.0357508	0.961283	No	ST3GAL3,GMDS	rs11577684,rs246776,rs3778555,rs4660749,rs6656457
R-HSA-73929	Base-Excision Repair, AP Site Formation	DNA Repair	0.687332	0.0358018	0.959912	No	HIST1H2BN,MUTYH	rs200991,rs3219489
R-HSA-6802952	Signaling by BRAF and RAF fusions	Disease	0.694579	0.0358529	0.968651	No	SND1,AGK	rs12536253,rs17718395,rs3757771,rs3808093,rs4632970,rs78066960
R-HSA-76002	Platelet activation, signaling and aggregation	Hemostasis	0.695916	0.035904	0.969135	No	CALU,RHOA,HABP4,DGKZ,OLA1,PRKCE,PIK3R2,SCG3	rs1043595,rs1057687,rs11716948,rs1987628,rs2606146,rs4131583,rs62123615,rs72874349,rs7936413,rs9636259
R-HSA-8953897	Cellular responses to external stimuli	Cellular responses to external stimuli	0.698169	0.0359551	0.970891	No	TNIK,TRIB3,TNRC6A,TUBA1C,PSMA5,HIST1H2BN,GPX7,TNRC6C,SEH1L,CDC27,YWHAE,NCF2,ATP6V1G2,FNIP2,ANAPC4,UBE2E1,UBN1,STIP1	rs1047619,rs10858096,rs11168936,rs11168951,rs12446456,rs17787217,rs200991,rs2236647,rs2311441,rs34172651,rs34811474,rs4130344,rs6051520,rs6444974,rs7188873,rs75543711,rs78505871,rs789182,rs9267488,rs9948681
R-HSA-69563	p53-Dependent G1 DNA Damage Response	Cell Cycle	0.698249	0.0360061	0.969625	No	PSMA5,PHF20	rs10858096,rs2425161
R-HSA-69580	p53-Dependent G1/S DNA damage checkpoint	Cell Cycle	0.698249	0.0360572	0.968252	No	PSMA5,PHF20	rs10858096,rs2425161
R-HSA-204005	COPII-mediated vesicle transport	Metabolism of proteins;Vesicle-mediated transport	0.705659	0.0361083	0.977143	No	NSF,GRIA1	rs17698176,rs199460,rs35937770,rs3792766
[truncated: 272 more rows]
