# Supplementary material for: General intelligence and executive functioning are overlapping but separable at genetic and molecular pathway levels: An analytical review of existing GWAS findings
Source: PLoS One. 2022 Oct 17;17(10):e0272368. doi: 10.1371/journal.pone.0272368 (PMC9576059; doi:10.1371/journal.pone.0272368)
Supplement: S4 Table — (XLSX) [file pone.0272368.s004.xlsx]

## Sheet: All EF SNPs
Variation ID	Position	Alleles	Decision to retain or remove at MAF>0.05 and r2<=0.6
rs11121053	chr1:6083563	G=0.458, A=0.542	Variant kept.
rs79914264	chr1:29685027	G=0.933, A=0.067	Variant kept.
rs6699558	chr1:32107622	T=0.558, C=0.442	Variant kept.
rs80032087	chr1:68548953	A=0.982, G=0.018	Variant MAF is 0.0176, variant removed.
rs709692	chr1:82270694	T=0.305, A=0.695	Variant kept.
rs1931255	chr1:96187319	G=0.255, A=0.745	Variant kept.
rs9285624	chr1:96255065	C=0.075, T=0.925	Variant kept.
rs321566	chr1:96656104	C=0.343, T=0.657	Variant kept.
rs9324362	chr1:96698230	T=0.533, C=0.467	Variant kept.
rs9659182	chr1:96709275	C=0.512, T=0.488	Variant in LD with rs9324362 (R2=0.8143), variant removed.
rs161994	chr1:96745594	A=0.447, G=0.553	Variant kept.
rs161991	chr1:96753735	T=0.187, C=0.813	Variant kept.
rs11165580	chr1:96766370	T=0.698, A=0.302	Variant kept.
rs114307386	chr1:96766414	C=0.931, A=0.069	Variant kept.
rs7511952	chr1:96836930	A=0.833, G=0.167	Variant kept.
rs1575659	chr1:96874593	G=0.688, A=0.312	Variant kept.
rs1536023	chr1:96882019	C=0.752, A=0.248	Variant kept.
rs140058656	chr1:96901634	C=0.871, A=0.129	Variant kept.
rs59841749	chr1:96935421	C=0.636, A=0.364	Variant kept.
rs2391772	chr1:96984836	A=0.278, C=0.722	Variant kept.
rs11808051	chr1:98535665	A=0.947, G=0.053	Variant kept.
rs79536980	chr1:98560276	C=0.962, T=0.038	Variant MAF is 0.0381, variant removed.
rs978346	chr1:98578574	C=0.576, G=0.424	Variant kept.
rs17385037	chr1:98585180	T=0.856, C=0.144	Variant kept.
rs355377	chr1:98587259	G=0.131, A=0.869	Variant kept.
rs17381287	chr1:98604137	G=0.765, T=0.235	Variant kept.
rs61788584	chr1:98664277	C=0.869, G=0.131	Variant in LD with rs17385037 (R2=0.6405), variant removed.
rs11583896	chr1:153768982	G=0.746, A=0.254	Variant kept.
rs2271763	chr1:201791200	G=0.853, A=0.147	Variant kept.
rs3747973	chr1:205677148	A=0.56, G=0.44	Variant kept.
rs823154	chr1:205762406	C=0.83, T=0.17	Variant kept.
rs235924	chr1:214156860	T=0.291, C=0.709	Variant kept.
rs11252451	chr10:4341874	C=0.659, T=0.341	Variant kept.
rs11238581	chr10:44026005	C=0.772, T=0.228	Variant kept.
rs10999869	chr10:73292871	T=0.807, G=0.193	Variant kept.
rs72812273	chr10:74872426	T=0.978, C=0.022	Variant MAF is 0.0224, variant removed.
rs2559658	chr10:79745269	A=0.107, G=0.893	Variant kept.
rs11202815	chr10:82171583	G=0.503, A=0.497	Variant kept.
rs6585994	chr10:82191643	A=0.407, G=0.593	Variant kept.
rs4934169	chr10:82203663	A=0.12, G=0.88	Variant kept.
rs11202929	chr10:82204696	A=0.463, G=0.537	Variant kept.
rs4933397	chr10:82223158	G=0.587, T=0.413	Variant kept.
rs9633740	chr10:82265271	A=0.077, G=0.923	Variant kept.
rs873257	chr10:82280140	C=0.566, T=0.434	Variant kept.
rs717620	chr10:101542578	C=0.865, T=0.135	Variant kept.
rs4148398	chr10:101592622	A=0.263, G=0.737	Variant kept.
rs11596211	chr10:101840119	T=0.829, A=0.171	Variant kept.
rs10883440	chr10:101843199	A=0.435, T=0.565	Variant kept.
rs2862954	chr10:101912064	T=0.812, C=0.188	Variant kept.
rs4919559	chr10:103336402	C=0.279, T=0.721	Variant kept.
rs10883668	chr10:103398834	G=0.894, A=0.106	Variant kept.
rs749694	chr10:103519784	A=0.554, G=0.446	Variant kept.
rs2735421	chr10:103541016	T=0.403, G=0.597	Variant kept.
rs2305192	chr10:103560321	T=0.779, C=0.221	Variant kept.
rs11191203	chr10:103824920	C=0.911, T=0.089	Variant kept.
rs61874768	chr10:103880118	G=0.929, T=0.071	Variant kept.
rs284855	chr10:104574422	A=0.456, G=0.544	Variant kept.
rs28606370	chr10:104670832	C=0.584, A=0.416	Variant kept.
rs10887142	chr10:124107484	G=0.718, A=0.282	Variant kept.
rs7896881	chr10:124128076	T=0.293, C=0.707	Variant kept.
rs3850765	chr10:124139910	T=0.346, C=0.654	Variant kept.
rs2280141	chr10:124193181	T=0.41, G=0.59	Variant in LD with rs3850765 (R2=0.6478), variant removed.
rs932275	chr10:124231464	G=0.691, A=0.309	Variant kept.
rs474357	chr11:82437118	G=0.406, A=0.594	Variant kept.
rs2000919	chr11:112461836	G=0.584, T=0.416	Variant kept.
rs2212450	chr11:112826867	T=NA, C,G=NA	Variant is not biallelic, variant removed.
rs2734839	chr11:113286490	C=0.658, T=0.342	Variant kept.
rs2075654	chr11:113289066	C=0.791, T=0.209	Variant kept.
rs7131440	chr11:113299910	C=0.711, T=0.289	Variant in LD with rs2734839 (R2=0.7785), variant removed.
rs546159	chr11:115758511	C=0.572, A=0.428	Variant kept.
rs2238057	chr12:2384005	T=0.5, G=0.5	Variant kept.
rs10743199	chr12:17412072	C=0.489, G=0.511	Variant kept.
rs58366817	chr12:47934532	T=0.896, C=0.104	Variant kept.
rs12818251	chr12:65007107	G=0.696, A=0.304	Variant kept.
rs1388744	chr12:99669820	C=0.702, T=0.298	Variant kept.
rs10773290	chr12:126985979	C=0.242, A=0.758	Variant kept.
rs7994762	chr13:37062801	T=0.782, G=0.218	Variant kept.
rs7981260	chr13:48506499	T=0.763, A=0.237	Variant kept.
rs35214871	chr13:49918175	G=0.949, T=0.051	Variant kept.
rs72632563	chr13:88930653	T=0.974, A=0.026	Variant MAF is 0.0258, variant removed.
rs2050686	chr13:101280291	G=0.184, A=0.816	Variant kept.
rs2253855	chr13:106596119	T=0.426, C=0.574	Variant kept.
rs1956001	chr14:33411021	A=0.397, G=0.603	Variant kept.
rs7144325	chr14:37038310	T=0.756, G=0.244	Variant kept.
rs12894136	chr14:41004518	A=0.742, G=0.258	Variant kept.
rs28576539	chr14:96306550	G=0.867, A=0.133	Variant kept.
rs2693672	chr14:99741074	C=0.823, G=0.177	Variant kept.
rs79896452	chr15:38589654	C=0.989, T=0.011	Variant MAF is 0.011, variant removed.
rs2470167	chr15:51726258	G=0.873, A=0.127	Variant kept.
rs8023459	chr15:69955116	T=0.589, C=0.411	Variant kept.
rs187701342	chr15:81911145	C=0.986, T=0.014	Variant MAF is 0.0136, variant removed.
rs75024542	chr15:84192118	G=0.992, C=0.008	Variant MAF is 0.0082, variant removed.
rs4702	chr15:91426560	G=0.354, A=0.646	Variant kept.
rs35633795	chr15:97910025	A=0.552, T=0.448	Variant kept.
rs8061968	chr16:7210393	C=0.334, T=0.666	Variant kept.
rs9926479	chr16:7246748	G=0.763, A=0.237	Variant kept.
rs74729488	chr16:9946976	G=0.973, C=0.027	Variant MAF is 0.0266, variant removed.
rs12932206	chr16:10066021	A=0.573, G=0.427	Variant kept.
rs117583711	chr16:10066643	A=0.98, G=0.02	Variant MAF is 0.0204, variant removed.
rs1213323	chr16:10076904	A=0.271, G=0.729	Variant kept.
rs12597701	chr16:10086928	C=0.852, A=0.148	Variant kept.
rs720717	chr16:10110627	G=0.378, A=0.622	Variant kept.
rs72772387	chr16:10153591	A=0.934, C=0.066	Variant kept.
rs4780790	chr16:10181636	G=0.335, T=0.665	Variant kept.
rs9934226	chr16:10189063	C=0.831, T=0.169	Variant kept.
rs28550823	chr16:10216243	C=0.878, G=0.122	Variant kept.
rs9934011	chr16:13915807	T=0.62, C=0.38	Variant kept.
rs36061829	chr16:13921672	A=0.79, G=0.21	Variant kept.
rs233457	chr16:27647830	C=0.138, A=0.862	Variant kept.
rs3814880	chr16:30017895	T=0.642, C=0.358	Variant kept.
rs3814878	chr16:30041966	A=0.484, G=0.516	Variant kept.
rs2289292	chr16:30097630	C=0.749, T=0.251	Variant kept.
rs55732507	chr16:30141985	T=0.464, C=0.536	Variant kept.
rs7404371	chr16:30340870	C=0.62, T=0.38	Variant kept.
rs12716979	chr16:31011821	T=0.612, G=0.388	Variant kept.
rs1567154	chr16:50950805	C=0.798, T=0.202	Variant kept.
rs71399907	chr16:70032959	C=0.993, T=0.007	Variant MAF is 0.007, variant removed.
rs933717	chr16:87415250	T=0.405, C=0.595	Variant kept.
rs112096788	chr17:1727493	C=0.984, T=0.016	Variant MAF is 0.0162, variant removed.
rs2684641	chr17:43520118	A=0.886, G=0.114	Variant kept.
rs2037442	chr17:43551672	C=0.459, T=0.541	Variant kept.
rs1724438	chr17:43656176	C=0.929, A=0.071	Variant kept.
rs55938136	chr17:43798360	A=0.31, G=0.69	Variant kept.
rs9899833	chr17:43992943	G=0.79, A=0.21	Variant kept.
rs138181598	chr17:43997525	G=0.994, A=0.006	Variant MAF is 0.0056, variant removed.
rs71375338	chr17:44332793	G=0.888, A=0.112	Variant kept.
rs199441	chr17:44773783	A=0.198, G=0.802	Variant kept.
rs35937770	chr17:44808360	G=0.8, A=0.2	Variant kept.
rs17698176	chr17:44819595	T=0.918, G=0.082	Variant kept.
rs61738821	chr17:79096115	C=0.858, T=0.142	Variant kept.
rs2199301	chr18:28910615	A=0.672, G=0.328	Variant kept.
rs3752060	chr18:39145147	G=0.925, T=0.075	Variant kept.
rs11660554	chr18:52796510	G=0.755, A=0.245	Variant kept.
rs117911120	chr18:61581325	C=0.994, T=0.006	Variant MAF is 0.0058, variant removed.
rs9748337	chr18:63339195	G=0.637, A=0.363	Variant kept.
rs652730	chr18:77162525	G=0.074, A=0.926	Variant kept.
rs11672035	chr19:3352401	C=0.921, T=0.079	Variant kept.
rs7253993	chr19:6116805	C=0.817, T=0.183	Variant kept.
rs7256341	chr19:6122267	C=0.805, T=0.195	Variant kept.
rs12982734	chr19:38593151	T=0.654, C=0.346	Variant kept.
rs2075650	chr19:45395619	A=0.881, G=0.119	Variant kept.
rs157582	chr19:45396219	C=0.706, T=0.294	Variant kept.
rs10119	chr19:45406673	G=0.752, A=0.248	Variant kept.
rs429358	chr19:45411941	T=0.849, C=0.151	Variant kept.
rs75627662	chr19:45413576	C=0.844, T=0.156	Variant kept.
rs439401	chr19:45414451	T=0.405, C=0.595	Variant kept.
rs157592	chr19:45424514	A=0.811, C=0.189	Variant kept.
rs10495508	chr2:4822424	G=0.912, A=0.088	Variant kept.
rs11903228	chr2:17480116	C=0.504, T=0.496	Variant kept.
rs4513295	chr2:17515724	T=0.374, G=0.626	Variant kept.
rs181853190	chr2:25900633	A=0.995, C=0.005	Variant MAF is 0.0054, variant removed.
rs528483	chr2:45130410	C=0.306, A=0.694	Variant kept.
rs538543	chr2:45153287	G=0.569, C=0.431	Variant kept.
rs6705712	chr2:53954681	C=0.549, G=0.451	Variant kept.
rs2678892	chr2:58167140	G=0.351, A=0.649	Variant kept.
rs11892323	chr2:58847436	C=0.44, T=0.56	Variant kept.
rs7582485	chr2:58881672	C=0.426, G=0.574	Variant kept.
rs6745423	chr2:58896536	T=0.3, A=0.7	Variant kept.
rs1922784	chr2:58896970	G=0.028, A=0.972	Variant MAF is 0.0276, variant removed.
rs17049689	chr2:58907060	C=0.833, A=0.167	Variant kept.
rs2862872	chr2:58978875	A=0.445, G=0.555	Variant kept.
rs12611943	chr2:59028854	T=0.634, C=0.366	Variant kept.
rs34302035	chr2:59912591	G=0.941, C=0.059	Variant kept.
rs57270700	chr2:59979717	A=0.777, C=0.223	Variant kept.
rs62146417	chr2:60015282	C=0.326, G=0.674	Variant kept.
rs13019832	chr2:60710571	G=0.721, A=0.279	Variant kept.
rs60195712	chr2:73384632	T=0.722, C=0.278	Variant kept.
rs2421407	chr2:73394769	T=0.544, G=0.456	Variant kept.
rs2901437	chr2:73597024	T=0.551, G=0.449	Variant kept.
rs6718843	chr2:73852505	C=0.654, A=0.346	Variant kept.
rs12997018	chr2:73912899	A=0.487, G=0.513	Variant kept.
rs62150702	chr2:74034185	G=0.414, T=0.586	Variant in LD with rs12997018 (R2=0.6137), variant removed.
rs117204046	chr2:134023319	G=0.978, A=0.022	Variant MAF is 0.0216, variant removed.
rs309171	chr2:136673546	G=0.768, C=0.232	Variant kept.
rs4954387	chr2:136784344	A=0.305, G=0.695	Variant kept.
rs17654195	chr2:137409714	C=0.879, A=0.121	Variant kept.
rs55691047	chr2:137624876	A=0.921, G=0.079	Variant kept.
rs10928684	chr2:139822017	C=0.716, G=0.284	Variant kept.
rs6723990	chr2:139864521	A=0.638, G=0.362	Variant in LD with rs10928684 (R2=0.683), variant removed.
rs75924665	chr2:141786613	C=0.965, A=0.035	Variant MAF is 0.0345, variant removed.
rs13025185	chr2:141919280	A=0.708, C=0.292	Variant kept.
rs1249429	chr2:141942739	C=0.54, T=0.46	Variant kept.
rs2652456	chr2:155671807	G=0.599, C=0.401	Variant kept.
rs4500960	chr2:162818621	C=0.507, T=0.493	Variant kept.
rs6741949	chr2:162910223	G=0.735, C=0.265	Variant kept.
rs7566497	chr2:183724622	A=0.977, G=0.023	Variant MAF is 0.0228, variant removed.
rs2118666	chr2:223100523	G=0.558, T=0.442	Variant kept.
rs159428	chr20:31099311	T=0.23, C=0.77	Variant kept.
rs1114162	chr20:43417174	A=0.496, G=0.504	Variant kept.
rs59952658	chr20:43427043	C=0.816, T=0.184	Variant kept.
rs754064	chr20:47415446	C=0.893, T=0.107	Variant kept.
rs13044736	chr20:47419905	A=0.699, G=0.301	Variant kept.
rs6095319	chr20:47446556	G=0.768, A=0.232	Variant kept.
rs2145839	chr20:47473038	G=0.728, T=0.272	Variant kept.
rs1885163	chr20:47701765	T=0.696, C=0.304	Variant kept.
rs11908055	chr20:47823570	C=0.869, T=0.131	Variant kept.
rs6067269	chr20:48530583	A=0.402, C=0.598	Variant kept.
rs4816642	chr21:41110282	A=0.728, G=0.272	Variant kept.
rs2413631	chr22:41359786	G=0.808, A=0.192	Variant kept.
rs4822002	chr22:41487344	G=0.469, A=0.531	Variant kept.
rs2273085	chr22:41615376	C=0.63, T=0.37	Variant kept.
rs139507	chr22:41651467	T=0.719, C=0.281	Variant kept.
	chr22:42538103	T=0.598, C=0.402	Variant kept.
rs13064990	chr3:17696489	A=0.409, G=0.591	Variant kept.
rs9851068	chr3:23839884	A=0.574, G=0.426	Variant kept.
rs6804058	chr3:31564673	C=0.399, T=0.601	Variant kept.
rs12172958	chr3:31691100	A=0.495, G=0.505	Variant kept.
rs11130017	chr3:43974179	C=0.739, A=0.261	Variant kept.
rs808725	chr3:44083188	T=0.4, C=0.6	Variant kept.
rs7641050	chr3:48762507	T=0.11, C=0.89	Variant kept.
rs11707940	chr3:49363772	T=0.893, A=0.107	Variant kept.
rs9883813	chr3:49370544	C=0.049, G=0.951	Variant MAF is 0.0491, variant removed.
rs13086611	chr3:49385417	A=0.746, T=0.254	Variant kept.
rs55662945	chr3:49732699	C=0.969, T=0.031	Variant MAF is 0.0306, variant removed.
rs7622851	chr3:52333671	C=0.491, G=0.509	Variant kept.
rs13094687	chr3:52450043	A=0.75, G=0.25	Variant kept.
rs7636227	chr3:52566682	G=0.465, A=0.535	Variant kept.
rs35240333	chr3:52607511	C=0.956, T=0.044	Variant MAF is 0.0441, variant removed.
rs12486554	chr3:52742537	A=0.639, T=0.361	Variant kept.
rs6445539	chr3:52874296	G=0.753, A=0.247	Variant kept.
rs77058023	chr3:53059495	T=0.944, C=0.056	Variant kept.
rs2255107	chr3:53060637	C=0.271, T=0.729	Variant kept.
rs2581789	chr3:53096230	C=0.414, T=0.586	Variant kept.
rs2115780	chr3:53142980	G=0.662, A=0.338	Variant kept.
rs114144395	chr3:57395019	C=0.997, T=0.003	Variant MAF is 0.0028, variant removed.
rs114805750	chr3:84354161	C=0.957, T=0.043	Variant MAF is 0.0433, variant removed.
rs58142369	chr3:84771116	T=0.632, C=0.368	Variant kept.
rs17518584	chr3:85604923	C=0.482, T=0.518	Variant kept.
rs9827246	chr3:117433335	C=0.547, T=0.453	Variant kept.
rs9832922	chr3:134655413	G=0.677, C=0.323	Variant kept.
rs838625	chr3:143191553	T=0.344, A=0.656	Variant kept.
rs7658942	chr4:14956655	C=0.78, T=0.22	Variant kept.
rs10433859	chr4:15072329	C=0.785, G=0.215	Variant kept.
rs11733006	chr4:36758221	C=0.867, T=0.133	Variant kept.
rs13107325	chr4:103188709	C=0.976, T=0.024	Variant MAF is 0.0236, variant removed.
rs10010325	chr4:106106353	C=0.511, A=0.489	Variant kept.
rs2454202	chr4:106205280	C=0.445, T=0.555	Variant kept.
rs34514948	chr4:118946549	A=0.389, G=0.611	Variant kept.
rs78890674	chr4:173886129	C=0.996, T=0.004	Variant MAF is 0.0042, variant removed.
rs2353010	chr5:1912480	C=0.814, T=0.186	Variant kept.
rs61749834	chr5:11387815	A=0.991, C=0.009	Variant MAF is 0.0088, variant removed.
rs34123737	chr5:12988181	G=0.82, A=0.18	Variant kept.
rs7716567	chr5:13097811	C=0.62, T=0.38	Variant kept.
rs2089199	chr5:31910627	A=0.691, G=0.309	Variant kept.
rs10079220	chr5:57453718	A=0.897, G=0.103	Variant kept.
rs10042036	chr5:57649291	A=0.912, C=0.088	Variant kept.
rs60258111	chr5:60079231	C=0.985, T=0.015	Variant MAF is 0.0152, variant removed.
rs27989	chr5:66175424	T=0.665, C=0.335	Variant kept.
rs7725131	chr5:80730198	C=0.714, T=0.286	Variant kept.
rs27774	chr5:87959033	G=0.496, A=0.504	Variant kept.
rs27732	chr5:87992576	A=0.533, G=0.467	Variant kept.
rs10462335	chr5:88088204	G=0.643, A=0.357	Variant kept.
rs1363292	chr5:92181633	G=0.811, A=0.189	Variant kept.
rs201435949	chr5:92431203	G=0.702, A=0.298	Variant kept.
rs6881733	chr5:92586991	C=0.608, T=0.392	Variant kept.
rs7715034	chr5:92754902	G=0.832, A=0.168	Variant kept.
rs11959119	chr5:92937146	A=0.77, T=0.23	Variant kept.
rs4547912	chr5:93571190	G=0.935, T=0.065	Variant kept.
rs34885420	chr5:137805305	C=0.989, T=0.011	Variant MAF is 0.0108, variant removed.
rs17460320	chr5:165441461	C=0.874, A=0.126	Variant kept.
rs7715167	chr5:170778824	T=0.396, C=0.604	Variant kept.
rs11759522	chr6:3450814	C=0.545, G=0.455	Variant kept.
rs551980	chr6:8282533	T=0.589, A=0.411	Variant kept.
rs9368728	chr6:11471043	G=0.715, A=0.285	Variant kept.
rs36120363	chr6:11480935	C=0.3, T=0.7	Variant kept.
rs12204597	chr6:11565256	G=0.812, T=0.188	Variant kept.
rs534042	chr6:11591829	T=0.682, C=0.318	Variant kept.
rs1033956	chr6:18970793	G=0.128, A=0.872	Variant kept.
rs12210880	chr6:18983321	G=0.437, C=0.563	Variant kept.
rs664154	chr6:18991559	C=0.686, T=0.314	Variant kept.
rs607237	chr6:19013390	C=0.928, T=0.072	Variant kept.
rs4716325	chr6:19025741	G=0.659, C=0.341	Variant kept.
rs72828517	chr6:19036035	T=0.896, C=0.104	Variant kept.
rs1207106	chr6:19049483	A=0.433, T=0.567	Variant kept.
rs6931466	chr6:19100507	A=0.783, G=0.217	Variant kept.
rs12528805	chr6:19161875	A=0.722, G=0.278	Variant kept.
rs149479706	chr6:26240027	G=0.927, C=0.073	Variant kept.
rs73395314	chr6:26276214	A=0.867, G=0.133	Variant kept.
rs191549504	chr6:33411673	T=0.994, C=0.006	Variant MAF is 0.0056, variant removed.
rs79984539	chr6:33460609	A=0.951, G=0.049	Variant MAF is 0.0493, variant removed.
rs79586148	chr6:33491003	G=0.973, A=0.027	Variant MAF is 0.027, variant removed.
rs113029976	chr6:33500182	A=0.955, G=0.045	Variant MAF is 0.0453, variant removed.
rs115775530	chr6:33538534	T=0.982, A=0.018	Variant MAF is 0.0178, variant removed.
rs5745577	chr6:33547249	C=0.967, T=0.033	Variant MAF is 0.0325, variant removed.
rs79541366	chr6:43131945	G=0.973, C=0.027	Variant MAF is 0.0272, variant removed.
rs9472022	chr6:43152573	A=0.647, G=0.353	Variant kept.
rs113113059	chr6:43160375	T=0.594, C=0.406	Variant in LD with rs9472022 (R2=0.6614), variant removed.
rs144767533	chr6:43186138	T=0.929, C=0.071	Variant kept.
rs6917902	chr6:43188940	C=0.793, T=0.207	Variant kept.
rs2651205	chr6:43212493	G=0.894, A=0.106	Variant kept.
rs111342015	chr6:43227141	G=0.958, A=0.042	Variant MAF is 0.0415, variant removed.
rs6916038	chr6:43243315	T=0.446, C=0.554	Variant kept.
rs6930150	chr6:43249510	C=0.921, A=0.079	Variant kept.
rs140163521	chr6:43515096	T=0.994, A=0.006	Variant MAF is 0.0064, variant removed.
rs143248626	chr6:119256466	C=0.988, T=0.012	Variant MAF is 0.0118, variant removed.
rs13197257	chr6:128333682	G=0.824, T=0.176	Variant kept.
rs117328143	chr6:137654309	C=0.989, A=0.011	Variant MAF is 0.0108, variant removed.
rs117555423	chr7:9133779	T=0.995, C=0.005	Variant MAF is 0.0048, variant removed.
rs2001607	chr7:25067892	A=0.796, G=0.204	Variant kept.
rs1880318	chr7:46028167	G=0.778, A=0.222	Variant kept.
rs11772435	chr7:70085409	C=0.64, G=0.36	Variant kept.
rs56957961	chr7:83255557	C=0.912, A=0.088	Variant kept.
rs62485458	chr7:104559634	C=0.718, G=0.282	Variant kept.
rs73186008	chr7:104826263	T=NA, A,C=NA	Variant is not biallelic, variant removed.
rs76524064	chr7:104972057	C=0.956, G=0.044	Variant MAF is 0.0437, variant removed.
rs55658584	chr7:104994721	G=0.888, A=0.112	Variant kept.
rs4727815	chr7:114949746	T=0.21, C=0.79	Variant kept.
rs7793877	chr7:114951001	G=0.454, C=0.546	Variant kept.
rs6944266	chr7:132829875	T=0.285, G=0.715	Variant kept.
rs76329872	chr7:132877898	G=0.923, A=0.077	Variant kept.
rs34214574	chr7:132886923	C=0.632, G=0.368	Variant kept.
rs60125651	chr7:132911592	A=0.657, G=0.343	Variant kept.
rs13235319	chr7:132915124	C=0.703, A=0.297	Variant kept.
rs6467482	chr7:132918345	A=0.347, C=0.653	Variant kept.
rs11769029	chr7:132921961	T=0.735, G=0.265	Variant kept.
rs73436916	chr7:132924399	G=0.824, A=0.176	Variant kept.
rs35542623	chr7:132935475	A=0.805, G=0.195	Variant in LD with rs73436916 (R2=0.6193), variant removed.
rs35284403	chr7:132948884	T=0.708, C=0.292	Variant kept.
rs12707087	chr7:132954533	T=0.081, C=0.919	Variant kept.
rs10262862	chr7:132956034	C=0.325, T=0.675	Variant kept.
rs1345938	chr7:133137867	T=0.711, C=0.289	Variant kept.
rs12707100	chr7:133274376	T=0.857, C=0.143	Variant kept.
rs7800006	chr7:133338271	A=0.598, G=0.402	Variant kept.
rs12707117	chr7:133429058	G=0.41, A=0.59	Variant kept.
rs35531336	chr7:133438132	A=0.945, G=0.055	Variant kept.
rs10279261	chr7:133589846	G=0.318, A=0.682	Variant kept.
rs6955279	chr7:133612113	C=0.505, T=0.495	Variant kept.
rs2971970	chr7:133643778	T=0.093, G=0.907	Variant kept.
rs7792010	chr7:133681101	T=0.655, C=0.345	Variant kept.
rs7785128	chr7:133684991	T=0.184, C=0.816	Variant kept.
rs4596578	chr7:133697429	T=0.415, C=0.585	Variant kept.
rs59048764	chr8:20953516	G=0.736, C=0.264	Variant kept.
rs2631894	chr8:20999657	T=0.576, C=0.424	Variant kept.
rs4739280	chr8:21001009	T=0.734, C=0.266	Variant kept.
rs6999407	chr8:64477621	G=0.082, A=0.918	Variant kept.
rs1149450	chr8:64528325	C=0.138, T=0.862	Variant kept.
rs812603	chr8:64602654	C=0.388, T=0.612	Variant kept.
rs1217095	chr8:64622383	C=0.704, T=0.296	Variant kept.
rs1217102	chr8:64625106	T=0.241, C=0.759	Variant kept.
rs6982152	chr8:64779013	T=0.143, C=0.857	Variant kept.
rs7842169	chr8:75903204	G=0.704, T=0.296	Variant kept.
rs988068	chr8:133791111	T=0.408, C=0.592	Variant kept.
rs6982765	chr8:137018885	A=0.8, G=0.2	Variant kept.
rs17549128	chr8:137027450	T=0.727, C=0.273	Variant kept.
rs4909564	chr8:137095292	A=0.249, G=0.751	Variant kept.
rs13262595	chr8:143316970	A=0.24, G=0.76	Variant kept.
rs13282237	chr8:143326191	A=0.398, G=0.602	Variant kept.
rs10964203	chr9:19558187	T=0.914, C=0.086	Variant kept.
rs1959410	chr9:85125112	A=0.45, G=0.55	Variant kept.
rs2480495	chr9:92150494	G=0.68, A=0.32	Variant kept.
rs10797119	chr9:92202495	T=0.551, C=0.449	Variant kept.

## Sheet: Indep index EF SNPs_annot
Variation ID	Chromosome	Position	Overlapped Gene	Type	Annotation	Nearest Upstream Gene	Type of Nearest Upstream Gene	Distance to Nearest Upstream Gene	Nearest Downstream Gene	Type of Nearest Downstream Gene	Distance to Nearest Downstream Gene
rs11121053	chr1	6023503	KCNAB2	protein_coding	intronic,non-coding intronic	None	None	None	None	None	None
rs79914264	chr1	29358515	None	None	None	LINC01756	lincRNA	8401	AL671862.1	unprocessed_pseudogene	129678
rs6699558	chr1	31642021	PEF1	protein_coding	intronic,non-coding intronic	None	None	None	None	None	None
rs709692	chr1	81805009	ADGRL2	protein_coding	intronic,non-coding intronic	None	None	None	None	None	None
rs1931255	chr1	95721763	LINC02607	lincRNA	non-coding intronic	None	None	None	None	None	None
rs9285624	chr1	95789509	None	None	None	LINC02607	lincRNA	7167	AC099566.1	lincRNA	148392
rs321566	chr1	96190548	None	None	None	AC099566.1	lincRNA	167668	RNU1-130P	snRNA	35353
rs9324362	chr1	96232674	None	None	None	RNU1-130P	snRNA	6614	LINC01787	lincRNA	21395
rs161994	chr1	96280038	LINC01787	lincRNA	non-coding intronic	None	None	None	None	None	None
rs161991	chr1	96288179	LINC01787	lincRNA	non-coding intronic	None	None	None	None	None	None
rs11165580	chr1	96300814	LINC01787	lincRNA	non-coding intronic	None	None	None	None	None	None
rs114307386	chr1	96300858	LINC01787	lincRNA	non-coding intronic	None	None	None	None	None	None
rs7511952	chr1	96371374	LINC01787	lincRNA	non-coding intronic	None	None	None	None	None	None
rs1575659	chr1	96409037	None	None	None	AC092393.1	processed_pseudogene	17644	UBE2WP1	processed_pseudogene	9557
rs1536023	chr1	96416463	None	None	None	AC092393.1	processed_pseudogene	25070	UBE2WP1	processed_pseudogene	2131
rs140058656	chr1	96436078	None	None	None	UBE2WP1	processed_pseudogene	17145	EEF1A1P11	processed_pseudogene	10852
rs59841749	chr1	96469865	None	None	None	EEF1A1P11	processed_pseudogene	21547	RN7SL831P	misc_RNA	113344
rs2391772	chr1	96519280	None	None	None	EEF1A1P11	processed_pseudogene	70962	RN7SL831P	misc_RNA	63929
rs11808051	chr1	98070109	None	None	None	AC104453.1	lincRNA	15517	NFU1P2	processed_pseudogene	6891
rs978346	chr1	98113018	None	None	None	NFU1P2	processed_pseudogene	35550	LINC01776	lincRNA	97729
rs17385037	chr1	98119624	None	None	None	NFU1P2	processed_pseudogene	42156	LINC01776	lincRNA	91123
rs355377	chr1	98121703	None	None	None	NFU1P2	processed_pseudogene	44235	LINC01776	lincRNA	89044
rs17381287	chr1	98138581	None	None	None	NFU1P2	processed_pseudogene	61113	LINC01776	lincRNA	72166
rs11583896	chr1	153796506	GATAD2B	protein_coding	intronic	None	None	None	None	None	None
rs11583896	chr1	153796506	AL513523.2	transcribed_unprocessed_pseudogene	3downstream,non-coding	None	None	None	None	None	None
rs2271763	chr1	201822072	NAV1	protein_coding	3utr	None	None	None	None	None	None
rs2271763	chr1	201822072	IPO9-AS1	antisense	non-coding intronic,non-coding	None	None	None	None	None	None
rs3747973	chr1	205708020	None	None	None	RF00017	misc_RNA	23713	NUCKS1	protein_coding	4799
rs823154	chr1	205793278	SLC41A1	protein_coding	non-coding intronic,intronic	None	None	None	None	None	None
rs235924	chr1	213983517	PROX1-AS1	processed_transcript	non-coding intronic	None	None	None	None	None	None
rs235924	chr1	213983517	PROX1	protein_coding	intronic	None	None	None	None	None	None
rs11252451	chr10	4299682	None	None	None	LINC00702	lincRNA	55770	LINC00703	lincRNA	84564
rs11238581	chr10	43530557	None	None	None	AL450326.2	unprocessed_pseudogene	5340	ZNF239	protein_coding	25787
rs10999869	chr10	71533114	CDH23	protein_coding	intronic,non-coding intronic	None	None	None	None	None	None
rs2559658	chr10	77985511	POLR3A	protein_coding	intronic,5upstream	None	None	None	None	None	None
rs11202815	chr10	80411827	PRXL2A	protein_coding	intronic,5upstream	None	None	None	None	None	None
rs6585994	chr10	80431887	PRXL2A	protein_coding	intronic	None	None	None	None	None	None
rs4934169	chr10	80443907	None	None	None	PRXL2A	protein_coding	6792	TSPAN14	protein_coding	10259
rs11202929	chr10	80444940	None	None	None	PRXL2A	protein_coding	7825	TSPAN14	protein_coding	9226
rs4933397	chr10	80463402	TSPAN14	protein_coding	intronic,non-coding intronic	None	None	None	None	None	None
rs9633740	chr10	80505515	TSPAN14	protein_coding	intronic,non-coding intronic	None	None	None	None	None	None
rs873257	chr10	80520384	TSPAN14	protein_coding	3downstream,3utr	None	None	None	None	None	None
rs717620	chr10	99782821	ABCC2	protein_coding	5utr,non-coding	None	None	None	None	None	None
rs4148398	chr10	99832865	ABCC2	protein_coding	intronic	None	None	None	None	None	None
rs11596211	chr10	100080362	CPN1	protein_coding	intronic	None	None	None	None	None	None
rs10883440	chr10	100083442	None	None	None	CPN1	protein_coding	1565	CYP2C23P	unitary_pseudogene	22312
rs2862954	chr10	100152307	ERLIN1	protein_coding	coding nonsyn	None	None	None	None	None	None
rs4919559	chr10	101576645	DPCD	protein_coding	non-coding intronic	None	None	None	None	None	None
rs10883668	chr10	101639077	FBXW4	protein_coding	non-coding intronic,intronic	None	None	None	None	None	None
rs749694	chr10	101760027	None	None	None	AC010789.1	lincRNA	51626	FGF8	protein_coding	10103
rs2735421	chr10	101781259	None	None	None	FGF8	protein_coding	890	NPM3	protein_coding	66
rs2305192	chr10	101800564	OGA	protein_coding	intronic,5upstream	None	None	None	None	None	None
rs11191203	chr10	102065163	None	None	None	ARMH3	protein_coding	8970	HPS6	protein_coding	227
rs61874768	chr10	102120361	LDB1	protein_coding	non-coding,5utr	None	None	None	None	None	None
rs284855	chr10	102814665	WBP1L	protein_coding	intronic,3downstream,3utr	None	None	None	None	None	None
rs28606370	chr10	102911075	None	None	None	BORCS7-ASMT	protein_coding	9176	AL356608.1	lincRNA	3510
rs10887142	chr10	122347969	None	None	None	RNU6-728P	snRNA	2176	PLEKHA1	protein_coding	26727
rs7896881	chr10	122368560	None	None	None	RNU6-728P	snRNA	22767	PLEKHA1	protein_coding	6136
rs3850765	chr10	122380394	PLEKHA1	protein_coding	intronic,non-coding intronic	None	None	None	None	None	None
rs932275	chr10	122471948	HTRA1	protein_coding	intronic	None	None	None	None	None	None
rs474357	chr11	82726076	None	None	None	MIR4300HG	lincRNA	7994	FAM181B	protein_coding	3865
rs2000919	chr11	112591113	AP003063.1	lincRNA	non-coding intronic	None	None	None	None	None	None
rs2734839	chr11	113415768	DRD2	protein_coding	non-coding intronic,3downstream,intronic	None	None	None	None	None	None
rs2075654	chr11	113418344	DRD2	protein_coding	non-coding intronic,5upstream,intronic	None	None	None	None	None	None
rs546159	chr11	115887793	None	None	None	AP002991.1	lincRNA	44647	AP000797.3	lincRNA	44981
rs2238057	chr12	2274839	CACNA1C	protein_coding	intronic	None	None	None	None	None	None
rs2238057	chr12	2274839	CACNA1C-IT3	sense_intronic	non-coding intronic	None	None	None	None	None	None
rs10743199	chr12	17259138	None	None	None	AC092110.1	lincRNA	91348	PSMC1P8	processed_pseudogene	124214
rs58366817	chr12	47540749	None	None	None	AC003686.1	processed_pseudogene	55027	AC004486.1	processed_pseudogene	52459
rs12818251	chr12	64613327	RASSF3	protein_coding	intronic,3downstream	None	None	None	None	None	None
rs1388744	chr12	99276042	ANKS1B	protein_coding	intronic,non-coding intronic	None	None	None	None	None	None
rs10773290	chr12	126501433	None	None	None	LINC02347	lincRNA	28643	AC006065.1	processed_pseudogene	9477
rs7994762	chr13	36488664	None	None	None	CCNA1	protein_coding	45782	HIST1H2APS6	processed_pseudogene	1414
rs7981260	chr13	47932364	SUCLA2	protein_coding	intronic,non-coding intronic	None	None	None	None	None	None
rs7981260	chr13	47932364	LINC00562	lincRNA	non-coding	None	None	None	None	None	None
rs35214871	chr13	49344039	CAB39L	protein_coding	intronic	None	None	None	None	None	None
rs2050686	chr13	100628037	TMTC4	protein_coding	intronic,non-coding intronic	None	None	None	None	None	None
rs2253855	chr13	105943770	None	None	None	RF00402	snoRNA	46127	RNA5SP38	rRNA_pseudogene	211602
rs1956001	chr14	32941815	NPAS3	protein_coding	intronic	None	None	None	None	None	None
rs7144325	chr14	36569105	AL132857.1	bidirectional_promoter_lncRNA	non-coding intronic	None	None	None	None	None	None
rs12894136	chr14	40535313	None	None	None	AL352977.2	lincRNA	146173	LINC02315	lincRNA	419585
rs28576539	chr14	95840213	None	None	None	AL139020.1	antisense	82557	AL133167.1	lincRNA	15335
rs2693672	chr14	99274737	None	None	None	BCL11B	protein_coding	3213	AL132819.1	lincRNA	50062
rs2470167	chr15	51434061	AC066613.2	antisense	non-coding intronic	None	None	None	None	None	None
rs8023459	chr15	69662777	DRAIC	lincRNA	non-coding intronic	None	None	None	None	None	None
rs4702	chr15	90883330	FURIN	protein_coding	3utr	None	None	None	None	None	None
rs35633795	chr15	97366795	LINC02253	lincRNA	non-coding intronic	None	None	None	None	None	None
rs8061968	chr16	7160392	RBFOX1	protein_coding	intronic,non-coding intronic	None	None	None	None	None	None
rs9926479	chr16	7196747	RBFOX1	protein_coding	intronic,non-coding intronic	None	None	None	None	None	None
rs12932206	chr16	9972164	GRIN2A	protein_coding	intronic,non-coding intronic,5upstream	None	None	None	None	None	None
rs1213323	chr16	9983047	GRIN2A	protein_coding	intronic,non-coding intronic	None	None	None	None	None	None
rs12597701	chr16	9993071	GRIN2A	protein_coding	intronic,non-coding intronic	None	None	None	None	None	None
rs720717	chr16	10016770	GRIN2A	protein_coding	intronic,non-coding intronic	None	None	None	None	None	None
rs72772387	chr16	10059734	GRIN2A	protein_coding	intronic,non-coding intronic	None	None	None	None	None	None
rs4780790	chr16	10087779	GRIN2A	protein_coding	intronic,non-coding intronic	None	None	None	None	None	None
rs9934226	chr16	10095206	GRIN2A	protein_coding	intronic,non-coding intronic	None	None	None	None	None	None
rs28550823	chr16	10122386	GRIN2A	protein_coding	intronic,5upstream	None	None	None	None	None	None
rs9934011	chr16	13821950	None	None	None	U95743.1	lincRNA	42190	ERCC4	protein_coding	98207
rs36061829	chr16	13827815	None	None	None	U95743.1	lincRNA	48055	ERCC4	protein_coding	92342
rs233457	chr16	27636509	KIAA0556	protein_coding	intronic,non-coding intronic	None	None	None	None	None	None
rs3814880	chr16	30006574	DOC2A	protein_coding	intronic,3downstream,non-coding intronic	None	None	None	None	None	None
rs3814878	chr16	30030645	FAM57B	protein_coding	5utr,5upstream,intronic,3downstream	None	None	None	None	None	None
rs2289292	chr16	30086309	TBX6	protein_coding	coding syn|syn,3downstream,3utr	None	None	None	None	None	None
rs55732507	chr16	30130664	None	None	None	MAPK3	protein_coding	7158	CORO1A	protein_coding	52163
rs7404371	chr16	30329549	SMG1P5	transcribed_unprocessed_pseudogene	non-coding intronic	None	None	None	None	None	None
rs12716979	chr16	31000500	STX1B	protein_coding	intronic	None	None	None	None	None	None
rs1567154	chr16	50916894	None	None	None	LINC02128	lincRNA	15831	LINC02127	lincRNA	100650
rs933717	chr16	87381644	FBXO31	protein_coding	intronic,non-coding intronic	None	None	None	None	None	None
rs2684641	chr17	45442752	PLEKHM1	protein_coding	non-coding intronic,5upstream,intronic	None	None	None	None	None	None
rs2037442	chr17	45474306	PLEKHM1	protein_coding	3downstream,intronic,non-coding intronic	None	None	None	None	None	None
rs1724438	chr17	45578810	None	None	None	AC091132.4	lincRNA	15580	DND1P1	processed_pseudogene	7061
rs55938136	chr17	45720994	LINC02210-CRHR1	protein_coding	non-coding intronic,intronic	None	None	None	None	None	None
rs9899833	chr17	45915577	MAPT	protein_coding	non-coding intronic,intronic	None	None	None	None	None	None
rs71375338	chr17	46255427	None	None	None	MAPK8IP1P1	processed_pseudogene	10383	AC005829.2	processed_pseudogene	4124
rs199441	chr17	46696417	NSF	protein_coding	intronic	None	None	None	None	None	None
rs35937770	chr17	46730994	NSF	protein_coding	intronic	None	None	None	None	None	None
rs17698176	chr17	46742229	NSF	protein_coding	intronic	None	None	None	None	None	None
rs61738821	chr17	81122315	AATK	protein_coding	3downstream,non-coding intronic,coding nonsyn,5upstream	None	None	None	None	None	None
rs2199301	chr18	31330652	DSG1	protein_coding	intronic	None	None	None	None	None	None
rs3752060	chr18	41565183	KC6	lincRNA	non-coding intronic	None	None	None	None	None	None
rs11660554	chr18	55129279	None	None	None	LINC01929	lincRNA	4973	RNA5SP459	rRNA_pseudogene	17267
rs9748337	chr18	65671959	None	None	None	AC090358.1	lincRNA	19906	CDH7	protein_coding	78293
rs652730	chr18	79402525	NFATC1	protein_coding	intronic	None	None	None	None	None	None
rs11672035	chr19	3352403	NFIC	protein_coding	intronic	None	None	None	None	None	None
rs7253993	chr19	6116794	RFX2	protein_coding	intronic	None	None	None	None	None	None
rs7253993	chr19	6116794	AC011444.3	antisense	non-coding intronic	None	None	None	None	None	None
rs7256341	chr19	6122256	RFX2	protein_coding	intronic	None	None	None	None	None	None
rs7256341	chr19	6122256	AC011444.3	antisense	non-coding intronic	None	None	None	None	None	None
rs12982734	chr19	38102511	SIPA1L3	protein_coding	intronic	None	None	None	None	None	None
rs2075650	chr19	44892362	TOMM40	protein_coding	intronic,3downstream,5upstream	None	None	None	None	None	None
rs157582	chr19	44892962	TOMM40	protein_coding	intronic,3downstream,5upstream	None	None	None	None	None	None
rs10119	chr19	44903416	TOMM40	protein_coding	3utr,3downstream	None	None	None	None	None	None
rs429358	chr19	44908684	APOE	protein_coding	coding *nonsyn,coding nonsyn,3downstream	None	None	None	None	None	None
rs75627662	chr19	44910319	AC011481.3	TEC	non-coding	None	None	None	None	None	None
rs439401	chr19	44911194	AC011481.3	TEC	non-coding	None	None	None	None	None	None
rs157592	chr19	44921257	None	None	None	APOC1	protein_coding	1908	APOC1P1	transcribed_unprocessed_pseudogene	5547
rs10495508	chr2	4774834	None	None	None	LINC01249	lincRNA	118619	RF00322	snoRNA	52167
rs11903228	chr2	17298849	None	None	None	ZFYVE9P2	processed_pseudogene	13954	PSMC1P10	processed_pseudogene	86242
rs4513295	chr2	17334457	None	None	None	ZFYVE9P2	processed_pseudogene	49562	PSMC1P10	processed_pseudogene	50634
rs528483	chr2	44903271	None	None	None	CAMKMT	protein_coding	130679	LINC01833	lincRNA	17806
rs538543	chr2	44926148	LINC01833	lincRNA	non-coding intronic	None	None	None	None	None	None
rs6705712	chr2	53727544	ASB3	protein_coding	3downstream,intronic,non-coding intronic	None	None	None	None	None	None
rs6705712	chr2	53727544	GPR75-ASB3	protein_coding	intronic,non-coding intronic	None	None	None	None	None	None
rs2678892	chr2	57940005	VRK2	protein_coding	intronic,non-coding intronic	None	None	None	None	None	None
rs11892323	chr2	58620301	LINC01122	lincRNA	non-coding intronic	None	None	None	None	None	None
rs7582485	chr2	58654537	LINC01122	lincRNA	non-coding intronic	None	None	None	None	None	None
rs6745423	chr2	58669401	LINC01122	lincRNA	non-coding intronic	None	None	None	None	None	None
rs17049689	chr2	58679925	LINC01122	lincRNA	non-coding intronic	None	None	None	None	None	None
rs2862872	chr2	58751740	LINC01122	lincRNA	non-coding intronic	None	None	None	None	None	None
rs12611943	chr2	58801719	LINC01122	lincRNA	non-coding intronic	None	None	None	None	None	None
rs34302035	chr2	59685456	AC007100.1	lincRNA	non-coding intronic	None	None	None	None	None	None
rs34302035	chr2	59685456	AC007179.2	lincRNA	non-coding intronic	None	None	None	None	None	None
rs57270700	chr2	59752582	AC007100.1	lincRNA	non-coding intronic	None	None	None	None	None	None
rs62146417	chr2	59788147	AC007100.1	lincRNA	non-coding intronic	None	None	None	None	None	None
rs13019832	chr2	60483436	BCL11A	protein_coding	intronic,non-coding intronic	None	None	None	None	None	None
rs60195712	chr2	73157504	None	None	None	RAB11FIP5	protein_coding	783	NOTO	protein_coding	44754
rs2421407	chr2	73167641	None	None	None	RAB11FIP5	protein_coding	10920	NOTO	protein_coding	34617
rs2901437	chr2	73369896	AC074008.2	bidirectional_promoter_lncRNA	non-coding intronic	None	None	None	None	None	None
rs6718843	chr2	73625378	None	None	None	ALMS1	protein_coding	14585	NAT8	protein_coding	15454
rs12997018	chr2	73685772	None	None	None	ALMS1P1	transcribed_unprocessed_pseudogene	196	NAT8B	polymorphic_pseudogene	14804
rs309171	chr2	135915976	DARS	protein_coding	intronic,5upstream	None	None	None	None	None	None
rs4954387	chr2	136026774	None	None	None	DARS-AS1	antisense	4181	AC068492.1	lincRNA	51118
rs17654195	chr2	136652144	None	None	None	SMC4P1	unprocessed_pseudogene	106602	THSD7B	protein_coding	113401
rs55691047	chr2	136867306	THSD7B	protein_coding	intronic	None	None	None	None	None	None
rs10928684	chr2	139064447	None	None	None	AHCYP4	processed_pseudogene	161700	AC062021.1	lincRNA	301718
rs13025185	chr2	141161711	LRP1B	protein_coding	intronic	None	None	None	None	None	None
rs1249429	chr2	141185170	LRP1B	protein_coding	intronic	None	None	None	None	None	None
rs2652456	chr2	154815295	KCNJ3	protein_coding	intronic,non-coding intronic	None	None	None	None	None	None
rs4500960	chr2	161962111	SLC4A10	protein_coding	intronic	None	None	None	None	None	None
rs6741949	chr2	162053713	DPP4	protein_coding	intronic,non-coding intronic	None	None	None	None	None	None
rs2118666	chr2	222235804	PAX3	protein_coding	intronic,non-coding intronic	None	None	None	None	None	None
rs159428	chr20	32511508	NOL4L	protein_coding	intronic,5upstream	None	None	None	None	None	None
rs159428	chr20	32511508	AL034550.2	antisense	non-coding intronic	None	None	None	None	None	None
rs1114162	chr20	44788533	RIMS4	protein_coding	intronic	None	None	None	None	None	None
rs59952658	chr20	44798402	RIMS4	protein_coding	intronic	None	None	None	None	None	None
rs754064	chr20	48798909	PREX1	protein_coding	intronic	None	None	None	None	None	None
rs13044736	chr20	48803368	PREX1	protein_coding	intronic	None	None	None	None	None	None
rs6095319	chr20	48830019	AL133342.1	lincRNA	non-coding intronic	None	None	None	None	None	None
rs2145839	chr20	48856501	None	None	None	AL133342.1	lincRNA	7043	ARFGEF2	protein_coding	65389
rs1885163	chr20	49085228	CSE1L	protein_coding	intronic	None	None	None	None	None	None
rs11908055	chr20	49207033	None	None	None	STAU1	protein_coding	18666	DDX27	protein_coding	12262
rs6067269	chr20	49914046	SPATA2	protein_coding	intronic,5upstream	None	None	None	None	None	None
rs4816642	chr21	39738355	None	None	None	AF064860.2	lincRNA	7675	IGSF5	protein_coding	7052
rs2413631	chr22	40963782	RBX1	protein_coding	intronic,non-coding intronic	None	None	None	None	None	None
rs4822002	chr22	41091340	None	None	None	AL080243.1	processed_pseudogene	16101	EP300	protein_coding	446
rs2273085	chr22	41219372	L3MBTL2	protein_coding	intronic,non-coding intronic,non-coding	None	None	None	None	None	None
rs139507	chr22	41255463	RANGAP1	protein_coding	intronic,3downstream	None	None	None	None	None	None
rs13064990	chr3	17654997	TBC1D5	protein_coding	intronic,non-coding intronic	None	None	None	None	None	None
rs9851068	chr3	23798393	None	None	None	RNU6-788P	snRNA	156801	UBE2E1-AS1	antisense	5631
rs6804058	chr3	31523181	None	None	None	THRAP3P1	processed_pseudogene	67287	STT3B	protein_coding	9457
rs12172958	chr3	31649608	None	None	None	STT3B	protein_coding	11986	OSBPL10	protein_coding	8282
rs11130017	chr3	43932687	None	None	None	AC006055.1	lincRNA	152705	AC006058.2	lincRNA	64209
rs808725	chr3	44041696	None	None	None	AC006058.3	lincRNA	42547	RNU6-367P	snRNA	29391
rs7641050	chr3	48725074	IP6K2	protein_coding	intronic	None	None	None	None	None	None
rs11707940	chr3	49326339	USP4	protein_coding	intronic,non-coding intronic	None	None	None	None	None	None
rs13086611	chr3	49347984	None	None	None	USP4	protein_coding	7272	GPX1	polymorphic_pseudogene	9187
rs7622851	chr3	52299655	None	None	None	GLYCTK-AS1	processed_transcript	588	DNAH1	protein_coding	16664
rs13094687	chr3	52416027	PHF7	protein_coding	3downstream,intronic,non-coding intronic	None	None	None	None	None	None
rs7636227	chr3	52532666	NT5DC2	protein_coding	intronic,non-coding intronic,5upstream	None	None	None	None	None	None
rs12486554	chr3	52708521	SPCS1	protein_coding	3downstream,3utr	None	None	None	None	None	None
rs12486554	chr3	52708521	NEK4	protein_coding	3utr	None	None	None	None	None	None
rs6445539	chr3	52840280	TMEM110-MUSTN1	protein_coding	intronic,5upstream	None	None	None	None	None	None
rs6445539	chr3	52840280	STIMATE	protein_coding	intronic,3downstream,non-coding,3utr	None	None	None	None	None	None
rs77058023	chr3	53025479	SFMBT1	protein_coding	intronic,non-coding intronic	None	None	None	None	None	None
rs77058023	chr3	53025479	AC096887.1	protein_coding	intronic	None	None	None	None	None	None
rs2255107	chr3	53026621	SFMBT1	protein_coding	intronic,non-coding intronic	None	None	None	None	None	None
rs2255107	chr3	53026621	AC096887.1	protein_coding	intronic	None	None	None	None	None	None
rs2581789	chr3	53062214	AC096887.1	protein_coding	intronic	None	None	None	None	None	None
rs2115780	chr3	53108964	RFT1	protein_coding	intronic,non-coding intronic	None	None	None	None	None	None
rs58142369	chr3	84721965	LINC00971	lincRNA	non-coding intronic	None	None	None	None	None	None
rs17518584	chr3	85555773	CADM2	protein_coding	intronic	None	None	None	None	None	None
rs9827246	chr3	117714488	AC092691.1	lincRNA	non-coding intronic	None	None	None	None	None	None
rs9832922	chr3	134936571	EPHB1	protein_coding	intronic,non-coding intronic	None	None	None	None	None	None
rs838625	chr3	143472711	SLC9A9	protein_coding	intronic	None	None	None	None	None	None
rs7658942	chr4	14955031	CPEB2-DT	lincRNA	non-coding intronic	None	None	None	None	None	None
rs10433859	chr4	15070705	AC098829.1	antisense	non-coding intronic	None	None	None	None	None	None
rs11733006	chr4	36756599	None	None	None	LINC02505	lincRNA	114699	LINC02616	processed_transcript	245217
rs10010325	chr4	105185196	TET2	protein_coding	intronic,non-coding intronic	None	None	None	None	None	None
rs2454202	chr4	105284123	None	None	None	TET2	protein_coding	4307	RN7SL89P	misc_RNA	9541
rs34514948	chr4	118025394	None	None	None	LINC02264	lincRNA	155446	NDST3	protein_coding	8224
rs2353010	chr5	1912366	None	None	None	CTD-2194D22.4	antisense	11873	AC126768.2	lincRNA	21497
rs34123737	chr5	12988069	LINC02220	lincRNA	non-coding intronic	None	None	None	None	None	None
rs7716567	chr5	13097699	None	None	None	LINC02220	lincRNA	64813	AC016553.1	lincRNA	78147
rs2089199	chr5	31910521	PDZD2	protein_coding	intronic,non-coding intronic	None	None	None	None	None	None
rs10079220	chr5	58157891	None	None	None	LINC02101	lincRNA	35550	PGAM1P1	processed_pseudogene	3306
rs10042036	chr5	58353464	None	None	None	PGAM1P1	processed_pseudogene	191712	PLK2	protein_coding	100518
rs27989	chr5	66879596	MAST4	protein_coding	intronic,non-coding intronic	None	None	None	None	None	None
rs7725131	chr5	81434379	SSBP2	protein_coding	intronic,non-coding intronic	None	None	None	None	None	None
rs27774	chr5	88663215	LINC00461	lincRNA	3downstream,non-coding intronic	None	None	None	None	None	None
rs27732	chr5	88696759	MEF2C-AS2	antisense	non-coding intronic	None	None	None	None	None	None
rs10462335	chr5	88792387	MEF2C	protein_coding	intronic,non-coding intronic	None	None	None	None	None	None
rs1363292	chr5	92845926	None	None	None	AC008517.1	lincRNA	1922	CCT7P2	processed_pseudogene	43461
rs201435949	chr5	93095497	None	None	None	AC012625.1	lincRNA	26828	POLD2P1	processed_pseudogene	171932
rs6881733	chr5	93251285	None	None	None	AC012625.1	lincRNA	182616	POLD2P1	processed_pseudogene	16144
rs7715034	chr5	93419196	NR2F1-AS1	antisense	non-coding intronic	None	None	None	None	None	None
rs11959119	chr5	93601440	AC106818.1	TEC	non-coding	None	None	None	None	None	None
rs4547912	chr5	94235485	KIAA0825	protein_coding	intronic	None	None	None	None	None	None
rs17460320	chr5	166014456	None	None	None	AC008489.1	processed_pseudogene	108848	RPL7P20	processed_pseudogene	14111
rs7715167	chr5	171351820	None	None	None	AC091980.1	processed_pseudogene	6190	RN7SL339P	misc_RNA	7297
rs11759522	chr6	3450580	SLC22A23	protein_coding	intronic	None	None	None	None	None	None
rs551980	chr6	8282300	AL355499.1	bidirectional_promoter_lncRNA	non-coding intronic,5upstream	None	None	None	None	None	None
rs551980	chr6	8282300	AL355499.2	bidirectional_promoter_lncRNA	non-coding intronic	None	None	None	None	None	None
rs9368728	chr6	11470810	AL445430.1	lincRNA	non-coding intronic	None	None	None	None	None	None
rs36120363	chr6	11480702	AL445430.1	lincRNA	non-coding intronic	None	None	None	None	None	None
rs12204597	chr6	11565023	TMEM170B	protein_coding	intronic	None	None	None	None	None	None
rs534042	chr6	11591596	None	None	None	TMEM170B	protein_coding	8072	AL357518.1	lincRNA	15956
rs1033956	chr6	18970562	None	None	None	MIR548A1HG	lincRNA	296561	AL589647.1	processed_pseudogene	173133
rs12210880	chr6	18983090	None	None	None	MIR548A1HG	lincRNA	309089	AL589647.1	processed_pseudogene	160605
rs664154	chr6	18991328	None	None	None	MIR548A1HG	lincRNA	317327	AL589647.1	processed_pseudogene	152367
rs607237	chr6	19013159	None	None	None	MIR548A1HG	lincRNA	339158	AL589647.1	processed_pseudogene	130536
rs4716325	chr6	19025510	None	None	None	MIR548A1HG	lincRNA	351509	AL589647.1	processed_pseudogene	118185
rs72828517	chr6	19035804	None	None	None	MIR548A1HG	lincRNA	361803	AL589647.1	processed_pseudogene	107891
rs1207106	chr6	19049252	None	None	None	MIR548A1HG	lincRNA	375251	AL589647.1	processed_pseudogene	94443
rs6931466	chr6	19100276	None	None	None	MIR548A1HG	lincRNA	426275	AL589647.1	processed_pseudogene	43419
rs12528805	chr6	19161644	None	None	None	AL589647.1	processed_pseudogene	17484	AL357052.1	lincRNA	128675
rs149479706	chr6	26239799	None	None	None	HIST1H1D	protein_coding	4866	HIST1H4F	protein_coding	627
rs73395314	chr6	26275986	None	None	None	HIST1H2BI	protein_coding	2630	HIST1H4H	protein_coding	1623
rs9472022	chr6	43184835	CUL9	protein_coding	non-coding,coding syn,5upstream	None	None	None	None	None	None
rs144767533	chr6	43218400	CUL9	protein_coding	non-coding intronic,intronic	None	None	None	None	None	None
rs144767533	chr6	43218400	AL133375.1	antisense	non-coding intronic	None	None	None	None	None	None
rs6917902	chr6	43221202	CUL9	protein_coding	non-coding,coding syn,5upstream,3utr,3downstream	None	None	None	None	None	None
rs6917902	chr6	43221202	AL133375.1	antisense	non-coding intronic	None	None	None	None	None	None
rs2651205	chr6	43244755	TTBK1	protein_coding	intronic	None	None	None	None	None	None
rs6916038	chr6	43275577	TTBK1	protein_coding	intronic	None	None	None	None	None	None
rs6930150	chr6	43281772	TTBK1	protein_coding	intronic	None	None	None	None	None	None
rs13197257	chr6	128012537	PTPRK	protein_coding	non-coding intronic,intronic	None	None	None	None	None	None
rs2001607	chr7	25028273	None	None	None	OSBPL3	protein_coding	46639	CYCS	protein_coding	91818
rs1880318	chr7	45988568	None	None	None	AC073115.2	lincRNA	8377	AC073115.1	lincRNA	2337
rs11772435	chr7	70620423	AUTS2	protein_coding	intronic	None	None	None	None	None	None
rs56957961	chr7	83626241	SEMA3E	protein_coding	intronic,non-coding intronic	None	None	None	None	None	None
rs62485458	chr7	104919187	LHFPL3-AS2	processed_transcript	non-coding intronic	None	None	None	None	None	None
rs55658584	chr7	105354274	SRPK2	protein_coding	intronic,non-coding intronic	None	None	None	None	None	None
rs4727815	chr7	115309692	None	None	None	LINC01392	lincRNA	78337	AC073901.1	processed_pseudogene	193675
rs7793877	chr7	115310947	None	None	None	LINC01392	lincRNA	79592	AC073901.1	processed_pseudogene	192420
rs6944266	chr7	133145116	None	None	None	RNU6-92P	snRNA	62184	AC083873.1	processed_pseudogene	24300
rs76329872	chr7	133193140	None	None	None	AC083873.1	processed_pseudogene	22626	EXOC4	protein_coding	59933
rs34214574	chr7	133202165	None	None	None	AC083873.1	processed_pseudogene	31651	EXOC4	protein_coding	50908
rs60125651	chr7	133226835	None	None	None	AC083873.1	processed_pseudogene	56321	EXOC4	protein_coding	26238
rs13235319	chr7	133230367	None	None	None	AC083873.1	processed_pseudogene	59853	EXOC4	protein_coding	22706
rs6467482	chr7	133233588	None	None	None	AC083873.1	processed_pseudogene	63074	EXOC4	protein_coding	19485
rs11769029	chr7	133237204	None	None	None	AC083873.1	processed_pseudogene	66690	EXOC4	protein_coding	15869
rs73436916	chr7	133239642	None	None	None	AC083873.1	processed_pseudogene	69128	EXOC4	protein_coding	13431
rs35284403	chr7	133264129	EXOC4	protein_coding	intronic,non-coding intronic	None	None	None	None	None	None
rs12707087	chr7	133269778	EXOC4	protein_coding	intronic,non-coding intronic	None	None	None	None	None	None
rs10262862	chr7	133271279	EXOC4	protein_coding	non-coding intronic,intronic	None	None	None	None	None	None
rs1345938	chr7	133453113	EXOC4	protein_coding	intronic,non-coding intronic	None	None	None	None	None	None
rs12707100	chr7	133589622	EXOC4	protein_coding	intronic,non-coding intronic	None	None	None	None	None	None
rs7800006	chr7	133653518	EXOC4	protein_coding	intronic,non-coding intronic	None	None	None	None	None	None
rs12707117	chr7	133744305	EXOC4	protein_coding	non-coding intronic,intronic	None	None	None	None	None	None
rs35531336	chr7	133753379	EXOC4	protein_coding	intronic,non-coding intronic	None	None	None	None	None	None
rs10279261	chr7	133905093	EXOC4	protein_coding	intronic,non-coding intronic	None	None	None	None	None	None
rs6955279	chr7	133927360	EXOC4	protein_coding	intronic,non-coding intronic	None	None	None	None	None	None
rs2971970	chr7	133959025	EXOC4	protein_coding	intronic,non-coding intronic	None	None	None	None	None	None
rs7792010	chr7	133996348	EXOC4	protein_coding	intronic,non-coding intronic,5upstream	None	None	None	None	None	None
rs7785128	chr7	134000238	EXOC4	protein_coding	intronic,non-coding intronic	None	None	None	None	None	None
rs4596578	chr7	134012676	EXOC4	protein_coding	intronic,non-coding intronic	None	None	None	None	None	None
rs59048764	chr8	21096005	None	None	None	AC103719.1	lincRNA	66947	AC021613.1	TEC	33985
rs2631894	chr8	21142146	None	None	None	AC021613.1	TEC	12046	AC021355.1	lincRNA	156060
rs4739280	chr8	21143498	None	None	None	AC021613.1	TEC	13398	AC021355.1	lincRNA	154708
rs6999407	chr8	63565063	None	None	None	AC011124.2	lincRNA	89581	AC018953.1	lincRNA	20937
rs1149450	chr8	63615767	None	None	None	RN7SKP135	misc_RNA	6167	AC022639.1	lincRNA	71412
rs812603	chr8	63690096	AC022639.1	lincRNA	non-coding intronic	None	None	None	None	None	None
rs1217095	chr8	63709825	AC022639.1	lincRNA	non-coding intronic	None	None	None	None	None	None
rs1217095	chr8	63709825	AC069133.1	lincRNA	non-coding intronic	None	None	None	None	None	None
rs1217102	chr8	63712548	AC022639.1	lincRNA	non-coding intronic	None	None	None	None	None	None
rs1217102	chr8	63712548	AC069133.1	lincRNA	non-coding intronic	None	None	None	None	None	None
rs6982152	chr8	63866456	AC022639.1	lincRNA	non-coding intronic	None	None	None	None	None	None
rs7842169	chr8	74990969	CRISPLD1	protein_coding	intronic,non-coding intronic	None	None	None	None	None	None
rs988068	chr8	132778865	PHF20L1	protein_coding	intronic,non-coding intronic	None	None	None	None	None	None
rs6982765	chr8	136006642	LINC02055	lincRNA	non-coding intronic	None	None	None	None	None	None
rs17549128	chr8	136015207	LINC02055	lincRNA	non-coding intronic	None	None	None	None	None	None
rs4909564	chr8	136083049	LINC02055	lincRNA	non-coding intronic	None	None	None	None	None	None
rs13262595	chr8	142235609	TSNARE1	protein_coding	intronic	None	None	None	None	None	None
rs13282237	chr8	142244830	TSNARE1	protein_coding	intronic	None	None	None	None	None	None
rs10964203	chr9	19558189	SLC24A2	protein_coding	intronic	None	None	None	None	None	None
rs1959410	chr9	82510197	AL162726.3	transcribed_unprocessed_pseudogene	non-coding intronic	None	None	None	None	None	None
rs2480495	chr9	89535579	None	None	None	SEMA4D	protein_coding	37449	AL161910.1	lincRNA	27958
rs10797119	chr9	89587580	AL161910.1	lincRNA	non-coding intronic	None	None	None	None	None	None

## Sheet: Indep index EF_pathways
Pathway ID	Description	Parent(s)	p-Value	Critical Value	Benjamini-Hochberg Adjusted P value	Significant using an FDR of 0.05?	Genes Involved	Variation IDs
R-HSA-9022707	MECP2 regulates transcription factors	Gene expression (Transcription)	0.000253	0.000128535	0.098417	No	RBFOX1,MEF2C	rs10462335,rs8061968,rs9926479
R-HSA-400511	Synthesis, secretion, and inactivation of Glucose-dependent Insulinotropic Polypeptide (GIP)	Metabolism of proteins	0.001925	0.000257069	0.374412	No	SPCS1,DPP4	rs12486554,rs6741949
R-HSA-8986944	Transcriptional Regulation by MECP2	Gene expression (Transcription)	0.004025	0.000385604	0.521908	No	GRIN2A,RBFOX1,MEF2C	rs10462335,rs1213323,rs12597701,rs12932206,rs28550823,rs4780790,rs720717,rs72772387,rs8061968,rs9926479,rs9934226
R-HSA-381771	Synthesis, secretion, and inactivation of Glucagon-like Peptide-1 (GLP-1)	Metabolism of proteins	0.004583	0.000514139	0.445697	No	SPCS1,DPP4	rs12486554,rs6741949
R-HSA-171286	Synthesis and processing of ENV and VPU	Disease	0.005104	0.000642674	0.397091	No	FURIN	rs4702
R-HSA-4570571	Defective RFT1 causes RFT1-CDG (CDG-1n)	Disease	0.005104	0.000771208	0.330909	No	RFT1	rs2115780
R-HSA-5619052	Defective SLC9A9 causes autism 16 (AUTS16)	Disease	0.005104	0.000899743	0.283637	No	SLC9A9	rs838625
R-HSA-5679001	Defective ABCC2 causes Dubin-Johnson syndrome	Disease	0.005104	0.00102828	0.248182	No	ABCC2	rs4148398,rs717620
R-HSA-400508	Incretin synthesis, secretion, and inactivation	Metabolism of proteins	0.006043	0.00115681	0.261192	No	SPCS1,DPP4	rs12486554,rs6741949
R-HSA-73980	RNA Polymerase III Transcription Termination	Gene expression (Transcription)	0.006043	0.00128535	0.235073	No	POLR3A,NFIC	rs11672035,rs2559658
R-HSA-8951664	Neddylation	Metabolism of proteins	0.006659	0.00141388	0.235486	No	FBXW4,ASB3,RBX1,CUL9,FBXO31	rs10883668,rs144767533,rs2413631,rs6705712,rs6917902,rs933717,rs9472022
R-HSA-5339562	Uptake and actions of bacterial toxins	Disease	0.009509	0.00154242	0.30825	No	FURIN,STX1B	rs12716979,rs4702
R-HSA-2980736	Peptide hormone metabolism	Metabolism of proteins	0.010811	0.00167095	0.323498	No	EXOC4,SPCS1,DPP4	rs10262862,rs10279261,rs12486554,rs12707087,rs12707100,rs12707117,rs1345938,rs2971970,rs35284403,rs35531336,rs4596578,rs6741949,rs6955279,rs7785128,rs7792010,rs7800006
R-HSA-8963899	Plasma lipoprotein remodeling	Transport of small molecules	0.011504	0.00179949	0.319647	No	FURIN,APOE	rs429358,rs4702
R-HSA-392499	Metabolism of proteins	Metabolism of proteins	0.014221	0.00192802	0.368798	No	EXOC4,FURIN,FBXW4,SPCS1,ASB3,RBX1,NSF,DARS,L3MBTL2,DPP4,CUL9,FBXO31,TSPAN14,RANGAP1,APOE,THSD7B,USP4,RFT1	rs10262862,rs10279261,rs10883668,rs11707940,rs12486554,rs12707087,rs12707100,rs12707117,rs1345938,rs139507,rs144767533,rs17698176,rs199441,rs2115780,rs2273085,rs2413631,rs2971970,rs309171,rs35284403,rs35531336,rs35937770,rs429358,rs4596578,rs4702,rs4933397,rs55691047,rs6705712,rs6741949,rs6917902,rs6955279,rs7785128,rs7792010,rs7800006,rs873257,rs933717,rs9472022,rs9633740
R-HSA-5250971	Toxicity of botulinum toxin type C (BoNT/C)	Disease	0.015237	0.00205656	0.37045	No	STX1B	rs12716979
R-HSA-111465	Apoptotic cleavage of cellular proteins	Programmed Cell Death	0.015991	0.00218509	0.365912	No	MAPT,DSG1	rs2199301,rs9899833
R-HSA-425393	Transport of inorganic cations/anions and amino acids/oligopeptides	Transport of small molecules	0.016769	0.00231362	0.362397	No	SLC24A2,SLC9A9,SLC4A10	rs10964203,rs4500960,rs838625
R-HSA-74158	RNA Polymerase III Transcription	Gene expression (Transcription)	0.018471	0.00244216	0.378169	No	POLR3A,NFIC	rs11672035,rs2559658
R-HSA-749476	RNA Polymerase III Abortive And Retractive Initiation	Gene expression (Transcription)	0.018471	0.00257069	0.359261	No	POLR3A,NFIC	rs11672035,rs2559658
R-HSA-167060	NGF processing	Signal Transduction	0.020265	0.00269923	0.375385	No	FURIN	rs4702
R-HSA-1855191	Synthesis of IPs in the nucleus	Metabolism	0.020265	0.00282776	0.358322	No	IP6K2	rs7641050
R-HSA-5221030	TET1,2,3 and TDG demethylate DNA	Gene expression (Transcription)	0.020265	0.0029563	0.342743	No	TET2	rs10010325
R-HSA-9036866	Expression and Processing of Neurotrophins	Signal Transduction	0.020265	0.00308483	0.328462	No	FURIN	rs4702
R-HSA-112314	Neurotransmitter receptors and postsynaptic signal transmission	Neuronal System	0.020391	0.00321337	0.317284	No	GRIN2A,MAPT,NSF,KCNJ3	rs1213323,rs12597701,rs12932206,rs17698176,rs199441,rs2652456,rs28550823,rs35937770,rs4780790,rs720717,rs72772387,rs9899833,rs9934226
R-HSA-2644605	FBXW7 Mutants and NOTCH1 in Cancer	Disease	0.025267	0.0033419	0.378033	No	RBX1	rs2413631
R-HSA-2644607	Loss of Function of FBXW7 in Cancer and NOTCH1 Signaling	Disease	0.025267	0.00347044	0.364032	No	RBX1	rs2413631
R-HSA-390651	Dopamine receptors	Signal Transduction	0.025267	0.00359897	0.351031	No	DRD2	rs2075654,rs2734839
R-HSA-8964026	Chylomicron clearance	Transport of small molecules	0.025267	0.00372751	0.338926	No	APOE	rs429358
R-HSA-75153	Apoptotic execution phase	Programmed Cell Death	0.028826	0.00385604	0.373777	No	MAPT,DSG1	rs2199301,rs9899833
R-HSA-382551	Transport of small molecules	Transport of small molecules	0.030326	0.00398458	0.380542	No	ABCC2,FURIN,SLC24A2,ERLIN1,SLC41A1,SLC9A9,APOE,SLC4A10	rs10964203,rs2862954,rs4148398,rs429358,rs4500960,rs4702,rs717620,rs823154,rs838625
R-HSA-425407	SLC-mediated transmembrane transport	Transport of small molecules	0.038374	0.00411311	0.466484	No	SLC24A2,SLC41A1,SLC9A9,SLC4A10	rs10964203,rs4500960,rs823154,rs838625
R-HSA-597592	Post-translational protein modification	Metabolism of proteins	0.042695	0.00424165	0.503283	No	FURIN,FBXW4,ASB3,NSF,RBX1,L3MBTL2,CUL9,FBXO31,RANGAP1,APOE,THSD7B,USP4,RFT1	rs10883668,rs11707940,rs139507,rs144767533,rs17698176,rs199441,rs2115780,rs2273085,rs2413631,rs35937770,rs429358,rs4702,rs55691047,rs6705712,rs6917902,rs933717,rs9472022
R-HSA-2025928	Calcineurin activates NFAT	Immune System	0.045029	0.00437018	0.515185	No	NFATC1	rs652730
R-HSA-425986	Sodium/Proton exchangers	Transport of small molecules	0.045029	0.00449871	0.500465	No	SLC9A9	rs838625
R-HSA-9662834	CD163 mediating an anti-inflammatory response	Disease	0.045029	0.00462725	0.486563	No	FURIN	rs4702
R-HSA-112315	Transmission across Chemical Synapses	Neuronal System	0.048035	0.00475578	0.505017	No	GRIN2A,MAPT,NSF,KCNJ3	rs1213323,rs12597701,rs12932206,rs17698176,rs199441,rs2652456,rs28550823,rs35937770,rs4780790,rs720717,rs72772387,rs9899833,rs9934226
R-HSA-159782	Removal of aminoterminal propeptides from gamma-carboxylated proteins	Metabolism of proteins	0.049908	0.00488432	0.5109	No	FURIN	rs4702
R-HSA-168799	Neurotoxicity of clostridium toxins	Disease	0.049908	0.00501285	0.4978	No	STX1B	rs12716979
R-HSA-425381	Bicarbonate transporters	Transport of small molecules	0.049908	0.00514139	0.485355	No	SLC4A10	rs4500960
R-HSA-8963888	Chylomicron assembly	Transport of small molecules	0.049908	0.00526992	0.473517	No	APOE	rs429358
R-HSA-8963901	Chylomicron remodeling	Transport of small molecules	0.049908	0.00539846	0.462243	No	APOE	rs429358
R-HSA-8964058	HDL remodeling	Transport of small molecules	0.049908	0.00552699	0.451493	No	APOE	rs429358
R-HSA-174824	Plasma lipoprotein assembly, remodeling, and clearance	Transport of small molecules	0.050818	0.00565553	0.449277	No	FURIN,APOE	rs429358,rs4702
R-HSA-159854	Gamma-carboxylation, transport, and amino-terminal cleavage of proteins	Metabolism of proteins	0.054762	0.00578406	0.473387	No	FURIN	rs4702
R-HSA-351906	Apoptotic cleavage of cell adhesion proteins	Programmed Cell Death	0.054762	0.0059126	0.463096	No	DSG1	rs2199301
R-HSA-425561	Sodium/Calcium exchangers	Transport of small molecules	0.054762	0.00604113	0.453243	No	SLC24A2	rs10964203
R-HSA-5210891	Uptake and function of anthrax toxins	Disease	0.054762	0.00616967	0.4438	No	FURIN	rs4702
R-HSA-5607763	CLEC7A (Dectin-1) induces NFAT activation	Immune System	0.054762	0.0062982	0.434743	No	NFATC1	rs652730
R-HSA-112316	Neuronal System	Neuronal System	0.057286	0.00642674	0.445685	No	GRIN2A,MAPT,KCNAB2,NSF,KCNJ3	rs11121053,rs1213323,rs12597701,rs12932206,rs17698176,rs199441,rs2652456,rs28550823,rs35937770,rs4780790,rs720717,rs72772387,rs9899833,rs9934226
R-HSA-2995410	Nuclear Envelope (NE) Reassembly	Cell Cycle	0.057357	0.00655527	0.437488	No	VRK2,RANGAP1	rs139507,rs2678892
R-HSA-5619084	ABC transporter disorders	Disease	0.058698	0.0066838	0.439106	No	ABCC2,ERLIN1	rs2862954,rs4148398,rs717620
R-HSA-264870	Caspase-mediated cleavage of cytoskeletal proteins	Programmed Cell Death	0.059592	0.00681234	0.437383	No	MAPT	rs9899833
R-HSA-5619115	Disorders of transmembrane transporters	Disease	0.060626	0.00694087	0.436732	No	ABCC2,ERLIN1,SLC9A9	rs2862954,rs4148398,rs717620,rs838625
R-HSA-438064	Post NMDA receptor activation events	Neuronal System	0.064172	0.00706941	0.453871	No	GRIN2A,MAPT	rs1213323,rs12597701,rs12932206,rs28550823,rs4780790,rs720717,rs72772387,rs9899833,rs9934226
R-HSA-5357786	TNFR1-induced proapoptotic signaling	Signal Transduction	0.064397	0.00719794	0.447329	No	USP4	rs11707940
R-HSA-189483	Heme degradation	Metabolism	0.069179	0.00732648	0.472116	No	ABCC2	rs4148398,rs717620
R-HSA-5682910	LGI-ADAM interactions	Developmental Biology	0.069179	0.00745501	0.463976	No	STX1B	rs12716979
R-HSA-983168	Antigen processing: Ubiquitination & Proteasome degradation	Immune System	0.071729	0.00758355	0.472925	No	FBXW4,ASB3,RBX1,FBXO31	rs10883668,rs2413631,rs6705712,rs933717
R-HSA-1170546	Prolactin receptor signaling	Immune System	0.073936	0.00771208	0.479352	No	RBX1	rs2413631
R-HSA-175474	Assembly Of The HIV Virion	Disease	0.07867	0.00784062	0.501682	No	FURIN	rs4702
R-HSA-442755	Activation of NMDA receptors and postsynaptic events	Neuronal System	0.083061	0.00796915	0.521141	No	GRIN2A,MAPT	rs1213323,rs12597701,rs12932206,rs28550823,rs4780790,rs720717,rs72772387,rs9899833,rs9934226
R-HSA-3781860	Diseases associated with N-glycosylation of proteins	Disease	0.08338	0.00809769	0.514838	No	RFT1	rs2115780
R-HSA-416993	Trafficking of GluR2-containing AMPA receptors	Neuronal System	0.08338	0.00822622	0.506794	No	NSF	rs17698176,rs199441,rs35937770
R-HSA-1912420	Pre-NOTCH Processing in Golgi	Signal Transduction	0.088066	0.00835476	0.527041	No	FURIN	rs4702
R-HSA-73780	RNA Polymerase III Chain Elongation	Gene expression (Transcription)	0.088066	0.00848329	0.519056	No	POLR3A	rs2559658
R-HSA-9022699	MECP2 regulates neuronal receptors and channels	Gene expression (Transcription)	0.088066	0.00861183	0.511309	No	GRIN2A	rs1213323,rs12597701,rs12932206,rs28550823,rs4780790,rs720717,rs72772387,rs9934226
R-HSA-2995383	Initiation of Nuclear Envelope (NE) Reformation	Cell Cycle	0.092729	0.00874036	0.530464	No	VRK2	rs2678892
R-HSA-3000480	Scavenging by Class A Receptors	Vesicle-mediated transport	0.092729	0.00886889	0.522777	No	APOE	rs429358
R-HSA-3928664	Ephrin signaling	Developmental Biology	0.092729	0.00899743	0.515308	No	EPHB1	rs9832922
R-HSA-416700	Other semaphorin interactions	Developmental Biology	0.092729	0.00912596	0.50805	No	SEMA3E	rs56957961
R-HSA-422085	Synthesis, secretion, and deacylation of Ghrelin	Metabolism of proteins	0.092729	0.0092545	0.500994	No	SPCS1	rs12486554
R-HSA-8963889	Assembly of active LPL and LIPC lipase complexes	Transport of small molecules	0.092729	0.00938303	0.494131	No	FURIN	rs4702
R-HSA-8963898	Plasma lipoprotein assembly	Transport of small molecules	0.092729	0.00951157	0.487454	No	APOE	rs429358
R-HSA-1296071	Potassium Channels	Neuronal System	0.097013	0.0096401	0.503174	No	KCNAB2,KCNJ3	rs11121053,rs2652456
R-HSA-382556	ABC-family proteins mediated transport	Transport of small molecules	0.097013	0.00976864	0.496553	No	ABCC2,ERLIN1	rs2862954,rs4148398,rs717620
R-HSA-1181150	Signaling by NODAL	Developmental Biology	0.097368	0.00989717	0.491898	No	FURIN	rs4702
R-HSA-438066	Unblocking of NMDA receptors, glutamate binding and activation	Neuronal System	0.101984	0.0100257	0.508613	No	GRIN2A	rs1213323,rs12597701,rs12932206,rs28550823,rs4780790,rs720717,rs72772387,rs9934226
R-HSA-5620916	VxPx cargo-targeting to cilium	Organelle biogenesis and maintenance	0.101984	0.0101542	0.502174	No	EXOC4	rs10262862,rs10279261,rs12707087,rs12707100,rs12707117,rs1345938,rs2971970,rs35284403,rs35531336,rs4596578,rs6955279,rs7785128,rs7792010,rs7800006
R-HSA-8849932	Synaptic adhesion-like molecules	Neuronal System	0.101984	0.0102828	0.495897	No	GRIN2A	rs1213323,rs12597701,rs12932206,rs28550823,rs4780790,rs720717,rs72772387,rs9934226
R-HSA-9617324	Negative regulation of NMDA receptor-mediated neuronal transmission	Neuronal System	0.101984	0.0104113	0.489775	No	GRIN2A	rs1213323,rs12597701,rs12932206,rs28550823,rs4780790,rs720717,rs72772387,rs9934226
R-HSA-977225	Amyloid fiber formation	Metabolism of proteins	0.103416	0.0105398	0.490595	No	FURIN,TSPAN14	rs4702,rs4933397,rs873257,rs9633740
R-HSA-198753	ERK/MAPK targets	Signal Transduction;Immune System	0.106577	0.0106684	0.499499	No	MEF2C	rs10462335
R-HSA-5205685	Pink/Parkin Mediated Mitophagy	Autophagy	0.106577	0.0107969	0.493553	No	TOMM40	rs10119,rs157582,rs2075650
R-HSA-71403	Citric acid cycle (TCA cycle)	Metabolism	0.106577	0.0109254	0.487747	No	SUCLA2	rs7981260
R-HSA-9620244	Long-term potentiation	Neuronal System	0.111146	0.011054	0.502742	No	GRIN2A	rs1213323,rs12597701,rs12932206,rs28550823,rs4780790,rs720717,rs72772387,rs9934226
R-HSA-74160	Gene expression (Transcription)	Gene expression (Transcription)	0.115522	0.0111825	0.516529	No	GRIN2A,RBFOX1,LDB1,MEF2C,TET2,RBX1,POLR3A,L3MBTL2,APOE,GATAD2B,NFIC,AUTS2	rs10010325,rs10462335,rs11583896,rs11672035,rs11772435,rs1213323,rs12597701,rs12932206,rs2273085,rs2413631,rs2559658,rs28550823,rs429358,rs4780790,rs61874768,rs720717,rs72772387,rs8061968,rs9926479,rs9934226
R-HSA-379716	Cytosolic tRNA aminoacylation	Metabolism of proteins	0.115693	0.0113111	0.511416	No	DARS	rs309171
R-HSA-162906	HIV Infection	Disease	0.116918	0.0114396	0.511024	No	FURIN,RBX1,RANGAP1	rs139507,rs2413631,rs4702
R-HSA-983169	Class I MHC mediated antigen processing & presentation	Immune System	0.119523	0.0115681	0.516605	No	FBXW4,ASB3,RBX1,FBXO31	rs10883668,rs2413631,rs6705712,rs933717
R-HSA-388396	GPCR downstream signalling	Signal Transduction	0.11971	0.0116967	0.511727	No	PREX1,APOE	rs13044736,rs429358,rs754064
R-HSA-5576893	Phase 2 - plateau phase	Muscle contraction	0.120217	0.0118252	0.508309	No	CACNA1C	rs2238057
R-HSA-189445	Metabolism of porphyrins	Metabolism	0.124718	0.0119537	0.52167	No	ABCC2	rs4148398,rs717620
R-HSA-425410	Metal ion SLC transporters	Transport of small molecules	0.124718	0.0120823	0.51612	No	SLC41A1	rs823154
R-HSA-264876	Insulin processing	Metabolism of proteins	0.129197	0.0122108	0.529028	No	EXOC4	rs10262862,rs10279261,rs12707087,rs12707100,rs12707117,rs1345938,rs2971970,rs35284403,rs35531336,rs4596578,rs6955279,rs7785128,rs7792010,rs7800006
R-HSA-76066	RNA Polymerase III Transcription Initiation From Type 2 Promoter	Gene expression (Transcription)	0.129197	0.0123393	0.523517	No	POLR3A	rs2559658
R-HSA-9615933	Postmitotic nuclear pore complex (NPC) reformation	Cell Cycle	0.129197	0.0124679	0.51812	No	RANGAP1	rs139507
R-HSA-400042	Adrenaline,noradrenaline inhibits insulin secretion	Metabolism	0.133653	0.0125964	0.530521	No	CACNA1C	rs2238057
R-HSA-76061	RNA Polymerase III Transcription Initiation From Type 1 Promoter	Gene expression (Transcription)	0.133653	0.0127249	0.525162	No	POLR3A	rs2559658
R-HSA-76071	RNA Polymerase III Transcription Initiation From Type 3 Promoter	Gene expression (Transcription)	0.133653	0.0128535	0.51991	No	POLR3A	rs2559658
R-HSA-1296041	Activation of G protein gated Potassium channels	Neuronal System	0.138087	0.012982	0.53184	No	KCNJ3	rs2652456
R-HSA-1296059	G protein gated Potassium channels	Neuronal System	0.138087	0.0131105	0.526626	No	KCNJ3	rs2652456
R-HSA-380972	Energy dependent regulation of mTOR by LKB1-AMPK	Signal Transduction	0.138087	0.0132391	0.521513	No	CAB39L	rs35214871
R-HSA-5205647	Mitophagy	Autophagy	0.138087	0.0133676	0.516498	No	TOMM40	rs10119,rs157582,rs2075650
R-HSA-525793	Myogenesis	Developmental Biology	0.138087	0.0134961	0.511579	No	MEF2C	rs10462335
R-HSA-9619483	Activation of AMPK downstream of NMDARs	Neuronal System	0.138087	0.0136247	0.506753	No	MAPT	rs9899833
R-HSA-997272	Inhibition of voltage gated Ca2+ channels via Gbeta/gamma subunits	Neuronal System	0.138087	0.0137532	0.502017	No	KCNJ3	rs2652456
R-HSA-6809371	Formation of the cornified envelope	Developmental Biology	0.138741	0.0138817	0.499725	No	FURIN,DSG1	rs2199301,rs4702
R-HSA-110314	Recognition of DNA damage by PCNA-containing replication complex	DNA Repair	0.142498	0.0140103	0.508548	No	RBX1	rs2413631
R-HSA-5357956	TNFR1-induced NFkappaB signaling pathway	Signal Transduction	0.142498	0.0141388	0.503925	No	USP4	rs11707940
R-HSA-6804758	Regulation of TP53 Activity through Acetylation	Gene expression (Transcription)	0.142498	0.0142674	0.499385	No	GATAD2B	rs11583896
R-HSA-162909	Host Interactions of HIV factors	Disease	0.143987	0.0143959	0.500098	No	RBX1,RANGAP1	rs139507,rs2413631
R-HSA-182971	EGFR downregulation	Signal Transduction	0.146887	0.0145244	0.505655	No	PTPRK	rs13197257
R-HSA-399719	Trafficking of AMPA receptors	Neuronal System	0.146887	0.014653	0.50122	No	NSF	rs17698176,rs199441,rs35937770
R-HSA-399721	Glutamate binding, activation of AMPA receptors and synaptic plasticity	Neuronal System	0.146887	0.0147815	0.496861	No	NSF	rs17698176,rs199441,rs35937770
R-HSA-450282	MAPK targets/ Nuclear events mediated by MAP kinases	Immune System	0.146887	0.01491	0.492578	No	MEF2C	rs10462335
R-HSA-166520	Signaling by NTRKs	Signal Transduction	0.149276	0.0150386	0.496311	No	FURIN,MEF2C	rs10462335,rs4702
R-HSA-1251985	Nuclear signaling by ERBB4	Signal Transduction	0.151255	0.0151671	0.498629	No	APOE	rs429358
R-HSA-2173789	TGF-beta receptor signaling activates SMADs	Signal Transduction	0.151255	0.0152956	0.494439	No	FURIN	rs4702
R-HSA-1592389	Activation of Matrix Metalloproteinases	Extracellular matrix organization	0.1556	0.0154242	0.504403	No	FURIN	rs4702
R-HSA-418990	Adherens junctions interactions	Cell-Cell communication	0.1556	0.0155527	0.500235	No	CADM2	rs17518584
R-HSA-5357905	Regulation of TNFR1 signaling	Signal Transduction	0.1556	0.0156812	0.496134	No	USP4	rs11707940
R-HSA-8964043	Plasma lipoprotein clearance	Transport of small molecules	0.1556	0.0158098	0.492101	No	APOE	rs429358
R-HSA-162599	Late Phase of HIV Life Cycle	Disease	0.158178	0.0159383	0.49622	No	FURIN,RANGAP1	rs139507,rs4702
R-HSA-8953750	Transcriptional Regulation by E2F6	Gene expression (Transcription)	0.159923	0.0160668	0.49768	No	L3MBTL2	rs2273085
R-HSA-1474228	Degradation of the extracellular matrix	Extracellular matrix organization	0.159971	0.0161954	0.493879	No	HTRA1,FURIN	rs4702,rs932275
R-HSA-73887	Death Receptor Signalling	Signal Transduction	0.161767	0.0163239	0.495491	No	PREX1,USP4	rs11707940,rs13044736,rs754064
R-HSA-1296065	Inwardly rectifying K+ channels	Neuronal System	0.164225	0.0164524	0.49909	No	KCNJ3	rs2652456
R-HSA-165054	Rev-mediated nuclear export of HIV RNA	Disease	0.164225	0.016581	0.495221	No	RANGAP1	rs139507
R-HSA-3781865	Diseases of glycosylation	Disease	0.165372	0.0167095	0.494844	No	THSD7B,RFT1	rs2115780,rs55691047
R-HSA-76046	RNA Polymerase III Transcription Initiation	Gene expression (Transcription)	0.168505	0.016838	0.50037	No	POLR3A	rs2559658
R-HSA-212165	Epigenetic regulation of gene expression	Gene expression (Transcription)	0.170806	0.0169666	0.50336	No	TET2,GATAD2B	rs10010325,rs11583896
R-HSA-177243	Interactions of Rev with host cellular proteins	Disease	0.172763	0.0170951	0.505299	No	RANGAP1	rs139507
R-HSA-8939243	RUNX1 interacts with co-factors whose precise effect on RUNX1 targets is not known	Gene expression (Transcription)	0.172763	0.0172237	0.501528	No	AUTS2	rs11772435
R-HSA-9029569	NR1H3 & NR1H2 regulate gene expression linked to cholesterol transport and efflux	Signal Transduction	0.172763	0.0173522	0.497813	No	APOE	rs429358
R-HSA-5083635	Defective B3GALTL causes Peters-plus syndrome (PpS)	Disease	0.177001	0.0174807	0.506275	No	THSD7B	rs55691047
R-HSA-5696394	DNA Damage Recognition in GG-NER	DNA Repair	0.177001	0.0176093	0.502579	No	RBX1	rs2413631
R-HSA-8864260	Transcriptional regulation by the AP-2 (TFAP2) family of transcription factors	Gene expression (Transcription)	0.177001	0.0177378	0.498938	No	APOE	rs429358
R-HSA-1266738	Developmental Biology	Developmental Biology	0.178945	0.0178663	0.500789	No	MEF2C,EPHB1,LDB1,DSG1,RBX1,STX1B,CACNA1C,SEMA3E,FURIN	rs10462335,rs12716979,rs2199301,rs2238057,rs2413631,rs4702,rs56957961,rs61874768,rs9832922
R-HSA-163841	Gamma carboxylation, hypusine formation and arylsulfatase activation	Metabolism of proteins	0.181216	0.0179949	0.503522	No	FURIN	rs4702
R-HSA-390471	Association of TriC/CCT with target proteins during biosynthesis	Metabolism of proteins	0.181216	0.0181234	0.499951	No	FBXW4	rs10883668
R-HSA-5173214	O-glycosylation of TSR domain-containing proteins	Metabolism of proteins	0.181216	0.0182519	0.49643	No	THSD7B	rs55691047
R-HSA-556833	Metabolism of lipids	Metabolism	0.181286	0.0183805	0.493149	No	PLEKHA1	rs3850765
R-HSA-162587	HIV Life Cycle	Disease	0.181763	0.018509	0.491013	No	FURIN,RANGAP1	rs139507,rs4702
R-HSA-165159	mTOR signalling	Signal Transduction	0.185411	0.0186375	0.497413	No	CAB39L	rs35214871
R-HSA-5696400	Dual Incision in GG-NER	DNA Repair	0.189584	0.0187661	0.505124	No	RBX1	rs2413631
R-HSA-375280	Amine ligand-binding receptors	Signal Transduction	0.193737	0.0188946	0.512678	No	DRD2	rs2075654,rs2734839
R-HSA-379724	tRNA Aminoacylation	Metabolism of proteins	0.193737	0.0190231	0.509214	No	DARS	rs309171
R-HSA-3928662	EPHB-mediated forward signaling	Developmental Biology	0.193737	0.0191517	0.505797	No	EPHB1	rs9832922
R-HSA-419037	NCAM1 interactions	Developmental Biology	0.193737	0.0192802	0.502425	No	CACNA1C	rs2238057
R-HSA-5576892	Phase 0 - rapid depolarisation	Muscle contraction	0.193737	0.0194087	0.499097	No	CACNA1C	rs2238057
R-HSA-1296072	Voltage gated Potassium channels	Neuronal System	0.197869	0.0195373	0.506388	No	KCNAB2	rs11121053
R-HSA-5696395	Formation of Incision Complex in GG-NER	DNA Repair	0.197869	0.0196658	0.503079	No	RBX1	rs2413631
R-HSA-75893	TNF signaling	Signal Transduction	0.197869	0.0197943	0.499812	No	USP4	rs11707940
R-HSA-977444	GABA B receptor activation	Neuronal System	0.197869	0.0199229	0.496587	No	KCNJ3	rs2652456
R-HSA-991365	Activation of GABAB receptors	Neuronal System	0.197869	0.0200514	0.493404	No	KCNJ3	rs2652456
R-HSA-6811438	Intra-Golgi traffic	Vesicle-mediated transport	0.201979	0.0201799	0.500445	No	NSF	rs17698176,rs199441,rs35937770
R-HSA-9609736	Assembly and cell surface presentation of NMDA receptors	Neuronal System	0.201979	0.0203085	0.497277	No	GRIN2A	rs1213323,rs12597701,rs12932206,rs28550823,rs4780790,rs720717,rs72772387,rs9934226
R-HSA-975634	Retinoid metabolism and transport	Signal Transduction;Metabolism	0.201979	0.020437	0.49415	No	APOE	rs429358
R-HSA-422475	Axon guidance	Developmental Biology	0.205664	0.0205656	0.500021	No	EPHB1,LDB1,RBX1,CACNA1C,SEMA3E	rs2238057,rs2413631,rs56957961,rs61874768,rs9832922
R-HSA-1566948	Elastic fibre formation	Extracellular matrix organization	0.206069	0.0206941	0.497893	No	FURIN	rs4702
R-HSA-4615885	SUMOylation of DNA replication proteins	Metabolism of proteins	0.210139	0.0208226	0.504593	No	RANGAP1	rs139507
R-HSA-73762	RNA Polymerase I Transcription Initiation	Gene expression (Transcription)	0.214188	0.0209512	0.51116	No	GATAD2B	rs11583896
R-HSA-9024446	NR1H2 and NR1H3-mediated signaling	Signal Transduction	0.214188	0.0210797	0.508043	No	APOE	rs429358
R-HSA-1483249	Inositol phosphate metabolism	Metabolism	0.218217	0.0212082	0.514463	No	IP6K2	rs7641050
R-HSA-2122947	NOTCH1 Intracellular Domain Regulates Transcription	Signal Transduction	0.218217	0.0213368	0.511364	No	RBX1	rs2413631
R-HSA-6806667	Metabolism of fat-soluble vitamins	Metabolism	0.218217	0.0214653	0.508302	No	APOE	rs429358
R-HSA-73893	DNA Damage Bypass	DNA Repair	0.218217	0.0215938	0.505276	No	RBX1	rs2413631
R-HSA-9010553	Regulation of expression of SLITs and ROBOs	Developmental Biology	0.218963	0.0217224	0.504004	No	LDB1,RBX1	rs2413631,rs61874768
R-HSA-9675108	Nervous system development	Developmental Biology	0.220119	0.0218509	0.503684	No	EPHB1,LDB1,RBX1,CACNA1C,SEMA3E	rs2238057,rs2413631,rs56957961,rs61874768,rs9832922
R-HSA-6811440	Retrograde transport at the Trans-Golgi-Network	Vesicle-mediated transport	0.222225	0.0219794	0.505529	No	NSF	rs17698176,rs199441,rs35937770
R-HSA-177929	Signaling by EGFR	Signal Transduction	0.226213	0.022108	0.51161	No	PTPRK	rs13197257
R-HSA-3928665	EPH-ephrin mediated repulsion of cells	Developmental Biology	0.230182	0.0222365	0.517577	No	EPHB1	rs9832922
R-HSA-5620920	Cargo trafficking to the periciliary membrane	Organelle biogenesis and maintenance	0.230182	0.022365	0.514602	No	EXOC4	rs10262862,rs10279261,rs12707087,rs12707100,rs12707117,rs1345938,rs2971970,rs35284403,rs35531336,rs4596578,rs6955279,rs7785128,rs7792010,rs7800006
R-HSA-109581	Apoptosis	Programmed Cell Death	0.230268	0.0224936	0.511853	No	MAPT,DSG1	rs2199301,rs9899833
R-HSA-1430728	Metabolism	Metabolism	0.235492	0.0226221	0.520491	No	ABCC2,IP6K2,DARS,PLEKHA1,CACNA1C,SUCLA2,APOE	rs2238057,rs309171,rs3850765,rs4148398,rs429358,rs717620,rs7641050,rs7981260
R-HSA-3108232	SUMO E3 ligases SUMOylate target proteins	Metabolism of proteins	0.235937	0.0227506	0.518528	No	L3MBTL2,RANGAP1	rs139507,rs2273085
R-HSA-5357801	Programmed Cell Death	Programmed Cell Death	0.235937	0.0228792	0.515615	No	MAPT,DSG1	rs2199301,rs9899833
R-HSA-1660499	Synthesis of PIPs at the plasma membrane	Metabolism	0.238058	0.0230077	0.517344	No	PLEKHA1	rs3850765
R-HSA-2980766	Nuclear Envelope Breakdown	Cell Cycle	0.238058	0.0231362	0.51447	No	VRK2	rs2678892
R-HSA-6781823	Formation of TC-NER Pre-Incision Complex	DNA Repair	0.238058	0.0232648	0.511627	No	RBX1	rs2413631
R-HSA-180585	Vif-mediated degradation of APOBEC3G	Disease	0.241966	0.0233933	0.517169	No	RBX1	rs2413631
R-HSA-9604323	Negative regulation of NOTCH4 signaling	Signal Transduction	0.241966	0.0235219	0.514343	No	RBX1	rs2413631
R-HSA-2151201	Transcriptional activation of mitochondrial biogenesis	Organelle biogenesis and maintenance	0.245855	0.0236504	0.51977	No	MEF2C	rs10462335
R-HSA-71406	Pyruvate metabolism and Citric Acid (TCA) cycle	Metabolism	0.245855	0.0237789	0.51696	No	SUCLA2	rs7981260
R-HSA-8854050	FBXL7 down-regulates AURKA during mitotic entry and in early mitosis	Cell Cycle	0.245855	0.0239075	0.514181	No	RBX1	rs2413631
R-HSA-2990846	SUMOylation	Metabolism of proteins	0.2473	0.024036	0.514437	No	L3MBTL2,RANGAP1	rs139507,rs2273085
R-HSA-6794361	Neurexins and neuroligins	Neuronal System	0.249724	0.0241645	0.516716	No	GRIN2A	rs1213323,rs12597701,rs12932206,rs28550823,rs4780790,rs720717,rs72772387,rs9934226
R-HSA-4641258	Degradation of DVL	Signal Transduction	0.253574	0.0242931	0.521906	No	RBX1	rs2413631
R-HSA-1236394	Signaling by ERBB4	Signal Transduction	0.257404	0.0244216	0.527001	No	APOE	rs429358
R-HSA-186797	Signaling by PDGF	Signal Transduction	0.257404	0.0245501	0.524242	No	FURIN	rs4702
R-HSA-2644602	Signaling by NOTCH1 PEST Domain Mutants in Cancer	Disease	0.257404	0.0246787	0.521511	No	RBX1	rs2413631
R-HSA-2644603	Signaling by NOTCH1 in Cancer	Disease	0.257404	0.0248072	0.518809	No	RBX1	rs2413631
R-HSA-2644606	Constitutive Signaling by NOTCH1 PEST Domain Mutants	Disease	0.257404	0.0249357	0.516135	No	RBX1	rs2413631
R-HSA-2894858	Signaling by NOTCH1 HD+PEST Domain Mutants in Cancer	Disease	0.257404	0.0250643	0.513488	No	RBX1	rs2413631
R-HSA-2894862	Constitutive Signaling by NOTCH1 HD+PEST Domain Mutants	Disease	0.257404	0.0251928	0.510868	No	RBX1	rs2413631
R-HSA-193648	NRAGE signals death through JNK	Signal Transduction	0.261216	0.0253213	0.515802	No	PREX1	rs13044736,rs754064
R-HSA-5610780	Degradation of GLI1 by the proteasome	Signal Transduction	0.265007	0.0254499	0.520645	No	RBX1	rs2413631
R-HSA-5610783	Degradation of GLI2 by the proteasome	Signal Transduction	0.265007	0.0255784	0.518029	No	RBX1	rs2413631
R-HSA-5610785	GLI3 is processed to GLI3R by the proteasome	Signal Transduction	0.265007	0.0257069	0.515439	No	RBX1	rs2413631
R-HSA-977443	GABA receptor activation	Neuronal System	0.265007	0.0258355	0.512874	No	KCNJ3	rs2652456
R-HSA-198725	Nuclear Events (kinase and transcription factor activation)	Signal Transduction	0.26878	0.025964	0.517601	No	MEF2C	rs10462335
R-HSA-5678895	Defective CFTR causes cystic fibrosis	Disease	0.26878	0.0260925	0.515051	No	ERLIN1	rs2862954
R-HSA-8943724	Regulation of PTEN gene transcription	Signal Transduction	0.26878	0.0262211	0.512527	No	GATAD2B	rs11583896
R-HSA-4086398	Ca2+ pathway	Signal Transduction	0.272534	0.0263496	0.51715	No	NFATC1	rs652730
R-HSA-372790	Signaling by GPCR	Signal Transduction	0.275942	0.0264781	0.521075	No	PREX1,DRD2,APOE	rs13044736,rs2075654,rs2734839,rs429358,rs754064
R-HSA-1834949	Cytosolic sensors of pathogen-associated DNA	Immune System	0.276269	0.0266067	0.519172	No	POLR3A	rs2559658
R-HSA-375165	NCAM signaling for neurite out-growth	Developmental Biology	0.276269	0.0267352	0.516676	No	CACNA1C	rs2238057
R-HSA-450294	MAP kinase activation	Immune System	0.276269	0.0268638	0.514204	No	MEF2C	rs10462335
R-HSA-1442490	Collagen degradation	Extracellular matrix organization	0.279984	0.0269923	0.518637	No	FURIN	rs4702
R-HSA-373755	Semaphorin interactions	Developmental Biology	0.279984	0.0271208	0.516179	No	SEMA3E	rs56957961
R-HSA-6782210	Gap-filling DNA repair synthesis and ligation in TC-NER	DNA Repair	0.279984	0.0272494	0.513744	No	RBX1	rs2413631
R-HSA-1268020	Mitochondrial protein import	Protein localization	0.283682	0.0273779	0.518086	No	TOMM40	rs10119,rs157582,rs2075650
R-HSA-421270	Cell-cell junction organization	Cell-Cell communication	0.283682	0.0275064	0.515665	No	CADM2	rs17518584
R-HSA-6782135	Dual incision in TC-NER	DNA Repair	0.283682	0.027635	0.513267	No	RBX1	rs2413631
R-HSA-212436	Generic Transcription Pathway	Gene expression (Transcription)	0.285122	0.0277635	0.513484	No	GRIN2A,RBFOX1,MEF2C,LDB1,RBX1,L3MBTL2,APOE,GATAD2B,AUTS2	rs10462335,rs11583896,rs11772435,rs1213323,rs12597701,rs12932206,rs2273085,rs2413631,rs28550823,rs429358,rs4780790,rs61874768,rs720717,rs72772387,rs8061968,rs9926479,rs9934226
R-HSA-1234176	Oxygen-dependent proline hydroxylation of Hypoxia-inducible Factor Alpha	Cellular responses to external stimuli	0.28736	0.027892	0.515129	No	RBX1	rs2413631
R-HSA-204005	COPII-mediated vesicle transport	Metabolism of proteins;Vesicle-mediated transport	0.294662	0.0280206	0.525796	No	NSF	rs17698176,rs199441,rs35937770
R-HSA-3906995	Diseases associated with O-glycosylation of proteins	Disease	0.294662	0.0281491	0.523395	No	THSD7B	rs55691047
R-HSA-5658442	Regulation of RAS by GAPs	Signal Transduction;Immune System	0.294662	0.0282776	0.521016	No	RBX1	rs2413631
R-HSA-6805567	Keratinization	Developmental Biology	0.300459	0.0284062	0.528862	No	FURIN,DSG1	rs2199301,rs4702
R-HSA-400253	Circadian Clock	Circadian Clock	0.30189	0.0285347	0.528987	No	MEF2C	rs10462335
R-HSA-909733	Interferon alpha/beta signaling	Immune System	0.30189	0.0286632	0.526615	No	IP6K2	rs7641050
R-HSA-448424	Interleukin-17 signaling	Immune System	0.305477	0.0287918	0.530494	No	MEF2C	rs10462335
R-HSA-4551638	SUMOylation of chromatin organization proteins	Metabolism of proteins	0.305477	0.0289203	0.528136	No	L3MBTL2	rs2273085
R-HSA-68949	Orc1 removal from chromatin	DNA Replication;Cell Cycle	0.305477	0.0290488	0.525799	No	RBX1	rs2413631
R-HSA-376176	Signaling by ROBO receptors	Developmental Biology	0.306139	0.0291774	0.524617	No	LDB1,RBX1	rs2413631,rs61874768
R-HSA-1445148	Translocation of SLC2A4 (GLUT4) to the plasma membrane	Vesicle-mediated transport	0.309045	0.0293059	0.527274	No	EXOC4	rs10262862,rs10279261,rs12707087,rs12707100,rs12707117,rs1345938,rs2971970,rs35284403,rs35531336,rs4596578,rs6955279,rs7785128,rs7792010,rs7800006
R-HSA-170834	Signaling by TGF-beta Receptor Complex	Signal Transduction	0.312596	0.0294344	0.531004	No	FURIN	rs4702
R-HSA-8939902	Regulation of RUNX2 expression and activity	Gene expression (Transcription)	0.312596	0.029563	0.528695	No	RBX1	rs2413631
R-HSA-1980143	Signaling by NOTCH1	Signal Transduction	0.316129	0.0296915	0.532356	No	RBX1	rs2413631
R-HSA-427389	ERCC6 (CSB) and EHMT2 (G9a) positively regulate rRNA expression	Gene expression (Transcription)	0.316129	0.0298201	0.530061	No	GATAD2B	rs11583896
R-HSA-1234174	Cellular response to hypoxia	Cellular responses to external stimuli	0.319644	0.0299486	0.533655	No	RBX1	rs2413631
R-HSA-204998	Cell death signalling via NRAGE, NRIF and NADE	Signal Transduction	0.323141	0.0300771	0.537187	No	PREX1	rs13044736,rs754064
R-HSA-9006934	Signaling by Receptor Tyrosine Kinases	Signal Transduction	0.326747	0.0302057	0.540871	No	FURIN,MEF2C,PTPRK,APOE	rs10462335,rs13197257,rs429358,rs4702
R-HSA-422356	Regulation of insulin secretion	Metabolism	0.330082	0.0303342	0.544076	No	CACNA1C	rs2238057
R-HSA-446193	Biosynthesis of the N-glycan precursor (dolichol lipid-linked oligosaccharide, LLO) and transfer to a nascent protein	Metabolism of proteins	0.330082	0.0304627	0.54178	No	RFT1	rs2115780
R-HSA-6781827	Transcription-Coupled Nucleotide Excision Repair (TC-NER)	DNA Repair	0.330082	0.0305913	0.539504	No	RBX1	rs2413631
R-HSA-68882	Mitotic Anaphase	Cell Cycle	0.336285	0.0307198	0.547343	No	VRK2,RANGAP1	rs139507,rs2678892
R-HSA-416482	G alpha (12/13) signalling events	Signal Transduction	0.336954	0.0308483	0.546146	No	PREX1	rs13044736,rs754064
R-HSA-2555396	Mitotic Metaphase and Anaphase	Cell Cycle	0.338158	0.0309769	0.545823	No	VRK2,RANGAP1	rs139507,rs2678892
R-HSA-1168372	Downstream signaling events of B Cell Receptor (BCR)	Immune System	0.340364	0.0311054	0.547114	No	NFATC1	rs652730
R-HSA-8878171	Transcriptional regulation by RUNX1	Gene expression (Transcription)	0.341901	0.0312339	0.547323	No	LDB1,AUTS2	rs11772435,rs61874768
R-HSA-9013694	Signaling by NOTCH4	Signal Transduction	0.343756	0.0313625	0.548037	No	RBX1	rs2413631
R-HSA-9663891	Selective autophagy	Autophagy	0.343756	0.031491	0.5458	No	TOMM40	rs10119,rs157582,rs2075650
R-HSA-1483255	PI Metabolism	Metabolism	0.35049	0.0316195	0.55423	No	PLEKHA1	rs3850765
R-HSA-168142	Toll Like Receptor 10 (TLR10) Cascade	Immune System	0.35049	0.0317481	0.551986	No	MEF2C	rs10462335
R-HSA-168176	Toll Like Receptor 5 (TLR5) Cascade	Immune System	0.35049	0.0318766	0.549761	No	MEF2C	rs10462335
R-HSA-5696399	Global Genome Nucleotide Excision Repair (GG-NER)	DNA Repair	0.35049	0.0320051	0.547553	No	RBX1	rs2413631
R-HSA-975871	MyD88 cascade initiated on plasma membrane	Immune System	0.35049	0.0321337	0.545362	No	MEF2C	rs10462335
R-HSA-195253	Degradation of beta-catenin by the destruction complex	Signal Transduction	0.353831	0.0322622	0.548368	No	RBX1	rs2413631
R-HSA-157118	Signaling by NOTCH	Signal Transduction	0.356808	0.0323907	0.550787	No	RBX1,FURIN	rs2413631,rs4702
R-HSA-5668914	Diseases of metabolism	Disease	0.356808	0.0325193	0.54861	No	THSD7B,RFT1	rs2115780,rs55691047
R-HSA-2871809	FCERI mediated Ca+2 mobilization	Immune System	0.357156	0.0326478	0.546983	No	NFATC1	rs652730
R-HSA-425366	Transport of bile salts and organic acids, metal ions and amine compounds	Transport of small molecules	0.357156	0.0327763	0.544838	No	SLC41A1	rs823154
R-HSA-5632684	Hedgehog 'on' state	Signal Transduction	0.357156	0.0329049	0.54271	No	RBX1	rs2413631
R-HSA-6794362	Protein-protein interactions at synapses	Neuronal System	0.360464	0.0330334	0.545605	No	GRIN2A	rs1213323,rs12597701,rs12932206,rs28550823,rs4780790,rs720717,rs72772387,rs9934226
R-HSA-69052	Switching of origins to a post-replicative state	DNA Replication;Cell Cycle	0.370287	0.033162	0.558301	No	RBX1	rs2413631
R-HSA-975138	TRAF6 mediated induction of NFkB and MAP kinases upon TLR7/8 or 9 activation	Immune System	0.370287	0.0332905	0.556145	No	MEF2C	rs10462335
R-HSA-2262752	Cellular responses to stress	Cellular responses to external stimuli	0.370513	0.033419	0.554344	No	RBX1	rs2413631
R-HSA-8953897	Cellular responses to external stimuli	Cellular responses to external stimuli	0.372789	0.0335476	0.555613	No	RBX1	rs2413631
R-HSA-168181	Toll Like Receptor 7/8 (TLR7/8) Cascade	Immune System	0.373528	0.0336761	0.554589	No	MEF2C	rs10462335
R-HSA-975155	MyD88 dependent cascade initiated on endosome	Immune System	0.373528	0.0338046	0.552481	No	MEF2C	rs10462335
R-HSA-1592230	Mitochondrial biogenesis	Organelle biogenesis and maintenance	0.376753	0.0339332	0.55514	No	MEF2C	rs10462335
R-HSA-2682334	EPH-Ephrin signaling	Developmental Biology	0.376753	0.0340617	0.553045	No	EPHB1	rs9832922
R-HSA-3214815	HDACs deacetylate histones	Chromatin organization	0.376753	0.0341902	0.550966	No	GATAD2B	rs11583896
R-HSA-446728	Cell junction organization	Cell-Cell communication	0.376753	0.0343188	0.548902	No	CADM2	rs17518584
R-HSA-168164	Toll Like Receptor 3 (TLR3) Cascade	Immune System	0.379962	0.0344473	0.551512	No	MEF2C	rs10462335
R-HSA-141424	Amplification of signal from the kinetochores	Cell Cycle	0.383154	0.0345758	0.554078	No	RANGAP1	rs139507
R-HSA-141444	Amplification of signal from unattached kinetochores via a MAD2 inhibitory signal	Cell Cycle	0.383154	0.0347044	0.552026	No	RANGAP1	rs139507
R-HSA-166058	MyD88:MAL(TIRAP) cascade initiated on plasma membrane	Immune System	0.383154	0.0348329	0.549989	No	MEF2C	rs10462335
R-HSA-168188	Toll Like Receptor TLR6:TLR2 Cascade	Immune System	0.383154	0.0349614	0.547967	No	MEF2C	rs10462335
R-HSA-168138	Toll Like Receptor 9 (TLR9) Cascade	Immune System	0.386331	0.03509	0.550486	No	MEF2C	rs10462335
R-HSA-390466	Chaperonin-mediated protein folding	Metabolism of proteins	0.389491	0.0352185	0.552963	No	FBXW4	rs10883668
R-HSA-166166	MyD88-independent TLR4 cascade	Immune System	0.392635	0.035347	0.5554	No	MEF2C	rs10462335
R-HSA-168179	Toll Like Receptor TLR1:TLR2 Cascade	Immune System	0.392635	0.0354756	0.553388	No	MEF2C	rs10462335
R-HSA-181438	Toll Like Receptor 2 (TLR2) Cascade	Immune System	0.392635	0.0356041	0.55139	No	MEF2C	rs10462335
R-HSA-193704	p75 NTR receptor-mediated signalling	Signal Transduction	0.392635	0.0357326	0.549407	No	PREX1	rs13044736,rs754064
R-HSA-937061	TRIF(TICAM1)-mediated TLR4 signaling	Immune System	0.392635	0.0358612	0.547437	No	MEF2C	rs10462335
R-HSA-2173782	Binding and Uptake of Ligands by Scavenger Receptors	Vesicle-mediated transport	0.395764	0.0359897	0.549829	No	APOE	rs429358
R-HSA-5619102	SLC transporter disorders	Disease	0.398876	0.0361183	0.552181	No	SLC9A9	rs838625
R-HSA-2187338	Visual phototransduction	Signal Transduction	0.401973	0.0362468	0.554495	No	APOE	rs429358
R-HSA-5607764	CLEC7A (Dectin-1) signaling	Immune System	0.401973	0.0363753	0.552535	No	NFATC1	rs652730
R-HSA-6811434	COPI-dependent Golgi-to-ER retrograde traffic	Vesicle-mediated transport	0.401973	0.0365039	0.55059	No	NSF	rs17698176,rs199441,rs35937770
R-HSA-6807878	COPI-mediated anterograde transport	Metabolism of proteins;Vesicle-mediated transport	0.40812	0.0366324	0.557048	No	NSF	rs17698176,rs199441,rs35937770
R-HSA-9006936	Signaling by TGF-beta family members	Signal Transduction	0.40812	0.0367609	0.5551	No	FURIN	rs4702
R-HSA-9020702	Interleukin-1 signaling	Immune System	0.40812	0.0368895	0.553166	No	RBX1	rs2413631
R-HSA-391251	Protein folding	Metabolism of proteins	0.41117	0.037018	0.555365	No	FBXW4	rs10883668
R-HSA-977606	Regulation of Complement cascade	Immune System	0.41117	0.0371465	0.553443	No	CPN1	rs11596211
R-HSA-5250913	Positive epigenetic regulation of rRNA expression	Gene expression (Transcription)	0.414205	0.0372751	0.555606	No	GATAD2B	rs11583896
R-HSA-73857	RNA Polymerase II Transcription	Gene expression (Transcription)	0.415109	0.0374036	0.554905	No	GRIN2A,RBFOX1,LDB1,MEF2C,RBX1,L3MBTL2,APOE,GATAD2B,AUTS2	rs10462335,rs11583896,rs11772435,rs1213323,rs12597701,rs12932206,rs2273085,rs2413631,rs28550823,rs429358,rs4780790,rs61874768,rs720717,rs72772387,rs8061968,rs9926479,rs9934226
R-HSA-8957275	Post-translational protein phosphorylation	Metabolism of proteins	0.423217	0.0375321	0.563806	No	APOE	rs429358
R-HSA-163685	Integration of energy metabolism	Metabolism	0.42619	0.0376607	0.565829	No	CACNA1C	rs2238057
R-HSA-73854	RNA Polymerase I Promoter Clearance	Gene expression (Transcription)	0.42619	0.0377892	0.563904	No	GATAD2B	rs11583896
R-HSA-73864	RNA Polymerase I Transcription	Gene expression (Transcription)	0.429149	0.0379177	0.565895	No	GATAD2B	rs11583896
R-HSA-5696398	Nucleotide Excision Repair	DNA Repair	0.432093	0.0380463	0.567852	No	RBX1	rs2413631
R-HSA-69618	Mitotic Spindle Checkpoint	Cell Cycle	0.432093	0.0381748	0.56594	No	RANGAP1	rs139507
R-HSA-5173105	O-linked glycosylation	Metabolism of proteins	0.435021	0.0383033	0.567863	No	THSD7B	rs55691047
R-HSA-1799339	SRP-dependent cotranslational protein targeting to membrane	Metabolism of proteins	0.440834	0.0384319	0.573527	No	SPCS1	rs12486554
R-HSA-5610787	Hedgehog 'off' state	Signal Transduction	0.440834	0.0385604	0.571615	No	RBX1	rs2413631
R-HSA-166658	Complement cascade	Immune System	0.443719	0.0386889	0.573444	No	CPN1	rs11596211
R-HSA-187037	Signaling by NTRK1 (TRKA)	Signal Transduction	0.446589	0.0388175	0.575242	No	MEF2C	rs10462335
R-HSA-9648025	EML4 and NUDC in mitotic spindle formation	Cell Cycle	0.452285	0.038946	0.580656	No	RANGAP1	rs139507
R-HSA-1912422	Pre-NOTCH Expression and Processing	Signal Transduction	0.455111	0.0390746	0.582362	No	FURIN	rs4702
R-HSA-2408522	Selenoamino acid metabolism	Metabolism	0.455111	0.0392031	0.580453	No	DARS	rs309171
R-HSA-69239	Synthesis of DNA	DNA Replication;Cell Cycle	0.457923	0.0393316	0.582131	No	RBX1	rs2413631
R-HSA-8878166	Transcriptional regulation by RUNX2	Gene expression (Transcription)	0.460721	0.0394602	0.58378	No	RBX1	rs2413631
R-HSA-381426	Regulation of Insulin-like Growth Factor (IGF) transport and uptake by Insulin-like Growth Factor Binding Proteins (IGFBPs)	Metabolism of proteins	0.471772	0.0395887	0.595842	No	APOE	rs429358
R-HSA-2500257	Resolution of Sister Chromatid Cohesion	Cell Cycle	0.477213	0.0397172	0.600763	No	RANGAP1	rs139507
R-HSA-166016	Toll Like Receptor 4 (TLR4) Cascade	Immune System	0.479913	0.0398458	0.602213	No	MEF2C	rs10462335
R-HSA-69306	DNA Replication	DNA Replication	0.479913	0.0399743	0.600277	No	RBX1	rs2413631
R-HSA-8939236	RUNX1 regulates transcription of genes involved in differentiation of HSCs	Gene expression (Transcription)	0.4826	0.0401028	0.601703	No	LDB1	rs61874768
R-HSA-1500931	Cell-Cell communication	Cell-Cell communication	0.487932	0.0402314	0.606408	No	CADM2	rs17518584
R-HSA-8856688	Golgi-to-ER retrograde transport	Vesicle-mediated transport	0.498434	0.0403599	0.617487	No	NSF	rs17698176,rs199441,rs35937770
R-HSA-168249	Innate Immune System	Immune System	0.503565	0.0404884	0.621863	No	MEF2C,DSG1,CPN1,KCNAB2,NFATC1,POLR3A,TSPAN14	rs10462335,rs11121053,rs11596211,rs2199301,rs2559658,rs4933397,rs652730,rs873257,rs9633740
R-HSA-1632852	Macroautophagy	Autophagy	0.503606	0.040617	0.619945	No	TOMM40	rs10119,rs157582,rs2075650
R-HSA-5576891	Cardiac conduction	Muscle contraction	0.506172	0.0407455	0.621139	No	CACNA1C	rs2238057
R-HSA-446652	Interleukin-1 family signaling	Immune System	0.511266	0.040874	0.625417	No	RBX1	rs2413631
R-HSA-6807070	PTEN Regulation	Signal Transduction	0.511266	0.0410026	0.623456	No	GATAD2B	rs11583896
R-HSA-194840	Rho GTPase cycle	Signal Transduction	0.513793	0.0411311	0.62458	No	PREX1	rs13044736,rs754064
R-HSA-3214847	HATs acetylate histones	Chromatin organization	0.513793	0.0412596	0.622634	No	PAX3	rs2118666
R-HSA-5621481	C-type lectin receptors (CLRs)	Immune System	0.513793	0.0413882	0.6207	No	NFATC1	rs652730
R-HSA-5663220	RHO GTPases Activate Formins	Signal Transduction	0.513793	0.0415167	0.618779	No	RANGAP1	rs139507
R-HSA-68875	Mitotic Prophase	Cell Cycle	0.516307	0.0416452	0.619887	No	VRK2	rs2678892
R-HSA-3858494	Beta-catenin independent WNT signaling	Signal Transduction	0.52869	0.0417738	0.632801	No	NFATC1	rs652730
R-HSA-5358351	Signaling by Hedgehog	Signal Transduction	0.538371	0.0419023	0.642412	No	RBX1	rs2413631
R-HSA-9612973	Autophagy	Autophagy	0.54076	0.0420308	0.643289	No	TOMM40	rs10119,rs157582,rs2075650
R-HSA-162582	Signal Transduction	Signal Transduction	0.540769	0.0421594	0.641339	No	FURIN,MEF2C,PREX1,RBX1,NFATC1,PTPRK,CAB39L,DRD2,RANGAP1,APOE,GATAD2B,USP4	rs10462335,rs11583896,rs11707940,rs13044736,rs13197257,rs139507,rs2075654,rs2413631,rs2734839,rs35214871,rs429358,rs4702,rs652730,rs754064
R-HSA-168898	Toll-like Receptor Cascades	Immune System	0.545503	0.0422879	0.644987	No	MEF2C	rs10462335
R-HSA-199977	ER to Golgi Anterograde Transport	Metabolism of proteins;Vesicle-mediated transport	0.550198	0.0424165	0.648567	No	NSF	rs17698176,rs199441,rs35937770
R-HSA-1643685	Disease	Disease	0.552733	0.042545	0.649587	No	FURIN,ABCC2,RBX1,ERLIN1,STX1B,SLC9A9,RANGAP1,THSD7B,RFT1	rs12716979,rs139507,rs2115780,rs2413631,rs2862954,rs4148398,rs4702,rs55691047,rs717620,rs838625
R-HSA-5633007	Regulation of TP53 Activity	Gene expression (Transcription)	0.561727	0.0426735	0.658168	No	GATAD2B	rs11583896
R-HSA-69242	S Phase	Cell Cycle	0.563998	0.0428021	0.658845	No	RBX1	rs2413631
R-HSA-1428517	The citric acid (TCA) cycle and respiratory electron transport	Metabolism	0.568505	0.0429306	0.662121	No	SUCLA2	rs7981260
R-HSA-9609507	Protein localization	Protein localization	0.570742	0.0430591	0.662742	No	TOMM40	rs10119,rs157582,rs2075650
R-HSA-983705	Signaling by the B Cell Receptor (BCR)	Immune System	0.57518	0.0431877	0.665908	No	NFATC1	rs652730
R-HSA-1280218	Adaptive Immune System	Immune System	0.605408	0.0433162	0.698824	No	FBXW4,RBX1,NFATC1,ASB3,FBXO31	rs10883668,rs2413631,rs652730,rs6705712,rs933717
R-HSA-2454202	Fc epsilon receptor (FCERI) signaling	Immune System	0.61716	0.0434447	0.710282	No	NFATC1	rs652730
R-HSA-948021	Transport to the Golgi and subsequent modification	Metabolism of proteins	0.61716	0.0435733	0.708187	No	NSF	rs17698176,rs199441,rs35937770
R-HSA-196854	Metabolism of vitamins and cofactors	Metabolism	0.623095	0.0437018	0.712894	No	APOE	rs429358
R-HSA-2467813	Separation of Sister Chromatids	Cell Cycle	0.625054	0.0438303	0.713038	No	RANGAP1	rs139507
R-HSA-3247509	Chromatin modifying enzymes	Chromatin organization	0.650388	0.0439589	0.739769	No	PAX3,GATAD2B	rs11583896,rs2118666
R-HSA-4839726	Chromatin organization	Chromatin organization	0.650388	0.0440874	0.737612	No	PAX3,GATAD2B	rs11583896,rs2118666
R-HSA-72766	Translation	Metabolism of proteins	0.661478	0.0442159	0.748009	No	SPCS1,DARS	rs12486554,rs309171
R-HSA-1852241	Organelle biogenesis and maintenance	Organelle biogenesis and maintenance	0.662662	0.0443445	0.747175	No	EXOC4,MEF2C	rs10262862,rs10279261,rs10462335,rs12707087,rs12707100,rs12707117,rs1345938,rs2971970,rs35284403,rs35531336,rs4596578,rs6955279,rs7785128,rs7792010,rs7800006
R-HSA-1474244	Extracellular matrix organization	Extracellular matrix organization	0.666899	0.044473	0.74978	No	HTRA1,FURIN	rs4702,rs932275
R-HSA-446203	Asparagine N-linked glycosylation	Metabolism of proteins	0.66938	0.0446015	0.7504	No	NSF,RFT1	rs17698176,rs199441,rs2115780,rs35937770
R-HSA-195721	Signaling by WNT	Signal Transduction	0.68503	0.0447301	0.765738	No	NFATC1,RBX1	rs2413631,rs652730
R-HSA-418594	G alpha (i) signalling events	Signal Transduction	0.723873	0.0448586	0.806838	No	APOE	rs429358
R-HSA-500792	GPCR ligand binding	Signal Transduction	0.731866	0.0449871	0.813417	No	DRD2	rs2075654,rs2734839
R-HSA-6798695	Neutrophil degranulation	Immune System	0.735682	0.0451157	0.815328	No	DSG1,KCNAB2,TSPAN14	rs11121053,rs2199301,rs4933397,rs873257,rs9633740
R-HSA-168256	Immune System	Immune System	0.737645	0.0452442	0.815182	No	MEF2C,FBXW4,DSG1,IP6K2,CPN1,KCNAB2,NFATC1,RBX1,ASB3,POLR3A,FBXO31,TSPAN14	rs10462335,rs10883668,rs11121053,rs11596211,rs2199301,rs2413631,rs2559658,rs4933397,rs652730,rs6705712,rs7641050,rs873257,rs933717,rs9633740
R-HSA-69278	Cell Cycle, Mitotic	Cell Cycle	0.761941	0.0453728	0.839646	No	RBX1,VRK2,RANGAP1	rs139507,rs2413631,rs2678892
R-HSA-199991	Membrane Trafficking	Vesicle-mediated transport	0.770786	0.0455013	0.846994	No	EXOC4,NSF	rs10262862,rs10279261,rs12707087,rs12707100,rs12707117,rs1345938,rs17698176,rs199441,rs2971970,rs35284403,rs35531336,rs35937770,rs4596578,rs6955279,rs7785128,rs7792010,rs7800006
R-HSA-1280215	Cytokine Signaling in Immune system	Immune System	0.799911	0.0456298	0.876522	No	MEF2C,IP6K2,RBX1	rs10462335,rs2413631,rs7641050
R-HSA-1257604	PIP3 activates AKT signaling	Signal Transduction	1	0.0457584	1	No	GATAD2B	rs11583896
R-HSA-1483257	Phospholipid metabolism	Metabolism	1	0.0458869	1	No	PLEKHA1	rs3850765
R-HSA-1640170	Cell Cycle	Cell Cycle	1	0.0460154	1	No	RBX1,VRK2,RANGAP1	rs139507,rs2413631,rs2678892
R-HSA-194315	Signaling by Rho GTPases	Signal Transduction	1	0.046144	1	No	PREX1,RANGAP1	rs13044736,rs139507,rs754064
R-HSA-195258	RHO GTPase Effectors	Signal Transduction	1	0.0462725	1	No	RANGAP1	rs139507
R-HSA-201681	TCF dependent signaling in response to WNT	Signal Transduction	1	0.046401	1	No	RBX1	rs2413631
R-HSA-3700989	Transcriptional Regulation by TP53	Gene expression (Transcription)	1	0.0465296	1	No	GATAD2B	rs11583896
R-HSA-373076	Class A/1 (Rhodopsin-like receptors)	Signal Transduction	1	0.0466581	1	No	DRD2	rs2075654,rs2734839
R-HSA-397014	Muscle contraction	Muscle contraction	1	0.0467866	1	No	CACNA1C	rs2238057
R-HSA-449147	Signaling by Interleukins	Immune System	1	0.0469152	1	No	MEF2C,RBX1	rs10462335,rs2413631
R-HSA-453274	Mitotic G2-G2/M phases	Cell Cycle	1	0.0470437	1	No	RBX1	rs2413631
R-HSA-5617833	Cilium Assembly	Organelle biogenesis and maintenance	1	0.0471722	1	No	EXOC4	rs10262862,rs10279261,rs12707087,rs12707100,rs12707117,rs1345938,rs2971970,rs35284403,rs35531336,rs4596578,rs6955279,rs7785128,rs7792010,rs7800006
R-HSA-5653656	Vesicle-mediated transport	Vesicle-mediated transport	1	0.0473008	1	No	EXOC4,NSF,APOE	rs10262862,rs10279261,rs12707087,rs12707100,rs12707117,rs1345938,rs17698176,rs199441,rs2971970,rs35284403,rs35531336,rs35937770,rs429358,rs4596578,rs6955279,rs7785128,rs7792010,rs7800006
R-HSA-5663202	Diseases of signal transduction by growth factor receptors and second messengers	Disease	1	0.0474293	1	No	RBX1	rs2413631
R-HSA-5663205	Infectious disease	Disease	1	0.0475578	1	No	FURIN,RBX1,STX1B,RANGAP1	rs12716979,rs139507,rs2413631,rs4702
R-HSA-5673001	RAF/MAP kinase cascade	Signal Transduction;Immune System	1	0.0476864	1	No	RBX1	rs2413631
R-HSA-5683057	MAPK family signaling cascades	Signal Transduction	1	0.0478149	1	No	RBX1	rs2413631
R-HSA-5684996	MAPK1/MAPK3 signaling	Signal Transduction	1	0.0479434	1	No	RBX1	rs2413631
R-HSA-5688426	Deubiquitination	Metabolism of proteins	1	0.048072	1	No	USP4	rs11707940
R-HSA-5689880	Ub-specific processing proteases	Metabolism of proteins	1	0.0482005	1	No	USP4	rs11707940
R-HSA-6811442	Intra-Golgi and retrograde Golgi-to-ER traffic	Vesicle-mediated transport	1	0.048329	1	No	NSF	rs17698176,rs199441,rs35937770
R-HSA-68877	Mitotic Prometaphase	Cell Cycle	1	0.0484576	1	No	RANGAP1	rs139507
R-HSA-68886	M Phase	Cell Cycle	1	0.0485861	1	No	VRK2,RANGAP1	rs139507,rs2678892
R-HSA-69275	G2/M Transition	Cell Cycle	1	0.0487147	1	No	RBX1	rs2413631
R-HSA-69620	Cell Cycle Checkpoints	Cell Cycle	1	0.0488432	1	No	RANGAP1	rs139507
R-HSA-71291	Metabolism of amino acids and derivatives	Metabolism	1	0.0489717	1	No	DARS	rs309171
R-HSA-73894	DNA Repair	DNA Repair	1	0.0491003	1	No	RBX1	rs2413631
R-HSA-9006925	Intracellular signaling by second messengers	Signal Transduction	1	0.0492288	1	No	GATAD2B	rs11583896
R-HSA-9006931	Signaling by Nuclear Receptors	Signal Transduction	1	0.0493573	1	No	APOE	rs429358
R-HSA-913531	Interferon Signaling	Immune System	1	0.0494859	1	No	IP6K2	rs7641050
R-HSA-9607240	FLT3 Signaling	Immune System	1	0.0496144	1	No	RBX1	rs2413631
R-HSA-9658195	Leishmania infection	Disease	1	0.0497429	1	No	FURIN	rs4702
R-HSA-9662851	Anti-inflammatory response favouring Leishmania parasite infection	Disease	1	0.0498715	1	No	FURIN	rs4702
R-HSA-9664433	Leishmania parasite growth and survival	Disease	1	0.05	1	No	FURIN	rs4702
