# Supplementary material for: General intelligence and executive functioning are overlapping but separable at genetic and molecular pathway levels: An analytical review of existing GWAS findings
Source: PLoS One. 2022 Oct 17;17(10):e0272368. doi: 10.1371/journal.pone.0272368 (PMC9576059; doi:10.1371/journal.pone.0272368)
Supplement: S5 Table — (XLSX) [file pone.0272368.s005.xlsx]

## Sheet: g proxy SNPs
Indep g SNP ID	g proxy ID	R2
rs11122155	rs11122148	1
rs11122155	rs12023549	0.866614
rs11122155	rs12048319	1
rs11122155	rs6664814	0.87229
rs11122155	rs34394051	0.992897
rs11122155	rs5021612	0.878026
rs11122155	rs11122149	0.992897
rs11122155	rs12059518	0.87229
rs11122155	rs10458478	0.878026
rs11122155	rs10864641	0.878026
rs11122155	rs561419587	0.801328
rs11122155	rs531993503	0.801328
rs11122155	rs550224739	0.801328
rs11122155	rs11122154	0.82203
rs11122155	rs7536222	0.878026
rs11122155	rs17029864	0.878026
rs11122155	rs11122155	1
rs11122155	rs11122156	1
rs11122155	rs12735232	0.992897
rs11122155	rs12091373	0.985877
rs11122155	rs10864242	0.878026
rs11122155	rs7522354	0.883825
rs11122155	rs10864243	0.878026
rs11122155	rs12035477	0.992897
rs11122155	rs71631805	1
rs11122155	rs10864244	0.878026
rs11122155	rs12736358	0.878026
rs11122155	rs6655933	0.878026
rs11122155	rs12140089	0.87229
rs11122155	rs60412370	0.878026
rs11122155	rs950493	0.978939
rs11122155	rs10399866	0.883825
rs11122155	rs10399796	0.878026
rs11122155	rs3810982	0.878026
rs11122155	rs3827726	0.878026
rs11122155	rs7533228	0.878026
rs11122155	rs7556557	0.878026
rs11122155	rs7513917	0.878026
rs11122155	rs12727063	0.878026
rs11122155	rs1876848	0.878026
rs11122155	rs7515502	0.878026
rs11122155	rs7537466	0.883825
rs1064826	rs1064826	1
rs1064826	rs11121172	0.830063
rs1064826	rs1058766	0.820659
rs17393468	rs61783551	0.960875
rs17393468	rs17393468	1
rs17393468	rs61783555	0.871331
rs10916805	rs56127503	1
rs10916805	rs56100950	1
rs10916805	rs12085103	1
rs10916805	rs10916805	1
rs10916805	rs76480145	0.935666
rs10916805	rs74720529	0.924771
rs10916805	rs12076947	0.931953
rs10916805	rs6658554	0.935666
rs10916805	rs80274432	0.931221
rs10916805	rs12566937	0.931221
rs10916805	rs6669244	0.931221
rs10916805	rs79759487	0.931221
rs10916805	rs17412396	0.931221
rs10916805	rs12057500	0.931221
rs10916805	rs17403898	0.931221
rs10916805	rs12094563	0.917606
rs10916805	rs77280889	0.911234
rs10916805	rs7544348	0.813058
rs10916805	rs7552144	0.911234
rs10916805	rs7530736	0.911234
rs10916805	rs10916807	0.813058
rs10916805	rs10916808	0.813058
rs10916805	rs10916809	0.823696
rs10916805	rs10916810	0.813058
rs10916805	rs11811983	0.813058
rs10916805	rs6698887	0.918394
rs10916805	rs6690792	0.918394
rs10916805	rs77110732	0.918394
rs79582714	rs112322975	0.845394
rs79582714	rs74335351	0.867774
rs79582714	rs371631131	0.834242
rs79582714	rs374619151	0.834242
rs79582714	rs112662287	0.867774
rs79582714	rs77167727	0.867774
rs79582714	rs112660177	0.867774
rs79582714	rs74335325	0.842928
rs79582714	rs75810319	0.881769
rs79582714	rs77645371	0.876412
rs79582714	rs112214119	0.820996
rs79582714	rs113923880	0.820996
rs79582714	rs111235962	0.977231
rs79582714	rs4615814	0.977231
rs79582714	rs74701752	0.977231
rs79582714	rs76440167	1
rs79582714	rs79582714	1
rs79582714	rs76992245	0.823116
rs12569006	rs12569006	1
rs12569006	rs12063172	0.858949
rs10917152	rs71638823	0.867242
rs10917152	rs11579182	0.867242
rs10917152	rs11580039	0.867242
rs10917152	rs3754501	0.867242
rs10917152	rs3754500	0.867242
rs10917152	rs3754497	0.867242
rs10917152	rs16860621	0.867242
rs10917152	rs12729825	0.867242
rs10917152	rs16826279	0.867242
rs10917152	rs16826309	0.867242
rs10917152	rs11583790	0.867242
rs10917152	rs12406669	0.867242
rs10917152	rs11807562	0.867242
rs10917152	rs34896897	0.867242
rs10917152	rs16826425	0.867242
rs10917152	rs10917139	0.867242
rs10917152	rs10917145	0.867242
rs10917152	rs11577378	0.867242
rs10917152	rs12740705	0.867242
rs10917152	rs10917152	1
rs10917152	rs2143103	0.976832
rs10917152	rs11580451	1
rs10917152	rs34745135	0.914437
rs10917152	rs35923353	0.929832
rs10917152	rs11584458	0.819919
rs10917152	rs12727309	0.992174
rs10917152	rs11584713	0.945236
rs7526484	rs2501275	0.864521
rs7526484	rs2056974	0.864521
rs7526484	rs2473316	0.884179
rs7526484	rs2501261	0.879419
rs7526484	rs10799733	0.811387
rs7526484	rs6672792	0.935488
rs7526484	rs4655022	0.835084
rs7526484	rs1474646	0.904144
rs7526484	rs10753528	0.904144
rs7526484	rs7526484	1
rs7526484	rs12135916	0.90149
rs2930841	rs412698	0.863867
rs2930841	rs157194	1
rs2930841	rs157195	1
rs2930841	rs157196	1
rs2930841	rs56166118	0.82008
rs2930841	rs460921	1
rs2930841	rs150083	0.980981
rs2930841	rs10915209	0.97171
rs2930841	rs157213	0.980981
rs2930841	rs157211	0.980981
rs2930841	rs143601327	0.847986
rs2930841	rs157203	1
rs2930841	rs169449	0.99041
rs2930841	rs169448	1
rs2930841	rs4654381	0.82008
rs2930841	rs426170	1
rs2930841	rs3118118	1
rs2930841	rs72872802	0.99041
rs2930841	rs2930841	1
rs2930841	rs2985321	1
rs2930841	rs7418747	1
rs2930841	rs78326374	0.815917
rs2930841	rs55781160	0.99041
rs2930841	rs2762686	0.99041
rs2930841	rs4360499	0.99041
rs2930841	rs2486198	1
rs2930841	rs6686151	1
rs2930841	rs11581096	0.81051
rs2930841	rs2985329	0.879065
rs2930841	rs2985330	0.886839
rs2930841	rs2788886	0.871408
rs2930841	rs2985335	0.879065
rs2930841	rs2993713	0.886839
rs2930841	rs2788890	0.879065
rs2930841	rs4654385	0.871408
rs2930841	rs2762683	0.879065
rs2930841	rs3003631	0.871408
rs2930841	rs9426306	0.886839
rs2930841	rs10753332	0.867736
rs2930841	rs2503015	0.867736
rs2930841	rs6694981	0.867736
rs2930841	rs1175042	0.867736
rs2930841	rs2254241	0.850487
rs2930841	rs2452770	0.867736
rs2930841	rs7549567	0.867736
rs2930841	rs2503022	0.867736
rs2930841	rs2493843	0.867736
rs2930841	rs2249138	0.867736
rs2930841	rs2993710	0.85822
rs2930841	rs2503012	0.85822
rs2930841	rs2483717	0.848727
rs7518151	rs10914446	0.980892
rs7518151	rs10914447	0.985626
rs7518151	rs4949447	0.953148
rs7518151	rs12065856	0.985626
rs7518151	rs7518151	1
rs4949448	rs4949448	1
rs10798879	rs6682016	0.944219
rs10798879	rs7523616	0.948388
rs10798879	rs4949219	0.95258
rs10798879	rs6664789	0.95258
rs10798879	rs6680160	0.95258
rs10798879	rs10798877	0.956907
rs10798879	rs10914453	0.961124
rs10798879	rs1464306	0.961124
rs10798879	rs3753611	0.957054
rs10798879	rs11575883	0.900719
rs10798879	rs10753257	0.896393
rs10798879	rs2280386	0.965465
rs10798879	rs10914456	0.920344
rs10798879	rs4949449	0.912045
rs10798879	rs4949450	0.986912
rs10798879	rs4949451	0.916376
rs10798879	rs6663012	0.924333
rs10798879	rs2271933	0.908505
rs10798879	rs871634	0.97826
rs10798879	rs10914458	0.933041
rs10798879	rs10798879	1
rs10798879	rs10798880	0.978429
rs10798879	rs10798881	0.995637
rs10798879	rs6425777	0.933041
rs10798879	rs7546297	1
rs10798879	rs6699558	0.933041
rs10798879	rs10798882	0.952884
rs10798879	rs7524405	0.952884
rs10798879	rs4949455	0.940276
rs10798879	rs1061392	0.853802
rs10798879	rs7545321	0.903096
rs10798879	rs2292988	0.864443
rs10798879	rs7512805	0.832744
rs10798879	rs6425778	0.812726
rs10798879	rs2292989	0.852189
rs10798879	rs4949456	0.800994
rs10798879	rs4949457	0.831936
rs10914462	rs11581611	0.856465
rs10914462	rs11579820	0.856465
rs10914462	rs10914448	0.852548
rs10914462	rs6681414	0.860067
rs10914462	rs4949218	0.860067
rs10914462	rs7525618	0.860067
rs10914462	rs10914451	0.860067
rs10914462	rs10798876	0.860067
rs10914462	rs10914452	0.860067
rs10914462	rs2152110	0.863686
rs10914462	rs10914454	0.856808
rs10914462	rs3753613	0.856808
rs10914462	rs3753612	0.860752
rs10914462	rs11589306	0.867619
rs10914462	rs12740754	0.867619
rs10914462	rs1056526	0.871566
rs10914462	rs968335	0.867619
rs10914462	rs3134718	0.871566
rs10914462	rs2176807	0.871256
rs10914462	rs6703093	0.860752
rs10914462	rs1061770	0.89389
rs10914462	rs10914459	0.897871
rs10914462	rs4949454	0.890184
rs10914462	rs7529064	0.875528
rs10914462	rs7549590	0.909601
rs10914462	rs7542583	0.905591
rs10914462	rs10914460	0.894798
rs10914462	rs10914461	0.891139
rs10914462	rs2139539	0.905591
rs10914462	rs3817398	0.909601
rs10914462	rs56074668	0.894466
rs10914462	rs10914462	1
rs10914462	rs2271927	0.928721
rs10914462	rs2271928	0.928721
rs10914462	rs12032291	0.924653
rs10914462	rs1356803	0.880262
rs4949460	rs4949458	0.85908
rs4949460	rs4949459	0.875183
rs4949460	rs4949460	1
rs6687485	rs6676142	0.848659
rs6687485	rs6687485	1
rs6687485	rs6679188	0.928635
rs6687485	rs6687588	0.928565
rs6687485	rs822904	0.863763
rs6687485	rs6690521	0.901421
rs6687485	rs656826	0.897736
rs6687485	rs527907	0.897736
rs6687485	rs550273	0.901635
rs6687485	rs613720	0.893948
rs6687485	rs549417	0.897847
rs6687485	rs521696	0.887447
rs6687485	rs218406	0.882533
rs6687485	rs849942	0.800599
rs4233210	rs4233210	1
rs12025777	rs12025777	1
rs1343775	rs12035012	1
rs1343775	rs12029950	0.994092
rs1343775	rs35318047	1
rs1343775	rs35493284	1
rs1343775	rs12027685	0.994092
rs1343775	rs12024413	0.994092
rs1343775	rs34027267	0.994092
rs1343775	rs12025254	1
rs1343775	rs12722758	0.994092
rs1343775	rs12723893	0.994092
rs1343775	rs12035913	0.994092
rs1343775	rs1343776	0.994092
rs1343775	rs1343775	1
rs1343775	rs12749636	1
rs1343775	rs60552457	0.994092
rs1343775	rs12739950	0.994092
rs1343775	rs12740093	0.994092
rs1343775	rs12038894	0.994092
rs1343775	rs12038924	0.994092
rs1343775	rs12032514	0.994092
rs1343775	rs12039767	0.994092
rs1343775	rs12731400	1
rs1343775	rs12032756	1
rs1343775	rs55859000	1
rs1343775	rs12031068	1
rs1343775	rs12040690	0.994112
rs1343775	rs12030372	1
rs1343775	rs12032162	1
rs1343775	rs12031417	1
rs1343775	rs12037560	1
rs1343775	rs12037588	1
rs1343775	rs12037657	1
rs1343775	rs12027990	1
rs1343775	rs12028010	0.948474
rs1343775	rs34190295	0.994092
rs1343775	rs34961305	0.994092
rs1343775	rs35812095	0.994092
rs1343775	rs2364535	0.988204
rs1343775	rs12030762	0.982321
rs1343775	rs35529558	0.994092
rs1343775	rs12034357	0.994092
rs1343775	rs7553908	0.994092
rs1343775	rs12031169	0.994092
rs1343775	rs12041533	0.994092
rs1343775	rs35502198	0.994092
rs1343775	rs34862272	0.994092
rs1343775	rs34796305	0.994092
rs1343775	rs55707527	0.982311
rs1343775	rs36060279	0.982311
rs1343775	rs35972058	0.988204
rs1343775	rs12032906	0.988204
rs1343775	rs34315814	0.988204
rs1343775	rs12032191	0.994092
rs1343775	rs12032215	0.994092
rs1343775	rs12035353	0.994092
rs1343775	rs2364534	0.994092
rs1343775	rs2364533	0.994092
rs1343775	rs68132196	0.988204
rs1343775	rs56381773	0.994092
rs1343775	rs56096486	0.994092
rs1343775	rs57529969	0.994092
rs1343775	rs60825180	0.994092
rs1343775	rs61477144	0.994092
rs1343775	rs7521544	0.994092
rs1343775	rs7513682	0.994092
rs1343775	rs7556585	0.994092
rs1343775	rs12038386	0.994092
rs1343775	rs56409354	0.988204
rs1343775	rs34008156	0.994092
rs1343775	rs12744310	0.994092
rs1343775	rs56077539	0.994092
rs1343775	rs55892603	0.994092
rs1343775	rs532841715	0.994092
rs1343775	rs552847408	0.994092
rs1343775	rs566110206	0.994092
rs1343775	rs55929643	0.988204
rs1343775	rs34759578	0.994092
rs1343775	rs72665690	0.994092
rs1343775	rs72665691	0.994092
rs1343775	rs72665692	0.988204
rs1343775	rs72665694	0.988204
rs1343775	rs72665696	0.988204
rs1343775	rs72665698	0.988204
rs1343775	rs12751511	0.988204
rs1343775	rs34073585	0.988204
rs1343775	rs12756822	0.988204
rs1343775	rs12036554	0.988204
rs1343775	rs12036555	0.988204
rs1343775	rs1892417	0.931698
rs1343775	rs1892419	0.898797
rs1343775	rs1892420	0.904022
rs1343775	rs28541673	0.904022
rs1343775	rs12724625	0.904022
rs1343775	rs12041352	0.904022
rs1343775	rs28566545	0.904022
rs1343775	rs16828067	0.904022
rs1343775	rs16828071	0.904022
rs1343775	rs2363810	0.904022
rs1343775	rs67483852	0.904022
rs1343775	rs36015391	0.904022
rs1343775	rs28399806	0.904022
rs1343775	rs12047875	0.904022
rs1343775	rs35932978	0.904022
rs1343775	rs12042464	0.904022
rs1343775	rs35021924	0.904022
rs1343775	rs12043581	0.904022
rs1343775	rs35592291	0.904022
rs1343775	rs2363811	0.904022
rs1343775	rs12026778	0.904022
rs1343775	rs4453028	0.904022
rs1343775	rs4406620	0.904022
rs1343775	rs35436312	0.904022
rs1343775	rs1316274	0.904022
rs1343775	rs12037129	0.904022
rs1343775	rs17362424	0.892382
rs1343775	rs72667608	0.904022
rs1343775	rs72667610	0.904022
rs1343775	rs35410722	0.904022
rs1343775	rs34539673	0.904022
rs1343775	rs12040046	0.904022
rs1343775	rs35690915	0.904022
rs1343775	rs12728217	0.904022
rs1343775	rs12752553	0.904022
rs1343775	rs12732820	0.904022
rs1343775	rs12045184	0.904022
rs1343775	rs12724690	0.904022
rs1343775	rs35464028	0.904022
rs1343775	rs34152153	0.904022
rs1343775	rs36040148	0.904022
rs1343775	rs35807669	0.904022
rs1343775	rs12026404	0.904022
rs1343775	rs12047272	0.904022
rs1343775	rs12047161	0.898195
rs1343775	rs12757611	0.898195
rs1343775	rs12028244	0.892973
rs1343775	rs12046670	0.898195
rs1343775	rs12045979	0.898195
rs1343775	rs12047439	0.881369
rs1343775	rs12048805	0.876865
rs1343775	rs12048808	0.865305
rs1343775	rs12022655	0.876865
rs1343775	rs35030637	0.876865
rs1343775	rs12032040	0.876865
rs1343775	rs6660265	0.876865
rs1343775	rs12024263	0.871784
rs10218712	rs10218712	1
rs10218712	rs61774743	0.93204
rs10218712	rs6683382	0.923631
rs4636447	rs2364543	0.995959
rs4636447	rs2364544	0.995959
rs4636447	rs11578963	0.99192
rs4636447	rs61774744	0.995959
rs4636447	rs11581271	1
rs4636447	rs4636447	1
rs4636447	rs7522116	0.900676
rs4636447	rs10889949	0.995961
rs4636447	rs1892423	0.852868
rs4636447	rs10889959	0.852868
rs4636447	rs10749805	0.84994
rs2782653	rs2782653	1
rs58859557	rs58859557	1
rs58859557	rs45605334	0.812735
rs2842188	rs11210860	0.806316
rs2842188	rs2152113	0.810418
rs2842188	rs11577403	0.817899
rs2842188	rs2842189	0.927542
rs2842188	rs2782640	0.903424
rs2842188	rs951740	0.920721
rs2842188	rs2782641	0.909412
rs2842188	rs2842188	1
rs2842188	rs2819333	0.974187
rs2842188	rs2819334	0.957455
rs2842188	rs2819335	0.991298
rs2842188	rs2842187	0.995637
rs2842188	rs2819336	0.973924
rs2842188	rs11580258	0.995637
rs2842188	rs2842185	0.995637
rs2842188	rs2842178	0.995637
rs2842188	rs11210869	0.995637
rs2842188	rs61769611	0.995637
rs2842188	rs11586016	0.974187
rs2842188	rs4660736	0.925079
rs2842188	rs943513	0.953089
rs2842188	rs1887402	0.969819
rs2842188	rs2842171	0.957237
rs2842188	rs552638	0.961248
rs2842188	rs1808730	0.953089
rs2842188	rs3791134	0.953089
rs2842188	rs3791136	0.965602
rs2842188	rs6698389	0.965465
rs2842188	rs61769642	0.948737
rs2842188	rs3791139	0.953089
rs2842188	rs3791140	0.965465
rs2842188	rs501299	0.965465
rs2842188	rs605709	0.957054
rs2842188	rs72673082	0.961248
rs2842188	rs583040	0.961248
rs2842188	rs673242	0.961248
rs2842188	rs56175694	0.961248
rs2842188	rs596522	0.961248
rs2842188	rs17371903	0.95258
rs11210871	rs11210871	1
rs11210871	rs3001723	0.907728
rs11210871	rs11210887	0.849713
rs11210871	rs549845	0.849713
rs6656457	rs489319	0.810276
rs6656457	rs618678	0.819213
rs6656457	rs3791033	0.801392
rs6656457	rs9787076	0.801392
rs6656457	rs4660257	0.894255
rs6656457	rs61768374	0.894255
rs6656457	rs1971342	0.894255
rs6656457	rs11805774	0.894255
rs6656457	rs17401357	0.894255
rs6656457	rs3791035	0.894255
rs6656457	rs2270972	0.894255
rs6656457	rs112984125	0.926074
rs6656457	rs17531412	0.935258
rs6656457	rs112361411	0.935258
rs6656457	rs11810109	0.935258
rs6656457	rs12410155	0.935258
rs6656457	rs12410444	0.935258
rs6656457	rs6429637	0.981286
rs6656457	rs6673970	0.981286
rs6656457	rs3791040	0.99531
rs6656457	rs1013793	1
rs6656457	rs1029632	1
rs6656457	rs1472661	1
rs6656457	rs59305903	1
rs6656457	rs6696529	0.986022
rs6656457	rs112646031	0.972008
rs6656457	rs7551551	0.972008
rs6656457	rs7511800	0.962783
rs6656457	rs56338811	1
rs6656457	rs56367078	1
rs6656457	rs56701980	1
rs6656457	rs12062824	1
rs6656457	rs6668616	1
rs6656457	rs11584382	0.981286
rs6656457	rs6700256	1
rs6656457	rs6429639	1
rs6656457	rs3791043	1
rs6656457	rs3791044	0.972008
rs6656457	rs6678767	1
rs6656457	rs11210912	1
rs6656457	rs202215468	0.8573
rs6656457	rs11581514	1
rs6656457	rs11587515	0.981286
rs6656457	rs11210914	1
rs6656457	rs112518613	1
rs6656457	rs6664485	1
rs6656457	rs7520053	0.976596
rs6656457	rs7551644	0.99531
rs6656457	rs56352978	0.967389
rs6656457	rs56009633	0.971938
rs6656457	rs3791046	0.981286
rs6656457	rs11210916	0.981286
rs6656457	rs6656457	1
rs6656457	rs4660745	1
rs6656457	rs11210917	1
rs6656457	rs3791047	0.990616
rs6656457	rs7531165	0.990616
rs6656457	rs7516647	0.972008
rs6656457	rs10890280	0.990616
rs6656457	rs7529895	0.967389
rs6656457	rs61768432	0.985944
rs6656457	rs55695044	0.985944
rs6656457	rs11590279	0.967389
rs6656457	rs2158954	0.985944
rs6656457	rs12083110	0.985944
rs6656457	rs10890281	0.985944
rs6656457	rs12354267	0.971938
rs4660749	rs304300	0.817167
rs4660749	rs6680338	0.960313
rs4660749	rs917293	0.980408
rs4660749	rs4660749	1
rs4660749	rs4660750	1
rs4660749	rs6691988	0.952265
rs4660749	rs1354261	0.952265
rs4660749	rs1502907	1
rs4660749	rs3791055	1
rs4660749	rs9726489	1
rs4660749	rs11210928	0.970865
rs4660749	rs6670344	1
rs4660749	rs246778	0.941078
rs4660749	rs246777	0.961486
rs4660749	rs246775	0.961486
rs4660749	rs37468	0.990118
rs4660749	rs37466	0.980408
rs4660749	rs541487	0.980408
rs4660749	rs37464	0.980408
rs4660749	rs37462	0.990118
rs4660749	rs39722	0.990118
rs4660749	rs641356	0.990118
rs4660749	rs556667	0.990118
rs4660749	rs37457	0.990118
rs4660749	rs246774	0.950422
rs4660749	rs246773	0.960313
rs4660749	rs3011218	0.95061
rs4660749	rs2906470	0.950422
rs4660749	rs3011221	0.940721
rs4660749	rs2906467	0.940553
rs4660749	rs3124746	0.940553
rs4660749	rs2906465	0.940553
rs4660749	rs3011226	0.940553
rs4660749	rs3011227	0.930855
rs4660749	rs3011229	0.930855
rs4660749	rs2906464	0.940553
rs4660749	rs2906463	0.930855
rs4660749	rs2906462	0.930855
rs4660749	rs2906461	0.940553
rs4660749	rs2906460	0.930855
rs4660749	rs2906459	0.930855
rs4660749	rs3011230	0.930855
rs4660749	rs2906456	0.930855
rs4660749	rs2906455	0.930855
rs4660749	rs3011231	0.930855
rs4660749	rs3791097	0.930855
rs4660749	rs17474535	0.930855
rs4660749	rs61770286	0.930855
rs4660749	rs61770287	0.930855
rs4660749	rs17533707	0.930855
rs4660749	rs783301	0.921332
rs4660749	rs2485995	0.921332
rs4660749	rs148773406	0.911492
rs4660749	rs147671612	0.824795
rs4660749	rs142328051	0.824795
rs4660749	rs2906598	0.902144
rs4660749	rs2993621	0.902144
rs4660749	rs2486012	0.902144
rs4660749	rs2428963	0.902144
rs4660749	rs2248305	0.902144
rs4660749	rs1859725	0.902144
rs4660749	rs1766964	0.892964
rs4660749	rs1766966	0.883945
rs4660749	rs61770291	0.883159
rs4660749	rs1636877	0.883159
rs4660749	rs2245439	0.883159
rs4660749	rs2485991	0.865299
rs4660749	rs2428961	0.874149
rs4660749	rs2428960	0.874149
rs4660749	rs2428959	0.874149
rs4660749	rs1859726	0.865299
rs4660749	rs2485990	0.865299
rs4660749	rs1548634	0.865299
rs4660749	rs1766968	0.845793
rs4660749	rs3120804	0.845793
rs4660749	rs3120805	0.845793
rs4660749	rs2906597	0.845793
rs4660749	rs2485989	0.844894
rs4660749	rs2428957	0.836074
rs4660749	rs2486014	0.817728
rs4660749	rs1008137	0.817728
rs4660749	rs1636879	0.817728
rs4660749	rs2486007	0.808066
rs4660749	rs2231283	0.817728
rs11577684	rs11577684	1
rs11577684	rs9787240	0.969653
rs11577684	rs34224911	0.991264
rs11577684	rs12401813	0.991264
rs11577684	rs37471	0.969546
rs11577684	rs37470	0.969546
rs11577684	rs37459	0.969546
rs11577684	rs37458	0.965228
rs11577684	rs37456	0.969546
rs11577684	rs37455	0.965228
rs11577684	rs37454	0.965228
rs11577684	rs37453	0.969546
rs246776	rs3828139	0.96866
rs246776	rs12024345	0.988126
rs246776	rs246776	1
rs246776	rs37469	0.988126
rs246776	rs37465	0.933462
rs246776	rs37463	0.972521
rs246776	rs3791067	0.96866
rs246776	rs37460	0.96866
rs11210937	rs12058552	0.872301
rs11210937	rs12084459	0.939382
rs11210937	rs71518480	0.864963
rs11210937	rs201869658	0.864963
rs11210937	rs199898784	0.864963
rs11210937	rs4314918	0.963044
rs11210937	rs6674176	0.963044
rs11210937	rs11210937	1
rs11210937	rs7412307	0.951096
rs11210937	rs4660761	0.944937
rs11210937	rs12410334	0.944937
rs2993619	rs1548634	0.807478
rs2993619	rs1766968	0.806745
rs2993619	rs3120804	0.806745
rs2993619	rs3120805	0.806745
rs2993619	rs2906597	0.806745
rs2993619	rs2485989	0.823984
rs2993619	rs2428957	0.83313
rs2993619	rs2486014	0.851167
rs2993619	rs1008137	0.851167
rs2993619	rs1636879	0.851167
rs2993619	rs2486007	0.8602
rs2993619	rs2428954	0.934652
rs2993619	rs2428953	0.943719
rs2993619	rs2231283	0.851167
rs2993619	rs2993619	1
rs7525929	rs7548997	0.900186
rs7525929	rs12091863	0.904923
rs7525929	rs6700522	0.855325
rs7525929	rs34522797	0.949646
rs7525929	rs34377852	0.949646
rs7525929	rs12084386	0.939976
rs7525929	rs36058008	0.949646
rs7525929	rs34716757	0.949646
rs7525929	rs12091399	0.954743
rs7525929	rs11588516	0.945071
rs7525929	rs11210972	0.959633
rs7525929	rs34920502	0.959633
rs7525929	rs12060698	0.959633
rs7525929	rs12058835	0.959633
rs7525929	rs11576516	0.959633
rs7525929	rs7535745	0.959633
rs7525929	rs12079120	0.954743
rs7525929	rs61768354	0.959633
rs7525929	rs12741079	0.926607
rs7525929	rs1291169	0.921994
rs7525929	rs2799480	0.921994
rs7525929	rs7525929	1
rs7525929	rs61768356	0.994871
rs7525929	rs11578647	0.994871
rs7525929	rs1778905	0.912867
rs7525929	rs2799475	0.912867
rs7525929	rs11807069	0.955
rs7525929	rs35554553	0.955
rs7525929	rs10890295	0.955
rs7525929	rs459358	0.886252
rs7525929	rs325165	0.886252
rs7525929	rs325163	0.872551
rs7525929	rs61085808	0.955
rs7525929	rs325161	0.912867
rs7525929	rs325159	0.886252
rs7525929	rs325156	0.912867
rs7525929	rs11590589	0.955
rs7525929	rs325154	0.917414
rs7525929	rs6429535	0.955
rs7525929	rs6429536	0.955
rs7525929	rs325152	0.917414
rs7525929	rs11808967	0.955
rs7525929	rs325149	0.917414
rs7525929	rs34684685	0.955
rs7525929	rs12744636	0.95018
rs7525929	rs4356094	0.95018
rs7525929	rs11810872	0.921994
rs7525929	rs16831923	0.95018
rs7525929	rs1989951	0.95018
rs7525929	rs226060	0.908352
rs7525929	rs12063694	0.95018
rs7525929	rs2524354	0.881924
rs7525929	rs61769062	0.95018
rs7525929	rs2905822	0.881924
rs7525929	rs172853	0.912867
rs7525929	rs34050681	0.95018
rs7525929	rs226065	0.908352
rs7525929	rs226069	0.881924
rs7525929	rs12078192	0.874984
rs7525929	rs11808597	0.842066
rs3219489	rs3219489	1
rs3219489	rs3219472	0.989267
rs3219489	rs3219463	0.989267
rs3219489	rs9429072	0.983952
rs3219489	rs9429073	0.983952
rs3219489	rs2298018	0.983952
rs3219489	rs2153607	0.983952
rs3219489	rs2153608	0.983952
rs3219489	rs2153609	0.978592
rs3219489	rs2185549	0.989267
rs3219489	rs9429074	0.983952
rs3219489	rs9429075	0.989267
rs3219489	rs7544178	0.989267
rs3219489	rs9429076	0.983952
rs3219489	rs4660849	0.989267
rs3219489	rs4660301	0.989267
rs3219489	rs9429077	0.989267
rs3219489	rs9429158	0.983952
rs3219489	rs9429159	0.989267
rs3219489	rs9429160	0.989267
rs3219489	rs9326141	0.978589
rs3219489	rs2050884	0.967916
rs3219489	rs7417107	0.967916
rs3219489	rs4520450	0.978589
rs3219489	rs9429161	0.973231
rs3219489	rs7543428	0.978589
rs3219489	rs7553318	0.973272
rs3219489	rs61791362	0.967916
rs3219489	rs4660851	0.978589
rs3219489	rs1538969	0.895143
rs3219489	rs1538970	0.957402
rs3219489	rs884962	0.973272
rs3219489	rs4660852	0.973272
rs3219489	rs4660853	0.978589
rs3219489	rs11211101	0.973272
rs3219489	rs2492840	0.967916
rs3219489	rs1417578	0.967916
rs3219489	rs12065863	0.973231
rs3219489	rs12037411	0.967913
rs3219489	rs4660854	0.973231
rs3219489	rs2487442	0.952231
rs3219489	rs7536135	0.962645
rs3219489	rs7525849	0.962645
rs3219489	rs7532762	0.957328
rs3219489	rs17395553	0.957296
rs3219489	rs72686460	0.834893
rs3219489	rs61791368	0.894669
rs3219489	rs2492836	0.925914
rs3219489	rs61791369	0.910072
rs3219489	rs781226	0.899871
rs3219489	rs1494812	0.910072
rs3219489	rs2088100	0.910072
rs3219489	rs6657284	0.904894
rs3219489	rs6690821	0.904894
rs3219489	rs12097497	0.910072
rs3219489	rs781230	0.899871
rs3219489	rs1826691	0.910072
rs3219489	rs1771550	0.899871
rs3219489	rs1771551	0.899871
rs3219489	rs3790582	0.904894
rs3219489	rs7531253	0.910072
rs3219489	rs781232	0.899871
rs3219489	rs11211108	0.910072
rs3219489	rs10890327	0.904894
rs3219489	rs12046816	0.904894
rs3219489	rs1084166	0.899871
rs3219489	rs61788261	0.90488
rs3219489	rs4660855	0.90488
rs3219489	rs12410493	0.899701
rs3219489	rs61788262	0.899701
rs3219489	rs61788281	0.899701
rs3219489	rs11211111	0.899701
rs3219489	rs1006216	0.899701
rs3219489	rs1007858	0.899701
rs3219489	rs7528573	0.899701
rs3219489	rs55642258	0.843611
rs3219489	rs61788285	0.843611
rs3219489	rs10890330	0.843611
rs3219489	rs12564806	0.843611
rs3219489	rs2055145	0.83845
rs3219489	rs12067642	0.843611
rs3219489	rs11211117	0.899701
rs3219489	rs11211118	0.899701
rs3219489	rs4660858	0.899701
rs3219489	rs28555082	0.899701
rs3219489	rs12037201	0.894526
rs12042903	rs7553318	0.800485
rs12042903	rs884962	0.800485
rs12042903	rs4660852	0.800485
rs12042903	rs11211101	0.800485
rs12042903	rs12065863	0.801657
rs12042903	rs12037411	0.806118
rs12042903	rs4660854	0.801657
rs12042903	rs2487442	0.804126
rs12042903	rs7536135	0.802871
rs12042903	rs7525849	0.802871
rs12042903	rs7532762	0.807301
rs12042903	rs17395553	0.816269
rs12042903	rs2492836	0.827624
rs12042903	rs61791369	0.860283
rs12042903	rs781226	0.841389
rs12042903	rs1494812	0.860283
rs12042903	rs2088100	0.860283
rs12042903	rs6657284	0.8555
rs12042903	rs6690821	0.8555
rs12042903	rs12097497	0.860283
rs12042903	rs781230	0.841389
rs12042903	rs1826691	0.860283
rs12042903	rs1771550	0.841389
rs12042903	rs1771551	0.841389
rs12042903	rs3790582	0.8555
rs12042903	rs7531253	0.860283
rs12042903	rs781232	0.841389
rs12042903	rs11211108	0.860283
rs12042903	rs10890327	0.8555
rs12042903	rs12046816	0.8555
rs12042903	rs1084166	0.841389
rs12042903	rs61788261	0.865107
rs12042903	rs4660855	0.865107
rs12042903	rs12410493	0.869972
rs12042903	rs61788262	0.869972
rs12042903	rs61788281	0.869972
rs12042903	rs11211111	0.869972
rs12042903	rs1006216	0.869972
rs12042903	rs1007858	0.869972
rs12042903	rs7528573	0.869972
rs12042903	rs55642258	0.926351
rs12042903	rs61788285	0.926351
rs12042903	rs10890330	0.926351
rs12042903	rs12564806	0.926351
rs12042903	rs2055145	0.920998
rs12042903	rs12067642	0.926351
rs12042903	rs11211117	0.869972
rs12042903	rs11211118	0.869972
rs12042903	rs4660858	0.869972
rs12042903	rs28555082	0.869972
rs12042903	rs12037201	0.865107
rs12042903	rs4660863	1
rs12042903	rs3790583	1
rs12042903	rs11211123	1
rs12042903	rs10789464	0.99419
rs12042903	rs11211124	1
rs12042903	rs12066142	1
rs12042903	rs12042903	1
rs12042903	rs12029322	1
rs12042903	rs9729395	1
rs12042903	rs67683090	1
rs12042903	rs61788336	1
rs12042903	rs11211128	1
rs12042903	rs4633317	1
rs12042903	rs34673142	0.994171
rs12042903	rs2883968	0.99419
rs12042903	rs5015340	1
rs12042903	rs713358	1
rs12042903	rs9727262	0.988356
rs12042903	rs61788356	0.988356
rs12042903	rs868351	0.982556
rs12042903	rs11211137	0.896983
rs12042903	rs12077621	0.896983
rs12042903	rs11211139	0.896983
rs12042903	rs34768551	0.896983
rs12042903	rs12049503	0.891333
rs1079130	rs3122289	0.865468
rs1079130	rs3122290	0.869007
rs1079130	rs3122292	0.869007
rs1079130	rs1925425	0.865468
rs1079130	rs3118214	0.865468
rs1079130	rs3122294	0.865468
rs1079130	rs3121512	0.865468
rs1079130	rs3127554	0.869007
rs1079130	rs3122295	0.869007
rs1079130	rs3118215	0.995846
rs1079130	rs1543562	0.995846
rs1079130	rs3118216	1
rs1079130	rs3118217	0.866076
rs1079130	rs1857336	1
rs1079130	rs3118219	1
rs1079130	rs1341166	1
rs1079130	rs3118221	0.866076
rs1079130	rs3118222	1
rs1079130	rs3121515	1
rs1079130	rs3118223	1
rs1079130	rs3118225	0.987567
rs1079130	rs3121273	0.862568
rs1079130	rs3127556	1
rs1079130	rs3121516	1
rs1079130	rs3122296	1
rs1079130	rs3121517	1
rs1079130	rs3121518	0.995846
rs1079130	rs3121519	0.866076
rs1079130	rs3122298	1
rs1079130	rs12138462	1
rs1079130	rs9793655	1
rs1079130	rs149790358	1
rs1079130	rs12046834	1
rs1079130	rs373582667	0.876697
rs1079130	rs141789020	0.995846
rs1079130	rs201118810	1
rs1079130	rs370139281	0.866076
rs1079130	rs3118226	1
rs1079130	rs3122299	1
rs1079130	rs10788905	1
rs1079130	rs4926781	1
rs1079130	rs11205589	0.866076
rs1079130	rs6669433	1
rs1079130	rs7524637	1
rs1079130	rs1018627	0.861946
rs1079130	rs10888642	1
rs1079130	rs1079130	1
rs1079130	rs4926783	0.995842
rs1079130	rs6588205	0.866076
rs1079130	rs7554550	0.866076
rs1079130	rs4926784	0.85844
rs1079130	rs12410172	0.823005
rs1079130	rs10888646	0.958829
rs1079130	rs4132756	0.823005
rs1079130	rs11581331	0.823005
rs1079130	rs2374913	0.958829
rs1079130	rs11205595	0.958829
rs1079130	rs7536787	0.958829
rs1079130	rs12408811	0.823005
rs1079130	rs3905053	0.930749
rs1079130	rs632493	0.930749
rs1079130	rs615473	0.930749
rs1079130	rs3862265	0.819559
rs1079130	rs12724511	0.819559
rs1079130	rs725191	0.811556
rs1079130	rs549430	0.801934
rs1079130	rs7546954	0.88669
rs1079130	rs354168	0.855801
rs1079130	rs6588306	0.851996
rs1079130	rs11591141	0.851996
rs1079130	rs11205613	0.844254
rs1079130	rs12124042	0.848202
rs1079130	rs6702810	0.848202
rs1079130	rs112952714	0.844118
rs1079130	rs7546830	0.863243
rs1079130	rs4027807	0.813538
rs1079130	rs7413892	0.867154
rs1079130	rs733702	0.813538
rs1079130	rs1431638	0.813538
rs1079130	rs6702977	0.863314
rs1079130	rs12030700	0.867154
rs1079130	rs6698947	0.867154
rs1079130	rs7522609	0.863314
rs1079130	rs1845464	0.867154
rs1079130	rs17534292	0.867154
rs1079130	rs12407305	0.867154
rs1079130	rs1890288	0.83678
rs1079130	rs1338216	0.855459
rs1079130	rs72684884	0.806074
rs1079130	rs1527830	0.851623
rs1079130	rs6588350	0.820999
rs1079130	rs1405915	0.820999
rs4926814	rs12040085	0.822334
rs4926814	rs545621	0.811328
rs4926814	rs6670645	0.822334
rs4926814	rs617996	0.811328
rs4926814	rs12403773	0.811328
rs4926814	rs549430	0.814972
rs4926814	rs1924645	0.811328
rs4926814	rs1494463	0.844581
rs4926814	rs7551542	0.840886
rs4926814	rs11583105	0.85201
rs4926814	rs12036714	0.844581
rs4926814	rs11205608	0.85201
rs4926814	rs11205609	0.844581
rs4926814	rs34202292	0.85201
rs4926814	rs12049328	0.844581
rs4926814	rs7528510	0.844581
rs4926814	rs112611666	0.82968
rs4926814	rs17785166	0.844581
rs4926814	rs12044115	0.844581
rs4926814	rs727021	0.84083
rs4926814	rs1809791	0.874628
rs4926814	rs200132798	0.867025
rs4926814	rs7514767	0.870818
rs4926814	rs3052046	0.804089
rs4926814	rs12037079	0.859493
rs4926814	rs12036551	0.859493
rs4926814	rs1494462	0.878457
rs4926814	rs12408156	0.878457
rs4926814	rs35185599	0.889946
rs4926814	rs12725943	0.889946
rs4926814	rs12043096	0.886167
rs4926814	rs12040168	0.882303
rs4926814	rs76145035	0.886167
rs4926814	rs11205625	0.948688
rs4926814	rs12037603	0.960266
rs4926814	rs12731884	0.886081
rs4926814	rs12731737	0.882234
rs4926814	rs12731743	0.886081
rs4926814	rs1415985	0.995959
rs4926814	rs7543649	0.99192
rs4926814	rs2356615	0.99192
rs4926814	rs12402477	0.99192
rs4926814	rs4926814	1
rs4926814	rs61783601	0.99192
rs4926814	rs11583504	0.99192
rs4926814	rs36141602	0.99192
rs4926814	rs12741589	0.964305
rs4926814	rs12735833	0.964305
rs4926814	rs2178085	0.9489
rs4926814	rs10157679	0.93633
rs4926814	rs1856297	0.956241
rs4926814	rs34469945	0.93633
rs4926814	rs4926825	0.964305
rs4926814	rs35524072	0.960266
rs4926814	rs12744549	0.964305
rs4926814	rs12030579	0.960266
rs4926814	rs1578800	0.964305
rs4926814	rs1343162	0.964305
rs4926814	rs6693344	0.960266
rs4926814	rs12735229	0.964305
rs4926814	rs1343165	0.960266
rs4926814	rs11205641	0.956241
rs4926814	rs72686739	0.964305
rs4926814	rs12735035	0.956389
rs4926814	rs11584742	0.964305
rs4926814	rs6588360	0.960266
rs4926814	rs28393899	0.964305
rs4926814	rs6695948	0.960266
rs4926814	rs4272667	0.964305
rs4926814	rs17379721	0.964305
rs4926814	rs12724893	0.964305
rs4926814	rs4926831	0.964305
rs4926814	rs6680547	0.964305
rs4926814	rs11581677	0.964305
rs4926814	rs34280445	0.945092
rs4926814	rs4363466	0.964305
rs4926814	rs12031362	0.964305
rs4926814	rs6703701	0.964305
rs4926814	rs6663001	0.964305
rs4926814	rs113091665	0.964305
rs4926814	rs6588366	0.93633
rs4926814	rs6588367	0.964305
rs4926814	rs12022125	0.964305
rs4926814	rs34056301	0.964305
rs4926814	rs570599197	0.9413
rs4926814	rs537962582	0.941055
rs4926814	rs11205668	0.952726
rs4926814	rs12047155	0.948688
rs4926814	rs12725998	0.952726
rs4926814	rs9659092	0.952726
rs144781018	rs7512076	0.859479
rs144781018	rs17106967	0.859479
rs144781018	rs144538502	0.859479
rs144781018	rs116535272	0.859479
rs144781018	rs76511642	0.859479
rs144781018	rs115050652	0.87771
rs144781018	rs76901998	0.859479
rs144781018	rs79251774	0.859479
rs144781018	rs17107020	0.919481
rs144781018	rs77641225	0.919481
rs144781018	rs79070007	0.919481
rs144781018	rs12409792	0.919481
rs144781018	rs12402556	0.919481
rs144781018	rs12405074	0.919481
rs144781018	rs113907424	0.919481
rs144781018	rs78842843	0.919481
rs144781018	rs142748424	0.919481
rs144781018	rs17107036	0.919481
rs144781018	rs6693475	0.919481
rs144781018	rs12402478	0.919481
rs144781018	rs17107037	0.938535
rs144781018	rs144939279	0.938535
rs144781018	rs138675362	0.938535
rs144781018	rs140038834	0.959527
rs144781018	rs77626246	0.959527
rs144781018	rs34995079	0.959527
rs144781018	rs75435269	0.979367
rs144781018	rs12404446	0.959527
rs144781018	rs137950674	0.959527
rs144781018	rs145929659	0.959527
rs144781018	rs138357728	0.875829
rs144781018	rs79956031	0.959527
rs144781018	rs151240627	0.959527
rs144781018	rs114756152	0.959527
rs144781018	rs77657755	0.959527
rs144781018	rs6700495	0.959527
rs144781018	rs7520155	0.959527
rs144781018	rs912457	0.959527
rs144781018	rs115812664	0.959527
rs144781018	rs1324169	0.959527
rs144781018	rs149148937	0.959527
rs144781018	rs6671610	0.959527
rs144781018	rs578193943	0.959527
rs144781018	rs12401694	0.922052
rs144781018	rs12403137	0.959527
rs144781018	rs74739157	0.959527
rs144781018	rs79922742	0.959527
rs144781018	rs115441632	0.959527
rs144781018	rs77243509	0.959527
rs144781018	rs571708943	0.940436
rs144781018	rs17363981	0.959527
rs144781018	rs346565	0.810241
rs144781018	rs78407568	0.959527
rs144781018	rs12402304	0.959527
rs144781018	rs12405232	0.959527
rs144781018	rs144484269	0.959527
rs144781018	rs34453683	0.959527
rs144781018	rs346557	0.810241
rs144781018	rs346554	0.810241
rs144781018	rs346553	0.810241
rs144781018	rs112771075	0.959527
rs144781018	rs6657731	0.959527
rs144781018	rs4272565	0.824616
rs144781018	rs75671966	0.959527
rs144781018	rs35385323	0.959527
rs144781018	rs3790523	0.810241
rs144781018	rs3790522	0.810241
rs144781018	rs346562	0.810241
rs144781018	rs76928255	0.959527
rs144781018	rs75223663	0.959527
rs144781018	rs10493164	0.959527
rs144781018	rs78663067	0.959527
rs144781018	rs146044303	0.959527
rs144781018	rs115206565	0.959527
rs144781018	rs11205946	0.824616
rs144781018	rs346559	0.810241
rs144781018	rs75483990	0.959527
rs144781018	rs346569	0.810241
rs144781018	rs17372640	0.959527
rs144781018	rs114138472	0.959527
rs144781018	rs80318843	0.959527
rs144781018	rs11205949	0.810241
rs144781018	rs17364143	0.959527
rs144781018	rs114151376	0.959527
rs144781018	rs3845309	0.810241
rs144781018	rs17364171	0.959527
rs144781018	rs79136995	0.959527
rs144781018	rs7541658	0.959527
rs144781018	rs2985372	0.959527
rs144781018	rs2762832	0.824616
rs144781018	rs2820335	0.959527
rs144781018	rs2820330	0.810241
rs144781018	rs2762831	0.824616
rs144781018	rs2820331	0.810241
rs144781018	rs12406697	0.959527
rs144781018	rs2753402	0.959527
rs144781018	rs2820332	0.979367
rs144781018	rs2762830	0.979367
rs144781018	rs2762829	0.979367
rs144781018	rs74944906	0.979367
rs144781018	rs2762828	0.959527
rs144781018	rs2762826	0.979367
rs144781018	rs67721232	0.959527
rs144781018	rs2820329	0.979367
rs144781018	rs2820328	0.824616
rs144781018	rs2762823	0.839479
rs144781018	rs2762822	0.824616
rs144781018	rs2477103	0.839479
rs144781018	rs2762820	0.979367
rs144781018	rs2762819	0.824616
rs144781018	rs2762818	0.824616
rs144781018	rs2820338	0.824616
rs144781018	rs2820337	0.938535
rs144781018	rs2820336	0.979367
rs144781018	rs4475695	0.959527
rs144781018	rs112890086	0.887253
rs144781018	rs58745889	0.979367
rs144781018	rs7517338	0.810241
rs144781018	rs7546223	0.979367
rs144781018	rs17364363	0.979367
rs144781018	rs6588428	0.810241
rs144781018	rs7339941	0.839479
rs144781018	rs11555349	0.979367
rs144781018	rs12044739	0.810241
rs144781018	rs72899812	0.979367
rs144781018	rs72899815	0.979367
rs144781018	rs72899818	0.810241
rs144781018	rs10157619	0.810241
rs144781018	rs7537734	0.87077
rs144781018	rs12035530	0.959527
rs144781018	rs6684941	0.824616
rs144781018	rs3087474	0.824616
rs144781018	rs6702536	0.922052
rs144781018	rs3087484	0.824616
rs144781018	rs11205953	0.922052
rs144781018	rs6672059	1
rs144781018	rs11802697	0.979367
rs144781018	rs72899839	1
rs144781018	rs112369447	1
rs144781018	rs72899853	1
rs144781018	rs17364517	1
rs144781018	rs7552960	0.979367
rs144781018	rs41294508	1
rs144781018	rs17107217	0.979367
rs144781018	rs58770079	1
rs144781018	rs11804976	1
rs144781018	rs11803338	1
rs144781018	rs7512235	1
rs144781018	rs17373092	1
rs144781018	rs12407818	0.978976
rs144781018	rs12406115	1
rs144781018	rs72903609	1
rs144781018	rs7525340	1
rs144781018	rs6680054	0.979367
rs144781018	rs17364642	1
rs144781018	rs112817320	1
rs144781018	rs12407372	0.979367
rs144781018	rs78599257	0.916167
rs144781018	rs12408771	1
rs144781018	rs72903628	0.979367
rs144781018	rs143153805	1
rs144781018	rs41294510	0.979367
rs144781018	rs7512768	0.979367
rs144781018	rs72903641	1
rs144781018	rs72903643	0.979367
rs144781018	rs34557235	1
rs144781018	rs7537098	0.979367
rs144781018	rs72903653	0.979367
rs144781018	rs72903655	1
rs144781018	rs57663833	1
rs144781018	rs17107246	0.979367
rs144781018	rs12402446	0.979367
rs144781018	rs17364950	1
rs144781018	rs11807950	1
rs144781018	rs11205963	1
rs144781018	rs11205964	1
rs144781018	rs144781018	1
rs144781018	rs7355078	0.979367
rs144781018	rs72903681	1
rs144781018	rs6679448	1
rs144781018	rs58792030	1
rs144781018	rs17365027	1
rs144781018	rs12407960	1
rs144781018	rs12737682	1
rs144781018	rs57766167	1
rs144781018	rs72903702	1
rs144781018	rs144543585	1
rs144781018	rs112426904	0.979367
rs144781018	rs72905605	1
rs144781018	rs17365082	1
rs144781018	rs12409239	1
rs144781018	rs11805462	0.979367
rs144781018	rs113417544	1
rs144781018	rs11800551	1
rs144781018	rs59449688	1
rs144781018	rs72905633	0.957996
rs144781018	rs7511710	1
rs144781018	rs6588430	0.979367
rs144781018	rs72905643	0.979367
rs144781018	rs76993084	0.979367
rs144781018	rs72905655	0.979367
rs144781018	rs17365252	0.979367
rs144781018	rs77436971	0.979367
rs144781018	rs17373814	0.979367
rs144781018	rs113788994	0.979367
rs144781018	rs11205975	0.979367
rs144781018	rs12407692	0.979367
rs144781018	rs72905667	0.979367
rs144781018	rs111967467	0.895569
rs1047619	rs111967467	0.815963
rs1047619	rs35607140	0.907669
rs1047619	rs35455603	0.925922
rs1047619	rs34019243	0.925922
rs1047619	rs35226390	0.925922
rs1047619	rs1047619	1
rs1047619	rs111363630	1
rs1047619	rs60001856	1
rs1047619	rs6671552	1
rs1047619	rs112928562	1
rs1047619	rs72907505	1
rs1047619	rs17107332	0.981422
rs1831539	rs10443249	0.964446
rs1831539	rs4622084	0.960484
rs1831539	rs10443250	0.964446
rs1831539	rs6587843	0.972415
rs1831539	rs4424536	0.972415
rs1831539	rs4456117	0.972415
rs1831539	rs3010317	0.996008
rs1831539	rs2989868	0.992016
rs1831539	rs1831539	1
rs1831539	rs6668586	0.900134
rs1925409	rs1925409	1
rs1925409	rs1925410	1
rs1925409	rs1118392	0.90209
rs1925409	rs2104415	0.897982
rs1925409	rs4570393	0.90209
rs1925409	rs10749766	0.973747
rs1925409	rs11208971	0.973747
rs1925409	rs6657065	0.973747
rs1925409	rs3736905	0.965048
rs1925409	rs62883160	0.965048
rs1925409	rs12562761	0.965048
rs1925409	rs3929738	0.965048
rs1925409	rs11208974	0.965048
rs1925409	rs4655660	0.965048
rs1925409	rs1570838	0.965048
rs1925409	rs4655661	0.965048
rs1925409	rs4655662	0.965048
rs1925409	rs10789219	0.965048
rs1925409	rs12742428	0.965048
rs1925409	rs4581250	0.965048
rs1925409	rs4486425	0.965048
rs1925409	rs10889651	0.965048
rs1925409	rs4582760	0.960707
rs1925409	rs2755254	0.965048
rs1925409	rs2815349	0.965048
rs1925409	rs2755266	0.965048
rs1925409	rs2755270	0.965048
rs1925409	rs2755271	0.965048
rs1925409	rs1121824	0.965048
rs1925409	rs2755241	0.965048
rs1925409	rs2755242	0.965048
rs1925409	rs2755243	0.965048
rs1925409	rs2815355	0.965048
rs1925409	rs2065002	0.965048
rs1925409	rs61780038	0.939377
rs1925409	rs11576752	0.898504
rs1925409	rs11576753	0.902488
rs1925409	rs2755247	0.965048
rs1925409	rs2815358	0.965048
rs1925409	rs2815360	0.965048
rs1925409	rs2755251	0.965048
rs1925409	rs2815362	0.965048
rs1925409	rs2815363	0.965048
rs1925409	rs1535365	0.965048
rs1925409	rs2815364	0.960728
rs1925409	rs2815365	0.965048
rs1925409	rs2815366	0.960728
rs1925409	rs2815367	0.960728
rs1925409	rs2815368	0.960728
rs1925409	rs2862729	0.922399
rs1925409	rs2815372	0.92243
rs1925409	rs2815374	0.965048
rs854286	rs1492057	0.969235
rs854286	rs1826355	0.905945
rs854286	rs2420178	0.905945
rs854286	rs1492069	0.969235
rs854286	rs854286	1
rs854286	rs854287	1
rs854286	rs995841	0.969235
rs854286	rs1492065	0.9793
rs854286	rs200269314	0.969235
rs854286	rs2638354	0.989553
rs854286	rs11578106	0.969235
rs854286	rs1826358	0.968771
rs854286	rs11801277	0.968771
rs854286	rs854256	0.979021
rs854286	rs854257	0.979021
rs854286	rs699226	0.979021
rs854286	rs854259	0.979021
rs854286	rs854260	0.979021
rs854286	rs2420180	0.979021
rs854286	rs2745543	0.979021
rs854286	rs864957	0.968771
rs854286	rs854276	0.968512
rs854286	rs699228	0.968512
rs854286	rs861252	0.958265
rs854286	rs699229	0.968512
rs854286	rs854271	0.968512
rs854286	rs854270	0.958265
rs854286	rs61104245	0.968512
rs854286	rs12082973	0.968512
rs854286	rs12090652	0.968512
rs854286	rs12088265	0.968512
rs854286	rs11209352	0.968512
rs854286	rs115165658	0.968512
rs854286	rs72680408	0.968512
rs854286	rs11209354	0.968512
rs854286	rs61081205	0.968512
rs854286	rs10493450	0.968512
rs854286	rs12075697	0.968512
rs854286	rs12078685	0.968512
rs854286	rs12065097	0.968512
rs854286	rs12059133	0.968512
rs854286	rs112134147	0.927867
rs854286	rs9887767	0.958026
rs854286	rs9887801	0.958026
rs854286	rs11579356	0.895716
rs854286	rs955842	0.87586
rs854286	rs955841	0.905945
rs854286	rs6671981	0.87586
rs854286	rs6672072	0.87586
rs854286	rs11588891	0.895716
rs854286	rs11589397	0.905945
rs854286	rs17488264	0.905945
rs854286	rs2131125	0.85522
rs854286	rs11209356	0.875051
rs854286	rs11209357	0.808949
rs854286	rs57887245	0.808949
rs854286	rs1388650	0.817847
rs854286	rs72680446	0.817847
rs854286	rs115699118	0.807609
rs854286	rs7414744	0.807609
rs2420551	rs11589723	0.906994
rs2420551	rs56197584	0.906994
rs2420551	rs55695883	0.906994
rs2420551	rs139380747	0.917521
rs2420551	rs7552964	0.906994
rs2420551	rs7518408	0.906994
rs2420551	rs7541414	0.917521
rs2420551	rs72680454	0.907948
rs2420551	rs72680455	0.907948
rs2420551	rs12240114	0.91849
rs2420551	rs9436416	0.91849
rs2420551	rs72680457	0.917521
rs2420551	rs72680458	0.907948
rs2420551	rs11582472	0.917521
rs2420551	rs11577312	0.906994
rs2420551	rs6674177	0.91849
rs2420551	rs150821249	0.917521
rs2420551	rs28450101	0.907948
rs2420551	rs28759443	0.917521
rs2420551	rs201068429	0.917521
rs2420551	rs72680459	0.89855
rs2420551	rs13374447	0.917521
rs2420551	rs55790538	0.928073
rs2420551	rs11588339	0.928073
rs2420551	rs55873617	0.928073
rs2420551	rs55950045	0.917521
rs2420551	rs56066545	0.89649
rs2420551	rs10789275	0.89743
rs2420551	rs147259794	0.928073
rs2420551	rs576707628	0.928073
rs2420551	rs575162614	0.928073
rs2420551	rs150873690	0.928073
rs2420551	rs547251514	0.928073
rs2420551	rs368120584	0.876466
rs2420551	rs555275437	0.88601
rs2420551	rs377682615	0.928073
rs2420551	rs560185552	0.928073
rs2420551	rs115367869	0.928073
rs2420551	rs76609612	0.89743
rs2420551	rs11802709	0.89743
rs2420551	rs11801221	0.89743
rs2420551	rs541600070	0.917521
rs2420551	rs574540746	0.907948
rs2420551	rs545811614	0.907948
rs2420551	rs375948504	0.917521
rs2420551	rs370590483	0.906994
rs2420551	rs151188803	0.917521
rs2420551	rs111882121	0.928073
rs2420551	rs150365963	0.928073
rs2420551	rs11581649	0.928073
rs2420551	rs11209362	0.91849
rs2420551	rs11576549	0.928073
rs2420551	rs55815583	0.928073
rs2420551	rs72680464	0.909081
rs2420551	rs72680465	0.91849
rs2420551	rs72680466	0.91849
rs2420551	rs72680467	0.91849
rs2420551	rs4326670	0.91849
rs2420551	rs57003411	0.91849
rs2420551	rs61649525	0.91849
rs2420551	rs4344368	0.917521
rs2420551	rs72680472	0.91849
rs2420551	rs9436854	0.91849
rs2420551	rs9436855	0.91849
rs2420551	rs9436417	0.91849
rs2420551	rs28599531	0.91849
rs2420551	rs72680475	0.91849
rs2420551	rs58102432	0.91849
rs2420551	rs6588341	0.929056
rs2420551	rs11801354	0.91849
rs2420551	rs11801756	0.91849
rs2420551	rs11803723	0.91849
rs2420551	rs60344420	0.91849
rs2420551	rs7415447	0.91849
rs2420551	rs147399966	0.928073
rs2420551	rs10889791	0.929056
rs2420551	rs115874825	0.907948
rs2420551	rs145319697	0.909081
rs2420551	rs143372870	0.907948
rs2420551	rs145755345	0.917521
rs2420551	rs58913091	0.928073
rs2420551	rs72680478	0.917521
rs2420551	rs4617455	0.91849
rs2420551	rs11802913	0.91849
rs2420551	rs9436418	0.929056
rs2420551	rs11806894	0.91849
rs2420551	rs72680481	0.917521
rs2420551	rs11582908	0.91849
rs2420551	rs72680485	0.917521
rs2420551	rs11809118	0.91849
rs2420551	rs7551318	0.929056
rs2420551	rs72680486	0.928073
rs2420551	rs72680487	0.917521
rs2420551	rs6658623	0.958372
rs2420551	rs58815715	0.947782
rs2420551	rs72680492	0.937216
rs2420551	rs6662460	0.937216
rs2420551	rs6662550	0.947782
rs2420551	rs72680493	0.937216
rs2420551	rs9804111	0.937216
rs2420551	rs4328112	0.937216
rs2420551	rs4539178	0.947782
rs2420551	rs56026859	0.947782
rs2420551	rs72680496	0.947782
rs2420551	rs4420133	0.947782
rs2420551	rs10127680	0.957918
rs2420551	rs9629020	0.957918
rs2420551	rs9629013	0.957918
rs2420551	rs6682095	0.947347
rs2420551	rs6682255	0.957918
rs2420551	rs561165501	0.839551
rs2420551	rs74883477	0.947782
rs2420551	rs138359697	0.957918
rs2420551	rs200715280	0.947347
rs2420551	rs572166228	0.947347
rs2420551	rs72680499	0.957918
rs2420551	rs6662842	0.97878
rs2420551	rs9803974	0.968205
rs2420551	rs72682206	0.968205
rs2420551	rs6690346	0.97878
rs2420551	rs11801267	0.97878
rs2420551	rs72682209	0.968205
rs2420551	rs72682210	0.968205
rs2420551	rs11578193	0.97878
rs2420551	rs72682214	0.97878
rs2420551	rs4317857	0.968205
rs2420551	rs72682215	0.97878
rs2420551	rs10047248	0.97878
rs2420551	rs11209370	0.97878
rs2420551	rs72682218	0.968205
rs2420551	rs4390220	0.97878
rs2420551	rs6658033	0.97878
rs2420551	rs6658121	0.97878
rs2420551	rs10047054	0.968205
rs2420551	rs6673849	0.97878
rs2420551	rs11804299	0.97878
rs2420551	rs4484966	0.97878
rs2420551	rs9436863	0.989378
rs2420551	rs11802814	0.97878
rs2420551	rs72682222	0.97878
rs2420551	rs13375505	0.97878
rs2420551	rs4301671	0.989378
rs2420551	rs1396022	0.989378
rs2420551	rs1507858	0.989378
rs2420551	rs12087596	0.989378
rs2420551	rs4649904	0.989378
rs2420551	rs1507855	0.989378
rs2420551	rs72682227	0.97878
rs2420551	rs72682228	0.97878
rs2420551	rs9436866	0.968205
rs2420551	rs7547769	0.97878
rs2420551	rs1022013	0.989378
rs2420551	rs6669357	0.989378
rs2420551	rs4484967	0.989378
rs2420551	rs2420551	1
rs12564885	rs6664443	0.935736
rs12564885	rs1517752	0.905728
rs12564885	rs4649941	0.971739
rs12564885	rs6668345	0.905728
rs12564885	rs1335224	0.905728
rs12564885	rs951950	0.905728
rs12564885	rs6700555	0.91048
rs12564885	rs1333998	0.927468
rs12564885	rs1333999	0.927468
rs12564885	rs1334000	0.927468
rs12564885	rs1334001	0.927468
rs12564885	rs10603051	0.927468
rs12564885	rs11589328	0.914686
rs12564885	rs12021677	0.995239
rs12564885	rs6424431	0.927468
rs12564885	rs6424432	0.927468
rs12564885	rs7553565	0.927468
rs12564885	rs6424433	0.927468
rs12564885	rs6656539	0.927468
rs12564885	rs12139658	0.927468
rs12564885	rs1335223	0.927468
rs12564885	rs1213521	0.927468
rs12564885	rs12757106	0.91892
rs12564885	rs10889921	1
rs12564885	rs2184232	1
rs12564885	rs34773512	0.91892
rs12564885	rs1855647	0.940498
rs12564885	rs12742274	0.923181
rs12564885	rs12564885	1
rs12564885	rs11209800	0.936127
rs12564885	rs11209801	0.995239
rs12564885	rs12757229	0.91892
rs12564885	rs10493485	0.995239
rs12564885	rs12744231	0.873779
rs12564885	rs928615	0.873779
rs4348675	rs4348675	1
rs4348675	rs12134600	0.918672
rs1486091	rs973526	0.884387
rs1486091	rs12140090	0.927133
rs1486091	rs727726	0.98814
rs1486091	rs2220253	1
rs1486091	rs2630392	1
rs1486091	rs1486091	1
rs1486091	rs1352082	0.927133
rs1486091	rs1486093	0.927133
rs1486091	rs1486094	1
rs1486091	rs1564970	0.927133
rs1486091	rs2630395	1
rs1486091	rs2821246	0.99603
rs1486091	rs67474621	0.858382
rs1486091	rs12402629	0.919222
rs1486091	rs2630400	0.980312
rs1486091	rs1486096	0.911377
rs1486091	rs11209915	0.911377
rs1486091	rs11209916	0.911377
rs1486091	rs7556006	0.911377
rs1486091	rs2821239	0.980312
rs1486091	rs2630406	0.980312
rs1486091	rs1385914	0.911377
rs1486091	rs4649954	0.829935
rs1486091	rs12141628	0.911377
rs1486091	rs12132602	0.911377
rs1486091	rs12750634	0.911377
rs1486091	rs2630390	0.980312
rs1486091	rs57316908	0.911377
rs1486091	rs11209920	0.911377
rs1486091	rs12133604	0.911377
rs1486091	rs11209921	0.911377
rs1486091	rs7515320	0.911377
rs1486091	rs7541218	0.911377
rs1486091	rs7517923	0.893073
rs1486091	rs2422137	0.870629
rs77944304	rs77801296	0.822913
rs77944304	rs2016698	0.818788
rs77944304	rs1817624	0.822913
rs77944304	rs17588282	0.822913
rs77944304	rs10493493	0.822913
rs77944304	rs11589787	0.828299
rs77944304	rs78851102	0.994535
rs77944304	rs56062633	0.828299
rs77944304	rs56248439	0.994535
rs77944304	rs12124902	0.832459
rs77944304	rs77944304	1
rs77944304	rs1486097	0.832459
rs77944304	rs7549778	0.828299
rs77944304	rs7517387	0.832459
rs77944304	rs7413319	0.83665
rs77944304	rs4650129	0.832459
rs77944304	rs11583451	0.832459
rs77944304	rs112877838	0.832459
rs77944304	rs1385921	0.828299
rs77944304	rs1385920	0.832459
rs77944304	rs12137663	0.832459
rs77944304	rs12139652	0.832459
rs77944304	rs76865614	0.832459
rs77944304	rs74924535	0.832459
rs77944304	rs75014666	0.832459
rs77944304	rs11587829	0.832459
rs77944304	rs11587895	0.832459
rs77944304	rs55777234	0.832459
rs77944304	rs12136617	0.832459
rs77944304	rs11209923	0.84624
rs77944304	rs17589316	0.84624
rs77944304	rs1486111	0.840865
rs77944304	rs12126162	0.840865
rs77944304	rs12117225	0.840865
rs77944304	rs79164782	0.840865
rs77944304	rs112312657	0.840865
rs77944304	rs74824226	0.840865
rs77944304	rs17524209	0.840865
rs77944304	rs2298152	0.840865
rs77944304	rs2298151	0.840865
rs77944304	rs2153929	0.8365
rs77944304	rs6656980	0.840865
rs77944304	rs7518919	0.840865
rs77944304	rs7529364	0.915085
rs77944304	rs12141242	0.840865
rs77944304	rs1342874	0.840865
rs77944304	rs1342863	0.840865
rs77944304	rs7349073	0.835506
rs77944304	rs10493494	0.840865
rs77944304	rs74653947	0.840865
rs77944304	rs6698979	0.840865
rs77944304	rs6659016	0.840865
rs77944304	rs12125336	0.835506
rs77944304	rs78152876	0.826818
rs77944304	rs11209938	0.835506
rs77944304	rs985227	0.826818
rs77944304	rs17525406	0.919777
rs77944304	rs2066416	0.826818
rs12128707	rs7542974	0.817283
rs12128707	rs12128707	1
rs12128707	rs11587434	0.980577
rs17589603	rs79103491	0.954044
rs17589603	rs17589603	1
rs9424976	rs9424976	1
rs9424976	rs12137936	1
rs9424976	rs144642134	1
rs9424976	rs17591264	1
rs9424976	rs2000228	1
rs9424976	rs17525824	1
rs9424976	rs1841500	1
rs9424976	rs1460947	0.971903
rs9424976	rs1460948	1
rs9424976	rs9424978	1
rs9424976	rs1841497	1
rs9424976	rs9326098	1
rs9424976	rs11584542	1
rs1620977	rs1620977	1
rs1870676	rs1776012	0.988097
rs1870676	rs9424977	0.99207
rs1870676	rs1380995	0.99207
rs1870676	rs12137231	0.984152
rs1870676	rs7549792	1
rs1870676	rs11584611	0.996027
rs1870676	rs9425081	1
rs1870676	rs3101340	1
rs1870676	rs1870676	1
rs1870676	rs3101341	0.984138
rs3128341	rs76659454	0.858087
rs3128341	rs3128341	1
rs3128341	rs3101338	1
rs3128341	rs9425089	1
rs3128341	rs9425090	1
rs3128341	rs9424981	1
rs3128341	rs78095791	1
rs3128341	rs6682389	1
rs3128341	rs6690399	0.851177
rs3128341	rs17526561	0.851177
rs3128341	rs6697541	0.960654
rs3128341	rs74967575	0.832318
rs3128341	rs12137749	0.960654
rs3128341	rs12143571	0.851177
rs3128341	rs12117438	0.851177
rs3128341	rs12143898	0.960654
rs3128341	rs6660464	0.960654
rs3128341	rs12139531	0.954089
rs3128341	rs12144335	0.851177
rs3128341	rs11581382	0.851177
rs3128341	rs11581403	0.851177
rs3128341	rs11588959	0.851177
rs3128341	rs11581447	0.954278
rs3128341	rs72943001	0.851177
rs3128341	rs12123328	0.960654
rs3128341	rs60012417	0.954278
rs3128341	rs12117250	0.960654
rs3128341	rs72945107	0.960654
rs3128341	rs112657490	0.960654
rs3128341	rs4322186	0.960654
rs3128341	rs1903376	0.960654
rs3128341	rs1903374	0.960654
rs3128341	rs79547900	0.960654
rs3128341	rs12120564	0.84483
rs3128341	rs12131707	0.849006
rs3128341	rs2999987	0.941409
rs3128341	rs72945111	0.857916
rs3128341	rs72945113	0.857916
rs7531118	rs7531118	1
rs61491549	rs6698502	0.978299
rs61491549	rs74089203	1
rs61491549	rs61491549	1
rs10873947	rs6697255	0.911366
rs10873947	rs12093263	0.915032
rs10873947	rs2133204	0.915032
rs10873947	rs2133203	0.915032
rs10873947	rs7514937	0.915032
rs10873947	rs10873947	1
rs668766	rs1510245	0.871885
rs668766	rs627654	1
rs668766	rs556170	1
rs668766	rs685393	0.871885
rs668766	rs685848	0.871885
rs668766	rs599417	0.866619
rs668766	rs586333	0.871885
rs668766	rs595384	0.871885
rs668766	rs585072	0.871885
rs668766	rs561300	0.871885
rs668766	rs661844	0.871885
rs668766	rs507045	0.871885
rs668766	rs534283	0.871885
rs668766	rs651897	0.871885
rs668766	rs540742	0.876852
rs668766	rs668766	1
rs668766	rs617195	0.876852
rs668766	rs616332	0.876852
rs668766	rs587433	0.876852
rs668766	rs621524	0.876852
rs668766	rs522952	0.871885
rs668766	rs624223	1
rs668766	rs487316	1
rs668766	rs650495	0.866619
rs668766	rs566236	0.871885
rs668766	rs584868	1
rs668766	rs478308	1
rs668766	rs640134	1
rs668766	rs599293	1
rs668766	rs599730	1
rs668766	rs651413	0.934548
rs668766	rs531841	0.806857
rs668766	rs609390	0.806857
rs668766	rs593652	0.806857
rs668766	rs577978	0.806857
rs668766	rs605659	0.811802
rs668766	rs633227	0.806857
rs668766	rs687708	0.806857
rs668766	rs627661	0.806857
rs668766	rs663254	0.806857
rs668766	rs614963	0.806857
rs668766	rs585100	0.801924
rs668766	rs584660	0.801924
rs668766	rs642248	0.801924
rs668766	rs580426	0.801924
rs668766	rs557688	0.801924
rs668766	rs612486	0.801924
rs668766	rs554298	0.801924
rs668766	rs609359	0.801924
rs668766	rs526723	0.801924
rs668766	rs674933	0.801924
rs668766	rs524757	0.801924
rs668766	rs521029	0.801924
rs668766	rs600781	0.801924
rs668766	rs494496	0.801924
rs668766	rs582395	0.801924
rs668766	rs582281	0.801924
rs668766	rs659251	0.801924
rs668766	rs7518152	0.801924
rs563093	rs75584041	0.80458
rs563093	rs1280838	0.822925
rs563093	rs563093	1
rs563093	rs1923945	0.948479
rs563093	rs11163581	0.936782
rs12091709	rs7544204	0.885725
rs12091709	rs7534067	0.885725
rs12091709	rs12074741	0.885725
rs12091709	rs77489515	0.885725
rs12091709	rs78285810	0.885725
rs12091709	rs12095496	0.885725
rs12091709	rs12081674	0.885725
rs12091709	rs12096415	1
rs12091709	rs12091709	1
rs12091709	rs12093299	0.885725
rs12091709	rs17498114	0.885725
rs12091709	rs17498191	1
rs12091709	rs61773298	1
rs12091709	rs2390830	0.885725
rs12091709	rs1938032	0.885725
rs12091709	rs10922739	0.993545
rs12091709	rs10922740	0.885725
rs12091709	rs1938036	1
rs12091709	rs1344190	1
rs6669072	rs4101233	0.966671
rs6669072	rs12130887	0.966671
rs6669072	rs3856225	0.974913
rs6669072	rs6676886	0.98324
rs6669072	rs3845561	0.974913
rs6669072	rs3856228	0.987474
rs6669072	rs6669072	1
rs6669072	rs10922923	1
rs6669072	rs3904677	1
rs6669072	rs10922924	0.991628
rs6669072	rs150420075	0.995803
rs6669072	rs1188933	0.821683
rs6669072	rs1307511	0.828914
rs6669072	rs12046172	0.805554
rs6668048	rs1931262	0.964627
rs6668048	rs1931263	0.96066
rs6668048	rs10874938	0.960519
rs6668048	rs6678734	0.968608
rs6668048	rs12128772	0.976358
rs6668048	rs12128864	0.976358
rs6668048	rs34701878	0.976358
rs6668048	rs1931245	0.984172
rs6668048	rs11583189	0.976222
rs6668048	rs1931252	0.980257
rs6668048	rs1931253	0.992053
rs6668048	rs713456	0.976222
rs6668048	rs11165471	0.980257
rs6668048	rs953401	0.984102
rs6668048	rs59172799	0.972307
rs6668048	rs11583841	0.980257
rs6668048	rs2210636	0.984102
rs6668048	rs12134520	0.992053
rs6668048	rs12725094	0.976211
rs6668048	rs6662729	0.972307
rs6668048	rs6672864	0.984102
rs6668048	rs11586170	0.992049
rs6668048	rs1931243	0.992053
rs6668048	rs6668048	1
rs6668048	rs6668127	0.988104
rs6668048	rs11165472	0.988104
rs6668048	rs12134151	0.941762
rs6668048	rs35305395	0.938015
rs6668048	rs7534501	0.903192
rs6668048	rs6690195	0.960519
rs516902	rs516902	1
rs516902	rs615340	0.850045
rs516902	rs601557	0.995613
rs516902	rs574735	1
rs516902	rs524830	1
rs516902	rs652056	1
rs516902	rs651499	0.936492
rs516902	rs11165566	0.838248
rs516902	rs647867	1
rs516902	rs61789676	0.965643
rs516902	rs61789682	1
rs516902	rs75566514	1
rs516902	rs9659182	0.986933
rs516902	rs9659200	0.995619
rs516902	rs9659207	0.995619
rs516902	rs9660527	1
rs516902	rs9661283	1
rs516902	rs74658983	1
rs516902	rs77095828	0.986933
rs516902	rs200632100	0.986933
rs516902	rs200082022	0.833882
rs516902	rs200942625	1
rs516902	rs146428892	1
rs516902	rs74792543	1
rs516902	rs474999	0.995619
rs516902	rs638380	0.995619
rs516902	rs498154	1
rs516902	rs502505	1
rs516902	rs608948	1
rs516902	rs534693	1
rs516902	rs324859	0.838248
rs516902	rs2219909	1
rs516902	rs324860	0.838248
rs516902	rs681950	1
rs516902	rs610263	1
rs516902	rs668401	1
rs516902	rs668342	1
rs516902	rs1386305	1
rs516902	rs971157	1
rs516902	rs971156	1
rs516902	rs321591	1
rs516902	rs321592	1
rs516902	rs321593	0.995619
rs516902	rs9662580	0.995619
rs516902	rs161996	0.978144
rs516902	rs161998	0.995619
rs516902	rs504399	0.995619
rs516902	rs644590	0.995619
rs516902	rs660290	0.991233
rs516902	rs675043	0.991233
rs516902	rs321547	0.991233
rs516902	rs324853	0.829973
rs516902	rs324854	0.829973
rs516902	rs9660195	0.991233
rs516902	rs161989	0.986877
rs516902	rs161992	0.986877
rs516902	rs676097	0.986877
rs516902	rs161987	0.986877
rs516902	rs161985	0.986877
rs516902	rs184470	0.986877
rs516902	rs326651	0.986877
rs516902	rs326653	0.986877
rs516902	rs326655	0.926998
rs516902	rs10874997	0.986877
rs516902	rs326679	0.986877
rs516902	rs326678	0.986877
rs516902	rs326674	0.986877
rs516902	rs326672	0.978173
rs516902	rs326671	0.982504
rs516902	rs149371	0.982504
rs516902	rs161795	0.986877
rs516902	rs161982	0.986877
rs516902	rs325953	0.960836
rs516902	rs170533	0.956507
rs516902	rs325951	0.956507
rs516902	rs325950	0.956507
rs516902	rs325947	0.952213
rs516902	rs192990	0.952213
[truncated: 35,548 more rows]

## Sheet: g proxy_pathways
Pathway ID	Description	Parent(s)	p-Value	Genes Involved	Variation IDs
R-HSA-112316	Neuronal System	Neuronal System	9e-06	GRIN2A,GRIA4,MAPT,ALDH2,MYO6,PRKAR2A,PPM1E,NSF,GAD1,PLCB1,NTRK3,EPB41,KCNB1,APBA1,PTPRF,CACNA2D2,KCNJ3,ERBB4,KCNH3,KCNC2,GABRB1,SYT1,NRXN1,HOMER2,FLOT1,CACNA1E,ADCY2,GRIA1,CACNA2D3,LRFN4,TUBA1C,KIF17,FLOT2,GJC1,DLGAP2,ARL6IP5,GABRA2,GABRA4,GRIN3A,GNAI2,KCNJ6	rs1003591,rs1009617,rs10154004,rs10163131,rs10211690,rs10211705,rs10211711,rs1025852,rs1025998,rs10401050,rs10485727,rs10518149,rs10518150,rs10518151,rs10518152,rs1064627,rs10746056,rs10753332,rs10774637,rs10774638,rs10797739,rs10806050,rs10806052,rs10852090,rs10861798,rs10915209,rs1105307,rs11074546,rs11074548,rs11074550,rs11079355,rs11079365,rs11079727,rs1111537,rs11128111,rs11138902,rs11138947…
R-HSA-8851680	Butyrophilin (BTN) family interactions	Immune System	9e-06	PPL,BTN1A1,BTN3A2,BTN3A1,BTN2A1,BTN2A2	rs1049205,rs1049207,rs1049208,rs1049212,rs1056667,rs1056668,rs11076856,rs12596053,rs12709120,rs12921187,rs1321479,rs13218591,rs1796518,rs1977199,rs1977200,rs1985732,rs2015319,rs2037912,rs2048098,rs2073528,rs2075636,rs2075637,rs2208331,rs2255070,rs2273558,rs2295593,rs2393669,rs3736781,rs3736782,rs3799378,rs7214,rs733528,rs760118,rs9379870,rs9393728,rs9461259,rs9467774
R-HSA-8849932	Synaptic adhesion-like molecules	Neuronal System	3.7e-05	GRIN2A,GRIA4,PTPRF,FLOT1,GRIA1,LRFN4,FLOT2	rs10518149,rs10518150,rs10518151,rs10518152,rs1064627,rs11074546,rs11074547,rs11074548,rs11074550,rs1111537,rs11210869,rs11210871,rs11210887,rs1147065,rs11580258,rs11586016,rs116903689,rs117917728,rs117936044,rs12102500,rs12102636,rs12102832,rs1262357,rs1267444,rs1271110,rs12935101,rs13331030,rs13331088,rs13331168,rs13331428,rs13331457,rs13331461,rs13331465,rs13331514,rs13332018,rs13332501,rs1333…
R-HSA-6794362	Protein-protein interactions at synapses	Neuronal System	6.3e-05	GRIA4,GRIN2A,EPB41,PTPRF,NTRK3,APBA1,NRXN1,HOMER2,FLOT1,SYT1,GRIA1,LRFN4,FLOT2,DLGAP2	rs1009617,rs10162833,rs10162849,rs10163131,rs10490172,rs10490176,rs10518149,rs10518150,rs10518151,rs10518152,rs1064627,rs10746056,rs10753332,rs10852090,rs10861798,rs10915209,rs1105307,rs11074546,rs11074547,rs11074548,rs11074550,rs1111537,rs11138902,rs11138947,rs11210869,rs11210871,rs11210887,rs1147065,rs11580258,rs11581096,rs11586016,rs11631866,rs11633200,rs11634284,rs11634388,rs11635618,rs116384…
R-HSA-112315	Transmission across Chemical Synapses	Neuronal System	0.000118	GRIN2A,ALDH2,MYO6,PRKAR2A,PPM1E,NSF,GAD1,PLCB1,APBA1,CACNA2D2,GRIA4,KCNJ3,ERBB4,MAPT,GABRB1,SYT1,CACNA1E,ADCY2,GRIA1,CACNA2D3,TUBA1C,KIF17,ARL6IP5,GABRA2,GABRA4,GRIN3A,GNAI2,KCNJ6	rs1009617,rs10154004,rs10211690,rs10211705,rs10211711,rs1025852,rs1025998,rs10401050,rs10485727,rs10518149,rs10518150,rs10518151,rs10518152,rs10746056,rs10774637,rs10774638,rs10797739,rs10806050,rs10806052,rs10861798,rs1105307,rs11074546,rs11074547,rs11074548,rs11074550,rs11079365,rs11079727,rs1111537,rs11128111,rs11138902,rs11138947,rs111415280,rs11168936,rs11168951,rs113970208,rs1147065,rs11609…
R-HSA-381753	Olfactory Signaling Pathway	Signal Transduction	0.000174	REEP3,OR5V1,REEP5,OR14J1,OR2J2	rs10733793,rs10740134,rs10740136,rs10761780,rs10761781,rs10761782,rs10761784,rs10761785,rs10761786,rs10761787,rs10822181,rs10822182,rs10822183,rs10822184,rs10822186,rs11812934,rs11817169,rs11817901,rs11818738,rs12245149,rs12245367,rs12247907,rs12411988,rs12412012,rs12412946,rs12413081,rs12414188,rs12414796,rs12768534,rs12770839,rs149190,rs149191,rs149192,rs149193,rs151980,rs153544,rs153556,rs1535…
R-HSA-418555	G alpha (s) signalling events	Signal Transduction	0.000397	REEP3,PDE4D,OR5V1,GRK6,REEP5,ADCY2,OR14J1,OR2J2,PDE7A,GNAI2	rs10733793,rs10740134,rs10740136,rs10761780,rs10761781,rs10761782,rs10761784,rs10761785,rs10761786,rs10761787,rs10822181,rs10822182,rs10822183,rs10822184,rs10822186,rs1130857,rs11812934,rs11817169,rs11817901,rs11818738,rs11948030,rs12245149,rs12245367,rs12247907,rs12411988,rs12412012,rs12412946,rs12413081,rs12414188,rs12414796,rs12657730,rs12768534,rs12770839,rs13165296,rs13166360,rs13168619,rs13…
R-HSA-500792	GPCR ligand binding	Signal Transduction	0.000742	OPRL1,PTCH1,WNT3,F2,HCRTR1,WNT4,SSTR4,CHRM4	rs1056526,rs1061770,rs10753257,rs10753528,rs10798879,rs10798880,rs10914456,rs10914458,rs10914459,rs11575883,rs11584458,rs11584713,rs12106028,rs12135916,rs12727309,rs2066829,rs2067482,rs2070852,rs2074404,rs2176807,rs2236406,rs2236407,rs2271933,rs2274692,rs2280386,rs2282042,rs2282686,rs2297086,rs2297088,rs2567608,rs2567609,rs28495472,rs28504650,rs28557305,rs28620532,rs28701981,rs3003151,rs3134718,r…
R-HSA-418990	Adherens junctions interactions	Cell-Cell communication	0.000817	CADM2,CDH8,CDH7,CDH4,CTNND1,CDH2,CTNNA1	rs10433499,rs10433500,rs10433525,rs10503102,rs10511075,rs10511076,rs10511078,rs10511081,rs10511083,rs10511085,rs10511087,rs10735131,rs10792112,rs10865606,rs10865610,rs10865611,rs10896647,rs11075449,rs11075450,rs11083241,rs11127880,rs11127893,rs11127895,rs11127896,rs11127897,rs11127898,rs11127899,rs11127900,rs11151214,rs112048659,rs112069021,rs11229116,rs11229130,rs11229131,rs112438529,rs112523595…
R-HSA-112314	Neurotransmitter receptors and postsynaptic signal transmission	Neuronal System	0.001292	MYO6,GRIN2A,PRKAR2A,PPM1E,NSF,MAPT,PLCB1,APBA1,GRIA4,KCNJ3,ERBB4,GABRB1,ADCY2,GRIA1,TUBA1C,KIF17,GABRA2,GABRA4,GRIN3A,GNAI2,KCNJ6	rs1009617,rs10154004,rs10211690,rs10211705,rs10211711,rs1025852,rs1025998,rs10401050,rs10485727,rs10518149,rs10518150,rs10518151,rs10518152,rs10806050,rs10806052,rs1105307,rs11074546,rs11074547,rs11074548,rs11074550,rs11079365,rs11079727,rs1111537,rs11138902,rs11138947,rs111415280,rs11168936,rs11168951,rs113970208,rs1147065,rs116903689,rs11709246,rs11713694,rs11737061,rs11789889,rs117917728,rs117…
R-HSA-388396	GPCR downstream signalling	Signal Transduction	0.001808	PDE4D,ARHGEF11,NGEF,KALRN,CAMKMT,PDE1C,RHOA,OPRL1,CDC42,F2,FGD4,REEP3,PLCB1,PRKAR2A,HCRTR1,OR5V1,PREX1,GRK6,GNAO1,REEP5,PIK3R2,PPP3R1,DGKZ,NET1,ADCY2,OR14J1,HBEGF,TIAM2,SSTR4,CHRM4,OR2J2,PDE7A,GNAI2	rs1006168,rs1007604,rs1014242,rs10154004,rs10211690,rs10211705,rs10211711,rs10226228,rs10233045,rs10236197,rs10237329,rs10240905,rs10259431,rs1026710,rs10409167,rs1045751,rs10485727,rs10512620,rs1056526,rs1061770,rs1065785,rs1065786,rs1067322,rs1067327,rs1067339,rs1067341,rs1067342,rs1067347,rs1067352,rs1067353,rs1067360,rs1067363,rs1067367,rs1067370,rs1067371,rs1067372,rs1067385,rs1067387,rs1067…
R-HSA-372790	Signaling by GPCR	Signal Transduction	0.001899	ARHGEF11,NGEF,KALRN,OPRL1,CAMKMT,F2,RHOA,PDE1C,CDC42,PDE4D,PTCH1,WNT3,FGD4,REEP3,PLCB1,PRKAR2A,HCRTR1,WNT4,OR5V1,PREX1,GRK6,GNAO1,REEP5,PIK3R2,PPP3R1,DGKZ,NET1,ADCY2,OR14J1,HBEGF,TIAM2,SSTR4,CHRM4,OR2J2,PDE7A,GNAI2	rs1006168,rs1007604,rs1014242,rs10154004,rs10211690,rs10211705,rs10211711,rs10226228,rs10233045,rs10236197,rs10237329,rs10240905,rs10259431,rs1026710,rs10409167,rs1045751,rs10485727,rs10512620,rs1056526,rs1061770,rs1065785,rs1065786,rs1067322,rs1067327,rs1067339,rs1067341,rs1067342,rs1067347,rs1067352,rs1067353,rs1067360,rs1067363,rs1067367,rs1067370,rs1067371,rs1067372,rs1067387,rs1067390,rs1067…
R-HSA-3928663	EPHA-mediated growth cone collapse	Developmental Biology	0.002211	NGEF,EPHA3,RHOA,MYH11,EFNA5,EPHA5	rs10074258,rs10077695,rs1028013,rs1054750,rs1083514,rs1083515,rs1083517,rs1083518,rs1083519,rs1083520,rs1083521,rs10852376,rs11075280,rs11075281,rs111271782,rs111533129,rs111903592,rs112087049,rs112335559,rs11242641,rs113141104,rs1157607,rs1157608,rs11644832,rs11645883,rs11675082,rs11706370,rs11716948,rs11716974,rs12152372,rs12187753,rs12499636,rs12500952,rs12512255,rs12523318,rs12631313,rs126362…
R-HSA-525793	Myogenesis	Developmental Biology	0.002211	CDC42,CDH4,MEF2C,CDH2,CTNNA2,CTNNA1	rs10038371,rs10066711,rs10917139,rs10917145,rs11083241,rs11583790,rs11743441,rs11749060,rs11749912,rs11807562,rs12054920,rs12406669,rs12479835,rs12481646,rs12729825,rs13158247,rs1671539,rs16826279,rs16826309,rs16826425,rs16860621,rs1705565,rs17487515,rs17559709,rs17734201,rs187270,rs188581,rs188582,rs2056974,rs216057,rs2247885,rs2362108,rs2362109,rs2362111,rs2431391,rs2457979,rs2473316,rs2501261,…
R-HSA-373076	Class A/1 (Rhodopsin-like receptors)	Signal Transduction	0.002339	OPRL1,F2,HCRTR1,SSTR4,CHRM4	rs1056526,rs1061770,rs10753257,rs10798879,rs10798880,rs10914456,rs10914458,rs10914459,rs11575883,rs12106028,rs2067482,rs2070852,rs2176807,rs2271933,rs2280386,rs2282686,rs2567608,rs2567609,rs3003151,rs3134718,rs3136433,rs3136434,rs3136436,rs3136439,rs3136443,rs3136446,rs3136448,rs3136467,rs3136468,rs3136469,rs3136472,rs3136480,rs3136481,rs3136482,rs3136489,rs3136496,rs3136500,rs3136504,rs3136521,r…
R-HSA-194315	Signaling by Rho GTPases	Signal Transduction	0.003185	NCKIPSD,NGEF,CKAP5,MYLK,SKA2,KALRN,ARHGAP1,MYH11,FGD4,NCF2,PAFAH1B1,PIK3R2,ARHGAP15,H2AFV,TAOK1,RHOA,ARHGEF11,SEH1L,NUP160,BAIAP2,PREX1,HIST1H2BN,YWHAE,ARHGAP39,NET1,HIST1H3I,CDC42,PFN2,DYNC1I2,FMNL3,TIAM2,TUBA1C,HIST1H2BE,ROPN1,CTNNA1,HIST1H2BD	rs10048736,rs1006168,rs1007604,rs10110962,rs10166361,rs10180461,rs10189912,rs10191758,rs10204230,rs10409167,rs1045751,rs10466476,rs10466477,rs10512620,rs1078624,rs10797888,rs1083514,rs1083515,rs1083517,rs1083518,rs1083519,rs1083520,rs1083521,rs10838613,rs10844197,rs10844198,rs10852376,rs10904499,rs10904500,rs10904503,rs10904507,rs10917139,rs10917145,rs10930491,rs11038985,rs11038987,rs11039412,rs1…
R-HSA-6805567	Keratinization	Developmental Biology	0.003225	PPL,DSP	rs1049205,rs1049207,rs1049208,rs1049212,rs11076856,rs12596053,rs12709120,rs12921187,rs2015319,rs2037912,rs2048098,rs2075636,rs2075637,rs2744378,rs2744379,rs2744380,rs2757634,rs2806225,rs2806227,rs2806228,rs7214,rs760118
R-HSA-3247509	Chromatin modifying enzymes	Chromatin organization	0.00372	PHF20,JMJD6,GATAD2B,ELP6,KDM4A,HAT1,BRWD1,PBRM1,KANSL1,SETD2,HIST1H2BD,MCRS1,ARID1B,KMT2E,HIST1H2BN,SGF29,H2AFV,ARID5B,HIST1H3I,ATF7IP,KMT2D,DMAP1,HIST1H2BE,DOT1L	rs1003531,rs10211792,rs1041440,rs10427502,rs10433615,rs10510760,rs1065242,rs10775404,rs10796956,rs10808141,rs10865973,rs10933,rs10953468,rs11074911,rs11079731,rs11130114,rs11130115,rs11130133,rs11130307,rs11130311,rs11130312,rs11130313,rs11130314,rs11130315,rs111693583,rs112047757,rs112103450,rs112191041,rs11264532,rs11264559,rs11264567,rs112780312,rs112874207,rs113146341,rs113308361,rs113422987,…
R-HSA-4839726	Chromatin organization	Chromatin organization	0.00372	ATF7IP,BRWD1,JMJD6,ELP6,PHF20,KDM4A,GATAD2B,HAT1,PBRM1,KANSL1,SETD2,HIST1H2BD,MCRS1,ARID1B,KMT2E,HIST1H2BN,SGF29,H2AFV,ARID5B,HIST1H3I,KMT2D,DMAP1,HIST1H2BE,DOT1L	rs1003531,rs10211792,rs1041440,rs10427502,rs10433615,rs10510760,rs1065242,rs10775404,rs10796956,rs10808141,rs10865973,rs10933,rs10953468,rs11074911,rs11079731,rs11130114,rs11130115,rs11130133,rs11130307,rs11130311,rs11130312,rs11130313,rs11130314,rs11130315,rs111693583,rs112047757,rs112103450,rs112191041,rs11264532,rs11264559,rs11264567,rs112780312,rs112874207,rs113146341,rs113308361,rs113422987,…
R-HSA-6785631	ERBB2 Regulates Cell Motility	Signal Transduction	0.004716	RHOA,ERBB4,ERBB3,HBEGF	rs111271782,rs111533129,rs111903592,rs113970208,rs11706370,rs11716948,rs11716974,rs12613337,rs12619698,rs12622176,rs13087851,rs148734725,rs17595772,rs1987628,rs2074612,rs2074613,rs2117939,rs2292239,rs2878298,rs34588335,rs34937635,rs35169793,rs35444377,rs3741499,rs4130781,rs4130782,rs4132462,rs4150233,rs4759229,rs4855842,rs4855843,rs4855877,rs4955412,rs55758468,rs55769536,rs55957735,rs61079605,rs6…
R-HSA-5687128	MAPK6/MAPK4 signaling	Signal Transduction	0.004888	CDC14B,KALRN,TNRC6C,MAPKAPK5,TNRC6A,FOXO3,PSMA5,CDC42,PSMD9,IGF2BP1,PSMC3	rs1005094,rs1007754,rs10114668,rs10118793,rs10119967,rs10120119,rs10121676,rs10457180,rs10512238,rs10512620,rs1058001,rs10745355,rs10745356,rs1075987,rs10761086,rs10774640,rs10776806,rs10820739,rs10820741,rs10820745,rs10820746,rs10820757,rs10849981,rs10849982,rs10852272,rs10858092,rs10858094,rs10858095,rs10858096,rs10858097,rs10917139,rs10917145,rs10991367,rs10991369,rs10991378,rs10991379,rs10991…
R-HSA-442755	Activation of NMDA receptors and postsynaptic events	Neuronal System	0.005303	GRIN2A,MAPT,PPM1E,GRIA4,ERBB4,APBA1,PRKAR2A,GRIA1,KIF17,TUBA1C,GRIN3A	rs1009617,rs10401050,rs10518149,rs10518150,rs10518151,rs10518152,rs1105307,rs11074546,rs11074547,rs11074548,rs11074550,rs11079365,rs11079727,rs1111537,rs11138902,rs11138947,rs111415280,rs11168936,rs11168951,rs113970208,rs1147065,rs116903689,rs11709246,rs11713694,rs11789889,rs117917728,rs117936044,rs11793760,rs11868263,rs11870601,rs12051901,rs12063172,rs12102500,rs12102636,rs12102832,rs12150530,rs…
R-HSA-380259	Loss of Nlp from mitotic centrosomes	Cell Cycle	0.005539	ALMS1,CEP57,CKAP5,CEP72,PAFAH1B1,YWHAE,TUBB,DYNC1I2,CEP192	rs10169213,rs10169714,rs10170786,rs10170849,rs10173534,rs10175180,rs10178678,rs10179134,rs10181563,rs10183818,rs10184268,rs10185080,rs10186501,rs10187192,rs10187416,rs10189574,rs10190219,rs10193972,rs10195357,rs10195358,rs10197409,rs10197755,rs10198549,rs10199224,rs10207220,rs10207264,rs10466476,rs10466477,rs10469966,rs10496191,rs10496193,rs1052162,rs10930491,rs11038985,rs11038987,rs11126403,rs11…
R-HSA-380284	Loss of proteins required for interphase microtubule organization from the centrosome	Cell Cycle	0.005539	ALMS1,CEP72,CEP57,CKAP5,PAFAH1B1,YWHAE,TUBB,DYNC1I2,CEP192	rs10169213,rs10169714,rs10170786,rs10170849,rs10173534,rs10175180,rs10178678,rs10179134,rs10181563,rs10183818,rs10184268,rs10185080,rs10186501,rs10187192,rs10187416,rs10189574,rs10190219,rs10193972,rs10195357,rs10195358,rs10197409,rs10197755,rs10198549,rs10199224,rs10207220,rs10207264,rs10466476,rs10466477,rs10469966,rs10496191,rs10496193,rs1052162,rs10930491,rs11038985,rs11038987,rs11126403,rs11…
R-HSA-428359	Insulin-like Growth Factor-2 mRNA Binding Proteins (IGF2BPs/IMPs/VICKZs) bind RNA	Metabolism of RNA	0.0067	IGF2BP1,IGF2BP2	rs11079849,rs11079852,rs12945020,rs201992274,rs35051752,rs376942435,rs4643373,rs4794018,rs55966029,rs9902512,rs9906710,rs9906944,rs9909861
R-HSA-6811442	Intra-Golgi and retrograde Golgi-to-ER traffic	Vesicle-mediated transport	0.006864	KIF16B,MAN2A1,KIF27,IGF2R,KIF9,ARF4,NSF,PAFAH1B1,GBF1,VAMP4,BICD1,GCC1,COPZ2,DYNC1I2,GOSR1,TUBA1C,KIFC2,ARFGAP2,COG5	rs10040319,rs10040716,rs1008661,rs10125715,rs1015975,rs1024037,rs1036951,rs10512432,rs1076394,rs10868068,rs10868070,rs10868071,rs10930491,rs11130123,rs11130124,rs11130126,rs11140277,rs11140289,rs11168936,rs11168951,rs11191250,rs11191264,rs11191269,rs11191270,rs11241040,rs112422823,rs11594914,rs11597939,rs11709712,rs11710013,rs11747338,rs11915074,rs11921117,rs12154818,rs12354486,rs12479533,rs12480…
R-HSA-8854518	AURKA Activation by TPX2	Cell Cycle	0.007329	ALMS1,CEP72,CEP57,CKAP5,PAFAH1B1,TUBB,YWHAE,DYNC1I2,CEP192	rs10169213,rs10169714,rs10170786,rs10170849,rs10173534,rs10175180,rs10178678,rs10179134,rs10181563,rs10183818,rs10184268,rs10185080,rs10186501,rs10187192,rs10187416,rs10189574,rs10190219,rs10193972,rs10195357,rs10195358,rs10197409,rs10197755,rs10198549,rs10199224,rs10207220,rs10207264,rs10466476,rs10466477,rs10469966,rs10496191,rs10496193,rs1052162,rs10930491,rs11038985,rs11038987,rs11126403,rs11…
R-HSA-2025928	Calcineurin activates NFAT	Immune System	0.007465	NFATC3,PPIA,PPP3R1	rs11043,rs11075669,rs111701446,rs111948678,rs117751972,rs117761434,rs11974195,rs11984372,rs12444313,rs12465425,rs12596883,rs12597573,rs12598630,rs12600144,rs140979755,rs148537303,rs190097147,rs2012932,rs3815173,rs55670603,rs55989598,rs56230350,rs58503743,rs59663815,rs62143863,rs62145959,rs62641636,rs6719760,rs6970925,rs7188900,rs7199487,rs7199699,rs7199878,rs73612697,rs74629553,rs75229939,rs78229…
R-HSA-68886	M Phase	Cell Cycle	0.009319	ALMS1,CEP72,PSMA5,SKA2,CEP57,CKAP5,UBE2E1,STAG1,HIST1H2BN,PPP2R2D,IST1,NUP160,CDC27,TAOK1,SEH1L,NCAPG,PAFAH1B1,PSMD9,HIST1H2BD,TUBB,VRK2,CC2D1B,YWHAE,H2AFV,HIST1H3I,DYNC1I2,PSMC3,ANAPC4,TUBA1C,CEP192,HIST1H2BE,CHMP2A	rs10155016,rs10155017,rs10169213,rs10169714,rs10170786,rs10170849,rs10173534,rs10175180,rs10178678,rs10179134,rs10181563,rs10183818,rs10184268,rs10185080,rs10186501,rs10187192,rs10187416,rs10189574,rs10190219,rs10193972,rs10195357,rs10195358,rs10197409,rs10197755,rs10198549,rs10199224,rs10207220,rs10207264,rs10466476,rs10466477,rs10469966,rs10489039,rs10489040,rs10496191,rs10496193,rs1052162,rs10…
R-HSA-9662851	Anti-inflammatory response favouring Leishmania parasite infection	Disease	0.010303	GNAI2,PRKAR2A,ADCY2	rs11709246,rs11713694,rs11948030,rs13074318,rs13094900,rs13166360,rs17826395,rs17826816,rs2298952,rs28565152,rs34037363,rs34476536,rs55761431,rs67332931,rs71324924,rs71604175,rs73080361,rs77557833,rs78308718
R-HSA-9664433	Leishmania parasite growth and survival	Disease	0.010303	GNAI2,PRKAR2A,ADCY2	rs11709246,rs11713694,rs11948030,rs13074318,rs13094900,rs13166360,rs17826395,rs17826816,rs2298952,rs28565152,rs34037363,rs34476536,rs55761431,rs67332931,rs71324924,rs71604175,rs73080361,rs77557833,rs78308718
R-HSA-8853884	Transcriptional Regulation by VENTX	Gene expression (Transcription)	0.01144	TNRC6C,TNRC6A,UBE2E1,CDC27,ANAPC4,TCF7L2	rs1007754,rs1075987,rs10852272,rs11074651,rs11074653,rs11074654,rs111255480,rs111431351,rs11196234,rs113173537,rs1139150,rs11570508,rs11570532,rs11640931,rs11642302,rs11646987,rs11710679,rs11711380,rs12596793,rs12599173,rs12599643,rs12708663,rs13085379,rs13329943,rs1465422,rs16970721,rs16970774,rs172066,rs17771137,rs17787211,rs17787217,rs1862451,rs1978451,rs200529,rs200532,rs200533,rs200534,rs200…
R-HSA-421270	Cell-cell junction organization	Cell-Cell communication	0.01224	CADM2,CDH7,CDH8,CDH4,CTNND1,CLDN20,CDH2,CTNNA1	rs10433499,rs10433500,rs10433525,rs10503102,rs10511075,rs10511076,rs10511078,rs10511081,rs10511083,rs10511085,rs10511087,rs10735131,rs10792112,rs10865606,rs10865610,rs10865611,rs10896647,rs11075449,rs11075450,rs11083241,rs11127880,rs11127893,rs11127895,rs11127896,rs11127897,rs11127898,rs11127899,rs11127900,rs11151214,rs112048659,rs112069021,rs11229116,rs11229130,rs11229131,rs112438529,rs112523595…
R-HSA-1855191	Synthesis of IPs in the nucleus	Metabolism	0.012973	IP6K1,IP6K2	rs1049256,rs11130221,rs111881466,rs11557629,rs11706203,rs11706983,rs11708786,rs11714957,rs11715177,rs11715689,rs11715713,rs11715835,rs11717463,rs11719291,rs11920900,rs12490656,rs13063223,rs13063621,rs13084000,rs13084243,rs13086130,rs13086465,rs13090013,rs13316551,rs13324950,rs13434258,rs148383796,rs17080319,rs184219667,rs2307021,rs28567949,rs28657585,rs28793701,rs3172494,rs34153629,rs34451146,rs3…
R-HSA-399710	Activation of AMPA receptors	Neuronal System	0.012973	GRIA4,GRIA1	rs1147065,rs1262357,rs1267444,rs1271110,rs17104770,rs1939800,rs2435294,rs2509478,rs3758790,rs3792766,rs471396,rs471795,rs505829,rs507450,rs511106,rs513947,rs534844,rs556968,rs561643,rs562546,rs582479,rs589574,rs592656,rs593130,rs602637,rs604545,rs609235,rs619323,rs63749277,rs640988,rs641574,rs654035,rs656292,rs659840,rs660278,rs665554,rs675084,rs677315,rs684470,rs7116046
R-HSA-5221030	TET1,2,3 and TDG demethylate DNA	Gene expression (Transcription)	0.012973	TET1,TET2	rs1015521,rs1027507,rs1032625,rs10461139,rs10998279,rs10998283,rs10998284,rs10998285,rs10998360,rs10998371,rs10998372,rs10998373,rs10998374,rs10998375,rs111814491,rs11721948,rs11726786,rs12241767,rs12243126,rs12243354,rs12248238,rs12251011,rs12251051,rs12253506,rs12255938,rs12259421,rs12259509,rs12261368,rs12263600,rs12263649,rs12265479,rs12266293,rs12645144,rs12761725,rs12769345,rs12776879,rs127…
R-HSA-8856688	Golgi-to-ER retrograde transport	Vesicle-mediated transport	0.013564	DYNC1I2,KIF16B,KIF27,KIF9,ARF4,NSF,GBF1,PAFAH1B1,BICD1,COPZ2,KIFC2,ARFGAP2,TUBA1C	rs10125715,rs1024037,rs1076394,rs10868068,rs10868070,rs10868071,rs10930491,rs11130123,rs11130124,rs11130126,rs11140277,rs11140289,rs11168936,rs11168951,rs11191250,rs11191264,rs11191269,rs11191270,rs112422823,rs11594914,rs11597939,rs11709712,rs11710013,rs11915074,rs11921117,rs12354486,rs12479533,rs12480324,rs12682981,rs12772375,rs12938775,rs12997093,rs13063507,rs13065991,rs13094438,rs13290882,rs13…
R-HSA-112308	Presynaptic depolarization and calcium channel opening	Neuronal System	0.013648	CACNA2D2,CACNA1E,CACNA2D3	rs10797739,rs11715725,rs11929236,rs12407563,rs12495373,rs12637828,rs13319916,rs1540293,rs199917,rs199925,rs199928,rs199980,rs2236974,rs3753745,rs3767001,rs3767002,rs4485754,rs55886209,rs56343815,rs6424820,rs6807607,rs704330,rs73082936,rs73082941,rs752183,rs7544827,rs7617542,rs7640196,rs9825455,rs9827658,rs9846549,rs9851662
R-HSA-1660517	Synthesis of PIPs at the late endosome membrane	Metabolism	0.013648	MTMR2,VAC14,MTMR4	rs10765775,rs10765776,rs10765777,rs10831441,rs11021348,rs11075781,rs11079354,rs1150361,rs11650105,rs11650710,rs1254755,rs1271744,rs1995550,rs2186782,rs2270097,rs2270098,rs2302189,rs2302190,rs2508289,rs3744108,rs3744109,rs3808977,rs3809709,rs3824874,rs3826271,rs4430471,rs473148,rs473155,rs473852,rs474252,rs474442,rs475375,rs4793591,rs4793950,rs480079,rs481630,rs487609,rs494829,rs496305,rs4985368,r…
R-HSA-9658195	Leishmania infection	Disease	0.014036	CDC42,GNAI2,NCKIPSD,BAIAP2,PRKAR2A,ADCY2	rs10917139,rs10917145,rs112928349,rs11583790,rs11650131,rs11655132,rs11709246,rs11713694,rs11807562,rs11948030,rs12406669,rs12601810,rs12729825,rs13074318,rs13094900,rs13166360,rs16826279,rs16826309,rs16826425,rs16860621,rs17826395,rs17826816,rs2056974,rs2298952,rs2473316,rs2501261,rs28565152,rs34037363,rs34057293,rs34096717,rs34476536,rs34896897,rs4072588,rs4072589,rs4969374,rs4969387,rs55761431…
R-HSA-380270	Recruitment of mitotic centrosome proteins and complexes	Cell Cycle	0.01539	ALMS1,CEP72,CEP57,CKAP5,PAFAH1B1,YWHAE,TUBB,DYNC1I2,CEP192	rs10169213,rs10169714,rs10170786,rs10170849,rs10173534,rs10175180,rs10178678,rs10179134,rs10181563,rs10183818,rs10184268,rs10185080,rs10186501,rs10187192,rs10187416,rs10189574,rs10190219,rs10193972,rs10195357,rs10195358,rs10197409,rs10197755,rs10198549,rs10199224,rs10207220,rs10207264,rs10466476,rs10466477,rs10469966,rs10496191,rs10496193,rs1052162,rs10930491,rs11038985,rs11038987,rs11126403,rs11…
R-HSA-380287	Centrosome maturation	Cell Cycle	0.01539	CEP57,ALMS1,CEP72,CKAP5,PAFAH1B1,YWHAE,TUBB,DYNC1I2,CEP192	rs10169213,rs10169714,rs10170786,rs10170849,rs10173534,rs10175180,rs10178678,rs10179134,rs10181563,rs10183818,rs10184268,rs10185080,rs10186501,rs10187192,rs10187416,rs10189574,rs10190219,rs10193972,rs10195357,rs10195358,rs10197409,rs10197755,rs10198549,rs10199224,rs10207220,rs10207264,rs10466476,rs10466477,rs10469966,rs10496191,rs10496193,rs1052162,rs10930491,rs11038985,rs11038987,rs11126403,rs11…
R-HSA-195258	RHO GTPase Effectors	Signal Transduction	0.016696	NCKIPSD,CKAP5,MYLK,SKA2,MYH11,NCF2,PAFAH1B1,H2AFV,TAOK1,RHOA,SEH1L,NUP160,BAIAP2,HIST1H2BN,YWHAE,HIST1H3I,CDC42,PFN2,DYNC1I2,FMNL3,TUBA1C,HIST1H2BE,ROPN1,CTNNA1,HIST1H2BD	rs10466476,rs10466477,rs10797888,rs10852376,rs10917139,rs10917145,rs10930491,rs11038985,rs11038987,rs11039412,rs11039416,rs11039426,rs11075280,rs11075281,rs111271782,rs111533129,rs11168936,rs11168951,rs111903592,rs112928349,rs11544537,rs11583790,rs11605774,rs11644832,rs11645883,rs11650131,rs11651087,rs11652799,rs11654359,rs11654986,rs11655132,rs11655700,rs11658694,rs11658974,rs11706370,rs11716948…
R-HSA-6794361	Neurexins and neuroligins	Neuronal System	0.017172	GRIN2A,EPB41,APBA1,NRXN1,HOMER2,SYT1,DLGAP2	rs1009617,rs10490172,rs10490176,rs10518149,rs10518150,rs10518151,rs10518152,rs10746056,rs10753332,rs10861798,rs10915209,rs1105307,rs11074546,rs11074547,rs11074548,rs11074550,rs1111537,rs11138902,rs11138947,rs11581096,rs11635618,rs116903689,rs1175042,rs11789889,rs117917728,rs117936044,rs11793760,rs11857990,rs12102500,rs12102636,rs12102832,rs1237679,rs1245829,rs12476120,rs12935101,rs13331030,rs1333…
R-HSA-400253	Circadian Clock	Circadian Clock	0.018608	MEF2C,RORA,CRTC3,RAI1,SREBF1,CRTC2,PER1,ARNTL	rs10038371,rs10066711,rs10127983,rs10559,rs10908557,rs10908558,rs11071590,rs11071591,rs11078398,rs11264680,rs11631763,rs11649804,rs11652881,rs11654081,rs11656665,rs11743441,rs11749060,rs11749912,rs11868035,rs12054920,rs12453837,rs12912669,rs12915189,rs12946913,rs13158247,rs1465812,rs1671539,rs1705565,rs17487515,rs17559709,rs187270,rs188581,rs188582,rs216057,rs2247885,rs2289591,rs2297508,rs2350976…
R-HSA-1483226	Synthesis of PI	Metabolism	0.020937	PITPNM2,PITPNM3	rs10773921,rs10848428,rs11608811,rs11613937,rs12425009,rs12425850,rs1611973,rs1727295,rs1727305,rs1727307,rs1790094,rs1790106,rs1790121,rs1790122,rs1984658,rs28755851,rs3169862,rs3741530,rs4148862,rs4148863,rs4796329,rs4796330,rs4796499,rs61955214,rs7135296,rs7305511,rs7957096,rs949143
R-HSA-446205	Synthesis of GDP-mannose	Metabolism of proteins	0.020937	GMPPB,GMPPA	rs1806933,rs2385539,rs4768,rs7628207
R-HSA-8852405	Signaling by MST1	Signal Transduction	0.020937	MST1R,MST1	rs1062633,rs11130224,rs13085791,rs2230590,rs3020779,rs3197999,rs3733134,rs3733135,rs3774758,rs3774759,rs6795703,rs7615206,rs7627864,rs9815930
R-HSA-9022707	MECP2 regulates transcription factors	Gene expression (Transcription)	0.020937	RBFOX1,MEF2C	rs10038371,rs10066711,rs10852664,rs10852665,rs11076957,rs11076958,rs11076960,rs11076962,rs11076965,rs11076966,rs11076967,rs11076968,rs11076969,rs11077147,rs11077203,rs112194892,rs112257642,rs11640114,rs11640225,rs11640265,rs11640647,rs11640652,rs11640969,rs11642035,rs11642191,rs11642230,rs11642417,rs11642443,rs11642675,rs11642971,rs11644030,rs11645832,rs11646221,rs11647846,rs11648113,rs11648473,r…
R-HSA-8847993	ERBB2 Activates PTK6 Signaling	Signal Transduction	0.022025	ERBB4,ERBB3,HBEGF	rs113970208,rs12613337,rs12619698,rs12622176,rs2074612,rs2074613,rs2292239,rs35444377,rs3741499,rs4130781,rs4130782,rs4132462,rs4150233,rs4759229,rs55758468,rs55769536,rs61079605,rs62182989,rs62182991,rs62182993,rs62182994,rs62182999,rs62183021,rs62183023,rs62183024,rs62183028,rs62183029,rs62183031,rs6749448,rs705696,rs7268,rs72946582,rs72948506,rs7583068,rs7600261,rs7601502,rs877636
R-HSA-193648	NRAGE signals death through JNK	Signal Transduction	0.022351	KALRN,FGD4,NGEF,ARHGEF11,PREX1,NET1,TIAM2	rs1006168,rs1007604,rs1045751,rs10512620,rs1078624,rs1083514,rs1083515,rs1083517,rs1083518,rs1083519,rs1083520,rs1083521,rs10844197,rs10844198,rs10904499,rs10904500,rs10904503,rs10904507,rs11253170,rs11253172,rs11253176,rs11253177,rs11253180,rs11253182,rs11253185,rs11264593,rs11264597,rs1128591,rs11675082,rs11751128,rs11804744,rs11806313,rs12053915,rs12065378,rs12120457,rs12120517,rs12125109,rs12…
R-HSA-977443	GABA receptor activation	Neuronal System	0.024294	KCNJ6,GNAI2,KCNJ3,GABRB1,ADCY2,GABRA2,GABRA4	rs1025852,rs1025998,rs11737061,rs11941209,rs11948030,rs12508654,rs13030348,rs13166360,rs1445649,rs1445651,rs1445653,rs1512143,rs1512144,rs1550798,rs17641121,rs17642086,rs17826395,rs17826816,rs1979004,rs2154556,rs2298952,rs2591137,rs2591140,rs2591144,rs2591146,rs2591147,rs2591148,rs2591149,rs2591152,rs2591159,rs2591173,rs2591174,rs2652446,rs2652447,rs2652449,rs2652450,rs2652456,rs2652457,rs2652460…
R-HSA-380320	Recruitment of NuMA to mitotic centrosomes	Cell Cycle	0.024732	CKAP5,ALMS1,CEP57,CEP72,PAFAH1B1,YWHAE,TUBB,DYNC1I2,TUBA1C,CEP192	rs10169213,rs10169714,rs10170786,rs10170849,rs10173534,rs10175180,rs10178678,rs10179134,rs10181563,rs10183818,rs10184268,rs10185080,rs10186501,rs10187192,rs10187416,rs10189574,rs10190219,rs10193972,rs10195357,rs10195358,rs10197409,rs10197755,rs10198549,rs10199224,rs10207220,rs10207264,rs10466476,rs10466477,rs10469966,rs10496191,rs10496193,rs1052162,rs10930491,rs11038985,rs11038987,rs11126403,rs11…
R-HSA-194840	Rho GTPase cycle	Signal Transduction	0.025063	NGEF,KALRN,ARHGAP1,FGD4,PIK3R2,ARHGAP15,RHOA,ARHGEF11,PREX1,ARHGAP39,NET1,CDC42,TIAM2	rs10048736,rs1006168,rs1007604,rs10110962,rs10166361,rs10180461,rs10189912,rs10191758,rs10204230,rs10409167,rs1045751,rs10512620,rs1078624,rs1083514,rs1083515,rs1083517,rs1083518,rs1083519,rs1083520,rs1083521,rs10838613,rs10844197,rs10844198,rs10904499,rs10904500,rs10904503,rs10904507,rs10917139,rs10917145,rs111271782,rs111533129,rs111903592,rs11253170,rs11253172,rs11253176,rs11253177,rs11253180,…
R-HSA-73887	Death Receptor Signalling	Signal Transduction	0.025674	TAB1,FGD4,KALRN,RHOA,USP4,NGEF,ARHGEF11,SPPL2A,CHUK,PREX1,NET1,YWHAE,TIAM2	rs1006168,rs1007604,rs10152686,rs10400817,rs10400818,rs1045751,rs10467994,rs10512620,rs1078624,rs1083514,rs1083515,rs1083517,rs1083518,rs1083519,rs1083520,rs1083521,rs10844197,rs10844198,rs10904499,rs10904500,rs10904503,rs10904507,rs111271782,rs111533129,rs111903592,rs11253170,rs11253172,rs11253176,rs11253177,rs11253180,rs11253182,rs11253185,rs11264593,rs11264597,rs1128591,rs11591741,rs11597086,r…
R-HSA-68882	Mitotic Anaphase	Cell Cycle	0.028406	PSMA5,SKA2,CKAP5,UBE2E1,STAG1,IST1,NUP160,CDC27,TAOK1,SEH1L,PAFAH1B1,PSMD9,VRK2,CC2D1B,DYNC1I2,PSMC3,ANAPC4,TUBA1C,CHMP2A	rs10155016,rs10155017,rs10466476,rs10466477,rs10745355,rs10745356,rs10776806,rs10858092,rs10858094,rs10858095,rs10858096,rs10858097,rs10930491,rs11038985,rs11038987,rs11039412,rs11039416,rs11039426,rs11075908,rs11102981,rs11168936,rs11168951,rs1139150,rs11555349,rs11570508,rs11570532,rs11605774,rs11649672,rs11651087,rs11652799,rs11654359,rs11654986,rs11655700,rs11658694,rs11658974,rs1169074,rs117…
R-HSA-2555396	Mitotic Metaphase and Anaphase	Cell Cycle	0.028775	STAG1,UBE2E1,PSMA5,SKA2,CKAP5,PSMD9,IST1,CDC27,PAFAH1B1,TAOK1,SEH1L,NUP160,VRK2,CC2D1B,PSMC3,DYNC1I2,ANAPC4,TUBA1C,CHMP2A	rs10155016,rs10155017,rs10466476,rs10466477,rs10745355,rs10745356,rs10776806,rs10858092,rs10858094,rs10858095,rs10858096,rs10858097,rs10930491,rs11038985,rs11038987,rs11039412,rs11039416,rs11039426,rs11075908,rs11102981,rs11168936,rs11168951,rs1139150,rs11555349,rs11570508,rs11570532,rs11605774,rs11649672,rs11651087,rs11652799,rs11654359,rs11654986,rs11655700,rs11658694,rs11658974,rs1169074,rs117…
R-HSA-6811434	COPI-dependent Golgi-to-ER retrograde traffic	Vesicle-mediated transport	0.028793	KIF16B,KIF27,KIF9,ARF4,NSF,GBF1,COPZ2,TUBA1C,KIFC2,ARFGAP2	rs10125715,rs1024037,rs1076394,rs10868068,rs10868070,rs10868071,rs11130123,rs11130124,rs11130126,rs11140277,rs11140289,rs11168936,rs11168951,rs11191250,rs11191264,rs11191269,rs11191270,rs112422823,rs11594914,rs11597939,rs11709712,rs11710013,rs11915074,rs11921117,rs12354486,rs12479533,rs12480324,rs12682981,rs12772375,rs13063507,rs13065991,rs13094438,rs13290882,rs13296528,rs142167,rs142648961,rs147…
R-HSA-9006925	Intracellular signaling by second messengers	Signal Transduction	0.028821	TNRC6C,FOXO3,ERBB3,GATAD2B,TNRC6A,PDE1C,ERBB4,FOXO6,PSMA5,PIP5K1B,STRN,WWP2,CHUK,PRKAR2A,PSMC3,KIT,PIK3R2,TRIB3,ADCY2,CD19,PSMD9,HBEGF,MKRN1	rs1007754,rs1014242,rs10218712,rs10226228,rs10233045,rs10236197,rs10237329,rs10240905,rs10259431,rs10409167,rs10457180,rs10745355,rs10745356,rs1075987,rs10776806,rs10781276,rs10796956,rs10852272,rs10858092,rs10858094,rs10858095,rs10858096,rs10858097,rs10889949,rs10951325,rs11074651,rs11074653,rs11074654,rs11075738,rs11075739,rs11075745,rs11102981,rs111255480,rs111335581,rs111431351,rs11143607,rs1…
R-HSA-204998	Cell death signalling via NRAGE, NRIF and NADE	Signal Transduction	0.029015	NGEF,KALRN,FGD4,ARHGEF11,PREX1,YWHAE,NET1,TIAM2	rs1006168,rs1007604,rs1045751,rs10512620,rs1078624,rs1083514,rs1083515,rs1083517,rs1083518,rs1083519,rs1083520,rs1083521,rs10844197,rs10844198,rs10904499,rs10904500,rs10904503,rs10904507,rs11253170,rs11253172,rs11253176,rs11253177,rs11253180,rs11253182,rs11253185,rs11264593,rs11264597,rs1128591,rs11675082,rs117510670,rs11751128,rs11804744,rs11806313,rs12053915,rs12065378,rs12120457,rs12120517,rs1…
R-HSA-446203	Asparagine N-linked glycosylation	Metabolism of proteins	0.029303	ST3GAL3,MAN2A1,ARF4,CHST10,NSF,GMDS,GMPPB,GBF1,TRIM13,GRIA1,MGAT3,COPZ2,TUSC3,DYNC1I2,GMPPA,RFT1,GOSR1,B4GALT2,TUBA1C,ARFGAP2,SPTBN2,COG5,ALG1	rs10040319,rs10040716,rs1008661,rs1013793,rs1015975,rs1029632,rs10512432,rs10791889,rs10890280,rs10890281,rs10930491,rs11168936,rs11168951,rs11191250,rs11191264,rs11191269,rs11191270,rs11210912,rs11210914,rs11210916,rs11210917,rs11210928,rs112361411,rs11241040,rs112518613,rs112646031,rs112984125,rs113200473,rs11577684,rs11581514,rs11584382,rs11587515,rs11590279,rs11594914,rs11597939,rs11674569,rs…
R-HSA-5576893	Phase 2 - plateau phase	Muscle contraction	0.029922	CACNA2D2,CACNG7,CACNA2D3,CACNA2D4	rs11061991,rs11715725,rs11929236,rs12495373,rs12637828,rs13319916,rs1540293,rs217541,rs2236974,rs307913,rs307914,rs307915,rs307916,rs307917,rs307918,rs307919,rs4485754,rs55886209,rs56343815,rs678916,rs6807607,rs73082936,rs73082941,rs752183,rs7617542,rs7640196,rs844122,rs9825455,rs9827658,rs9846549,rs9851662
R-HSA-2219528	PI3K/AKT Signaling in Cancer	Disease	0.030969	FOXO6,ERBB4,STRN,CHUK,FOXO3,PIK3R2,ERBB3,KIT,CD19,HBEGF	rs10218712,rs10409167,rs10457180,rs10889949,rs113970208,rs11578963,rs11581271,rs11591741,rs11597086,rs12269373,rs12476515,rs12613337,rs12619698,rs12622176,rs12984330,rs13217795,rs1327578,rs13418962,rs17882431,rs17882802,rs17885645,rs1935949,rs1935951,rs1935952,rs2022464,rs2070962,rs2074612,rs2074613,rs2110944,rs2153960,rs2173006,rs2237014,rs2245109,rs2252032,rs2253310,rs2292239,rs2364543,rs236454…
R-HSA-6807878	COPI-mediated anterograde transport	Metabolism of proteins;Vesicle-mediated transport	0.030969	ARF4,NSF,GBF1,COPZ2,DYNC1I2,GOSR1,TUBA1C,ARFGAP2,COG5,SPTBN2	rs10512432,rs10791889,rs10930491,rs11168936,rs11168951,rs11191250,rs11191264,rs11191269,rs11191270,rs11594914,rs11597939,rs11709712,rs12154818,rs12354486,rs12772375,rs12997093,rs13063507,rs142167,rs147382204,rs17692129,rs17698176,rs17707508,rs17780667,rs183211,rs1890060,rs199436,rs199437,rs199438,rs199442,rs199444,rs199449,rs199452,rs199453,rs199460,rs199461,rs199531,rs2292816,rs34242651,rs345317…
R-HSA-5693554	Resolution of D-loop Structures through Synthesis-Dependent Strand Annealing (SDSA)	DNA Repair	0.034061	RAD51C,WRN,RMI1,RAD51	rs10775121,rs11070291,rs11574367,rs11633269,rs11778975,rs11852786,rs11855560,rs11858337,rs11858338,rs12439683,rs12593359,rs12908284,rs12938772,rs16877794,rs172565,rs1982151,rs2162071,rs2252480,rs2412546,rs2412547,rs2412548,rs2412549,rs2553256,rs2553280,rs2567905,rs2619680,rs2725333,rs2725351,rs2725359,rs2725361,rs2725363,rs2725364,rs2725365,rs2737331,rs2737333,rs2737334,rs2737338,rs2737339,rs2737…
R-HSA-975576	N-glycan antennae elongation in the medial/trans-Golgi	Metabolism of proteins	0.034061	MGAT3,MAN2A1,CHST10,B4GALT2	rs10040319,rs10040716,rs1008661,rs1015975,rs11241040,rs113200473,rs11674569,rs11674830,rs11747338,rs12518625,rs12518635,rs12991577,rs13177811,rs13185070,rs13187248,rs13187428,rs13189468,rs13355543,rs1368357,rs1370960,rs1432806,rs1438660,rs1530030,rs1530031,rs17162081,rs17489649,rs1811415,rs2006987,rs200719874,rs2008174,rs2042165,rs2043831,rs2068964,rs2077221,rs2099611,rs2216555,rs2217639,rs223128…
R-HSA-69620	Cell Cycle Checkpoints	Cell Cycle	0.035612	TAOK1,PHF20,ORC1,SKA2,CKAP5,HIST1H2BN,PSMA5,PSMC3,WRN,UBE2E1,NUP160,RMI1,SEH1L,CDC27,PAFAH1B1,HIST1H2BD,YWHAE,PSMD9,DYNC1I2,ANAPC4,PIAS4,HIST1H2BE	rs10211792,rs10466476,rs10466477,rs10745355,rs10745356,rs10776806,rs10858092,rs10858094,rs10858095,rs10858096,rs10858097,rs10930491,rs11038985,rs11038987,rs11039412,rs11039416,rs11039426,rs11102981,rs11205953,rs112103450,rs112369447,rs113308361,rs1139150,rs11570508,rs11570532,rs11574367,rs11605774,rs11651087,rs11652799,rs11654359,rs11654986,rs11655700,rs11658694,rs11658974,rs1169074,rs11710679,rs…
R-HSA-2565942	Regulation of PLK1 Activity at G2/M Transition	Cell Cycle	0.037059	ALMS1,CKAP5,CEP57,CEP72,PAFAH1B1,YWHAE,TUBB,DYNC1I2,CEP192	rs10169213,rs10169714,rs10170786,rs10170849,rs10173534,rs10175180,rs10178678,rs10179134,rs10181563,rs10183818,rs10184268,rs10185080,rs10186501,rs10187192,rs10187416,rs10189574,rs10190219,rs10193972,rs10195357,rs10195358,rs10197409,rs10197755,rs10198549,rs10199224,rs10207220,rs10207264,rs10466476,rs10466477,rs10469966,rs10496191,rs10496193,rs1052162,rs10930491,rs11038985,rs11038987,rs11126403,rs11…
R-HSA-1660516	Synthesis of PIPs at the early endosome membrane	Metabolism	0.03877	MTMR2,VAC14,MTMR4	rs10765775,rs10765776,rs10765777,rs10831441,rs11021348,rs11075781,rs11079354,rs1150361,rs11650105,rs11650710,rs1254755,rs1271744,rs1995550,rs2186782,rs2270097,rs2270098,rs2302189,rs2302190,rs2508289,rs3744108,rs3744109,rs3808977,rs3809709,rs3824874,rs3826271,rs4430471,rs473148,rs473155,rs473852,rs474252,rs474442,rs475375,rs4793591,rs4793950,rs480079,rs481630,rs487609,rs494829,rs496305,rs4985368,r…
R-HSA-1963642	PI3K events in ERBB2 signaling	Signal Transduction	0.03877	ERBB4,ERBB3,HBEGF	rs113970208,rs12613337,rs12619698,rs12622176,rs2074612,rs2074613,rs2292239,rs35444377,rs3741499,rs4130781,rs4130782,rs4132462,rs4150233,rs4759229,rs55758468,rs55769536,rs61079605,rs62182989,rs62182991,rs62182993,rs62182994,rs62182999,rs62183021,rs62183023,rs62183024,rs62183028,rs62183029,rs62183031,rs6749448,rs705696,rs7268,rs72946582,rs72948506,rs7583068,rs7600261,rs7601502,rs877636
R-HSA-1257604	PIP3 activates AKT signaling	Signal Transduction	0.040472	PIK3R2,STRN,GATAD2B,TNRC6C,ERBB4,WWP2,PIP5K1B,PSMA5,PSMC3,FOXO3,TNRC6A,FOXO6,ERBB3,PSMD9,TRIB3,KIT,CHUK,CD19,HBEGF,MKRN1	rs1007754,rs10218712,rs10409167,rs10457180,rs10745355,rs10745356,rs1075987,rs10776806,rs10781276,rs10796956,rs10852272,rs10858092,rs10858094,rs10858095,rs10858096,rs10858097,rs10889949,rs11074651,rs11074653,rs11074654,rs11075738,rs11075739,rs11075745,rs11102981,rs111255480,rs111335581,rs111431351,rs11143607,rs11143636,rs11264532,rs11264559,rs11264567,rs112780312,rs112874207,rs113173537,rs11342298…
R-HSA-112043	PLC beta mediated events	Signal Transduction	0.040694	PDE1C,PLCB1,PRKAR2A,GNAO1,ADCY2,GNAI2	rs1014242,rs10154004,rs10211690,rs10211705,rs10211711,rs10226228,rs10233045,rs10236197,rs10237329,rs10240905,rs10259431,rs1026710,rs10485727,rs10951325,rs11709246,rs11713694,rs11770877,rs11772510,rs11905228,rs11905847,rs11906477,rs11906587,rs11908674,rs11948030,rs12446609,rs12536686,rs12540204,rs12540232,rs12669911,rs12701194,rs12701206,rs12701207,rs12708960,rs13074318,rs13094900,rs13166360,rs132…
R-HSA-426496	Post-transcriptional silencing by small RNAs	Gene expression (Transcription)	0.041244	TNRC6A,TNRC6C	rs1007754,rs1075987,rs10852272,rs11074651,rs11074653,rs11074654,rs111255480,rs111431351,rs113173537,rs11640931,rs11642302,rs11646987,rs12596793,rs12599173,rs12599643,rs12708663,rs13329943,rs1465422,rs16970721,rs16970774,rs172066,rs17771137,rs1862451,rs1978451,rs200529,rs200532,rs200533,rs200534,rs200536,rs200538,rs200539,rs2059134,rs2112785,rs2112786,rs2311441,rs2311442,rs2311443,rs2343606,rs2851…
R-HSA-201681	TCF dependent signaling in response to WNT	Signal Transduction	0.042238	HIST1H2BD,PSMD9,APC,SOX6,PSMA5,WNT3,PIP5K1B,TLE3,USP8,H2AFV,WNT4,HIST1H2BN,PSMC3,HIST1H3I,RNF43,KMT2D,TCF7L2,HIST1H2BE	rs10071425,rs10075281,rs10075323,rs10075377,rs10219384,rs10500829,rs10741696,rs10745355,rs10745356,rs10753528,rs10776806,rs10781276,rs10832577,rs10832591,rs10832592,rs10832593,rs10832594,rs10858092,rs10858094,rs10858095,rs10858096,rs10858097,rs11023898,rs11023904,rs11023913,rs11023917,rs11102981,rs11143607,rs11143636,rs11196234,rs11241185,rs11544537,rs11584458,rs11584713,rs11637005,rs1169074,rs11…
R-HSA-2682334	EPH-Ephrin signaling	Developmental Biology	0.042925	RHOA,CDC42,NGEF,EPHA3,MYH11,KALRN,MMP9,EFNA5,EPHA5	rs10074258,rs10077695,rs1028013,rs10512620,rs1054750,rs1083514,rs1083515,rs1083517,rs1083518,rs1083519,rs1083520,rs1083521,rs10852376,rs10917139,rs10917145,rs11075280,rs11075281,rs111271782,rs111533129,rs111903592,rs112087049,rs112335559,rs11242641,rs113141104,rs1157607,rs1157608,rs11583790,rs11644832,rs11645883,rs11675082,rs11706370,rs11716948,rs11716974,rs11807562,rs12053915,rs12152372,rs121877…
R-HSA-69618	Mitotic Spindle Checkpoint	Cell Cycle	0.042953	TAOK1,SKA2,CKAP5,UBE2E1,NUP160,SEH1L,CDC27,PAFAH1B1,DYNC1I2,ANAPC4	rs10466476,rs10466477,rs10930491,rs11038985,rs11038987,rs11039412,rs11039416,rs11039426,rs1139150,rs11570508,rs11570532,rs11605774,rs11651087,rs11652799,rs11654359,rs11654986,rs11655700,rs11658694,rs11658974,rs11710679,rs11711380,rs11822959,rs11824327,rs11868320,rs12051897,rs12283367,rs12287376,rs12418852,rs12785833,rs12787330,rs12938775,rs12941023,rs12946394,rs12950804,rs12955780,rs12997093,rs13…
R-HSA-112040	G-protein mediated events	Signal Transduction	0.044002	PDE1C,PLCB1,PRKAR2A,GNAO1,ADCY2,GNAI2	rs1014242,rs10154004,rs10211690,rs10211705,rs10211711,rs10226228,rs10233045,rs10236197,rs10237329,rs10240905,rs10259431,rs1026710,rs10485727,rs10951325,rs11709246,rs11713694,rs11770877,rs11772510,rs11905228,rs11905847,rs11906477,rs11906587,rs11908674,rs11948030,rs12446609,rs12536686,rs12540204,rs12540232,rs12669911,rs12701194,rs12701206,rs12701207,rs12708960,rs13074318,rs13094900,rs13166360,rs132…
R-HSA-5663220	RHO GTPases Activate Formins	Signal Transduction	0.044983	RHOA,SKA2,CKAP5,CDC42,NUP160,SEH1L,TAOK1,PAFAH1B1,PFN2,FMNL3,DYNC1I2,TUBA1C	rs10466476,rs10466477,rs10917139,rs10917145,rs10930491,rs11038985,rs11038987,rs11039412,rs11039416,rs11039426,rs111271782,rs111533129,rs11168936,rs11168951,rs111903592,rs11583790,rs11605774,rs11651087,rs11652799,rs11654359,rs11654986,rs11655700,rs11658694,rs11658974,rs11706370,rs11716948,rs11716974,rs11807562,rs11822959,rs11824327,rs11868320,rs12051897,rs12283367,rs12287376,rs12406669,rs12418852,…
R-HSA-416993	Trafficking of GluR2-containing AMPA receptors	Neuronal System	0.045445	GRIA4,NSF,GRIA1	rs1147065,rs1262357,rs1267444,rs1271110,rs142167,rs147382204,rs17104770,rs17692129,rs17698176,rs183211,rs1939800,rs199436,rs199437,rs199438,rs199442,rs199444,rs199449,rs199452,rs199453,rs199460,rs199461,rs199531,rs2435294,rs2509478,rs35937770,rs3758790,rs3792766,rs471396,rs471795,rs505829,rs507450,rs511106,rs513947,rs534844,rs556968,rs561643,rs562546,rs582479,rs589574,rs592656,rs593130,rs602637,r…
R-HSA-68877	Mitotic Prometaphase	Cell Cycle	0.045931	ALMS1,CEP72,SKA2,CKAP5,CEP57,STAG1,NUP160,TAOK1,SEH1L,NCAPG,PAFAH1B1,TUBB,YWHAE,DYNC1I2,TUBA1C,CEP192	rs10155016,rs10155017,rs10169213,rs10169714,rs10170786,rs10170849,rs10173534,rs10175180,rs10178678,rs10179134,rs10181563,rs10183818,rs10184268,rs10185080,rs10186501,rs10187192,rs10187416,rs10189574,rs10190219,rs10193972,rs10195357,rs10195358,rs10197409,rs10197755,rs10198549,rs10199224,rs10207220,rs10207264,rs10466476,rs10466477,rs10469966,rs10489039,rs10489040,rs10496191,rs10496193,rs1052162,rs10…
R-HSA-597592	Post-translational protein modification	Metabolism of proteins	0.046495	ERCC8,NEGR1,USP4,GMPPB,DCAF5,AGBL4,MAN2A1,GMDS,KLHL2,CAMKMT,CNTN5,THSD7B,DCAF16,ARF4,HNRNPK,DAG1,PROS1,ST3GAL3,STAG1,SCG3,RHOA,UBE2E1,HLA-A,HIST1H2BN,SATB2,RORA,RNF123,ARSI,CHST10,APC,USP10,F2,NUP160,PSMA5,WRN,SEH1L,ADAMTS6,NSF,THSD7A,USP8,GBF1,PSMD9,MCRS1,PIGO,NTNG2,HIST1H2BD,TRIM13,EEF1AKMT1,RAB5B,TAB1,TPGS2,BTBD1,GRIA1,MGAT3,AGBL2,CKAP4,COPZ2,LARGE1,CDH2,MUL1,RCE1,TUSC3,GMPPA,DYNC1I2,PSMC3,CAL…	rs10071425,rs10075281,rs10075323,rs1008661,rs1013793,rs1015975,rs1017373,rs10212296,rs10471096,rs1050088,rs10512432,rs1059535,rs10603051,rs1065785,rs1065786,rs1067322,rs1067327,rs1067339,rs1067386,rs1067387,rs1067390,rs1067391,rs1067394,rs10776806,rs10805395,rs10838747,rs10838748,rs1085483,rs1085484,rs1085485,rs1085490,rs10858095,rs10858097,rs10892854,rs10892898,rs10892953,rs11039412,rs11039416,r…
R-HSA-983169	Class I MHC mediated antigen processing & presentation	Immune System	0.047509	UBE2E2,MRC2,HLA-B,KLHL2,UBA7,TRAIP,RNF4,CHUK,RNF123,HERC3,HLA-A,NCF2,PSMA5,ARIH2,TRIM37,UBE2E1,CDC27,PSMC3,BTBD1,RNF182,PSMD9,TRIM39,ANAPC4,FBXL15,FBXO41,MKRN1	rs10015885,rs10024370,rs10049413,rs1013460,rs1020592,rs1027379,rs1045902,rs10471096,rs1059535,rs10745355,rs10745356,rs10776806,rs10797888,rs10858092,rs10858094,rs10858095,rs10858096,rs10858097,rs10865959,rs11079368,rs11102981,rs11129113,rs11129116,rs11130214,rs11130216,rs11130217,rs11130218,rs11130219,rs111576208,rs111661834,rs1128535,rs113206472,rs113724511,rs1139150,rs114046333,rs11570508,rs115…
R-HSA-195721	Signaling by WNT	Signal Transduction	0.047821	SOX6,PSMA5,APC,WNT3,PIP5K1B,TLE3,TNRC6C,USP8,H2AFV,PLCB1,WNT4,RHOA,TNRC6A,HIST1H2BN,GNAO1,PPP3R1,PSMC3,HIST1H3I,PSMD9,RNF43,KMT2D,TCF7L2,HIST1H2BE,HIST1H2BD	rs10071425,rs10075281,rs10075323,rs10075377,rs1007754,rs10154004,rs10211690,rs10211705,rs10211711,rs10219384,rs1026710,rs10485727,rs10500829,rs10741696,rs10745355,rs10745356,rs10753528,rs1075987,rs10776806,rs10781276,rs10832577,rs10832591,rs10832592,rs10832593,rs10832594,rs10852272,rs10858092,rs10858094,rs10858095,rs10858096,rs10858097,rs11023898,rs11023904,rs11023913,rs11023917,rs11074651,rs1107…
R-HSA-162585	Uncoating of the HIV Virion	Disease	0.048074	PPIA	rs11974195,rs11984372,rs2012932,rs55670603,rs55989598,rs6970925
R-HSA-162589	Reverse Transcription of HIV RNA	Disease	0.048074	PPIA	rs11974195,rs11984372,rs2012932,rs55670603,rs55989598,rs6970925
R-HSA-164516	Minus-strand DNA synthesis	Disease	0.048074	PPIA	rs11974195,rs11984372,rs2012932,rs55670603,rs55989598,rs6970925
R-HSA-164525	Plus-strand DNA synthesis	Disease	0.048074	PPIA	rs11974195,rs11984372,rs2012932,rs55670603,rs55989598,rs6970925
R-HSA-3359474	Defective MMACHC causes methylmalonic aciduria and homocystinuria type cblC	Disease	0.048074	MMACHC	rs12029322,rs12042903,rs61788336,rs67683090,rs9729395
R-HSA-4549380	Defective ALG1 causes ALG1-CDG (CDG-1k)	Disease	0.048074	ALG1	rs9937510
R-HSA-4570571	Defective RFT1 causes RFT1-CDG (CDG-1n)	Disease	0.048074	RFT1	rs2115780
R-HSA-5579020	Defective SLC35D1 causes Schneckenbecken dysplasia (SCHBCKD)	Disease	0.048074	SLC35D1	rs1121824,rs11576752,rs11576753,rs1535365,rs2065002,rs2755241,rs2755242,rs2755243,rs2755247,rs2755251,rs2755254,rs2755266,rs2755270,rs2755271,rs2815349,rs2815355,rs2815358,rs2815360,rs2815362,rs2815363,rs2815364,rs2815365,rs2815366,rs2815367,rs2815368,rs2815372,rs2815374,rs2862729,rs61780038
R-HSA-5467333	APC truncation mutants are not K63 polyubiquitinated	Disease	0.048074	APC	rs10071425,rs10075281,rs10075323,rs10075377,rs11241185,rs11749701,rs12518091,rs1661035,rs1661036,rs187075,rs1914,rs1966477,rs1974786,rs2019720,rs2251913,rs2253987,rs2431239,rs2431241,rs2431512,rs2439589,rs2464803,rs2464805,rs2545158,rs2545159,rs2545162,rs2545163,rs2545164,rs2545165,rs2545169,rs2546106,rs2546108,rs2546111,rs2546116,rs2546117,rs2707765,rs28373740,rs28578275,rs2901844,rs2952615,rs35…
R-HSA-5619061	Defective SLC33A1 causes spastic paraplegia 42 (SPG42)	Disease	0.048074	SLC33A1	rs1963395,rs6809229
R-HSA-5679001	Defective ABCC2 causes Dubin-Johnson syndrome	Disease	0.048074	ABCC2	rs12771624,rs12826,rs3740066,rs3740067,rs3780880,rs4148398
R-HSA-9605310	Defective Base Excision Repair Associated with MUTYH	Disease	0.048074	MUTYH	rs3219472,rs3219489
R-HSA-9608287	Defective MUTYH substrate binding	Disease	0.048074	MUTYH	rs3219472,rs3219489
R-HSA-9608290	Defective MUTYH substrate processing	Disease	0.048074	MUTYH	rs3219472,rs3219489
R-HSA-9673163	Oleoyl-phe metabolism	Metabolism	0.048074	PM20D1	rs1772143
R-HSA-975574	Reactions specific to the hybrid N-glycan synthesis pathway	Metabolism of proteins	0.048074	MGAT3	rs113200473,rs2006987,rs2008174,rs2413592,rs2899319,rs3959642,rs5757685,rs5995735,rs7286917,rs738285,rs738286,rs738287,rs738289,rs909674
R-HSA-8863795	Downregulation of ERBB2 signaling	Signal Transduction	0.048379	ERBB4,USP8,ERBB3,HBEGF	rs113970208,rs12613337,rs12619698,rs12622176,rs2074612,rs2074613,rs2292239,rs3098183,rs3131609,rs35444377,rs3741499,rs4130781,rs4130782,rs4132462,rs4150233,rs4759229,rs55758468,rs55769536,rs61079605,rs62182989,rs62182991,rs62182993,rs62182994,rs62182999,rs62183021,rs62183023,rs62183024,rs62183028,rs62183029,rs62183031,rs6749448,rs705696,rs7268,rs72946582,rs72948506,rs7583068,rs7600261,rs7601502,r…
R-HSA-9619665	EGR2 and SOX10-mediated initiation of Schwann cell myelination	Developmental Biology	0.048379	DAG1,TEAD1,SREBF2,POU3F2	rs10212296,rs1050088,rs10734205,rs10741601,rs10741602,rs10765988,rs10765989,rs10765990,rs10765991,rs10765999,rs10766000,rs10831903,rs10831904,rs10831905,rs10831906,rs10831907,rs10831908,rs10831909,rs10831911,rs11022478,rs11022490,rs11022491,rs11022496,rs11022501,rs11022510,rs11022511,rs11022512,rs11022517,rs11022518,rs11022519,rs11130199,rs11130202,rs111327216,rs11708955,rs11712569,rs11719996,rs1…
R-HSA-3769402	Deactivation of the beta-catenin transactivating complex	Signal Transduction	0.049561	APC,SOX6,TLE3,KMT2D,TCF7L2	rs10071425,rs10075281,rs10075323,rs10075377,rs10219384,rs10500829,rs10741696,rs10832577,rs10832591,rs10832592,rs10832593,rs10832594,rs11023898,rs11023904,rs11023913,rs11023917,rs11196234,rs11241185,rs11637005,rs11749701,rs12271339,rs12274377,rs12518091,rs1607480,rs1661035,rs1661036,rs187075,rs190929,rs1914,rs1966477,rs1974786,rs2019720,rs2251913,rs2253987,rs2351964,rs2431239,rs2431241,rs2431512,r…
R-HSA-5576892	Phase 0 - rapid depolarisation	Muscle contraction	0.049561	SCN2A,CACNA2D2,CACNG7,CACNA2D3,CACNA2D4	rs10803796,rs11061991,rs11715725,rs11889342,rs11929236,rs12464010,rs12467383,rs12468128,rs12468669,rs12469667,rs12476060,rs12495373,rs12612104,rs12612399,rs12612447,rs12614399,rs12616539,rs12616739,rs12618468,rs12619604,rs12619626,rs12637828,rs13319916,rs1374328,rs1446577,rs1540293,rs16850331,rs16850368,rs16850370,rs16850426,rs16850433,rs16850454,rs16850467,rs1864885,rs1947114,rs1991774,rs2043255…
R-HSA-8936459	RUNX1 regulates genes involved in megakaryocyte differentiation and platelet function	Gene expression (Transcription)	0.049577	TNRC6C,TNRC6A,HIST1H2BN,KMT2E,HIST1H2BD,H2AFV,HIST1H3I,KMT2D,HIST1H2BE	rs1007754,rs1075987,rs10808141,rs10852272,rs10953468,rs11074651,rs11074653,rs11074654,rs111255480,rs111431351,rs113173537,rs11544537,rs11640931,rs11642302,rs11646987,rs11760317,rs11764950,rs12596793,rs12599173,rs12599643,rs12702094,rs12708663,rs13329943,rs1417998,rs1465422,rs16970721,rs16970774,rs172066,rs17771137,rs1862451,rs1978451,rs200529,rs200532,rs200533,rs200534,rs200536,rs200538,rs200539,…
R-HSA-193704	p75 NTR receptor-mediated signalling	Signal Transduction	0.051514	KALRN,FGD4,NGEF,RHOA,ARHGEF11,PREX1,YWHAE,NET1,TIAM2	rs1006168,rs1007604,rs1045751,rs10512620,rs1078624,rs1083514,rs1083515,rs1083517,rs1083518,rs1083519,rs1083520,rs1083521,rs10844197,rs10844198,rs10904499,rs10904500,rs10904503,rs10904507,rs111271782,rs111533129,rs111903592,rs11253170,rs11253172,rs11253176,rs11253177,rs11253180,rs11253182,rs11253185,rs11264593,rs11264597,rs1128591,rs11675082,rs11706370,rs11716948,rs11716974,rs117510670,rs11751128,…
R-HSA-5620912	Anchoring of the basal body to the plasma membrane	Organelle biogenesis and maintenance	0.051514	ALMS1,CEP72,CKAP5,CEP57,PAFAH1B1,TUBB,YWHAE,DYNC1I2,CEP192	rs10169213,rs10169714,rs10170786,rs10170849,rs10173534,rs10175180,rs10178678,rs10179134,rs10181563,rs10183818,rs10184268,rs10185080,rs10186501,rs10187192,rs10187416,rs10189574,rs10190219,rs10193972,rs10195357,rs10195358,rs10197409,rs10197755,rs10198549,rs10199224,rs10207220,rs10207264,rs10466476,rs10466477,rs10469966,rs10496191,rs10496193,rs1052162,rs10930491,rs11038985,rs11038987,rs11126403,rs11…
R-HSA-428543	Inactivation of CDC42 and RAC1	Developmental Biology	0.053272	CDC42,ARHGAP39	rs10110962,rs10917139,rs10917145,rs113087984,rs11583790,rs11807562,rs12406669,rs12729825,rs13275065,rs16826279,rs16826309,rs16826425,rs16860621,rs2056974,rs2473316,rs2501261,rs28970743,rs34896897,rs4925811,rs4925812,rs6989368
R-HSA-8948700	Competing endogenous RNAs (ceRNAs) regulate PTEN translation	Signal Transduction	0.053272	TNRC6A,TNRC6C	rs1007754,rs1075987,rs10852272,rs11074651,rs11074653,rs11074654,rs111255480,rs111431351,rs113173537,rs11640931,rs11642302,rs11646987,rs12596793,rs12599173,rs12599643,rs12708663,rs13329943,rs1465422,rs16970721,rs16970774,rs172066,rs17771137,rs1862451,rs1978451,rs200529,rs200532,rs200533,rs200534,rs200536,rs200538,rs200539,rs2059134,rs2112785,rs2112786,rs2311441,rs2311442,rs2311443,rs2343606,rs2851…
R-HSA-948021	Transport to the Golgi and subsequent modification	Metabolism of proteins	0.05366	DYNC1I2,TUBA1C,MAN2A1,ARF4,CHST10,NSF,GBF1,MGAT3,GRIA1,COPZ2,GOSR1,B4GALT2,ARFGAP2,SPTBN2,COG5	rs10040319,rs10040716,rs1008661,rs1015975,rs10512432,rs10791889,rs10930491,rs11168936,rs11168951,rs11191250,rs11191264,rs11191269,rs11191270,rs11241040,rs113200473,rs11594914,rs11597939,rs11674569,rs11674830,rs11709712,rs11747338,rs12154818,rs12354486,rs12518625,rs12518635,rs12772375,rs12991577,rs12997093,rs13063507,rs13177811,rs13185070,rs13187248,rs13187428,rs13189468,rs13355543,rs1368357,rs137…
R-HSA-8955332	Carboxyterminal post-translational modifications of tubulin	Metabolism of proteins	0.053963	TUBA1C,AGBL4,TPGS2,AGBL2,NICN1	rs10128705,rs10157679,rs1018627,rs10788905,rs1079130,rs10838747,rs10838748,rs10888642,rs10888646,rs11039342,rs11039348,rs11168936,rs11168951,rs11205589,rs11205595,rs11205608,rs11205609,rs11205613,rs11205625,rs11205641,rs11205668,rs112611666,rs112952714,rs113091665,rs1147759,rs1147761,rs11581331,rs11581677,rs11583105,rs11583504,rs11584742,rs11591141,rs11602395,rs11604825,rs11823949,rs12022125,rs12…
R-HSA-416482	G alpha (12/13) signalling events	Signal Transduction	0.056979	NGEF,ARHGEF11,KALRN,FGD4,RHOA,PREX1,NET1,TIAM2	rs1006168,rs1007604,rs1045751,rs10512620,rs1078624,rs1083514,rs1083515,rs1083517,rs1083518,rs1083519,rs1083520,rs1083521,rs10844197,rs10844198,rs10904499,rs10904500,rs10904503,rs10904507,rs111271782,rs111533129,rs111903592,rs11253170,rs11253172,rs11253176,rs11253177,rs11253180,rs11253182,rs11253185,rs11264593,rs11264597,rs1128591,rs11675082,rs11706370,rs11716948,rs11716974,rs11751128,rs11804744,r…
R-HSA-2467813	Separation of Sister Chromatids	Cell Cycle	0.057059	PSMA5,SKA2,STAG1,CKAP5,PSMD9,CDC27,PAFAH1B1,TAOK1,SEH1L,NUP160,PSMC3,UBE2E1,DYNC1I2,ANAPC4,TUBA1C	rs10155016,rs10155017,rs10466476,rs10466477,rs10745355,rs10745356,rs10776806,rs10858092,rs10858094,rs10858095,rs10858096,rs10858097,rs10930491,rs11038985,rs11038987,rs11039412,rs11039416,rs11039426,rs11102981,rs11168936,rs11168951,rs1139150,rs11570508,rs11570532,rs11605774,rs11651087,rs11652799,rs11654359,rs11654986,rs11655700,rs11658694,rs11658974,rs1169074,rs11710679,rs11711380,rs11822959,rs118…
R-HSA-9609736	Assembly and cell surface presentation of NMDA receptors	Neuronal System	0.058585	GRIN2A,TUBA1C,APBA1,KIF17,GRIN3A	rs1009617,rs10518149,rs10518150,rs10518151,rs10518152,rs1105307,rs11074546,rs11074547,rs11074548,rs11074550,rs1111537,rs11138902,rs11138947,rs11168936,rs11168951,rs116903689,rs11789889,rs117917728,rs117936044,rs11793760,rs12063172,rs12102500,rs12102636,rs12102832,rs1237679,rs12569006,rs12935101,rs13331030,rs13331088,rs13331168,rs13331428,rs13331457,rs13331461,rs13331465,rs13331514,rs13332018,rs13…
R-HSA-399719	Trafficking of AMPA receptors	Neuronal System	0.059503	GRIA4,MYO6,NSF,GRIA1	rs10806050,rs10806052,rs1147065,rs1262357,rs1267444,rs1271110,rs1280049,rs1280050,rs1280051,rs1280052,rs1280053,rs1280054,rs1280055,rs1280056,rs1280057,rs1280058,rs13202519,rs1322549,rs1335043,rs142167,rs147382204,rs151294761,rs17104770,rs17692129,rs17698176,rs183211,rs1939800,rs199436,rs199437,rs199438,rs199442,rs199444,rs199449,rs199452,rs199453,rs199460,rs199461,rs199531,rs2435294,rs2509478,rs…
R-HSA-399721	Glutamate binding, activation of AMPA receptors and synaptic plasticity	Neuronal System	0.059503	GRIA4,MYO6,NSF,GRIA1	rs10806050,rs10806052,rs1147065,rs1262357,rs1267444,rs1271110,rs1280049,rs1280050,rs1280051,rs1280052,rs1280053,rs1280054,rs1280055,rs1280056,rs1280057,rs1280058,rs13202519,rs1322549,rs1335043,rs142167,rs147382204,rs151294761,rs17104770,rs17692129,rs17698176,rs183211,rs1939800,rs199436,rs199437,rs199438,rs199442,rs199444,rs199449,rs199452,rs199453,rs199460,rs199461,rs199531,rs2435294,rs2509478,rs…
R-HSA-176407	Conversion from APC/C:Cdc20 to APC/C:Cdh1 in late anaphase	Cell Cycle	0.060364	CDC27,UBE2E1,ANAPC4	rs1139150,rs11570508,rs11570532,rs11710679,rs11711380,rs13085379,rs17787211,rs17787217,rs34811474,rs34963628,rs34986000,rs376937160,rs3815040,rs61645368,rs6798386,rs73034778,rs73825116,rs73825124,rs73825170,rs73825178,rs7637968,rs78505871
R-HSA-176412	Phosphorylation of the APC/C	Cell Cycle	0.060364	CDC27,UBE2E1,ANAPC4	rs1139150,rs11570508,rs11570532,rs11710679,rs11711380,rs13085379,rs17787211,rs17787217,rs34811474,rs34963628,rs34986000,rs376937160,rs3815040,rs61645368,rs6798386,rs73034778,rs73825116,rs73825124,rs73825170,rs73825178,rs7637968,rs78505871
R-HSA-375276	Peptide ligand-binding receptors	Signal Transduction	0.064405	OPRL1,F2,HCRTR1,SSTR4	rs1056526,rs1061770,rs10753257,rs10798879,rs10798880,rs10914456,rs10914458,rs10914459,rs11575883,rs12106028,rs2070852,rs2176807,rs2271933,rs2280386,rs2282686,rs2567608,rs2567609,rs3003151,rs3134718,rs3136433,rs3136434,rs3136436,rs3136439,rs3136443,rs3136446,rs3136448,rs3136467,rs3136468,rs3136469,rs3136472,rs3136480,rs3136481,rs3136482,rs3136489,rs3136496,rs3136500,rs3136504,rs3136521,rs4377388,r…
R-HSA-2672351	Stimuli-sensing channels	Transport of small molecules	0.064714	CLCN2	rs112097778,rs11920716,rs41266265,rs41266271,rs56296882,rs73187650,rs73189617,rs73189624,rs73189632
R-HSA-9668328	Sealing of the nuclear envelope (NE) by ESCRT-III	Cell Cycle	0.065532	CHMP2A,TUBA1C,IST1,CC2D1B	rs11075908,rs11168936,rs11168951,rs11555349,rs11649672,rs12044739,rs12102548,rs12444521,rs12444829,rs12447045,rs12449139,rs12921084,rs13329779,rs17364363,rs1834034,rs1981874,rs2018384,rs2288029,rs2288031,rs2335709,rs2335710,rs2335711,rs2335712,rs2335713,rs2335714,rs28697038,rs3794692,rs4788449,rs4788564,rs4788566,rs4788570,rs4788571,rs4788573,rs4788576,rs6499551,rs6499552,rs6588428,rs7184486,rs71…
R-HSA-912446	Meiotic recombination	Reproduction;Cell Cycle	0.066133	RAD51,RAD51C,HIST1H2BN,HIST1H2BD,H2AFV,HIST1H3I,MSH5,HIST1H2BE	rs10775121,rs11070291,rs11544537,rs11633269,rs11764950,rs11852786,rs11855560,rs11858337,rs11858338,rs12439683,rs12593359,rs12702094,rs12908284,rs12938772,rs1417998,rs172565,rs200956,rs200991,rs200993,rs201000,rs201001,rs2412546,rs2412547,rs2412548,rs2412549,rs2567905,rs2619680,rs2928140,rs302872,rs304270,rs304281,rs3092982,rs3101861,rs34661691,rs36047398,rs405684,rs41280660,rs45495293,rs4924495,r…
R-HSA-159763	Transport of gamma-carboxylated protein precursors from the endoplasmic reticulum to the Golgi apparatus	Metabolism of proteins	0.06636	F2,PROS1	rs12634349,rs2070852,rs2282686,rs3136433,rs3136434,rs3136436,rs3136439,rs3136443,rs3136446,rs3136448,rs3136467,rs3136468,rs3136469,rs3136472,rs3136480,rs3136481,rs3136482,rs3136489,rs3136496,rs3136500,rs3136504,rs3136521,rs5898,rs6123,rs61884307
R-HSA-162592	Integration of provirus	Disease	0.06636	PPIA,XRCC6	rs11974195,rs11984372,rs2012932,rs28741121,rs55670603,rs55989598,rs6970925
R-HSA-198203	PI3K/AKT activation	Signal Transduction	0.06636	PIK3R2,RHOA	rs10409167,rs111271782,rs111533129,rs111903592,rs11706370,rs11716948,rs11716974,rs12984330,rs13087851,rs148734725,rs17595772,rs1987628,rs2117939,rs2173006,rs2878298,rs34588335,rs34937635,rs35169793,rs3730179,rs3746187,rs4855842,rs4855843,rs4855877,rs4955412,rs55957735,rs55989116,rs62123609,rs62123615,rs62123617,rs62259942,rs6446264,rs67485053,rs6773518,rs6793308,rs6797765,rs6809216,rs73088122,rs7…
R-HSA-5666185	RHO GTPases Activate Rhotekin and Rhophilins	Signal Transduction	0.06636	RHOA,ROPN1	rs111271782,rs111533129,rs111903592,rs11706370,rs11716948,rs11716974,rs13087851,rs148734725,rs17595772,rs1987628,rs2117939,rs2878298,rs34337446,rs34588335,rs34937635,rs35169793,rs4855842,rs4855843,rs4855877,rs4955412,rs55957735,rs62259942,rs6446264,rs67485053,rs6773518,rs6793308,rs6797765,rs6809216,rs73088122,rs7373849,rs7621003,rs7623659,rs7623687,rs7631908,rs7643586,rs7648841,rs9871380,rs9878943
R-HSA-727802	Transport of nucleotide sugars	Transport of small molecules	0.06636	SLC35D2,SLC35D1	rs10119629,rs10122107,rs10820378,rs10820386,rs10820396,rs10820411,rs10820447,rs10990558,rs10990570,rs10990610,rs10990621,rs10990631,rs10990768,rs111821073,rs1121824,rs11576752,rs11576753,rs12375999,rs1535365,rs16910750,rs2065002,rs2755241,rs2755242,rs2755243,rs2755247,rs2755251,rs2755254,rs2755266,rs2755270,rs2755271,rs2815349,rs2815355,rs2815358,rs2815360,rs2815362,rs2815363,rs2815364,rs2815365,…
R-HSA-8943723	Regulation of PTEN mRNA translation	Signal Transduction	0.06636	TNRC6A,TNRC6C	rs1007754,rs1075987,rs10852272,rs11074651,rs11074653,rs11074654,rs111255480,rs111431351,rs113173537,rs11640931,rs11642302,rs11646987,rs12596793,rs12599173,rs12599643,rs12708663,rs13329943,rs1465422,rs16970721,rs16970774,rs172066,rs17771137,rs1862451,rs1978451,rs200529,rs200532,rs200533,rs200534,rs200536,rs200538,rs200539,rs2059134,rs2112785,rs2112786,rs2311441,rs2311442,rs2311443,rs2343606,rs2851…
R-HSA-141405	Inhibition of the proteolytic activity of APC/C required for the onset of anaphase by mitotic spindle checkpoint components	Cell Cycle	0.068574	UBE2E1,ANAPC4,CDC27	rs1139150,rs11570508,rs11570532,rs11710679,rs11711380,rs13085379,rs17787211,rs17787217,rs34811474,rs34963628,rs34986000,rs376937160,rs3815040,rs61645368,rs6798386,rs73034778,rs73825116,rs73825124,rs73825170,rs73825178,rs7637968,rs78505871
R-HSA-141430	Inactivation of APC/C via direct inhibition of the APC/C complex	Cell Cycle	0.068574	UBE2E1,ANAPC4,CDC27	rs1139150,rs11570508,rs11570532,rs11710679,rs11711380,rs13085379,rs17787211,rs17787217,rs34811474,rs34963628,rs34986000,rs376937160,rs3815040,rs61645368,rs6798386,rs73034778,rs73825116,rs73825124,rs73825170,rs73825178,rs7637968,rs78505871
R-HSA-381771	Synthesis, secretion, and inactivation of Glucagon-like Peptide-1 (GLP-1)	Metabolism of proteins	0.068574	DPP4,SPCS1,TCF7L2	rs1014444,rs10166124,rs10166311,rs10930040,rs11196234,rs11235,rs12617656,rs12692646,rs12995636,rs16822665,rs2111850,rs2160927,rs2268889,rs2268894,rs2284870,rs2284871,rs2284872,rs2300757,rs2302873,rs2909448,rs2909449,rs34017441,rs35635667,rs4140685,rs6432707,rs6741949,rs7565794,rs7608798,rs8906
R-HSA-416572	Sema4D induced cell migration and growth-cone collapse	Developmental Biology	0.068574	ARHGEF11,MYH11,RHOA	rs1006168,rs1007604,rs10852376,rs11075280,rs11075281,rs111271782,rs111533129,rs111903592,rs11264593,rs11264597,rs11644832,rs11645883,rs11706370,rs11716948,rs11716974,rs11804744,rs11806313,rs12065378,rs12120457,rs12120517,rs12125109,rs12128868,rs12132684,rs12134308,rs12136088,rs12141337,rs12141806,rs12143045,rs12402294,rs12405102,rs12406029,rs12411007,rs12411023,rs13087851,rs1336147,rs148734725,rs…
R-HSA-5693568	Resolution of D-loop Structures through Holliday Junction Intermediates	DNA Repair	0.071866	RAD51C,WRN,RMI1,RAD51	rs10775121,rs11070291,rs11574367,rs11633269,rs11778975,rs11852786,rs11855560,rs11858337,rs11858338,rs12439683,rs12593359,rs12908284,rs12938772,rs16877794,rs172565,rs1982151,rs2162071,rs2252480,rs2412546,rs2412547,rs2412548,rs2412549,rs2553256,rs2553280,rs2567905,rs2619680,rs2725333,rs2725351,rs2725359,rs2725361,rs2725363,rs2725364,rs2725365,rs2737331,rs2737333,rs2737334,rs2737338,rs2737339,rs2737…
R-HSA-9675108	Nervous system development	Developmental Biology	0.072361	PRKAR2A,DCC,KALRN,EPHA5,DAG1,NCAM1,TEAD1,NGEF,SCN2A,EPHA3,ARHGEF11,CDC42,RHOA,CACNA1I,TUBA1C,PSMA5,CAP2,MMP9,SEMA6D,RPL15,MYH11,EFNA5,RPL37A,ARHGAP39,PSMC3,SREBF2,PLXNA2,ETF1,PFN2,POU3F2,PIK3R2,DOK6,LDB1,PSMD9,RPS26,SPTBN2,ARTN	rs1007604,rs10163836,rs10163837,rs10163838,rs10163842,rs10163847,rs10163926,rs10163983,rs10164055,rs10164246,rs10212296,rs10221412,rs1028013,rs10467913,rs10467988,rs10469018,rs1050088,rs10502959,rs10502966,rs10502967,rs10512620,rs10519132,rs1054750,rs10732853,rs10734205,rs10736463,rs10745355,rs10765988,rs10765989,rs10765990,rs10765991,rs10765999,rs10766000,rs10775504,rs10776806,rs10831905,rs10831…
R-HSA-9024446	NR1H2 and NR1H3-mediated signaling	Signal Transduction	0.073761	TNRC6C,TNRC6A,KDM4A,SREBF1,PLTP	rs1007754,rs1075987,rs10852272,rs11074651,rs11074653,rs11074654,rs111255480,rs111431351,rs113173537,rs11640931,rs11642302,rs11646987,rs11656665,rs11805774,rs11868035,rs12596793,rs12599173,rs12599643,rs12708663,rs13329943,rs1465422,rs16970721,rs16970774,rs172066,rs17401357,rs17771137,rs1862451,rs1971342,rs1978451,rs200529,rs200532,rs200533,rs200534,rs200536,rs200538,rs200539,rs2059134,rs2112785,rs…
R-HSA-1989781	PPARA activates gene expression	Metabolism	0.074435	MED27,RORA,MED19,TRIB3,SREBF2,SREBF1,TIAM2,MED23,ARNTL,FHL2	rs10499183,rs10901115,rs10901120,rs11071590,rs11071591,rs11243586,rs11243590,rs11243596,rs11631763,rs11656665,rs11751128,rs11868035,rs12170228,rs12912669,rs13057991,rs1465812,rs1647405,rs2267442,rs2297508,rs2297638,rs2413660,rs2608911,rs2608954,rs2608955,rs2749924,rs2749926,rs2781621,rs3011901,rs3087523,rs34268302,rs3828729,rs3923681,rs3935101,rs3935102,rs4145638,rs4246167,rs4246173,rs4246175,rs4…
R-HSA-1640170	Cell Cycle	Cell Cycle	0.076431	PHF20,NUP160,RBL2,CKAP5,STAG1,RMI1,ALMS1,SKA2,WRN,PAFAH1B1,H2AFV,IST1,CEP57,CEP72,PPP2R2D,TAOK1,HIST1H2BN,RAD51,TFDP2,PSMA5,PSMC3,NCAPG,YWHAE,TUBB,PSMD9,VRK2,HIST1H3I,CC2D1B,UBE2E1,RAD51C,SEH1L,ORC1,DYNC1I2,ANAPC4,TUBA1C,CDC27,MSH5,PIAS4,HIST1H2BE,CEP192,CHMP2A,HIST1H2BD	rs10155016,rs10155017,rs10169213,rs10169714,rs10170786,rs10170849,rs10173534,rs10175180,rs10178678,rs10179134,rs10181563,rs10183818,rs10184268,rs10185080,rs10186501,rs10187192,rs10187416,rs10189574,rs10190219,rs10193972,rs10195357,rs10195358,rs10197409,rs10197755,rs10198549,rs10199224,rs10207220,rs10207264,rs10211792,rs1045279,rs10466476,rs10466477,rs10469966,rs10489039,rs10489040,rs10496191,rs10…
R-HSA-379726	Mitochondrial tRNA aminoacylation	Metabolism of proteins	0.07726	PPA2,QARS,HARS2	rs10015293,rs112859141,rs113720830,rs11733020,rs13134204,rs13787,rs1490590,rs1490592,rs1490593,rs1490594,rs1490595,rs1490605,rs1490607,rs1490608,rs1565484,rs1844656,rs2172028,rs2522545,rs2530235,rs2563304,rs2636699,rs2636701,rs2636703,rs2636704,rs2636706,rs2636707,rs2636708,rs2636709,rs2636711,rs2636720,rs2636721,rs2636726,rs2636728,rs2636729,rs2636746,rs2636748,rs2636749,rs2636751,rs2713828,rs27…
R-HSA-438066	Unblocking of NMDA receptors, glutamate binding and activation	Neuronal System	0.07726	GRIN2A,GRIA4,GRIA1	rs10518149,rs10518150,rs10518151,rs10518152,rs11074546,rs11074547,rs11074548,rs11074550,rs1111537,rs1147065,rs116903689,rs117917728,rs117936044,rs12102500,rs12102636,rs12102832,rs1262357,rs1267444,rs1271110,rs12935101,rs13331030,rs13331088,rs13331168,rs13331428,rs13331457,rs13331461,rs13331465,rs13331514,rs13332018,rs13332501,rs13332665,rs13332699,rs13336632,rs13336710,rs1375072,rs1375075,rs13750…
R-HSA-5627123	RHO GTPases activate PAKs	Signal Transduction	0.07726	CDC42,MYLK,MYH11	rs10852376,rs10917139,rs10917145,rs11075280,rs11075281,rs11583790,rs11644832,rs11645883,rs11807562,rs11920513,rs12406669,rs12488058,rs12729825,rs13081955,rs1343700,rs1569300,rs16826279,rs16826309,rs16826425,rs16860621,rs17214007,rs17374337,rs2056974,rs2075514,rs2075515,rs2473316,rs2501261,rs34046554,rs34067381,rs34896897,rs35919256,rs36086290,rs3851983,rs4262965,rs4482303,rs4541094,rs7201553,rs79…
R-HSA-5620916	VxPx cargo-targeting to cilium	Organelle biogenesis and maintenance	0.07726	EXOC4,ARF4,GBF1	rs1014442,rs10155909,rs10156038,rs10156088,rs1017945,rs10215367,rs10224226,rs10224575,rs10224683,rs10224828,rs10225115,rs10225454,rs10225605,rs10226267,rs10227672,rs10228242,rs10230628,rs10231102,rs10231158,rs10231828,rs10231829,rs10232278,rs10235995,rs10236499,rs10236819,rs10241782,rs10246164,rs10246171,rs10246406,rs10247014,rs1025074,rs10253633,rs10254118,rs10255193,rs10255763,rs10258052,rs1025…
R-HSA-1912422	Pre-NOTCH Expression and Processing	Signal Transduction	0.077827	ST3GAL3,TNRC6C,ATP2A1,H2AFV,HIST1H2BN,TNRC6A,TFDP2,HIST1H3I,HIST1H2BE,HIST1H2BD	rs1007754,rs1013793,rs1029632,rs1045279,rs10499,rs1075987,rs10852272,rs10890280,rs10890281,rs11074651,rs11074653,rs11074654,rs111255480,rs111431351,rs11210912,rs11210914,rs11210916,rs11210917,rs11210928,rs112361411,rs112518613,rs112646031,rs112984125,rs113173537,rs11544537,rs11569216,rs11569256,rs11577684,rs11581514,rs11584382,rs11587515,rs11590279,rs11640931,rs11641216,rs11642302,rs11642449,rs11…
R-HSA-400206	Regulation of lipid metabolism by PPARalpha	Metabolism	0.077827	MED27,RORA,MED19,SREBF2,TRIB3,SREBF1,TIAM2,MED23,ARNTL,FHL2	rs10499183,rs10901115,rs10901120,rs11071590,rs11071591,rs11243586,rs11243590,rs11243596,rs11631763,rs11656665,rs11751128,rs11868035,rs12170228,rs12912669,rs13057991,rs1465812,rs1647405,rs2267442,rs2297508,rs2297638,rs2413660,rs2608911,rs2608954,rs2608955,rs2749924,rs2749926,rs2781621,rs3011901,rs3087523,rs34268302,rs3828729,rs3923681,rs3935101,rs3935102,rs4145638,rs4246167,rs4246173,rs4246175,rs4…
R-HSA-5693537	Resolution of D-Loop Structures	DNA Repair	0.0785	RAD51C,WRN,RMI1,RAD51	rs10775121,rs11070291,rs11574367,rs11633269,rs11778975,rs11852786,rs11855560,rs11858337,rs11858338,rs12439683,rs12593359,rs12908284,rs12938772,rs16877794,rs172565,rs1982151,rs2162071,rs2252480,rs2412546,rs2412547,rs2412548,rs2412549,rs2553256,rs2553280,rs2567905,rs2619680,rs2725333,rs2725351,rs2725359,rs2725361,rs2725363,rs2725364,rs2725365,rs2737331,rs2737333,rs2737334,rs2737338,rs2737339,rs2737…
R-HSA-201722	Formation of the beta-catenin:TCF transactivating complex	Signal Transduction	0.078928	HIST1H2BD,TLE3,H2AFV,HIST1H2BN,HIST1H3I,KMT2D,TCF7L2,HIST1H2BE	rs11196234,rs11544537,rs11637005,rs11764950,rs12702094,rs1417998,rs200956,rs200991,rs200993,rs201000,rs201001,rs34661691,rs36047398,rs36085856,rs41280660,rs66566005,rs66844142,rs7016,rs71393480,rs833836
R-HSA-376176	Signaling by ROBO receptors	Developmental Biology	0.079077	DCC,RHOA,PSMA5,CDC42,RPL37A,PSMD9,CAP2,PRKAR2A,DAG1,ARHGAP39,RPL15,ETF1,PSMC3,LDB1,PFN2,RPS26	rs10110962,rs10163836,rs10163837,rs10163838,rs10163842,rs10163847,rs10163926,rs10163983,rs10164055,rs10164246,rs10212296,rs10221412,rs10469018,rs1050088,rs10502956,rs10502959,rs10502966,rs10502967,rs10502974,rs10502975,rs10502976,rs10745355,rs10745356,rs10775504,rs10776806,rs1078459,rs10853627,rs10853628,rs10853630,rs10853631,rs10858092,rs10858094,rs10858095,rs10858096,rs10858097,rs10917139,rs109…
R-HSA-1250342	PI3K events in ERBB4 signaling	Signal Transduction	0.080377	ERBB4,HBEGF	rs113970208,rs12613337,rs12619698,rs12622176,rs2074612,rs2074613,rs35444377,rs4130781,rs4130782,rs4132462,rs4150233,rs55758468,rs55769536,rs61079605,rs62182989,rs62182991,rs62182993,rs62182994,rs62182999,rs62183021,rs62183023,rs62183024,rs62183028,rs62183029,rs62183031,rs6749448,rs7268,rs72946582,rs72948506,rs7583068,rs7600261,rs7601502
R-HSA-159740	Gamma-carboxylation of protein precursors	Metabolism of proteins	0.080377	F2,PROS1	rs12634349,rs2070852,rs2282686,rs3136433,rs3136434,rs3136436,rs3136439,rs3136443,rs3136446,rs3136448,rs3136467,rs3136468,rs3136469,rs3136472,rs3136480,rs3136481,rs3136482,rs3136489,rs3136496,rs3136500,rs3136504,rs3136521,rs5898,rs6123,rs61884307
R-HSA-159782	Removal of aminoterminal propeptides from gamma-carboxylated proteins	Metabolism of proteins	0.080377	F2,PROS1	rs12634349,rs2070852,rs2282686,rs3136433,rs3136434,rs3136436,rs3136439,rs3136443,rs3136446,rs3136448,rs3136467,rs3136468,rs3136469,rs3136472,rs3136480,rs3136481,rs3136482,rs3136489,rs3136496,rs3136500,rs3136504,rs3136521,rs5898,rs6123,rs61884307
R-HSA-198693	AKT phosphorylates targets in the nucleus	Signal Transduction	0.080377	FOXO6,FOXO3	rs10218712,rs10457180,rs10889949,rs11578963,rs11581271,rs13217795,rs1935949,rs1935951,rs1935952,rs2022464,rs2153960,rs2253310,rs2364543,rs2364544,rs2490272,rs2764261,rs2764264,rs2764265,rs2802288,rs2802290,rs2802292,rs2802295,rs35396874,rs3800227,rs3800228,rs3800229,rs3800231,rs3813498,rs4636447,rs4945816,rs4946932,rs4946935,rs4946936,rs61774743,rs61774744,rs6683382,rs7522116,rs9374040,rs9398171,…
R-HSA-442380	Zinc influx into cells by the SLC39 gene family	Transport of small molecules	0.080377	SLC39A8,SLC39A1	rs10489122,rs11097772,rs11264734,rs11725311,rs11733504,rs11734114,rs11737763,rs12027783,rs13105581,rs13109272,rs13114461,rs13114738,rs13135688,rs13143234,rs144401529,rs151401,rs151404,rs151406,rs17032400,rs173048,rs2119213,rs2165265,rs2165266,rs233804,rs233805,rs233806,rs233807,rs233808,rs233809,rs233810,rs233811,rs233812,rs233813,rs233815,rs233816,rs233823,rs233828,rs233830,rs34333163,rs3791187,…
R-HSA-975578	Reactions specific to the complex N-glycan synthesis pathway	Metabolism of proteins	0.080377	MAN2A1,CHST10	rs10040319,rs10040716,rs1008661,rs1015975,rs11241040,rs11674569,rs11674830,rs11747338,rs12518625,rs12518635,rs12991577,rs13177811,rs13185070,rs13187248,rs13187428,rs13189468,rs13355543,rs1368357,rs1370960,rs1432806,rs1438660,rs1530030,rs1530031,rs17162081,rs17489649,rs1811415,rs200719874,rs2042165,rs2043831,rs2068964,rs2077221,rs2099611,rs2216555,rs2217639,rs2241809,rs2241810,rs2241811,rs2269199,…
R-HSA-111885	Opioid Signalling	Signal Transduction	0.081913	PLCB1,PDE4D,PDE1C,PRKAR2A,GNAO1,PPP3R1,ADCY2,GNAI2	rs1014242,rs10154004,rs10211690,rs10211705,rs10211711,rs10226228,rs10233045,rs10236197,rs10237329,rs10240905,rs10259431,rs1026710,rs10485727,rs10951325,rs11709246,rs11713694,rs11770877,rs11772510,rs11905228,rs11905847,rs11906477,rs11906587,rs11908674,rs11948030,rs12446609,rs12465425,rs12536686,rs12540204,rs12540232,rs12657730,rs12669911,rs12701194,rs12701206,rs12701207,rs12708960,rs13074318,rs130…
R-HSA-6811440	Retrograde transport at the Trans-Golgi-Network	Vesicle-mediated transport	0.084955	IGF2R,NSF,VAMP4,GCC1,COG5	rs1036951,rs12154818,rs12567851,rs142167,rs147382204,rs1570070,rs17692129,rs17698176,rs183211,rs199436,rs199437,rs199438,rs199442,rs199444,rs199449,rs199452,rs199453,rs199460,rs199461,rs199531,rs2073561,rs236894,rs236897,rs236898,rs236899,rs236900,rs34627492,rs35937770,rs3735642,rs3735644,rs3757793,rs3777414,rs3798185,rs4709392,rs67719649,rs72607743,rs8191772,rs894817,rs989099,rs989100
R-HSA-446728	Cell junction organization	Cell-Cell communication	0.085038	CADM2,CDH7,CDH8,CDH4,CTNND1,CLDN20,CDH2,CTNNA1	rs10433499,rs10433500,rs10433525,rs10503102,rs10511075,rs10511076,rs10511078,rs10511081,rs10511083,rs10511085,rs10511087,rs10735131,rs10792112,rs10865606,rs10865610,rs10865611,rs10896647,rs11075449,rs11075450,rs11083241,rs11127880,rs11127893,rs11127895,rs11127896,rs11127897,rs11127898,rs11127899,rs11127900,rs11151214,rs112048659,rs112069021,rs11229116,rs11229130,rs11229131,rs112438529,rs112523595…
R-HSA-5625740	RHO GTPases activate PKNs	Signal Transduction	0.085038	MYH11,RHOA,HIST1H2BD,YWHAE,HIST1H2BN,H2AFV,HIST1H3I,HIST1H2BE	rs10852376,rs11075280,rs11075281,rs111271782,rs111533129,rs111903592,rs11544537,rs11644832,rs11645883,rs11706370,rs11716948,rs11716974,rs117510670,rs11764950,rs12452627,rs12702094,rs13087851,rs140806985,rs1417998,rs148734725,rs1569300,rs17214007,rs17595772,rs1987628,rs200956,rs200991,rs200993,rs201000,rs201001,rs2075514,rs2075515,rs2117939,rs2878298,rs34588335,rs34661691,rs34937635,rs35169793,rs3…
R-HSA-114604	GPVI-mediated activation cascade	Hemostasis	0.085428	RHOA,PIK3R2,CDC42,LAT	rs10409167,rs10917139,rs10917145,rs111271782,rs111533129,rs111903592,rs11583790,rs11706370,rs11716948,rs11716974,rs11807562,rs12406669,rs12729825,rs12984330,rs13087851,rs148734725,rs16826279,rs16826309,rs16826425,rs16860621,rs17595772,rs1987628,rs2056974,rs2117939,rs2173006,rs2473316,rs2501261,rs2878298,rs34588335,rs34896897,rs34937635,rs35169793,rs3730179,rs3746187,rs4855842,rs4855843,rs4855877,…
R-HSA-1250196	SHC1 events in ERBB2 signaling	Signal Transduction	0.086401	ERBB3,ERBB4,HBEGF	rs113970208,rs12613337,rs12619698,rs12622176,rs2074612,rs2074613,rs2292239,rs35444377,rs3741499,rs4130781,rs4130782,rs4132462,rs4150233,rs4759229,rs55758468,rs55769536,rs61079605,rs62182989,rs62182991,rs62182993,rs62182994,rs62182999,rs62183021,rs62183023,rs62183024,rs62183028,rs62183029,rs62183031,rs6749448,rs705696,rs7268,rs72946582,rs72948506,rs7583068,rs7600261,rs7601502,rs877636
R-HSA-8862803	Deregulated CDK5 triggers multiple neurodegenerative pathways in Alzheimer's disease models	Disease	0.086401	FOXO3,PRDX1,YWHAE	rs10457180,rs11211128,rs117510670,rs12452627,rs13217795,rs140806985,rs1935949,rs1935951,rs1935952,rs2022464,rs2153960,rs2253310,rs2490272,rs2764261,rs2764264,rs2764265,rs2802288,rs2802290,rs2802292,rs2802295,rs2883968,rs34673142,rs35396874,rs3800227,rs3800228,rs3800229,rs3800231,rs3813498,rs4633317,rs4790337,rs4790351,rs4945816,rs4946932,rs4946935,rs4946936,rs5015340,rs61788336,rs67683090,rs71335…
R-HSA-8863678	Neurodegenerative Diseases	Disease	0.086401	FOXO3,PRDX1,YWHAE	rs10457180,rs11211128,rs117510670,rs12452627,rs13217795,rs140806985,rs1935949,rs1935951,rs1935952,rs2022464,rs2153960,rs2253310,rs2490272,rs2764261,rs2764264,rs2764265,rs2802288,rs2802290,rs2802292,rs2802295,rs2883968,rs34673142,rs35396874,rs3800227,rs3800228,rs3800229,rs3800231,rs3813498,rs4633317,rs4790337,rs4790351,rs4945816,rs4946932,rs4946935,rs4946936,rs5015340,rs61788336,rs67683090,rs71335…
R-HSA-9665686	Signaling by ERBB2 TMD/JMD mutants	Disease	0.086401	ERBB3,ERBB4,HBEGF	rs113970208,rs12613337,rs12619698,rs12622176,rs2074612,rs2074613,rs2292239,rs35444377,rs3741499,rs4130781,rs4130782,rs4132462,rs4150233,rs4759229,rs55758468,rs55769536,rs61079605,rs62182989,rs62182991,rs62182993,rs62182994,rs62182999,rs62183021,rs62183023,rs62183024,rs62183028,rs62183029,rs62183031,rs6749448,rs705696,rs7268,rs72946582,rs72948506,rs7583068,rs7600261,rs7601502,rs877636
R-HSA-8878171	Transcriptional regulation by RUNX1	Gene expression (Transcription)	0.090275	AUTS2,PBRM1,PSMA5,TNRC6C,TNRC6A,SPI1,PSMC3,HIST1H2BN,ARID1B,KMT2E,LDB1,HIST1H2BD,PSMD9,H2AFV,HIST1H3I,KMT2D,HIST1H2BE	rs1007754,rs10085696,rs10251306,rs10256186,rs10256496,rs10262697,rs10275122,rs10276442,rs10279237,rs10433615,rs10452740,rs10499812,rs10499813,rs10510760,rs1057233,rs10734557,rs10745355,rs10745356,rs1075987,rs10769258,rs10776806,rs10808141,rs10838697,rs10838698,rs10838699,rs10852272,rs10858092,rs10858094,rs10858095,rs10858096,rs10858097,rs10865973,rs10933,rs10950204,rs10953468,rs11039199,rs1103920…
R-HSA-2559580	Oxidative Stress Induced Senescence	Cellular responses to external stimuli	0.090789	TNRC6A,MAPKAPK5,HIST1H2BD,TNRC6C,H2AFV,TFDP2,HIST1H2BN,HIST1H3I,TNIK,HIST1H2BE	rs1007754,rs1045279,rs1075987,rs10774640,rs10849981,rs10849982,rs10852272,rs11066044,rs11066045,rs11066046,rs11066051,rs11066054,rs11066055,rs11066058,rs11066060,rs11066062,rs11074651,rs11074653,rs11074654,rs111255480,rs111374400,rs111431351,rs111752063,rs113173537,rs11544537,rs11569216,rs11569256,rs11640931,rs11642302,rs11646987,rs11764950,rs12296574,rs12302040,rs12307192,rs12307365,rs12313385,r…
R-HSA-1227986	Signaling by ERBB2	Signal Transduction	0.090869	RHOA,USP8,ERBB3,ERBB4,HBEGF	rs111271782,rs111533129,rs111903592,rs113970208,rs11706370,rs11716948,rs11716974,rs12613337,rs12619698,rs12622176,rs13087851,rs148734725,rs17595772,rs1987628,rs2074612,rs2074613,rs2117939,rs2292239,rs2878298,rs3098183,rs3131609,rs34588335,rs34937635,rs35169793,rs35444377,rs3741499,rs4130781,rs4130782,rs4132462,rs4150233,rs4759229,rs4855842,rs4855843,rs4855877,rs4955412,rs55758468,rs55769536,rs559…
R-HSA-2173782	Binding and Uptake of Ligands by Scavenger Receptors	Vesicle-mediated transport	0.092647	STAB1	rs1010552,rs1010553,rs1010554,rs11130306,rs13081028,rs13303,rs2015971,rs4234633,rs4434138,rs66824127,rs67409736,rs731831,rs9853056
R-HSA-2219530	Constitutive Signaling by Aberrant PI3K in Cancer	Disease	0.092678	ERBB4,STRN,PIK3R2,ERBB3,KIT,CD19,HBEGF	rs10409167,rs113970208,rs12476515,rs12613337,rs12619698,rs12622176,rs12984330,rs13418962,rs2070962,rs2074612,rs2074613,rs2110944,rs2173006,rs2237014,rs2245109,rs2252032,rs2292239,rs28527412,rs35444377,rs35979293,rs3730179,rs3741499,rs3746187,rs4130781,rs4130782,rs4132462,rs4150233,rs4759229,rs55758468,rs55769536,rs55989116,rs57747847,rs61079605,rs62123609,rs62123615,rs62123617,rs62182989,rs621829…
R-HSA-9609507	Protein localization	Protein localization	0.093575	SLC25A12,HSPA9,TOMM40	rs10117,rs10119,rs11676438,rs17581284,rs2271758,rs255999,rs256002,rs256006,rs256007,rs256013,rs256014,rs256017,rs35854151,rs3770458,rs4280427,rs4280428,rs55653103,rs59844139,rs62182403,rs62182436,rs6596438,rs6729945,rs6874487,rs7711958
R-HSA-3359473	Defective MMADHC causes methylmalonic aciduria and homocystinuria type cblD	Disease	0.093842	MMACHC	rs12029322,rs12042903,rs61788336,rs67683090,rs9729395
R-HSA-380612	Metabolism of serotonin	Neuronal System	0.093842	ALDH2	rs10774637,rs10774638,rs11609628,rs11613713,rs2238152,rs2283354,rs440,rs441,rs4646777,rs4646778,rs4648328,rs4767939,rs56884502,rs6489793,rs7296651,rs74849450,rs78783055,rs79463616
R-HSA-5083627	Defective LARGE causes MDDGA6 and MDDGB6	Disease	0.093842	LARGE1	rs12485060,rs5754725,rs5754728,rs7290399
R-HSA-5083628	Defective POMGNT1 causes MDDGA3, MDDGB3 and MDDGC3	Disease	0.093842	DAG1	rs10212296,rs1050088,rs11130199,rs11130202,rs111327216,rs11708955,rs11712569,rs11719996,rs12330269,rs12488065,rs12489092,rs13062429,rs1568661,rs1568662,rs1801143,rs2312461,rs34196454,rs34363169,rs35261698,rs35701831,rs3870337,rs3870338,rs3877784,rs3924462,rs3924463,rs3926569,rs4241408,rs4625,rs4855839,rs4855855,rs4855859,rs4855861,rs4855864,rs62261185,rs6766131,rs6766581,rs6797664,rs71615484,rs73…
R-HSA-5619113	Defective SLC3A1 causes cystinuria (CSNU)	Disease	0.093842	SLC3A1	rs1056865,rs1142523,rs1372078,rs2005203,rs2165421,rs2241871,rs2289462,rs2340810,rs3738984,rs4952708,rs4952710,rs4953082,rs4953083,rs6705951,rs6706053,rs6748528,rs698761,rs8886
R-HSA-5660883	Defective SLC7A9 causes cystinuria (CSNU)	Disease	0.093842	SLC3A1	rs1056865,rs1142523,rs1372078,rs2005203,rs2165421,rs2241871,rs2289462,rs2340810,rs3738984,rs4952708,rs4952710,rs4953082,rs4953083,rs6705951,rs6706053,rs6748528,rs698761,rs8886
R-HSA-71737	Pyrophosphate hydrolysis	Metabolism	0.093842	PPA2	rs10015293,rs11733020,rs13134204,rs13787,rs1490590,rs1490592,rs1490593,rs1490594,rs1490595,rs1490605,rs1490607,rs1490608,rs1565484,rs1844656,rs2172028,rs2522545,rs2636699,rs2636701,rs2636703,rs2636704,rs2636706,rs2636707,rs2636708,rs2636709,rs2636711,rs2636720,rs2636721,rs2636726,rs2636728,rs2636729,rs2636746,rs2636748,rs2636749,rs2636751,rs2713828,rs2713831,rs2713832,rs2713836,rs2713839,rs271384…
R-HSA-75064	mRNA Editing: A to I Conversion	Metabolism of RNA	0.093842	ADAR	rs3738030
R-HSA-75102	C6 deamination of adenosine	Metabolism of RNA	0.093842	ADAR	rs3738030
R-HSA-77042	Formation of editosomes by ADAR proteins	Metabolism of RNA	0.093842	ADAR	rs3738030
R-HSA-888568	GABA synthesis	Neuronal System	0.093842	GAD1	rs2241165,rs2270334,rs2270335,rs3749034,rs3762554,rs3762555,rs872123
R-HSA-8964540	Alanine metabolism	Metabolism	0.093842	GPT	rs13254911,rs2101039
R-HSA-9034013	NTF3 activates NTRK3 signaling	Signal Transduction	0.093842	NTRK3	rs10162833,rs10162849,rs10163131,rs10852090,rs11631866,rs11633200,rs11634284,rs11634388,rs11638486,rs12440855,rs1369429,rs1435403,rs3784441,rs3784443,rs8035941,rs8036063,rs8038959,rs8040943,rs8040956
R-HSA-2187338	Visual phototransduction	Signal Transduction	0.094098	CAMKMT	rs1065785,rs1065786,rs1067322,rs1067327,rs1067339,rs1067341,rs1067342,rs1067347,rs1067352,rs1067353,rs1067360,rs1067363,rs1067367,rs1067370,rs1067371,rs1067372,rs1067385,rs1067386,rs1067387,rs1067390,rs1067391,rs1067394,rs1067399,rs1067403,rs1067406,rs1067408,rs1067442,rs1085447,rs1085449,rs1085483,rs1085484,rs1085485,rs1085490,rs11124989,rs1223162,rs1223163,rs1302175,rs17580340,rs2603257,rs28502…
R-HSA-6809371	Formation of the cornified envelope	Developmental Biology	0.094509	PPL,DSP	rs1049205,rs1049207,rs1049208,rs1049212,rs11076856,rs12596053,rs12709120,rs12921187,rs2015319,rs2037912,rs2048098,rs2075636,rs2075637,rs2744378,rs2744379,rs2744380,rs2757634,rs2806225,rs2806227,rs2806228,rs7214,rs760118
R-HSA-1236977	Endosomal/Vacuolar pathway	Immune System	0.095206	HLA-B,HLA-A	rs1059535,rs114046333,rs1625792,rs1634753,rs1634776,rs2256747,rs2256750,rs2394976,rs2394978,rs2394979,rs2394980,rs2394981,rs2507998,rs2523607,rs2596495,rs2596500,rs2596508,rs2596510,rs2844589,rs2854010,rs2854011,rs2854018,rs2854019,rs2854022,rs2923007,rs2923008,rs3016017,rs3132474,rs3134792,rs402175,rs4947307,rs4990036,rs7450305,rs7748141,rs7749555,rs9260146,rs9265645,rs9265811,rs9265827,rs926583…
R-HSA-159854	Gamma-carboxylation, transport, and amino-terminal cleavage of proteins	Metabolism of proteins	0.095206	F2,PROS1	rs12634349,rs2070852,rs2282686,rs3136433,rs3136434,rs3136436,rs3136439,rs3136443,rs3136446,rs3136448,rs3136467,rs3136468,rs3136469,rs3136472,rs3136480,rs3136481,rs3136482,rs3136489,rs3136496,rs3136500,rs3136504,rs3136521,rs5898,rs6123,rs61884307
R-HSA-5607763	CLEC7A (Dectin-1) induces NFAT activation	Immune System	0.095206	NFATC3,PPP3R1	rs11043,rs11075669,rs111701446,rs111948678,rs117751972,rs117761434,rs12444313,rs12465425,rs12596883,rs12597573,rs12598630,rs12600144,rs140979755,rs148537303,rs190097147,rs3815173,rs56230350,rs58503743,rs59663815,rs62143863,rs62145959,rs62641636,rs6719760,rs7188900,rs7199487,rs7199699,rs7199878,rs73612697,rs74629553,rs75229939,rs78229587,rs8056649,rs9931987
R-HSA-5625970	RHO GTPases activate KTN1	Signal Transduction	0.095206	CDC42,RHOA	rs10917139,rs10917145,rs111271782,rs111533129,rs111903592,rs11583790,rs11706370,rs11716948,rs11716974,rs11807562,rs12406669,rs12729825,rs13087851,rs148734725,rs16826279,rs16826309,rs16826425,rs16860621,rs17595772,rs1987628,rs2056974,rs2117939,rs2473316,rs2501261,rs2878298,rs34588335,rs34896897,rs34937635,rs35169793,rs4855842,rs4855843,rs4855877,rs4955412,rs55957735,rs62259942,rs6446264,rs67485053…
R-HSA-418594	G alpha (i) signalling events	Signal Transduction	0.095331	PLCB1,CAMKMT,PDE4D,PDE1C,OPRL1,PRKAR2A,GNAO1,PPP3R1,ADCY2,SSTR4,CHRM4,GNAI2	rs1014242,rs10154004,rs10211690,rs10211705,rs10211711,rs10226228,rs10233045,rs10236197,rs10237329,rs10240905,rs10259431,rs1026710,rs10485727,rs1065785,rs1065786,rs1067322,rs1067327,rs1067339,rs1067341,rs1067342,rs1067347,rs1067352,rs1067353,rs1067360,rs1067363,rs1067367,rs1067370,rs1067371,rs1067372,rs1067385,rs1067386,rs1067387,rs1067390,rs1067391,rs1067394,rs1067399,rs1067403,rs1067406,rs106740…
R-HSA-2995410	Nuclear Envelope (NE) Reassembly	Cell Cycle	0.095462	IST1,SEH1L,NUP160,VRK2,CC2D1B,TUBA1C,CHMP2A	rs11039412,rs11039416,rs11039426,rs11075908,rs11168936,rs11168951,rs11555349,rs11605774,rs11649672,rs12044739,rs12102548,rs12418852,rs12444521,rs12444829,rs12447045,rs12449139,rs12785833,rs12787330,rs12921084,rs12955780,rs13329779,rs17049244,rs17364363,rs1834034,rs1981874,rs2018384,rs2288029,rs2288031,rs2290850,rs2335709,rs2335710,rs2335711,rs2335712,rs2335713,rs2335714,rs28697038,rs2902856,rs341…
R-HSA-140837	Intrinsic Pathway of Fibrin Clot Formation	Hemostasis	0.095974	F2,SERPING1,PROS1	rs10896631,rs12634349,rs2070852,rs2282686,rs3136433,rs3136434,rs3136436,rs3136439,rs3136443,rs3136446,rs3136448,rs3136467,rs3136468,rs3136469,rs3136472,rs3136480,rs3136481,rs3136482,rs3136489,rs3136496,rs3136500,rs3136504,rs3136521,rs4926,rs5898,rs6123,rs61884307
R-HSA-174048	APC/C:Cdc20 mediated degradation of Cyclin B	Cell Cycle	0.095974	UBE2E1,ANAPC4,CDC27	rs1139150,rs11570508,rs11570532,rs11710679,rs11711380,rs13085379,rs17787211,rs17787217,rs34811474,rs34963628,rs34986000,rs376937160,rs3815040,rs61645368,rs6798386,rs73034778,rs73825116,rs73825124,rs73825170,rs73825178,rs7637968,rs78505871
R-HSA-400508	Incretin synthesis, secretion, and inactivation	Metabolism of proteins	0.095974	DPP4,SPCS1,TCF7L2	rs1014444,rs10166124,rs10166311,rs10930040,rs11196234,rs11235,rs12617656,rs12692646,rs12995636,rs16822665,rs2111850,rs2160927,rs2268889,rs2268894,rs2284870,rs2284871,rs2284872,rs2300757,rs2302873,rs2909448,rs2909449,rs34017441,rs35635667,rs4140685,rs6432707,rs6741949,rs7565794,rs7608798,rs8906
R-HSA-9620244	Long-term potentiation	Neuronal System	0.095974	GRIN2A,ERBB4,GRIA1	rs10518149,rs10518150,rs10518151,rs10518152,rs11074546,rs11074547,rs11074548,rs11074550,rs1111537,rs113970208,rs116903689,rs117917728,rs117936044,rs12102500,rs12102636,rs12102832,rs12613337,rs12619698,rs12622176,rs12935101,rs13331030,rs13331088,rs13331168,rs13331428,rs13331457,rs13331461,rs13331465,rs13331514,rs13332018,rs13332501,rs13332665,rs13332699,rs13336632,rs13336710,rs1375072,rs1375075,rs…
R-HSA-983231	Factors involved in megakaryocyte development and platelet production	Hemostasis	0.097156	JMJD1C,PRKAR2A,DOCK2,SH2B1,KIF16B,KIF27,CDC42,KIF9,SH2B3,RAD51C,TUBA1C,HIST1H3I,KIFC2	rs10125715,rs10159609,rs1024037,rs10437345,rs10465990,rs10509186,rs10509189,rs1061259,rs10733789,rs10733790,rs10733792,rs10740107,rs10740110,rs10740112,rs10740113,rs10740114,rs10740115,rs10740116,rs10740117,rs10740119,rs10740122,rs10740123,rs10740124,rs10740125,rs10740126,rs10740128,rs10740129,rs10740131,rs10740133,rs10761721,rs10761722,rs10761723,rs10761725,rs10761726,rs10761727,rs10761728,rs107…
R-HSA-3299685	Detoxification of Reactive Oxygen Species	Cellular responses to external stimuli	0.100136	NCF2,PRDX1,GPX1,GPX7	rs1047619,rs1050450,rs10797888,rs11211128,rs12405210,rs1800668,rs2883968,rs34019243,rs34673142,rs35226390,rs35455603,rs35607140,rs3929721,rs4633317,rs5015340,rs61788336,rs67683090,rs713358,rs789180,rs789182,rs789183,rs789184
R-HSA-9029569	NR1H3 & NR1H2 regulate gene expression linked to cholesterol transport and efflux	Signal Transduction	0.100136	TNRC6C,TNRC6A,KDM4A,PLTP	rs1007754,rs1075987,rs10852272,rs11074651,rs11074653,rs11074654,rs111255480,rs111431351,rs113173537,rs11640931,rs11642302,rs11646987,rs11805774,rs12596793,rs12599173,rs12599643,rs12708663,rs13329943,rs1465422,rs16970721,rs16970774,rs172066,rs17401357,rs17771137,rs1862451,rs1971342,rs1978451,rs200529,rs200532,rs200533,rs200534,rs200536,rs200538,rs200539,rs2059134,rs2112785,rs2112786,rs2270972,rs23…
R-HSA-422356	Regulation of insulin secretion	Metabolism	0.101601	PLCB1,KCNB1,CACNA2D2,PRKAR2A,KCNC2,CACNA1E,GNAI2	rs10154004,rs10211690,rs10211705,rs10211711,rs10485727,rs10797739,rs11709246,rs11713694,rs11715725,rs11905228,rs11905847,rs11906477,rs11906587,rs11906968,rs11908674,rs12407563,rs12424549,rs13074318,rs13094900,rs1540293,rs199917,rs199925,rs199928,rs199980,rs2050110,rs2143267,rs2143268,rs2143269,rs2143270,rs2236974,rs2298952,rs237483,rs237484,rs237706,rs237711,rs237714,rs237725,rs237726,rs237727,rs…
R-HSA-69278	Cell Cycle, Mitotic	Cell Cycle	0.103254	ALMS1,TAOK1,ORC1,PSMA5,PSMC3,CEP72,SKA2,CEP57,RBL2,CKAP5,HIST1H2BN,STAG1,UBE2E1,PPP2R2D,IST1,NUP160,SEH1L,CDC27,NCAPG,PAFAH1B1,TFDP2,HIST1H2BD,PSMD9,VRK2,TUBB,CC2D1B,YWHAE,H2AFV,HIST1H3I,DYNC1I2,ANAPC4,TUBA1C,CEP192,HIST1H2BE,CHMP2A	rs10155016,rs10155017,rs10169213,rs10169714,rs10170786,rs10170849,rs10173534,rs10175180,rs10178678,rs10179134,rs10181563,rs10183818,rs10184268,rs10185080,rs10186501,rs10187192,rs10187416,rs10189574,rs10190219,rs10193972,rs10195357,rs10195358,rs10197409,rs10197755,rs10198549,rs10199224,rs10207220,rs10207264,rs1045279,rs10466476,rs10466477,rs10469966,rs10489039,rs10489040,rs10496191,rs10496193,rs10…
R-HSA-983168	Antigen processing: Ubiquitination & Proteasome degradation	Immune System	0.103262	UBE2E2,KLHL2,UBA7,TRAIP,RNF4,RNF123,HERC3,PSMA5,ARIH2,TRIM37,UBE2E1,CDC27,PSMC3,BTBD1,RNF182,PSMD9,TRIM39,ANAPC4,FBXL15,FBXO41,MKRN1	rs10015885,rs10024370,rs10049413,rs1013460,rs1020592,rs1027379,rs1045902,rs10471096,rs10745355,rs10745356,rs10776806,rs10858092,rs10858094,rs10858095,rs10858096,rs10858097,rs10865959,rs11079368,rs11102981,rs11129113,rs11129116,rs11130214,rs11130216,rs11130217,rs11130218,rs11130219,rs111576208,rs111661834,rs1128535,rs113206472,rs113724511,rs1139150,rs11570508,rs11570532,rs116215522,rs11656413,rs11…
R-HSA-400685	Sema4D in semaphorin signaling	Developmental Biology	0.105956	ARHGEF11,RHOA,MYH11	rs1006168,rs1007604,rs10852376,rs11075280,rs11075281,rs111271782,rs111533129,rs111903592,rs11264593,rs11264597,rs11644832,rs11645883,rs11706370,rs11716948,rs11716974,rs11804744,rs11806313,rs12065378,rs12120457,rs12120517,rs12125109,rs12128868,rs12132684,rs12134308,rs12136088,rs12141337,rs12141806,rs12143045,rs12402294,rs12405102,rs12406029,rs12411007,rs12411023,rs13087851,rs1336147,rs148734725,rs…
R-HSA-9645723	Diseases of programmed cell death	Disease	0.105956	FOXO3,PRDX1,YWHAE	rs10457180,rs11211128,rs117510670,rs12452627,rs13217795,rs140806985,rs1935949,rs1935951,rs1935952,rs2022464,rs2153960,rs2253310,rs2490272,rs2764261,rs2764264,rs2764265,rs2802288,rs2802290,rs2802292,rs2802295,rs2883968,rs34673142,rs35396874,rs3800227,rs3800228,rs3800229,rs3800231,rs3813498,rs4633317,rs4790337,rs4790351,rs4945816,rs4946932,rs4946935,rs4946936,rs5015340,rs61788336,rs67683090,rs71335…
R-HSA-3214847	HATs acetylate histones	Chromatin organization	0.10656	PHF20,ELP6,HAT1,KANSL1,HIST1H2BD,MCRS1,HIST1H2BN,SGF29,HIST1H3I,DMAP1,HIST1H2BE	rs10211792,rs10775404,rs11074911,rs11079731,rs11130133,rs111693583,rs112047757,rs112103450,rs112191041,rs113146341,rs113308361,rs11652003,rs11653458,rs11654111,rs11676438,rs116957266,rs11713413,rs117913167,rs11906854,rs12447461,rs12448429,rs1291169,rs12941738,rs12942899,rs12943758,rs12951211,rs13059519,rs1417998,rs147642589,rs151231,rs151232,rs17093093,rs17093156,rs17640009,rs17662853,rs17707300,…
R-HSA-8939211	ESR-mediated signaling	Signal Transduction	0.106937	TNRC6A,GNAI2,ERBB4,TNRC6C,FOXO3,STRN,STAG1,MMP9,TLE3,HIST1H2BN,PIK3R2,HIST1H2BD,H2AFV,HIST1H3I,HBEGF,HIST1H2BE	rs1007754,rs10155016,rs10155017,rs10409167,rs10457180,rs1075987,rs10852272,rs11074651,rs11074653,rs11074654,rs111255480,rs111431351,rs113173537,rs113970208,rs11544537,rs11637005,rs11640931,rs11642302,rs11646987,rs11764950,rs12107125,rs12476515,rs12596793,rs12599173,rs12599643,rs12613337,rs12619698,rs12622176,rs12702094,rs12708663,rs12984330,rs13217795,rs13329943,rs13418962,rs13433980,rs13925,rs14…
R-HSA-111465	Apoptotic cleavage of cellular proteins	Programmed Cell Death	0.107901	APC,MAPT,GAS2,DSP	rs10071425,rs10075281,rs10075323,rs10075377,rs1032682,rs10766966,rs10833804,rs10833805,rs10833809,rs11026770,rs11026774,rs11026783,rs11026784,rs11026786,rs11079727,rs11241185,rs11749701,rs12051901,rs12150530,rs12269991,rs12289982,rs12422017,rs12518091,rs1499241,rs1566378,rs1566381,rs1661035,rs1661036,rs17651507,rs187075,rs1914,rs1966477,rs1974786,rs2009228,rs2019720,rs2251913,rs2253987,rs2270755,…
R-HSA-445355	Smooth Muscle Contraction	Muscle contraction	0.107901	MYLK,LMOD1,MYH11,DYSF	rs10852376,rs11075280,rs11075281,rs11644832,rs11645883,rs11920513,rs12479238,rs12488058,rs13081955,rs1343700,rs1569300,rs17214007,rs17374337,rs2075514,rs2075515,rs2644121,rs2819346,rs2819347,rs2819348,rs2819349,rs2819351,rs2820312,rs2820313,rs2820314,rs2820315,rs2820317,rs2820318,rs2820319,rs2820321,rs2820322,rs2820323,rs34046554,rs34067381,rs35919256,rs36086290,rs3851983,rs4262965,rs4482303,rs45…
R-HSA-383280	Nuclear Receptor transcription pathway	Gene expression (Transcription)	0.109835	RORA,NR1D2,ESRRG,NRBF2,THRB	rs10733787,rs10761720,rs10779271,rs11071590,rs11071591,rs11117646,rs11117649,rs11631763,rs12060770,rs12094429,rs12240740,rs12415984,rs12416113,rs12912669,rs13095,rs1349265,rs1465812,rs1953522,rs28522849,rs34268302,rs35711415,rs35886023,rs4746994,rs4775364,rs4775367,rs4775368,rs58065948,rs61853336,rs62253380,rs62253382,rs62253383,rs62253387,rs6690660,rs7070052,rs7073746,rs7098412,rs7538424,rs75433…
R-HSA-264870	Caspase-mediated cleavage of cytoskeletal proteins	Programmed Cell Death	0.110736	MAPT,GAS2	rs1032682,rs10766966,rs10833804,rs10833805,rs10833809,rs11026770,rs11026774,rs11026783,rs11026784,rs11026786,rs11079727,rs12051901,rs12150530,rs12269991,rs12289982,rs12422017,rs1499241,rs1566378,rs1566381,rs17651507,rs2009228,rs2270755,rs242557,rs242562,rs2435200,rs2435201,rs2471737,rs2471738,rs28646281,rs2896652,rs337445,rs3785885,rs4307722,rs4388885,rs4792891,rs4792897,rs4923025,rs60128610,rs65…
R-HSA-73817	Purine ribonucleoside monophosphate biosynthesis	Metabolism	0.110736	GMPS,IMPDH2	rs10804773,rs10936020,rs11706052,rs11714133,rs13061643,rs34337666,rs3772115,rs3772116,rs4680219,rs66509404,rs7633168,rs7651038,rs7652005
R-HSA-9614399	Regulation of localization of FOXO transcription factors	Gene expression (Transcription)	0.110736	FOXO3,FOXO6	rs10218712,rs10457180,rs10889949,rs11578963,rs11581271,rs13217795,rs1935949,rs1935951,rs1935952,rs2022464,rs2153960,rs2253310,rs2364543,rs2364544,rs2490272,rs2764261,rs2764264,rs2764265,rs2802288,rs2802290,rs2802292,rs2802295,rs35396874,rs3800227,rs3800228,rs3800229,rs3800231,rs3813498,rs4636447,rs4945816,rs4946932,rs4946935,rs4946936,rs61774743,rs61774744,rs6683382,rs7522116,rs9374040,rs9398171,…
R-HSA-199418	Negative regulation of the PI3K/AKT network	Signal Transduction	0.110834	ERBB4,PIP5K1B,STRN,PIK3R2,ERBB3,KIT,TRIB3,CD19,HBEGF	rs10409167,rs10781276,rs11143607,rs11143636,rs113970208,rs12476515,rs12613337,rs12619698,rs12622176,rs12684346,rs12686613,rs12686693,rs12984330,rs13418962,rs1414946,rs17057642,rs17057918,rs17058884,rs17081050,rs17081071,rs2039625,rs2070962,rs2074612,rs2074613,rs2110944,rs2173006,rs2237014,rs2245109,rs2252032,rs2292239,rs28527412,rs35444377,rs35979293,rs3730179,rs3741499,rs3746187,rs3750377,rs4130…
R-HSA-1168372	Downstream signaling events of B Cell Receptor (BCR)	Immune System	0.112197	PPIA,PSMA5,PSMC3,NFATC3,PSMD9,PPP3R1,CHUK	rs10745355,rs10745356,rs10776806,rs10858092,rs10858094,rs10858095,rs10858096,rs10858097,rs11043,rs11075669,rs11102981,rs111701446,rs111948678,rs11591741,rs11597086,rs1169074,rs117751972,rs117761434,rs11974195,rs11984372,rs12024582,rs12269373,rs12369201,rs12444313,rs12465425,rs12596883,rs12597573,rs12598630,rs12600144,rs1327578,rs140979755,rs1465607,rs148537303,rs1720035,rs17882431,rs17882802,rs17…
R-HSA-983712	Ion channel transport	Transport of small molecules	0.114149	ATP2A1,ATP6V0B,CLCN2,ATP6V1G2	rs10499,rs112097778,rs11641216,rs11642449,rs11645143,rs11920716,rs12410334,rs2071342,rs2428953,rs2428954,rs41266265,rs41266271,rs56296882,rs62037371,rs62037373,rs6565259,rs7189927,rs72793818,rs73187650,rs73189617,rs73189624,rs73189632,rs7498555,rs7501203,rs8046545,rs8055138,rs8056890,rs8060365,rs8061590,rs9267488,rs9746702,rs9931989
R-HSA-5693616	Presynaptic phase of homologous DNA pairing and strand exchange	DNA Repair	0.115927	RAD51C,WRN,RMI1,RAD51	rs10775121,rs11070291,rs11574367,rs11633269,rs11778975,rs11852786,rs11855560,rs11858337,rs11858338,rs12439683,rs12593359,rs12908284,rs12938772,rs16877794,rs172565,rs1982151,rs2162071,rs2252480,rs2412546,rs2412547,rs2412548,rs2412549,rs2553256,rs2553280,rs2567905,rs2619680,rs2725333,rs2725351,rs2725359,rs2725361,rs2725363,rs2725364,rs2725365,rs2737331,rs2737333,rs2737334,rs2737338,rs2737339,rs2737…
R-HSA-179409	APC-Cdc20 mediated degradation of Nek2A	Cell Cycle	0.116325	CDC27,UBE2E1,ANAPC4	rs1139150,rs11570508,rs11570532,rs11710679,rs11711380,rs13085379,rs17787211,rs17787217,rs34811474,rs34963628,rs34986000,rs376937160,rs3815040,rs61645368,rs6798386,rs73034778,rs73825116,rs73825124,rs73825170,rs73825178,rs7637968,rs78505871
R-HSA-180024	DARPP-32 events	Signal Transduction	0.116325	PDE4D,PRKAR2A,PPP3R1	rs11709246,rs11713694,rs12465425,rs12657730,rs13074318,rs13094900,rs13165296,rs13168619,rs13172481,rs137984255,rs16874969,rs190097147,rs34037363,rs34038162,rs34426618,rs34800562,rs35335033,rs35644384,rs35914313,rs36004779,rs4502776,rs4699953,rs4699954,rs4700372,rs55761431,rs56341652,rs58503743,rs59663815,rs62143863,rs62145959,rs62641636,rs6719760,rs67332931,rs6860626,rs6861084,rs6862735,rs6869495…
R-HSA-9664565	Signaling by ERBB2 KD Mutants	Disease	0.116325	ERBB3,ERBB4,HBEGF	rs113970208,rs12613337,rs12619698,rs12622176,rs2074612,rs2074613,rs2292239,rs35444377,rs3741499,rs4130781,rs4130782,rs4132462,rs4150233,rs4759229,rs55758468,rs55769536,rs61079605,rs62182989,rs62182991,rs62182993,rs62182994,rs62182999,rs62183021,rs62183023,rs62183024,rs62183028,rs62183029,rs62183031,rs6749448,rs705696,rs7268,rs72946582,rs72948506,rs7583068,rs7600261,rs7601502,rs877636
R-HSA-3858494	Beta-catenin independent WNT signaling	Signal Transduction	0.119028	RHOA,TNRC6A,PSMA5,PLCB1,TNRC6C,PSMD9,WNT4,GNAO1,PPP3R1,PSMC3,TCF7L2	rs1007754,rs10154004,rs10211690,rs10211705,rs10211711,rs1026710,rs10485727,rs10745355,rs10745356,rs10753528,rs1075987,rs10776806,rs10852272,rs10858092,rs10858094,rs10858095,rs10858096,rs10858097,rs11074651,rs11074653,rs11074654,rs11102981,rs111255480,rs111271782,rs111431351,rs111533129,rs111903592,rs11196234,rs113173537,rs11584458,rs11584713,rs11640931,rs11642302,rs11646987,rs1169074,rs11706370,r…
R-HSA-4086398	Ca2+ pathway	Signal Transduction	0.123147	TNRC6A,TNRC6C,PLCB1,GNAO1,PPP3R1,TCF7L2	rs1007754,rs10154004,rs10211690,rs10211705,rs10211711,rs1026710,rs10485727,rs1075987,rs10852272,rs11074651,rs11074653,rs11074654,rs111255480,rs111431351,rs11196234,rs113173537,rs11640931,rs11642302,rs11646987,rs11905228,rs11905847,rs11906477,rs11906587,rs11908674,rs12446609,rs12465425,rs12596793,rs12599173,rs12599643,rs12708663,rs12708960,rs13329943,rs1382361,rs1424006,rs1465422,rs1585706,rs16970…
R-HSA-174084	Autodegradation of Cdh1 by Cdh1:APC/C	Cell Cycle	0.125689	PSMA5,PSMC3,PSMD9,UBE2E1,ANAPC4,CDC27	rs10745355,rs10745356,rs10776806,rs10858092,rs10858094,rs10858095,rs10858096,rs10858097,rs11102981,rs1139150,rs11570508,rs11570532,rs1169074,rs11710679,rs11711380,rs12024582,rs12369201,rs13085379,rs1465607,rs1720035,rs17787211,rs17787217,rs2152925,rs2303875,rs2928282,rs34811474,rs34963628,rs34986000,rs3768491,rs376937160,rs3781624,rs3781625,rs3781626,rs3781627,rs3815040,rs3820667,rs3931560,rs4120…
R-HSA-8986944	Transcriptional Regulation by MECP2	Gene expression (Transcription)	0.125689	GRIN2A,TNRC6C,TNRC6A,MEF2C,RBFOX1,GAD1	rs10038371,rs10066711,rs1007754,rs10518149,rs10518150,rs10518151,rs10518152,rs1075987,rs10852272,rs10852664,rs10852665,rs11074546,rs11074547,rs11074548,rs11074550,rs11074651,rs11074653,rs11074654,rs11076957,rs11076958,rs11076960,rs11076962,rs11076965,rs11076966,rs11076967,rs11076968,rs11076969,rs11077147,rs11077203,rs1111537,rs111255480,rs111431351,rs112194892,rs112257642,rs113173537,rs11640114,r…
R-HSA-2559583	Cellular Senescence	Cellular responses to external stimuli	0.125906	TNRC6A,MAPKAPK5,UBE2E1,HIST1H2BD,CDC27,TNRC6C,UBN1,TFDP2,HIST1H2BN,H2AFV,HIST1H3I,ANAPC4,TNIK,HIST1H2BE	rs1007754,rs1045279,rs1075987,rs10774640,rs10849981,rs10849982,rs10852272,rs11066044,rs11066045,rs11066046,rs11066051,rs11066054,rs11066055,rs11066058,rs11066060,rs11066062,rs11074651,rs11074653,rs11074654,rs11076854,rs111255480,rs111374400,rs111431351,rs111752063,rs113173537,rs1139150,rs11544537,rs11569216,rs11569256,rs11570508,rs11570532,rs11640931,rs11642302,rs11646987,rs11710679,rs11711380,rs…
R-HSA-1358803	Downregulation of ERBB2:ERBB3 signaling	Signal Transduction	0.126865	USP8,ERBB3	rs2292239,rs3098183,rs3131609,rs3741499,rs4759229,rs705696,rs877636
R-HSA-400511	Synthesis, secretion, and inactivation of Glucose-dependent Insulinotropic Polypeptide (GIP)	Metabolism of proteins	0.126865	DPP4,SPCS1	rs1014444,rs10166124,rs10166311,rs10930040,rs11235,rs12617656,rs12692646,rs12995636,rs16822665,rs2111850,rs2160927,rs2268889,rs2268894,rs2284870,rs2284871,rs2284872,rs2300757,rs2302873,rs2909448,rs2909449,rs34017441,rs35635667,rs4140685,rs6432707,rs6741949,rs7565794,rs7608798,rs8906
R-HSA-1227990	Signaling by ERBB2 in Cancer	Disease	0.127055	ERBB3,ERBB4,HBEGF	rs113970208,rs12613337,rs12619698,rs12622176,rs2074612,rs2074613,rs2292239,rs35444377,rs3741499,rs4130781,rs4130782,rs4132462,rs4150233,rs4759229,rs55758468,rs55769536,rs61079605,rs62182989,rs62182991,rs62182993,rs62182994,rs62182999,rs62183021,rs62183023,rs62183024,rs62183028,rs62183029,rs62183031,rs6749448,rs705696,rs7268,rs72946582,rs72948506,rs7583068,rs7600261,rs7601502,rs877636
R-HSA-425410	Metal ion SLC transporters	Transport of small molecules	0.127055	SLC39A8,SLC39A1,SLC41A1	rs10489122,rs11097772,rs11264734,rs11725311,rs11733504,rs11734114,rs11737763,rs12027783,rs13105581,rs13109272,rs13114461,rs13114738,rs13135688,rs13143234,rs144401529,rs151401,rs151404,rs151406,rs17032400,rs173048,rs1772159,rs2119213,rs2165265,rs2165266,rs233804,rs233805,rs233806,rs233807,rs233808,rs233809,rs233810,rs233811,rs233812,rs233813,rs233815,rs233816,rs233823,rs233828,rs233830,rs34333163,…
R-HSA-5674400	Constitutive Signaling by AKT1 E17K in Cancer	Disease	0.127055	FOXO3,FOXO6,CHUK	rs10218712,rs10457180,rs10889949,rs11578963,rs11581271,rs11591741,rs11597086,rs12269373,rs13217795,rs1327578,rs17882431,rs17882802,rs17885645,rs1935949,rs1935951,rs1935952,rs2022464,rs2153960,rs2253310,rs2364543,rs2364544,rs2490272,rs2764261,rs2764264,rs2764265,rs2802288,rs2802290,rs2802292,rs2802295,rs34027394,rs34136767,rs35396874,rs3800227,rs3800228,rs3800229,rs3800231,rs3813498,rs4636447,rs49…
R-HSA-5683057	MAPK family signaling cascades	Signal Transduction	0.127226	MAPKAPK5,NCAM1,TNRC6A,FOXO3,KALRN,PSMA5,CDC42,CDC14B,ERBB4,BRAP,TNRC6C,PSMD9,ERBB3,KIT,IGF2BP1,LAT,PSMC3,HBEGF,SPTBN2,ARTN	rs1005094,rs1007754,rs10114668,rs10118793,rs10119967,rs10120119,rs10121676,rs10457180,rs10502165,rs10512238,rs10512620,rs1058001,rs10732853,rs10736463,rs10744773,rs10745355,rs10745356,rs10750016,rs10750019,rs10750021,rs1075987,rs10761086,rs10774632,rs10774634,rs10774640,rs10776806,rs10791889,rs10820739,rs10820741,rs10820745,rs10820746,rs10820757,rs10849981,rs10849982,rs10852272,rs10858092,rs10858…
R-HSA-418346	Platelet homeostasis	Hemostasis	0.130607	ATP2A1	rs10499,rs11641216,rs11642449,rs11645143,rs2071342,rs62037371,rs62037373,rs6565259,rs7189927,rs72793818,rs7498555,rs7501203,rs8046545,rs8055138,rs8056890,rs8060365,rs8061590,rs9746702,rs9931989
R-HSA-983695	Antigen activates B Cell Receptor (BCR) leading to generation of second messengers	Immune System	0.130607	CD19	rs2070962,rs35979293
R-HSA-2871796	FCERI mediated MAPK activation	Immune System	0.130703	LAT	rs9929088
R-HSA-5368286	Mitochondrial translation initiation	Metabolism of proteins	0.130703	MRPL33	rs11686001,rs6547811
R-HSA-5419276	Mitochondrial translation termination	Metabolism of proteins	0.130703	MRPL33	rs11686001,rs6547811
R-HSA-381119	Unfolded Protein Response (UPR)	Metabolism of proteins	0.134456	CREB3L4	rs11264743,rs12023699,rs12403956,rs6666703
R-HSA-114608	Platelet degranulation	Hemostasis	0.137324	OLA1,SCG3,HABP4,ITIH4,SERPING1,PPIA,CALU,FERMT3,ITIH3,PROS1	rs10186796,rs1043595,rs10512239,rs1057687,rs10761035,rs10820634,rs10820666,rs10820682,rs10896631,rs10930634,rs10930639,rs10930650,rs10991346,rs10991348,rs10991352,rs10991354,rs113520408,rs114899622,rs115330285,rs11558990,rs115634655,rs11675247,rs11676867,rs11681721,rs11682383,rs11683795,rs11686695,rs11691915,rs11691936,rs117485792,rs11974195,rs11984372,rs12379374,rs12475308,rs12488303,rs12614741,…
R-HSA-173599	Formation of the active cofactor, UDP-glucuronate	Metabolism	0.137413	SLC35D1	rs1121824,rs11576752,rs11576753,rs1535365,rs2065002,rs2755241,rs2755242,rs2755243,rs2755247,rs2755251,rs2755254,rs2755266,rs2755270,rs2755271,rs2815349,rs2815355,rs2815358,rs2815360,rs2815362,rs2815363,rs2815364,rs2815365,rs2815366,rs2815367,rs2815368,rs2815372,rs2815374,rs2862729,rs61780038
R-HSA-380615	Serotonin clearance from the synaptic cleft	Neuronal System	0.137413	ALDH2	rs10774637,rs10774638,rs11609628,rs11613713,rs2238152,rs2283354,rs440,rs441,rs4646777,rs4646778,rs4648328,rs4767939,rs56884502,rs6489793,rs7296651,rs74849450,rs78783055,rs79463616
R-HSA-5083629	Defective POMT2 causes MDDGA2, MDDGB2 and MDDGC2	Disease	0.137413	DAG1	rs10212296,rs1050088,rs11130199,rs11130202,rs111327216,rs11708955,rs11712569,rs11719996,rs12330269,rs12488065,rs12489092,rs13062429,rs1568661,rs1568662,rs1801143,rs2312461,rs34196454,rs34363169,rs35261698,rs35701831,rs3870337,rs3870338,rs3877784,rs3924462,rs3924463,rs3926569,rs4241408,rs4625,rs4855839,rs4855855,rs4855859,rs4855861,rs4855864,rs62261185,rs6766131,rs6766581,rs6797664,rs71615484,rs73…
R-HSA-5083633	Defective POMT1 causes MDDGA1, MDDGB1 and MDDGC1	Disease	0.137413	DAG1	rs10212296,rs1050088,rs11130199,rs11130202,rs111327216,rs11708955,rs11712569,rs11719996,rs12330269,rs12488065,rs12489092,rs13062429,rs1568661,rs1568662,rs1801143,rs2312461,rs34196454,rs34363169,rs35261698,rs35701831,rs3870337,rs3870338,rs3877784,rs3924462,rs3924463,rs3926569,rs4241408,rs4625,rs4855839,rs4855855,rs4855859,rs4855861,rs4855864,rs62261185,rs6766131,rs6766581,rs6797664,rs71615484,rs73…
R-HSA-5250958	Toxicity of botulinum toxin type B (BoNT/B)	Disease	0.137413	SYT1	rs10746056,rs10861798,rs1245829,rs1732664,rs1918202,rs6539284,rs6539344,rs7963801
R-HSA-5250989	Toxicity of botulinum toxin type G (BoNT/G)	Disease	0.137413	SYT1	rs10746056,rs10861798,rs1245829,rs1732664,rs1918202,rs6539284,rs6539344,rs7963801
R-HSA-5339700	TCF7L2 mutants don't bind CTBP	Disease	0.137413	TCF7L2	rs11196234
R-HSA-5602636	IKBKB deficiency causes SCID	Disease	0.137413	CHUK	rs11591741,rs11597086,rs12269373,rs1327578,rs17882431,rs17882802,rs17885645,rs34027394,rs34136767,rs7898075,rs7923726
R-HSA-5603027	IKBKG deficiency causes anhidrotic ectodermal dysplasia with immunodeficiency (EDA-ID) (via TLR)	Disease	0.137413	CHUK	rs11591741,rs11597086,rs12269373,rs1327578,rs17882431,rs17882802,rs17885645,rs34027394,rs34136767,rs7898075,rs7923726
R-HSA-9022927	MECP2 regulates transcription of genes involved in GABA signaling	Gene expression (Transcription)	0.137413	GAD1	rs2241165,rs2270334,rs2270335,rs3749034,rs3762554,rs3762555,rs872123
R-HSA-9034793	Activated NTRK3 signals through PLCG1	Signal Transduction	0.137413	NTRK3	rs10162833,rs10162849,rs10163131,rs10852090,rs11631866,rs11633200,rs11634284,rs11634388,rs11638486,rs12440855,rs1369429,rs1435403,rs3784441,rs3784443,rs8035941,rs8036063,rs8038959,rs8040943,rs8040956
R-HSA-9603505	NTRK3 as a dependence receptor	Signal Transduction	0.137413	NTRK3	rs10162833,rs10162849,rs10163131,rs10852090,rs11631866,rs11633200,rs11634284,rs11634388,rs11638486,rs12440855,rs1369429,rs1435403,rs3784441,rs3784443,rs8035941,rs8036063,rs8038959,rs8040943,rs8040956
R-HSA-9673766	Signaling by cytosolic PDGFRA and PDGFRB fusion proteins	Disease	0.137413	STRN	rs12476515,rs13418962,rs2110944,rs2245109,rs2252032,rs28527412,rs57747847,rs7573966
R-HSA-5218920	VEGFR2 mediated vascular permeability	Signal Transduction	0.138122	CTNND1,TRIB3,CTNNA1	rs10792112,rs10896647,rs11229116,rs11229130,rs11229131,rs11570190,rs11601449,rs11605731,rs17455520,rs35808061,rs3781885,rs6051520,rs708228,rs77993055,rs7949841,rs80304923,rs891953
R-HSA-174154	APC/C:Cdc20 mediated degradation of Securin	Cell Cycle	0.138529	PSMA5,PSMC3,PSMD9,UBE2E1,ANAPC4,CDC27	rs10745355,rs10745356,rs10776806,rs10858092,rs10858094,rs10858095,rs10858096,rs10858097,rs11102981,rs1139150,rs11570508,rs11570532,rs1169074,rs11710679,rs11711380,rs12024582,rs12369201,rs13085379,rs1465607,rs1720035,rs17787211,rs17787217,rs2152925,rs2303875,rs2928282,rs34811474,rs34963628,rs34986000,rs3768491,rs376937160,rs3781624,rs3781625,rs3781626,rs3781627,rs3815040,rs3820667,rs3931560,rs4120…
R-HSA-8939236	RUNX1 regulates transcription of genes involved in differentiation of HSCs	Gene expression (Transcription)	0.138927	PSMA5,SPI1,PSMC3,HIST1H2BN,LDB1,HIST1H2BD,PSMD9,H2AFV,HIST1H3I,HIST1H2BE	rs1057233,rs10734557,rs10745355,rs10745356,rs10769258,rs10776806,rs10838697,rs10838698,rs10838699,rs10858092,rs10858094,rs10858095,rs10858096,rs10858097,rs11039199,rs11039200,rs11039202,rs11039203,rs11039212,rs11102981,rs11544537,rs1169074,rs11764950,rs12024582,rs12146565,rs12369201,rs12702094,rs1417998,rs1465607,rs1542321,rs1720035,rs200956,rs200991,rs200993,rs201000,rs201001,rs2084946,rs2152925…
R-HSA-168138	Toll Like Receptor 9 (TLR9) Cascade	Immune System	0.139211	EEA1,MEF2C,PELI1,NKIRAS1,TAB1,TLR9,CHUK,TNIP2	rs10038371,rs10066711,rs10859383,rs11106702,rs11106705,rs11106710,rs11106714,rs11106717,rs11106742,rs11129127,rs1133926,rs1136155,rs11591741,rs11597086,rs11610414,rs11610982,rs11611576,rs11612700,rs11613512,rs11615429,rs11673747,rs11679748,rs11713246,rs11743441,rs11749060,rs11749912,rs11829849,rs11831117,rs11831816,rs11831963,rs11831964,rs11834800,rs11835062,rs11836247,rs11836699,rs12054920,rs122…
R-HSA-379724	tRNA Aminoacylation	Metabolism of proteins	0.141483	PPA2,HARS,QARS,HARS2	rs10015293,rs1089305,rs112859141,rs113720830,rs11733020,rs13134204,rs13787,rs1490590,rs1490592,rs1490593,rs1490594,rs1490595,rs1490605,rs1490607,rs1490608,rs1565484,rs1844656,rs2073512,rs2172028,rs2522545,rs2530235,rs2530239,rs2530240,rs2530241,rs2563304,rs2563306,rs2563307,rs2636699,rs2636701,rs2636703,rs2636704,rs2636706,rs2636707,rs2636708,rs2636709,rs2636711,rs2636720,rs2636721,rs2636726,rs26…
R-HSA-5693579	Homologous DNA Pairing and Strand Exchange	DNA Repair	0.141483	RAD51C,WRN,RMI1,RAD51	rs10775121,rs11070291,rs11574367,rs11633269,rs11778975,rs11852786,rs11855560,rs11858337,rs11858338,rs12439683,rs12593359,rs12908284,rs12938772,rs16877794,rs172565,rs1982151,rs2162071,rs2252480,rs2412546,rs2412547,rs2412548,rs2412549,rs2553256,rs2553280,rs2567905,rs2619680,rs2725333,rs2725351,rs2725359,rs2725361,rs2725363,rs2725364,rs2725365,rs2737331,rs2737333,rs2737334,rs2737338,rs2737339,rs2737…
R-HSA-4420097	VEGFA-VEGFR2 Pathway	Signal Transduction	0.143368	CDC42,CTNND1,NCF2,RHOA,BAIAP2,PIK3R2,TRIB3,CTNNA1	rs10409167,rs10792112,rs10797888,rs10896647,rs10917139,rs10917145,rs111271782,rs111533129,rs111903592,rs11229116,rs11229130,rs11229131,rs11570190,rs11583790,rs11601449,rs11605731,rs11650131,rs11655132,rs11706370,rs11716948,rs11716974,rs11807562,rs12405210,rs12406669,rs12601810,rs12729825,rs12984330,rs13087851,rs148734725,rs16826279,rs16826309,rs16826425,rs16860621,rs17455520,rs17595772,rs1987628,…
R-HSA-1250347	SHC1 events in ERBB4 signaling	Signal Transduction	0.143501	ERBB4,HBEGF	rs113970208,rs12613337,rs12619698,rs12622176,rs2074612,rs2074613,rs35444377,rs4130781,rs4130782,rs4132462,rs4150233,rs55758468,rs55769536,rs61079605,rs62182989,rs62182991,rs62182993,rs62182994,rs62182999,rs62183021,rs62183023,rs62183024,rs62183028,rs62183029,rs62183031,rs6749448,rs7268,rs72946582,rs72948506,rs7583068,rs7600261,rs7601502
R-HSA-162594	Early Phase of HIV Life Cycle	Disease	0.143501	PPIA,XRCC6	rs11974195,rs11984372,rs2012932,rs28741121,rs55670603,rs55989598,rs6970925
R-HSA-170670	Adenylate cyclase inhibitory pathway	Signal Transduction;Neuronal System	0.143501	ADCY2,GNAI2	rs11948030,rs13166360,rs17826395,rs17826816,rs2298952,rs28565152,rs34476536,rs71604175,rs77557833,rs78308718
R-HSA-198323	AKT phosphorylates targets in the cytosol	Signal Transduction	0.143501	CHUK,MKRN1	rs11591741,rs11597086,rs11763850,rs12269373,rs1327578,rs17882431,rs17882802,rs17885645,rs34027394,rs34136767,rs7898075,rs7923726
R-HSA-418885	DCC mediated attractive signaling	Developmental Biology	0.143501	DCC,CDC42	rs10163836,rs10163837,rs10163838,rs10163842,rs10163847,rs10163926,rs10163983,rs10164055,rs10164246,rs10221412,rs10469018,rs10502956,rs10502959,rs10502966,rs10502967,rs10502974,rs10502975,rs10502976,rs10775504,rs1078459,rs10853627,rs10853628,rs10853630,rs10853631,rs10917139,rs10917145,rs11082961,rs11082963,rs11082969,rs11082970,rs11082971,rs11082972,rs11082974,rs11082985,rs11082987,rs11082993,rs11…
R-HSA-4641265	Repression of WNT target genes	Signal Transduction	0.143501	TLE3,TCF7L2	rs11196234,rs11637005,rs36085856,rs66844142,rs71393480
R-HSA-937039	IRAK1 recruits IKK complex	Immune System	0.143501	CHUK,PELI1	rs11591741,rs11597086,rs11673747,rs11679748,rs12269373,rs1327578,rs17882431,rs17882802,rs17885645,rs1814406,rs1837484,rs2576837,rs2901645,rs329481,rs329482,rs34027394,rs34136767,rs4671548,rs55756539,rs7558544,rs7558568,rs7572397,rs7574193,rs7575383,rs7577356,rs7898075,rs7923726
R-HSA-975144	IRAK1 recruits IKK complex upon TLR7/8 or 9 stimulation	Immune System	0.143501	PELI1,CHUK	rs11591741,rs11597086,rs11673747,rs11679748,rs12269373,rs1327578,rs17882431,rs17882802,rs17885645,rs1814406,rs1837484,rs2576837,rs2901645,rs329481,rs329482,rs34027394,rs34136767,rs4671548,rs55756539,rs7558544,rs7558568,rs7572397,rs7574193,rs7575383,rs7577356,rs7898075,rs7923726
R-HSA-3214841	PKMTs methylate histone lysines	Chromatin organization	0.14646	SETD2,KMT2E,HIST1H3I,ATF7IP,KMT2D,DOT1L	rs1003531,rs10808141,rs10953468,rs11130114,rs11130115,rs11708451,rs11712716,rs11714282,rs11716539,rs11719306,rs11760317,rs12366507,rs12629262,rs12631730,rs13061071,rs13062022,rs13078131,rs13084117,rs13091054,rs13094672,rs13098228,rs200956,rs2385867,rs34103310,rs4078466,rs4082155,rs4682852,rs4683320,rs6442060,rs6763236,rs6772670,rs6785790,rs6794193,rs6948885,rs6967587,rs7298685,rs7610636,rs7615323…
R-HSA-76005	Response to elevated platelet cytosolic Ca2+	Hemostasis	0.146784	HABP4,OLA1,PROS1,SCG3,PPIA,ITIH4,SERPING1,CALU,FERMT3,ITIH3	rs10186796,rs1043595,rs10512239,rs1057687,rs10761035,rs10820634,rs10820666,rs10820682,rs10896631,rs10930634,rs10930639,rs10930650,rs10991346,rs10991348,rs10991352,rs10991354,rs113520408,rs114899622,rs115330285,rs11558990,rs115634655,rs11675247,rs11676867,rs11681721,rs11682383,rs11683795,rs11686695,rs11691915,rs11691936,rs117485792,rs11974195,rs11984372,rs12379374,rs12475308,rs12488303,rs12614741,…
R-HSA-1236975	Antigen processing-Cross presentation	Immune System	0.148285	HLA-B,MRC2,PSMA5,PSMC3,PSMD9,HLA-A,CHUK,NCF2	rs1059535,rs10745355,rs10745356,rs10776806,rs10797888,rs10858092,rs10858094,rs10858095,rs10858096,rs10858097,rs11102981,rs114046333,rs11591741,rs11597086,rs1169074,rs12024582,rs12269373,rs12369201,rs12405210,rs1327578,rs1465607,rs1625792,rs1634753,rs1634776,rs1720035,rs17882431,rs17882802,rs17885645,rs2041284,rs2152925,rs2256747,rs2256750,rs2303875,rs2394976,rs2394978,rs2394979,rs2394980,rs239498…
R-HSA-2022854	Keratan sulfate biosynthesis	Metabolism	0.149502	ST3GAL3,SLC35D2,B4GALT2	rs10119629,rs10122107,rs1013793,rs1029632,rs10820378,rs10820386,rs10820396,rs10820411,rs10820447,rs10890280,rs10890281,rs10990558,rs10990570,rs10990610,rs10990621,rs10990631,rs10990768,rs111821073,rs11210912,rs11210914,rs11210916,rs11210917,rs11210928,rs112361411,rs112518613,rs112646031,rs112984125,rs11577684,rs11581514,rs11584382,rs11587515,rs11590279,rs11810109,rs12024345,rs12058552,rs12062824,…
R-HSA-389957	Prefoldin mediated transfer of substrate to CCT/TriC	Metabolism of proteins	0.149502	PFDN1,CCT7,TUBA1C	rs10051345,rs10207625,rs10477348,rs11168936,rs11168951,rs12187444,rs12465780,rs13161399,rs13170475,rs13177186,rs13177454,rs13185866,rs13186198,rs13188413,rs13353827,rs13359519,rs1347143,rs1469530,rs1529693,rs17118781,rs17118785,rs1864970,rs201855636,rs2053055,rs2053056,rs2116790,rs2303907,rs2337081,rs2337082,rs35214989,rs3777095,rs3822739,rs4913078,rs57294361,rs60714373,rs61342141,rs62385161,rs65…
R-HSA-1433557	Signaling by SCF-KIT	Signal Transduction	0.150459	SH2B3,PIK3R2,KIT,MMP9	rs10409167,rs10849947,rs10849948,rs11065898,rs12580300,rs12984330,rs13925,rs2173006,rs2236416,rs2237014,rs2238154,rs2239195,rs2274755,rs2283358,rs2285520,rs28362508,rs3184504,rs34368158,rs3730179,rs3742003,rs3746187,rs3803170,rs3918261,rs4766462,rs55989116,rs62123609,rs62123615,rs62123617,rs7296313,rs7299849,rs7309325,rs7310615,rs73199895,rs739496,rs739497,rs7973120,rs7977752,rs8112290
R-HSA-75893	TNF signaling	Signal Transduction	0.150459	TAB1,USP4,SPPL2A,CHUK	rs10152686,rs10400817,rs10400818,rs10467994,rs11591741,rs11597086,rs11630054,rs11852701,rs11855605,rs11856886,rs12269373,rs12438326,rs12438878,rs12440841,rs12592851,rs12593469,rs12595118,rs12899657,rs12900658,rs12902741,rs12903544,rs12903561,rs12903915,rs12906508,rs12906839,rs12909429,rs12910233,rs12910371,rs12911143,rs12911938,rs12913259,rs12915052,rs12915708,rs12916038,rs12917005,rs13078949,rs1…
R-HSA-977444	GABA B receptor activation	Neuronal System	0.150459	KCNJ6,GNAI2,KCNJ3,ADCY2	rs1025998,rs11948030,rs13030348,rs13166360,rs1445649,rs1445651,rs1445653,rs1550798,rs17641121,rs17642086,rs17826395,rs17826816,rs1979004,rs2154556,rs2298952,rs2591137,rs2591140,rs2591144,rs2591146,rs2591147,rs2591148,rs2591149,rs2591152,rs2591159,rs2591173,rs2591174,rs2652446,rs2652447,rs2652449,rs2652450,rs2652456,rs2652457,rs2652460,rs28565152,rs2971906,rs34476536,rs34786701,rs55681500,rs558143…
R-HSA-991365	Activation of GABAB receptors	Neuronal System	0.150459	KCNJ6,GNAI2,KCNJ3,ADCY2	rs1025998,rs11948030,rs13030348,rs13166360,rs1445649,rs1445651,rs1445653,rs1550798,rs17641121,rs17642086,rs17826395,rs17826816,rs1979004,rs2154556,rs2298952,rs2591137,rs2591140,rs2591144,rs2591146,rs2591147,rs2591148,rs2591149,rs2591152,rs2591159,rs2591173,rs2591174,rs2652446,rs2652447,rs2652449,rs2652450,rs2652456,rs2652457,rs2652460,rs28565152,rs2971906,rs34476536,rs34786701,rs55681500,rs558143…
R-HSA-422475	Axon guidance	Developmental Biology	0.152076	DCC,EPHA5,NGEF,SCN2A,ARHGEF11,KALRN,NCAM1,EPHA3,CDC42,PSMA5,MMP9,CACNA1I,MYH11,RPL37A,RHOA,CAP2,SEMA6D,PSMD9,EFNA5,PRKAR2A,DAG1,ARHGAP39,PIK3R2,RPL15,PLXNA2,ETF1,LDB1,PSMC3,DOK6,PFN2,RPS26,TUBA1C,SPTBN2,ARTN	rs1,rs1007604,rs10163836,rs10163837,rs10163838,rs10163842,rs10163847,rs10163926,rs10163983,rs10164055,rs10164246,rs10212296,rs1028013,rs10409167,rs10467913,rs10467988,rs10469018,rs1050088,rs10502959,rs10502966,rs10502967,rs10512620,rs10519132,rs1054750,rs10732853,rs10736463,rs10745356,rs10775504,rs10776806,rs10791889,rs1083514,rs1083515,rs1083517,rs1083518,rs1083519,rs1083520,rs1083521,rs10852376…
R-HSA-1912408	Pre-NOTCH Transcription and Translation	Signal Transduction	0.157021	TNRC6C,H2AFV,HIST1H2BN,TNRC6A,TFDP2,HIST1H3I,HIST1H2BE,HIST1H2BD	rs1007754,rs1045279,rs1075987,rs10852272,rs11074651,rs11074653,rs11074654,rs111255480,rs111431351,rs113173537,rs11544537,rs11569216,rs11569256,rs11640931,rs11642302,rs11646987,rs11764950,rs12495978,rs12596793,rs12599173,rs12599643,rs12702094,rs12708663,rs13081914,rs13329943,rs1417998,rs1465422,rs16970721,rs16970774,rs172066,rs17771137,rs1862451,rs1978451,rs200529,rs200532,rs200533,rs200534,rs2005…
R-HSA-9020702	Interleukin-1 signaling	Immune System	0.157021	TAB1,PELI1,NKIRAS1,PSMA5,CHUK,PSMC3,PSMD9,TNIP2	rs10745355,rs10745356,rs10776806,rs10858092,rs10858094,rs10858095,rs10858096,rs10858097,rs11102981,rs11129127,rs1133926,rs1136155,rs11591741,rs11597086,rs11673747,rs11679748,rs1169074,rs11713246,rs12024582,rs12269373,rs12369201,rs1327578,rs13314607,rs13318927,rs13325754,rs1465607,rs1720035,rs17882431,rs17882802,rs17885645,rs1814406,rs1837484,rs1972280,rs2001209,rs2152925,rs2303875,rs2576837,rs286…
R-HSA-425397	Transport of vitamins, nucleosides, and related molecules	Transport of small molecules	0.159647	SLC35D2,SLC35D1,SLCO3A1,SLC33A1	rs10119629,rs10122107,rs10820378,rs10820386,rs10820396,rs10820411,rs10820447,rs10990558,rs10990570,rs10990610,rs10990621,rs10990631,rs10990768,rs111821073,rs1121824,rs11576752,rs11576753,rs12375999,rs1535365,rs16910750,rs1963395,rs2065002,rs2755241,rs2755242,rs2755243,rs2755247,rs2755251,rs2755254,rs2755266,rs2755270,rs2755271,rs2815349,rs2815355,rs2815358,rs2815360,rs2815362,rs2815363,rs2815364,…
R-HSA-6811438	Intra-Golgi traffic	Vesicle-mediated transport	0.159647	MAN2A1,NSF,GOSR1,COG5	rs10040319,rs10040716,rs1008661,rs1015975,rs10512432,rs11241040,rs11747338,rs12154818,rs12518625,rs12518635,rs13177811,rs13185070,rs13187248,rs13187428,rs13189468,rs13355543,rs1368357,rs1370960,rs142167,rs1432806,rs1438660,rs147382204,rs17162081,rs17489649,rs17692129,rs17698176,rs183211,rs199436,rs199437,rs199438,rs199442,rs199444,rs199449,rs199452,rs199453,rs199460,rs199461,rs199531,rs200719874,…
R-HSA-174178	APC/C:Cdh1 mediated degradation of Cdc20 and other APC/C:Cdh1 targeted proteins in late mitosis/early G1	Cell Cycle	0.160097	PSMA5,PSMC3,PSMD9,UBE2E1,ANAPC4,CDC27	rs10745355,rs10745356,rs10776806,rs10858092,rs10858094,rs10858095,rs10858096,rs10858097,rs11102981,rs1139150,rs11570508,rs11570532,rs1169074,rs11710679,rs11711380,rs12024582,rs12369201,rs13085379,rs1465607,rs1720035,rs17787211,rs17787217,rs2152925,rs2303875,rs2928282,rs34811474,rs34963628,rs34986000,rs3768491,rs376937160,rs3781624,rs3781625,rs3781626,rs3781627,rs3815040,rs3820667,rs3931560,rs4120…
R-HSA-174184	Cdc20:Phospho-APC/C mediated degradation of Cyclin A	Cell Cycle	0.160097	PSMA5,PSMC3,PSMD9,UBE2E1,ANAPC4,CDC27	rs10745355,rs10745356,rs10776806,rs10858092,rs10858094,rs10858095,rs10858096,rs10858097,rs11102981,rs1139150,rs11570508,rs11570532,rs1169074,rs11710679,rs11711380,rs12024582,rs12369201,rs13085379,rs1465607,rs1720035,rs17787211,rs17787217,rs2152925,rs2303875,rs2928282,rs34811474,rs34963628,rs34986000,rs3768491,rs376937160,rs3781624,rs3781625,rs3781626,rs3781627,rs3815040,rs3820667,rs3931560,rs4120…
R-HSA-69017	CDK-mediated phosphorylation and removal of Cdc6	DNA Replication;Cell Cycle	0.160097	PSMC3,PSMA5,UBE2E1,CDC27,PSMD9,ANAPC4	rs10745355,rs10745356,rs10776806,rs10858092,rs10858094,rs10858095,rs10858096,rs10858097,rs11102981,rs1139150,rs11570508,rs11570532,rs1169074,rs11710679,rs11711380,rs12024582,rs12369201,rs13085379,rs1465607,rs1720035,rs17787211,rs17787217,rs2152925,rs2303875,rs2928282,rs34811474,rs34963628,rs34986000,rs3768491,rs376937160,rs3781624,rs3781625,rs3781626,rs3781627,rs3815040,rs3820667,rs3931560,rs4120…
R-HSA-6811558	PI5P, PP2A and IER3 Regulate PI3K/AKT Signaling	Signal Transduction	0.160283	PIP5K1B,STRN,ERBB4,ERBB3,KIT,PIK3R2,CD19,HBEGF	rs10409167,rs10781276,rs11143607,rs11143636,rs113970208,rs12476515,rs12613337,rs12619698,rs12622176,rs12684346,rs12686613,rs12686693,rs12984330,rs13418962,rs1414946,rs17057642,rs17057918,rs17058884,rs17081050,rs17081071,rs2039625,rs2070962,rs2074612,rs2074613,rs2110944,rs2173006,rs2237014,rs2245109,rs2252032,rs2292239,rs28527412,rs35444377,rs35979293,rs3730179,rs3741499,rs3746187,rs3750377,rs4130…
R-HSA-111447	Activation of BAD and translocation to mitochondria	Programmed Cell Death	0.160557	YWHAE,PPP3R1	rs117510670,rs12452627,rs12465425,rs140806985,rs190097147,rs4790337,rs4790351,rs58503743,rs59663815,rs62143863,rs62145959,rs62641636,rs6719760,rs74776107,rs75543711,rs8075892,rs9393
R-HSA-71336	Pentose phosphate pathway	Metabolism	0.160557	DERA,RBKS	rs11686001,rs12368628,rs2061752,rs6547811,rs7965359
R-HSA-8956320	Nucleobase biosynthesis	Metabolism	0.160557	GMPS,IMPDH2	rs10804773,rs10936020,rs11706052,rs11714133,rs13061643,rs34337666,rs3772115,rs3772116,rs4680219,rs66509404,rs7633168,rs7651038,rs7652005
R-HSA-69205	G1/S-Specific Transcription	Cell Cycle	0.16117	RBL2,ORC1,TFDP2	rs1045279,rs1072910,rs1072911,rs1074182,rs10748,rs111232287,rs11205953,rs112369447,rs1131220,rs113335556,rs11540358,rs11569216,rs11569256,rs11802697,rs11859538,rs11864278,rs12035530,rs12495978,rs13081914,rs13330182,rs13332406,rs13337544,rs1362429,rs16952242,rs16952246,rs16952251,rs16952252,rs17193176,rs17800577,rs17800727,rs17801498,rs2024449,rs2861421,rs3087474,rs3087484,rs34092379,rs34486172,rs…
R-HSA-179419	APC:Cdc20 mediated degradation of cell cycle proteins prior to satisfation of the cell cycle checkpoint	Cell Cycle	0.16508	CDC27,PSMA5,PSMC3,PSMD9,UBE2E1,ANAPC4	rs10745355,rs10745356,rs10776806,rs10858092,rs10858094,rs10858095,rs10858096,rs10858097,rs11102981,rs1139150,rs11570508,rs11570532,rs1169074,rs11710679,rs11711380,rs12024582,rs12369201,rs13085379,rs1465607,rs1720035,rs17787211,rs17787217,rs2152925,rs2303875,rs2928282,rs34811474,rs34963628,rs34986000,rs3768491,rs376937160,rs3781624,rs3781625,rs3781626,rs3781627,rs3815040,rs3820667,rs3931560,rs4120…
R-HSA-5578749	Transcriptional regulation by small RNAs	Gene expression (Transcription)	0.167308	TNRC6A,NUP160,SEH1L,HIST1H2BD,HIST1H2BN,H2AFV,HIST1H3I,HIST1H2BE	rs1075987,rs10852272,rs11039412,rs11039416,rs11039426,rs11074651,rs11074653,rs11074654,rs11544537,rs11605774,rs11640931,rs11642302,rs11646987,rs11764950,rs12418852,rs12596793,rs12599173,rs12599643,rs12702094,rs12708663,rs12785833,rs12787330,rs12955780,rs13329943,rs1417998,rs1465422,rs172066,rs17771137,rs1862451,rs1978451,rs200529,rs200532,rs200533,rs200534,rs200536,rs200538,rs200539,rs200956,rs20…
R-HSA-1852241	Organelle biogenesis and maintenance	Organelle biogenesis and maintenance	0.167875	MEF2C,EXOC4,ARF4,CKAP5,CRTC3,ALMS1,TFB1M,PAFAH1B1,CEP57,CEP72,HSPA9,GBF1,YWHAE,TUBB,CRTC2,DYNC1I2,KIF17,TUBA1C,CEP192	rs1,rs10038371,rs10117,rs10127983,rs1014442,rs10155909,rs10169714,rs10170786,rs10170849,rs10173534,rs10175180,rs10178678,rs10179134,rs1017945,rs10181563,rs10183818,rs10184268,rs10185080,rs10186501,rs10187192,rs10190219,rs10193972,rs10195357,rs10195358,rs10197409,rs10197755,rs10198549,rs10199224,rs10207220,rs10207264,rs10215367,rs10224226,rs10224575,rs10224683,rs10224828,rs10225115,rs10225454,rs10…
R-HSA-1474244	Extracellular matrix organization	Extracellular matrix organization	0.169664	MMP9,NCAM1,COL16A1,LRP4,ADAM12,COL25A1,COL11A1,DAG1,NRXN1	rs10049987,rs10212296,rs10490172,rs10490176,rs10493988,rs1050088,rs10502165,rs1061392,rs1072182,rs10732853,rs10736463,rs1073666,rs10750016,rs10750019,rs10750021,rs10838634,rs10874678,rs10874679,rs10891487,rs10891490,rs10891492,rs10891495,rs10891503,rs10914462,rs11039012,rs11039015,rs11130199,rs11130202,rs111327216,rs111409327,rs11164662,rs11164665,rs11164666,rs11164667,rs11164668,rs11164669,rs111…
R-HSA-427389	ERCC6 (CSB) and EHMT2 (G9a) positively regulate rRNA expression	Gene expression (Transcription)	0.17027	GATAD2B,HIST1H2BD,HIST1H2BN,H2AFV,HIST1H3I,HIST1H2BE	rs10796956,rs11264532,rs11264559,rs11264567,rs112780312,rs112874207,rs113422987,rs11544537,rs11577942,rs11581644,rs11583152,rs11583896,rs11585416,rs11586830,rs11587151,rs11589043,rs11589857,rs11590099,rs11591134,rs11764950,rs12022158,rs12022730,rs12028398,rs12032914,rs12033835,rs12038577,rs12041850,rs12041920,rs12042562,rs12042989,rs12043350,rs12401565,rs12409811,rs12567313,rs12702094,rs1417998,r…
R-HSA-194138	Signaling by VEGF	Signal Transduction	0.171064	NCF2,CTNND1,PIK3R2,RHOA,BAIAP2,TRIB3,CDC42,CTNNA1	rs10409167,rs10792112,rs10797888,rs10896647,rs10917139,rs10917145,rs111271782,rs111533129,rs111903592,rs11229116,rs11229130,rs11229131,rs11570190,rs11583790,rs11601449,rs11605731,rs11650131,rs11655132,rs11706370,rs11716948,rs11716974,rs11807562,rs12405210,rs12406669,rs12601810,rs12729825,rs12984330,rs13087851,rs148734725,rs16826279,rs16826309,rs16826425,rs16860621,rs17455520,rs17595772,rs1987628,…
R-HSA-114452	Activation of BH3-only proteins	Programmed Cell Death	0.173101	TFDP2,YWHAE,PPP3R1	rs1045279,rs11569216,rs11569256,rs117510670,rs12452627,rs12465425,rs12495978,rs13081914,rs140806985,rs190097147,rs2861421,rs34092379,rs34486172,rs34773643,rs3811708,rs4315664,rs4315665,rs4790337,rs4790351,rs58503743,rs59663815,rs62143863,rs62145959,rs62283132,rs62641636,rs6440054,rs6719760,rs74776107,rs75543711,rs8075892,rs9393,rs9815587,rs9942
R-HSA-4090294	SUMOylation of intracellular receptors	Metabolism of proteins	0.173101	RORA,PIAS4,THRB	rs11071590,rs11071591,rs11631763,rs12912669,rs1349265,rs1465812,rs34268302,rs4775364,rs4775367,rs4775368,rs55837899,rs72976973
R-HSA-5357956	TNFR1-induced NFkappaB signaling pathway	Signal Transduction	0.173101	CHUK,TAB1,USP4	rs11591741,rs11597086,rs12269373,rs13078949,rs1327578,rs138186184,rs150429489,rs17882431,rs17882802,rs17885645,rs1972280,rs34027394,rs34136767,rs5750823,rs5750825,rs71324946,rs7898075,rs7923726,rs9870030
R-HSA-9615017	FOXO-mediated transcription of oxidative stress, metabolic and neuronal genes	Gene expression (Transcription)	0.173101	FOXO3,FOXO6,SREBF1	rs10218712,rs10457180,rs10889949,rs11578963,rs11581271,rs11656665,rs11868035,rs13217795,rs1935949,rs1935951,rs1935952,rs2022464,rs2153960,rs2253310,rs2297508,rs2364543,rs2364544,rs2490272,rs2764261,rs2764264,rs2764265,rs2802288,rs2802290,rs2802292,rs2802295,rs35396874,rs3800227,rs3800228,rs3800229,rs3800231,rs3813498,rs4636447,rs4925115,rs4945816,rs4946932,rs4946935,rs4946936,rs61774743,rs6177474…
R-HSA-71291	Metabolism of amino acids and derivatives	Metabolism	0.1743	AMT,PSMA5,RPL37A,PSMC3,SLC25A12,QARS,RPL15,PSMD9,GPT,IVD,RPS26,SUOX	rs10745355,rs10745356,rs10776806,rs10858092,rs10858094,rs10858095,rs10858096,rs10858097,rs11102981,rs1133926,rs11634187,rs11636147,rs11676438,rs1169074,rs11715915,rs11922013,rs12024582,rs12369201,rs13254911,rs1464566,rs1464567,rs1464568,rs1465607,rs1689510,rs1720035,rs17581284,rs2001209,rs2101039,rs2152925,rs2271758,rs2289328,rs2303875,rs284537,rs284572,rs2928282,rs3108223,rs34326553,rs35673421,r…
R-HSA-176409	APC/C:Cdc20 mediated degradation of mitotic proteins	Cell Cycle	0.175661	CDC27,PSMA5,PSMC3,PSMD9,UBE2E1,ANAPC4	rs10745355,rs10745356,rs10776806,rs10858092,rs10858094,rs10858095,rs10858096,rs10858097,rs11102981,rs1139150,rs11570508,rs11570532,rs1169074,rs11710679,rs11711380,rs12024582,rs12369201,rs13085379,rs1465607,rs1720035,rs17787211,rs17787217,rs2152925,rs2303875,rs2928282,rs34811474,rs34963628,rs34986000,rs3768491,rs376937160,rs3781624,rs3781625,rs3781626,rs3781627,rs3815040,rs3820667,rs3931560,rs4120…
R-HSA-9009391	Extra-nuclear estrogen signaling	Signal Transduction	0.175661	FOXO3,GNAI2,STRN,MMP9,PIK3R2,HBEGF	rs10409167,rs10457180,rs12476515,rs12984330,rs13217795,rs13418962,rs13925,rs1935949,rs1935951,rs1935952,rs2022464,rs2074612,rs2074613,rs2110944,rs2153960,rs2173006,rs2236416,rs2245109,rs2252032,rs2253310,rs2274755,rs2298952,rs2490272,rs2764261,rs2764264,rs2764265,rs2802288,rs2802290,rs2802292,rs2802295,rs28527412,rs35396874,rs3730179,rs3746187,rs3800227,rs3800228,rs3800229,rs3800231,rs3813498,rs3…
R-HSA-1362300	Transcription of E2F targets under negative control by p107 (RBL1) and p130 (RBL2) in complex with HDAC1	Cell Cycle	0.177955	RBL2,TFDP2	rs1045279,rs1072910,rs1072911,rs1074182,rs10748,rs111232287,rs1131220,rs113335556,rs11540358,rs11569216,rs11569256,rs11859538,rs11864278,rs12495978,rs13081914,rs13330182,rs13332406,rs13337544,rs1362429,rs16952242,rs16952246,rs16952251,rs16952252,rs17193176,rs17800577,rs17800727,rs17801498,rs2024449,rs2861421,rs34092379,rs34486172,rs34773643,rs3803657,rs3811708,rs3929,rs4146344,rs4281707,rs4315664…
R-HSA-1433559	Regulation of KIT signaling	Signal Transduction	0.177955	SH2B3,KIT	rs10849947,rs10849948,rs11065898,rs12580300,rs2237014,rs2238154,rs2239195,rs2283358,rs2285520,rs28362508,rs3184504,rs34368158,rs3742003,rs3803170,rs4766462,rs7296313,rs7299849,rs7309325,rs7310615,rs73199895,rs739496,rs739497,rs7973120,rs7977752
R-HSA-1963640	GRB2 events in ERBB2 signaling	Signal Transduction	0.177955	ERBB4,HBEGF	rs113970208,rs12613337,rs12619698,rs12622176,rs2074612,rs2074613,rs35444377,rs4130781,rs4130782,rs4132462,rs4150233,rs55758468,rs55769536,rs61079605,rs62182989,rs62182991,rs62182993,rs62182994,rs62182999,rs62183021,rs62183023,rs62183024,rs62183028,rs62183029,rs62183031,rs6749448,rs7268,rs72946582,rs72948506,rs7583068,rs7600261,rs7601502
R-HSA-5684264	MAP3K8 (TPL2)-dependent MAPK1/3 activation	Immune System	0.177955	CHUK,TNIP2	rs11591741,rs11597086,rs12269373,rs1327578,rs17882431,rs17882802,rs17885645,rs34027394,rs34136767,rs56215402,rs7898075,rs7923726
R-HSA-111957	Cam-PDE 1 activation	Signal Transduction	0.178892	PDE1C	rs1014242,rs10226228,rs10233045,rs10236197,rs10237329,rs10240905,rs10259431,rs10951325,rs11770877,rs11772510,rs12536686,rs12540204,rs12540232,rs12669911,rs12701194,rs12701206,rs12701207,rs13242981,rs1450869,rs1450870,rs1476764,rs1476765,rs1476766,rs17161045,rs1860225,rs215596,rs215598,rs215599,rs215600,rs215601,rs215603,rs34496191,rs4236333,rs4368879,rs4368880,rs4720058,rs4723139,rs4723140,rs6955…
R-HSA-165158	Activation of AKT2	Signal Transduction;Immune System	0.178892	TRIB3	rs6051520
R-HSA-173107	Binding and entry of HIV virion	Disease	0.178892	PPIA	rs11974195,rs11984372,rs2012932,rs55670603,rs55989598,rs6970925
R-HSA-209563	Axonal growth stimulation	Signal Transduction	0.178892	RHOA	rs111271782,rs111533129,rs111903592,rs11706370,rs11716948,rs11716974,rs13087851,rs148734725,rs17595772,rs1987628,rs2117939,rs2878298,rs34588335,rs34937635,rs35169793,rs4855842,rs4855843,rs4855877,rs4955412,rs55957735,rs62259942,rs6446264,rs67485053,rs6773518,rs6793308,rs6797765,rs6809216,rs73088122,rs7373849,rs7621003,rs7623659,rs7623687,rs7631908,rs7643586,rs7648841,rs9871380,rs9878943
R-HSA-3000497	Scavenging by Class H Receptors	Vesicle-mediated transport	0.178892	STAB1	rs1010552,rs1010553,rs1010554,rs11130306,rs13081028,rs13303,rs2015971,rs4234633,rs4434138,rs66824127,rs67409736,rs731831,rs9853056
R-HSA-6783984	Glycine degradation	Metabolism	0.178892	AMT	rs11715915,rs11922013,rs1464566,rs1464567,rs1464568,rs4855873,rs9859556
R-HSA-8866906	TFAP2 (AP-2) family regulates transcription of other transcription factors	Gene expression (Transcription)	0.178892	PITX2	rs2595103,rs2595107,rs2723329,rs2739204
R-HSA-8941237	Invadopodia formation	Extracellular matrix organization	0.178892	ADAM12	rs111409327,rs111902975,rs17684225,rs2011760,rs2242387,rs2279753,rs3858314,rs4962321,rs4962322,rs4962325,rs4962520,rs4962522,rs4962523,rs74576733,rs74629629,rs74681225,rs74938218,rs75359484,rs75666679,rs75924974,rs76172331,rs76188090,rs78668932,rs78757417,rs78876759,rs7906203,rs7906216,rs79538634,rs79569976
R-HSA-8985586	SLIT2:ROBO1 increases RHOA activity	Developmental Biology	0.178892	RHOA	rs111271782,rs111533129,rs111903592,rs11706370,rs11716948,rs11716974,rs13087851,rs148734725,rs17595772,rs1987628,rs2117939,rs2878298,rs34588335,rs34937635,rs35169793,rs4855842,rs4855843,rs4855877,rs4955412,rs55957735,rs62259942,rs6446264,rs67485053,rs6773518,rs6793308,rs6797765,rs6809216,rs73088122,rs7373849,rs7621003,rs7623659,rs7623687,rs7631908,rs7643586,rs7648841,rs9871380,rs9878943
R-HSA-5617833	Cilium Assembly	Organelle biogenesis and maintenance	0.179913	ALMS1,CEP72,CKAP5,EXOC4,CEP57,ARF4,PAFAH1B1,GBF1,TUBB,YWHAE,KIF17,DYNC1I2,TUBA1C,CEP192	rs1014442,rs10155909,rs10156038,rs10156088,rs10169213,rs10169714,rs10170786,rs10170849,rs10173534,rs10175180,rs10178678,rs10179134,rs1017945,rs10181563,rs10183818,rs10184268,rs10185080,rs10186501,rs10187192,rs10187416,rs10189574,rs10190219,rs10193972,rs10195357,rs10195358,rs10197409,rs10197755,rs10198549,rs10199224,rs10207220,rs10207264,rs10215367,rs10224226,rs10224575,rs10224683,rs10224828,rs102…
R-HSA-176814	Activation of APC/C and APC/C:Cdc20 mediated degradation of mitotic proteins	Cell Cycle	0.181247	CDC27,PSMA5,PSMC3,PSMD9,UBE2E1,ANAPC4	rs10745355,rs10745356,rs10776806,rs10858092,rs10858094,rs10858095,rs10858096,rs10858097,rs11102981,rs1139150,rs11570508,rs11570532,rs1169074,rs11710679,rs11711380,rs12024582,rs12369201,rs13085379,rs1465607,rs1720035,rs17787211,rs17787217,rs2152925,rs2303875,rs2928282,rs34811474,rs34963628,rs34986000,rs3768491,rs376937160,rs3781624,rs3781625,rs3781626,rs3781627,rs3815040,rs3820667,rs3931560,rs4120…
R-HSA-199977	ER to Golgi Anterograde Transport	Metabolism of proteins;Vesicle-mediated transport	0.182252	ARF4,NSF,GBF1,GRIA1,COPZ2,DYNC1I2,TUBA1C,GOSR1,ARFGAP2,SPTBN2,COG5	rs10512432,rs10791889,rs10930491,rs11168936,rs11168951,rs11191250,rs11191264,rs11191269,rs11191270,rs11594914,rs11597939,rs11709712,rs12154818,rs12354486,rs12772375,rs12997093,rs13063507,rs142167,rs147382204,rs17692129,rs17698176,rs17707508,rs17780667,rs183211,rs1890060,rs199436,rs199437,rs199438,rs199442,rs199444,rs199449,rs199452,rs199453,rs199460,rs199461,rs199531,rs2292816,rs34242651,rs345317…
R-HSA-1500620	Meiosis	Cell Cycle;Reproduction	0.184957	H2AFV,STAG1,HIST1H2BN,RAD51,HIST1H3I,RAD51C,MSH5,HIST1H2BE,HIST1H2BD	rs10155016,rs10155017,rs10775121,rs11070291,rs11544537,rs11633269,rs11764950,rs11852786,rs11855560,rs11858337,rs11858338,rs12107125,rs12439683,rs12593359,rs12702094,rs12908284,rs12938772,rs13433980,rs1417998,rs1484250,rs172565,rs200956,rs200991,rs200993,rs201000,rs201001,rs2412546,rs2412547,rs2412548,rs2412549,rs2567905,rs2619680,rs28489907,rs28682370,rs2928140,rs302872,rs304270,rs304281,rs309298…
R-HSA-182971	EGFR downregulation	Signal Transduction	0.185273	PTPRK,CDC42,HBEGF	rs10917139,rs10917145,rs11154433,rs11583790,rs11807562,rs12055782,rs12406669,rs12729825,rs13197257,rs13200150,rs13218577,rs13219424,rs16826279,rs16826309,rs16826425,rs16860621,rs2056974,rs2074612,rs2074613,rs2473316,rs2501261,rs28360516,rs34601789,rs34896897,rs3903663,rs4150233,rs45582334,rs6905941,rs6936878,rs7268,rs9375544,rs9388610,rs9388612,rs9402011
R-HSA-76002	Platelet activation, signaling and aggregation	Hemostasis	0.1868	HABP4,GNAI2,OLA1,RHOA,PROS1,SCG3,PPIA,ITIH4,CDC42,F2,DGKZ,PIK3R2,SERPING1,LAT,CALU,FERMT3,ITIH3	rs10186796,rs10409167,rs1043595,rs10512239,rs1057687,rs10761035,rs10820634,rs10820666,rs10820682,rs10896631,rs10917139,rs10917145,rs10930634,rs10930639,rs10930650,rs10991346,rs10991348,rs10991352,rs10991354,rs111271782,rs111533129,rs111903592,rs113520408,rs114899622,rs115330285,rs11558990,rs115634655,rs11583790,rs11675247,rs11676867,rs11681721,rs11682383,rs11683795,rs11686695,rs11691915,rs1169193…
R-HSA-6807505	RNA polymerase II transcribes snRNA genes	Gene expression (Transcription)	0.187258	SUPT4H1	rs12938538,rs56058331,rs7207531,rs7222143,rs7223452,rs757485
R-HSA-2029485	Role of phospholipids in phagocytosis	Immune System	0.188401	PIK3R2	rs10409167,rs12984330,rs2173006,rs3730179,rs3746187,rs55989116,rs62123609,rs62123615,rs62123617,rs8112290
R-HSA-5696399	Global Genome Nucleotide Excision Repair (GG-NER)	DNA Repair	0.191469	MCRS1	rs56743994,rs59261129,rs74089566
R-HSA-674695	RNA Polymerase II Pre-transcription Events	Gene expression (Transcription)	0.191469	SUPT4H1	rs12938538,rs56058331,rs7207531,rs7222143,rs7223452,rs757485
R-HSA-216083	Integrin cell surface interactions	Extracellular matrix organization	0.193384	COL16A1	rs1061392,rs10914462,rs12032291,rs1356803,rs2271927,rs2271928,rs2292988,rs2292989,rs3817398,rs4949456,rs4949457,rs4949458,rs4949459,rs4949460,rs56074668,rs6425778,rs7512805,rs7545321
R-HSA-110330	Recognition and association of DNA glycosylase with site containing an affected purine	DNA Repair	0.19345	HIST1H2BN,H2AFV,MUTYH,HIST1H2BE,HIST1H2BD	rs11544537,rs11764950,rs12702094,rs1417998,rs200991,rs200993,rs201000,rs201001,rs3219472,rs3219489,rs34661691,rs36047398,rs41280660,rs66566005,rs7016
R-HSA-110331	Cleavage of the damaged purine	DNA Repair	0.19345	HIST1H2BN,H2AFV,MUTYH,HIST1H2BE,HIST1H2BD	rs11544537,rs11764950,rs12702094,rs1417998,rs200991,rs200993,rs201000,rs201001,rs3219472,rs3219489,rs34661691,rs36047398,rs41280660,rs66566005,rs7016
R-HSA-73927	Depurination	DNA Repair	0.19345	HIST1H2BN,HIST1H2BD,MUTYH,H2AFV,HIST1H2BE	rs11544537,rs11764950,rs12702094,rs1417998,rs200991,rs200993,rs201000,rs201001,rs3219472,rs3219489,rs34661691,rs36047398,rs41280660,rs66566005,rs7016
R-HSA-9609646	HCMV Infection	Disease	0.194951	CBX1,DYNC1I2,TUBA1C,HNRNPK,NUP160,SEH1L,HIST1H2BN,HIST1H2BD,HIST1H3I,HIST1H2BE,CHMP2A	rs10930491,rs11039412,rs11039416,rs11039426,rs11168936,rs11168951,rs11605774,rs12418852,rs12785833,rs12787330,rs12955780,rs12997093,rs1417998,rs167203,rs200956,rs200991,rs200993,rs201000,rs201001,rs2290850,rs2292816,rs2902856,rs296886,rs296888,rs34128973,rs34242651,rs34531723,rs34661691,rs35805829,rs35985502,rs4752873,rs4995995,rs62184165,rs6505775,rs6505776,rs696825,rs7105282,rs7120333,rs7233600…
R-HSA-164378	PKA activation in glucagon signalling	Metabolism	0.195623	PRKAR2A,ADCY2	rs11709246,rs11713694,rs11948030,rs13074318,rs13094900,rs13166360,rs17826395,rs17826816,rs28565152,rs34037363,rs34476536,rs55761431,rs67332931,rs71324924,rs71604175,rs73080361,rs77557833,rs78308718
R-HSA-1810476	RIP-mediated NFkB activation via ZBP1	Immune System	0.195623	CHUK,NKIRAS1	rs11129127,rs1133926,rs1136155,rs11591741,rs11597086,rs11713246,rs12269373,rs1327578,rs13314607,rs13318927,rs13325754,rs17882431,rs17882802,rs17885645,rs2001209,rs28623591,rs2885034,rs34027394,rs34136767,rs34476593,rs62253361,rs6550809,rs6778970,rs6787216,rs6789983,rs6800407,rs72627066,rs73825181,rs74776939,rs75636274,rs7629325,rs7633520,rs7898075,rs7923726,rs79447376,rs8933,rs9755750,rs9815334,r…
R-HSA-3781860	Diseases associated with N-glycosylation of proteins	Disease	0.195623	RFT1,ALG1	rs2115780,rs9937510
R-HSA-435354	Zinc transporters	Transport of small molecules	0.195623	SLC39A8,SLC39A1	rs10489122,rs11097772,rs11264734,rs11725311,rs11733504,rs11734114,rs11737763,rs12027783,rs13105581,rs13109272,rs13114461,rs13114738,rs13135688,rs13143234,rs144401529,rs151401,rs151404,rs151406,rs17032400,rs173048,rs2119213,rs2165265,rs2165266,rs233804,rs233805,rs233806,rs233807,rs233808,rs233809,rs233810,rs233811,rs233812,rs233813,rs233815,rs233816,rs233823,rs233828,rs233830,rs34333163,rs3791187,…
R-HSA-8876725	Protein methylation	Metabolism of proteins	0.195623	CAMKMT,EEF1AKMT1	rs1065785,rs1065786,rs1067322,rs1067327,rs1067339,rs1067341,rs1067342,rs1067347,rs1067352,rs1067353,rs1067360,rs1067363,rs1067367,rs1067370,rs1067371,rs1067372,rs1067385,rs1067386,rs1067387,rs1067390,rs1067391,rs1067394,rs1067399,rs1067403,rs1067406,rs1067408,rs1067442,rs1085447,rs1085449,rs1085483,rs1085484,rs1085485,rs1085490,rs11124989,rs1223162,rs1223163,rs1302175,rs17580340,rs2243582,rs22484…
R-HSA-8934593	Regulation of RUNX1 Expression and Activity	Gene expression (Transcription)	0.195623	TNRC6C,TNRC6A	rs1007754,rs1075987,rs10852272,rs11074651,rs11074653,rs11074654,rs111255480,rs111431351,rs113173537,rs11640931,rs11642302,rs11646987,rs12596793,rs12599173,rs12599643,rs12708663,rs13329943,rs1465422,rs16970721,rs16970774,rs172066,rs17771137,rs1862451,rs1978451,rs200529,rs200532,rs200533,rs200534,rs200536,rs200538,rs200539,rs2059134,rs2112785,rs2112786,rs2311441,rs2311442,rs2311443,rs2343606,rs2851…
R-HSA-9034015	Signaling by NTRK3 (TRKC)	Signal Transduction	0.195623	NTRK3,PTPRO	rs10083121,rs10160901,rs10161094,rs10162833,rs10162849,rs10163131,rs1034504,rs10846166,rs10846167,rs10846170,rs10846206,rs10846207,rs10846208,rs10846209,rs10846210,rs10846211,rs10846212,rs10852090,rs11056432,rs11056433,rs11056434,rs11056436,rs11056437,rs11056438,rs11056439,rs11056440,rs11056441,rs11056445,rs11056447,rs11056448,rs11056449,rs11056450,rs11056452,rs11056455,rs11056456,rs11056457,rs11…
R-HSA-9617828	FOXO-mediated transcription of cell cycle genes	Gene expression (Transcription)	0.195623	RBL2,FOXO3	rs10457180,rs1072910,rs1072911,rs1074182,rs10748,rs111232287,rs1131220,rs113335556,rs11540358,rs11859538,rs11864278,rs13217795,rs13330182,rs13332406,rs13337544,rs1362429,rs16952242,rs16952246,rs16952251,rs16952252,rs17193176,rs17800577,rs17800727,rs17801498,rs1935949,rs1935951,rs1935952,rs2022464,rs2024449,rs2153960,rs2253310,rs2490272,rs2764261,rs2764264,rs2764265,rs2802288,rs2802290,rs2802292,r…
R-HSA-1251985	Nuclear signaling by ERBB4	Signal Transduction	0.19766	ERBB4,HBEGF,GFAP	rs113970208,rs12613337,rs12619698,rs12622176,rs2074612,rs2074613,rs2289681,rs35444377,rs4130781,rs4130782,rs4132462,rs4150233,rs55758468,rs55769536,rs61079605,rs62182989,rs62182991,rs62182993,rs62182994,rs62182999,rs62183021,rs62183023,rs62183024,rs62183028,rs62183029,rs62183031,rs6749448,rs7268,rs72946582,rs72948506,rs7583068,rs7600261,rs7601502
R-HSA-397795	G-protein beta:gamma signalling	Signal Transduction	0.19766	CDC42,RHOA,PLCB1	rs10154004,rs10211690,rs10211705,rs10211711,rs10485727,rs10917139,rs10917145,rs111271782,rs111533129,rs111903592,rs11583790,rs11706370,rs11716948,rs11716974,rs11807562,rs11905228,rs11905847,rs11906477,rs11906587,rs11908674,rs12406669,rs12729825,rs13087851,rs148734725,rs16826279,rs16826309,rs16826425,rs16860621,rs17595772,rs1987628,rs2050110,rs2056974,rs2117939,rs2143267,rs2143268,rs2143269,rs2143…
R-HSA-445989	TAK1 activates NFkB by phosphorylation and activation of IKKs complex	Immune System	0.19766	NKIRAS1,CHUK,TAB1	rs11129127,rs1133926,rs1136155,rs11591741,rs11597086,rs11713246,rs12269373,rs1327578,rs13314607,rs13318927,rs13325754,rs17882431,rs17882802,rs17885645,rs1972280,rs2001209,rs28623591,rs2885034,rs34027394,rs34136767,rs34476593,rs5750823,rs5750825,rs62253361,rs6550809,rs6778970,rs6787216,rs6789983,rs6800407,rs72627066,rs73825181,rs74776939,rs75636274,rs7629325,rs7633520,rs7898075,rs7923726,rs7944737…
R-HSA-5626467	RHO GTPases activate IQGAPs	Signal Transduction	0.19766	CDC42,TUBA1C,CTNNA1	rs10917139,rs10917145,rs11168936,rs11168951,rs11583790,rs11807562,rs12406669,rs12729825,rs16826279,rs16826309,rs16826425,rs16860621,rs2056974,rs2473316,rs2501261,rs34896897,rs891953
R-HSA-211859	Biological oxidations	Metabolism	0.198566	SLC35D1,ALDH2,SULT1A2,CYP2D6,SULT1A1,AKR1A1	rs1058164,rs10774637,rs10774638,rs1121824,rs113208333,rs1135840,rs11576752,rs11576753,rs11609628,rs11613713,rs11648192,rs12049503,rs1535365,rs193652,rs2065002,rs2238152,rs2283354,rs2755241,rs2755242,rs2755243,rs2755247,rs2755251,rs2755254,rs2755266,rs2755270,rs2755271,rs2815349,rs2815355,rs2815358,rs2815360,rs2815362,rs2815363,rs2815364,rs2815365,rs2815366,rs2815367,rs2815368,rs2815372,rs2815374,…
R-HSA-9616222	Transcriptional regulation of granulopoiesis	Developmental Biology	0.200584	H2AFV,SPI1,HIST1H2BN,TFDP2,HIST1H2BD,HIST1H3I,HIST1H2BE	rs1045279,rs1057233,rs10734557,rs10769258,rs10838697,rs10838698,rs10838699,rs11039199,rs11039200,rs11039202,rs11039203,rs11039212,rs11544537,rs11569216,rs11569256,rs11764950,rs12146565,rs12495978,rs12702094,rs13081914,rs1417998,rs1542321,rs200956,rs200991,rs200993,rs201000,rs201001,rs2084946,rs2861421,rs34092379,rs34486172,rs34661691,rs34773643,rs35996350,rs36047398,rs3811708,rs41280660,rs4315664…
R-HSA-2262752	Cellular responses to stress	Cellular responses to external stimuli	0.20101	TNRC6A,MAPKAPK5,FNIP2,PSMD9,HIST1H2BD,PSMA5,NCF2,RPL37A,CDC27,STIP1,HSPA9,TNRC6C,PRDX1,ATP6V0B,SEH1L,NUP160,H2AFV,UBN1,TFDP2,HIST1H2BN,YWHAE,GPX1,RPL15,TRIB3,PSMC3,HIST1H3I,UBE2E1,RPS26,DYNC1I2,ANAPC4,GPX7,TUBA1C,TNIK,ATP6V1G2,HIST1H2BE	rs10007419,rs1007754,rs10117,rs1045279,rs1047619,rs1050450,rs10745355,rs10745356,rs1075987,rs10774640,rs10776806,rs10797888,rs10849981,rs10849982,rs10852272,rs10857320,rs10858092,rs10858094,rs10858095,rs10858096,rs10858097,rs10930491,rs11039412,rs11039416,rs11039426,rs11066044,rs11066045,rs11066046,rs11066051,rs11066054,rs11066055,rs11066058,rs11066060,rs11066062,rs11074651,rs11074653,rs11074654,…
R-HSA-1236394	Signaling by ERBB4	Signal Transduction	0.202239	ERBB3,ERBB4,GABRB1,HBEGF,GFAP	rs113970208,rs11737061,rs11941209,rs12613337,rs12619698,rs12622176,rs1512143,rs1512144,rs2074612,rs2074613,rs2289681,rs2292239,rs35444377,rs35969923,rs3741499,rs4130781,rs4130782,rs4132462,rs4150233,rs4597804,rs4695187,rs4759229,rs55758468,rs55769536,rs61079605,rs62182989,rs62182991,rs62182993,rs62182994,rs62182999,rs62183021,rs62183023,rs62183024,rs62183028,rs62183029,rs62183031,rs62303737,rs674…
R-HSA-392499	Metabolism of proteins	Metabolism of proteins	0.205384	AGBL4,ST3GAL3,CAMKMT,PPA2,NEGR1,HNRNPK,KLHL2,THSD7B,CNTN5,EXOC4,DCAF16,MAN2A1,APC,RORA,SEH1L,DPP4,DCAF5,PROS1,ARF4,UBE2E1,PFDN1,STAG1,HLA-A,SCG3,ARFGEF2,RNF123,ARSI,USP10,RHOA,SATB2,F2,PSMA5,CHST10,ERCC8,NSF,CREB3L4,ADAMTS6,GMDS,THSD7A,RPL37A,USP8,WRN,HIST1H2BD,HARS,PSMD9,GMPPB,GBF1,QARS,DAG1,MCRS1,GNAO1,NUP160,TAB1,RPL15,MRPL33,TUFM,HIST1H2BN,TRIM13,PIGO,NTNG2,RAB5B,EEF1AKMT1,ETF1,SRP19,CCT7,GRI…	rs10015293,rs10075281,rs10075323,rs1013793,rs1014444,rs1015975,rs10212296,rs10215367,rs1022687,rs10236499,rs10236819,rs10241782,rs10246164,rs10246171,rs10246406,rs10247014,rs1025074,rs10262548,rs10267029,rs1026710,rs10271889,rs10272270,rs10272509,rs10274077,rs10281697,rs1038630,rs10471096,rs1050088,rs1059535,rs10603051,rs1067322,rs1067386,rs1067387,rs1067390,rs1067391,rs1067394,rs10776806,rs10808…
R-HSA-69052	Switching of origins to a post-replicative state	DNA Replication;Cell Cycle	0.206539	PSMC3,PSMA5,ORC1,UBE2E1,CDC27,PSMD9,ANAPC4	rs10745355,rs10745356,rs10776806,rs10858092,rs10858094,rs10858095,rs10858096,rs10858097,rs11102981,rs11205953,rs112369447,rs1139150,rs11570508,rs11570532,rs1169074,rs11710679,rs11711380,rs11802697,rs12024582,rs12035530,rs12369201,rs13085379,rs1465607,rs1720035,rs17787211,rs17787217,rs2152925,rs2303875,rs2928282,rs3087474,rs3087484,rs34811474,rs34963628,rs34986000,rs3768491,rs376937160,rs3781624,r…
R-HSA-975138	TRAF6 mediated induction of NFkB and MAP kinases upon TLR7/8 or 9 activation	Immune System	0.206539	CHUK,PELI1,MEF2C,NKIRAS1,TAB1,TLR9,TNIP2	rs10038371,rs10066711,rs11129127,rs1133926,rs1136155,rs11591741,rs11597086,rs11673747,rs11679748,rs11713246,rs11743441,rs11749060,rs11749912,rs12054920,rs12269373,rs13158247,rs1327578,rs13314607,rs13318927,rs13325754,rs1671539,rs1705565,rs17487515,rs17559709,rs17882431,rs17882802,rs17885645,rs1814406,rs1837484,rs187270,rs188581,rs188582,rs1972280,rs2001209,rs216057,rs2247885,rs2362108,rs2362109,r…
R-HSA-2500257	Resolution of Sister Chromatid Cohesion	Cell Cycle	0.206705	STAG1,SKA2,CKAP5,PAFAH1B1,TAOK1,SEH1L,NUP160,DYNC1I2,TUBA1C	rs10155016,rs10155017,rs10466476,rs10466477,rs10930491,rs11038985,rs11038987,rs11039412,rs11039416,rs11039426,rs11168936,rs11168951,rs11605774,rs11651087,rs11652799,rs11654359,rs11654986,rs11655700,rs11658694,rs11658974,rs11822959,rs11824327,rs11868320,rs12051897,rs12107125,rs12283367,rs12287376,rs12418852,rs12785833,rs12787330,rs12938775,rs12941023,rs12946394,rs12950804,rs12955780,rs12997093,rs1…
R-HSA-8866654	E3 ubiquitin ligases ubiquitinate target proteins	Metabolism of proteins	0.207102	HLA-A,UBE2E1,HIST1H2BN,HIST1H2BD,HIST1H2BE	rs1059535,rs1139150,rs11710679,rs11711380,rs13085379,rs1417998,rs17787211,rs17787217,rs200991,rs200993,rs201000,rs201001,rs34661691,rs34963628,rs34986000,rs376937160,rs61645368,rs6798386,rs73034778,rs73825116,rs73825124,rs73825170,rs73825178,rs7637968,rs9260146
R-HSA-168181	Toll Like Receptor 7/8 (TLR7/8) Cascade	Immune System	0.209846	MEF2C,NKIRAS1,PELI1,TAB1,TLR9,CHUK,TNIP2	rs10038371,rs10066711,rs11129127,rs1133926,rs1136155,rs11591741,rs11597086,rs11673747,rs11679748,rs11713246,rs11743441,rs11749060,rs11749912,rs12054920,rs12269373,rs13158247,rs1327578,rs13314607,rs13318927,rs13325754,rs1671539,rs1705565,rs17487515,rs17559709,rs17882431,rs17882802,rs17885645,rs1814406,rs1837484,rs187270,rs188581,rs188582,rs1972280,rs2001209,rs216057,rs2247885,rs2362108,rs2362109,r…
R-HSA-975155	MyD88 dependent cascade initiated on endosome	Immune System	0.209846	PELI1,CHUK,MEF2C,NKIRAS1,TAB1,TLR9,TNIP2	rs10038371,rs10066711,rs11129127,rs1133926,rs1136155,rs11591741,rs11597086,rs11673747,rs11679748,rs11713246,rs11743441,rs11749060,rs11749912,rs12054920,rs12269373,rs13158247,rs1327578,rs13314607,rs13318927,rs13325754,rs1671539,rs1705565,rs17487515,rs17559709,rs17882431,rs17882802,rs17885645,rs1814406,rs1837484,rs187270,rs188581,rs188582,rs1972280,rs2001209,rs216057,rs2247885,rs2362108,rs2362109,r…
R-HSA-352230	Amino acid transport across the plasma membrane	Transport of small molecules	0.210239	SLC3A1,SLC38A3,SLC7A6	rs1056865,rs112086775,rs1142523,rs1372078,rs2005203,rs2165421,rs2236942,rs2241871,rs2282749,rs2289462,rs2340810,rs3738984,rs4952708,rs4952710,rs4953082,rs4953083,rs6705951,rs6706053,rs6748528,rs698761,rs77517043,rs8886
R-HSA-389356	CD28 co-stimulation	Immune System	0.210239	CDC42,PIK3R2,TRIB3	rs10409167,rs10917139,rs10917145,rs11583790,rs11807562,rs12406669,rs12729825,rs12984330,rs16826279,rs16826309,rs16826425,rs16860621,rs2056974,rs2173006,rs2473316,rs2501261,rs34896897,rs3730179,rs3746187,rs55989116,rs6051520,rs62123609,rs62123615,rs62123617,rs8112290
R-HSA-389958	Cooperation of Prefoldin and TriC/CCT in actin and tubulin folding	Metabolism of proteins	0.210239	PFDN1,CCT7,TUBA1C	rs10051345,rs10207625,rs10477348,rs11168936,rs11168951,rs12187444,rs12465780,rs13161399,rs13170475,rs13177186,rs13177454,rs13185866,rs13186198,rs13188413,rs13353827,rs13359519,rs1347143,rs1469530,rs1529693,rs17118781,rs17118785,rs1864970,rs201855636,rs2053055,rs2053056,rs2116790,rs2303907,rs2337081,rs2337082,rs35214989,rs3777095,rs3822739,rs4913078,rs57294361,rs60714373,rs61342141,rs62385161,rs65…
R-HSA-5357905	Regulation of TNFR1 signaling	Signal Transduction	0.210239	CHUK,SPPL2A,USP4	rs10152686,rs10400817,rs10400818,rs10467994,rs11591741,rs11597086,rs11630054,rs11852701,rs11855605,rs11856886,rs12269373,rs12438326,rs12438878,rs12440841,rs12592851,rs12593469,rs12595118,rs12899657,rs12900658,rs12902741,rs12903544,rs12903561,rs12903915,rs12906508,rs12906839,rs12909429,rs12910233,rs12910371,rs12911143,rs12911938,rs12913259,rs12915052,rs12915708,rs12916038,rs12917005,rs13078949,rs1…
R-HSA-70263	Gluconeogenesis	Metabolism	0.210239	PC,SLC25A12,PCK2	rs10160758,rs10896139,rs11227610,rs11600959,rs11676438,rs17581284,rs2071586,rs2077432,rs2167457,rs2271758,rs2380759,rs2380760,rs35854151,rs3741194,rs3770458,rs4008953,rs4280427,rs4280428,rs55653103,rs59844139,rs62182403,rs62182436,rs6729945,rs7103627,rs7119426,rs7948839,rs9971487
R-HSA-1266738	Developmental Biology	Developmental Biology	0.210423	KALRN,DCC,FOXP1,TEAD1,CDH4,MED27,MEF2C,RHOA,NCAM1,PIK3R2,MYH11,EPHA3,PRKAR2A,SCN2A,NGEF,HIST1H2BN,ZNF638,SPI1,CACNA1I,TFDP2,PSMA5,PSMC3,ARHGEF11,FOXO3,MED19,RPL37A,CAP2,SEMA6D,EFNA5,DAG1,RPL15,PSMD9,ARHGAP39,SREBF2,HIST1H3I,PPL,PLXNA2,PAX4,CDC42,ETF1,H2AFV,SREBF1,LDB1,EPHA5,POU3F2,DOK6,RPS26,PFN2,CDH2,TUBA1C,KMT2D,MMP9,CTNNA2,MED23,DSP,FOXH1,HIST1H2BE,ZNF335,SPTBN2,PRDM14,CTNNA1,ARTN,HIST1H2BD	rs10038371,rs1007604,rs10163836,rs10163837,rs10163838,rs10163842,rs10163847,rs10163926,rs10163983,rs10164055,rs10164246,rs10212296,rs1028013,rs10409167,rs10467913,rs10467988,rs10469018,rs1050088,rs10502959,rs10502966,rs10502967,rs10512620,rs10519132,rs1054750,rs1057233,rs10732853,rs10734205,rs10734557,rs10736463,rs10745356,rs10765988,rs10765989,rs10765990,rs10765991,rs10765999,rs10766000,rs107692…
R-HSA-199991	Membrane Trafficking	Vesicle-mediated transport	0.21066	EXOC4,SORT1,MAN2A1,KIF9,ARF4,DENND6A,NSF,MYO6,KIF16B,PAFAH1B1,DENND4B,SNAP91,MON1A,GBF1,KIF27,YWHAE,PACSIN3,ITSN2,VAMP4,SYT1,BICD1,RAB5B,GCC1,GRIA1,CPD,IGF2R,COPZ2,DYNC1I2,HBEGF,GJC1,TUBA1C,GOSR1,ARFGAP2,KIFC2,SPTBN2,COG5,CHMP2A	rs,rs1003591,rs10040319,rs10040716,rs1008661,rs10125715,rs1014442,rs1015975,rs1017945,rs10215367,rs10224226,rs10224575,rs10224683,rs10224828,rs10225115,rs10225454,rs10225605,rs10226267,rs10227672,rs10228242,rs10230628,rs10231102,rs10231158,rs10235995,rs10236499,rs10236819,rs1024037,rs10241782,rs10246164,rs10246171,rs10246406,rs10247014,rs1025074,rs10253633,rs10254118,rs10255193,rs10255763,rs10258…
R-HSA-9006931	Signaling by Nuclear Receptors	Signal Transduction	0.211485	TNRC6C,FOXO3,GNAI2,TNRC6A,ERBB4,KDM4A,STRN,STAG1,MMP9,TLE3,HIST1H2BN,PIK3R2,SREBF1,HIST1H2BD,H2AFV,HIST1H3I,HBEGF,PLTP,HIST1H2BE	rs1007754,rs10155016,rs10155017,rs10409167,rs10457180,rs1075987,rs10852272,rs11074651,rs11074653,rs11074654,rs111255480,rs111431351,rs113173537,rs113970208,rs11544537,rs11637005,rs11640931,rs11642302,rs11646987,rs11656665,rs11764950,rs11805774,rs11868035,rs12107125,rs12476515,rs12596793,rs12599173,rs12599643,rs12613337,rs12619698,rs12622176,rs12702094,rs12708663,rs12984330,rs13217795,rs13329943,r…
R-HSA-1368082	RORA activates gene expression	Circadian Clock	0.213495	RORA,SREBF1	rs11071590,rs11071591,rs11631763,rs11656665,rs11868035,rs12912669,rs1465812,rs2297508,rs34268302,rs4775364,rs4775367,rs4775368,rs4925115
R-HSA-162710	Synthesis of glycosylphosphatidylinositol (GPI)	Metabolism of proteins	0.213495	PIGO,PIGW	rs11650008,rs568300
R-HSA-163615	PKA activation	Signal Transduction	0.213495	PRKAR2A,ADCY2	rs11709246,rs11713694,rs11948030,rs13074318,rs13094900,rs13166360,rs17826395,rs17826816,rs28565152,rs34037363,rs34476536,rs55761431,rs67332931,rs71324924,rs71604175,rs73080361,rs77557833,rs78308718
R-HSA-1912420	Pre-NOTCH Processing in Golgi	Signal Transduction	0.213495	ST3GAL3,ATP2A1	rs1013793,rs1029632,rs10499,rs10890280,rs10890281,rs11210912,rs11210914,rs11210916,rs11210917,rs11210928,rs112361411,rs112518613,rs112646031,rs112984125,rs11577684,rs11581514,rs11584382,rs11587515,rs11590279,rs11641216,rs11642449,rs11645143,rs11810109,rs12024345,rs12058552,rs12062824,rs12083110,rs12084459,rs12354267,rs12401813,rs12410155,rs12410444,rs1354261,rs142328051,rs1472661,rs147671612,rs14…
R-HSA-6804114	TP53 Regulates Transcription of Genes Involved in G2 Cell Cycle Arrest	Gene expression (Transcription)	0.213495	RBL2,TFDP2	rs1045279,rs1072910,rs1072911,rs1074182,rs10748,rs111232287,rs1131220,rs113335556,rs11540358,rs11569216,rs11569256,rs11859538,rs11864278,rs12495978,rs13081914,rs13330182,rs13332406,rs13337544,rs1362429,rs16952242,rs16952246,rs16952251,rs16952252,rs17193176,rs17800577,rs17800727,rs17801498,rs2024449,rs2861421,rs34092379,rs34486172,rs34773643,rs3803657,rs3811708,rs3929,rs4146344,rs4281707,rs4315664…
R-HSA-74259	Purine catabolism	Metabolism	0.213495	GDA,GPX1	rs1050450,rs11143173,rs12236224,rs1800668,rs7030035
R-HSA-109581	Apoptosis	Programmed Cell Death	0.214775	PSMC3,DCC,PSMA5,SEPT4,MAPT,APC,TFDP2,YWHAE,PSMD9,GAS2,PPP3R1,DSP	rs10071425,rs10075281,rs10075323,rs10075377,rs10163836,rs10163837,rs10163838,rs10163842,rs10163847,rs10163926,rs10163983,rs10164055,rs10164246,rs10221412,rs1032682,rs1045279,rs10469018,rs10502956,rs10502959,rs10502966,rs10502967,rs10502974,rs10502975,rs10502976,rs1057068,rs10745355,rs10745356,rs10766966,rs10775504,rs10776806,rs1078459,rs10833804,rs10833805,rs10833809,rs10853627,rs10853628,rs10853…
R-HSA-73728	RNA Polymerase I Promoter Opening	Gene expression (Transcription)	0.217702	HIST1H2BN,HIST1H2BD,H2AFV,HIST1H3I,HIST1H2BE	rs11544537,rs11764950,rs12702094,rs1417998,rs200956,rs200991,rs200993,rs201000,rs201001,rs34661691,rs36047398,rs41280660,rs66566005,rs7016
R-HSA-983189	Kinesins	Hemostasis	0.217702	KIF16B,KIF27,KIF9,TUBA1C,KIFC2	rs10125715,rs1024037,rs1076394,rs10868068,rs10868070,rs10868071,rs11130123,rs11130124,rs11130126,rs11140277,rs11140289,rs11168936,rs11168951,rs112422823,rs11710013,rs11915074,rs11921117,rs12479533,rs12480324,rs12682981,rs13065991,rs13094438,rs13290882,rs13296528,rs142648961,rs17743285,rs182553215,rs1831757,rs2088135,rs2276853,rs2276854,rs2291133,rs28712486,rs28763700,rs295273,rs3119921,rs37035187…
R-HSA-112303	Electric Transmission Across Gap Junctions	Neuronal System	0.218381	GJC1	rs1003591,rs11079355,rs4793154,rs4793156,rs4793157,rs7218477,rs9909285
R-HSA-112307	Transmission across Electrical Synapses	Neuronal System	0.218381	GJC1	rs1003591,rs11079355,rs4793154,rs4793156,rs4793157,rs7218477,rs9909285
R-HSA-111448	Activation of NOXA and translocation to mitochondria	Programmed Cell Death	0.218381	TFDP2	rs1045279,rs11569216,rs11569256,rs12495978,rs13081914,rs2861421,rs34092379,rs34486172,rs34773643,rs3811708,rs4315664,rs4315665,rs62283132,rs6440054,rs9815587,rs9942
R-HSA-1306955	GRB7 events in ERBB2 signaling	Signal Transduction	0.218381	ERBB3	rs2292239,rs3741499,rs4759229,rs705696,rs877636
R-HSA-1483248	Synthesis of PIPs at the ER membrane	Metabolism	0.218381	MTMR2	rs10765775,rs10765776,rs10765777,rs10831441,rs11021348,rs1150361,rs1254755,rs1271744,rs2186782,rs2508289,rs3808977,rs3824874,rs4430471,rs473148,rs473155,rs473852,rs474252,rs474442,rs475375,rs480079,rs481630,rs487609,rs494829,rs496305,rs500054,rs509617,rs516551,rs518919,rs523153,rs523934,rs525404,rs537994,rs546809,rs549695,rs560854,rs565771,rs566204,rs572015,rs580255,rs593665,rs596277,rs611020,rs6…
R-HSA-180689	APOBEC3G mediated resistance to HIV-1 infection	Disease	0.218381	PPIA	rs11974195,rs11984372,rs2012932,rs55670603,rs55989598,rs6970925
R-HSA-210746	Regulation of gene expression in endocrine-committed (NEUROG3+) progenitor cells	Developmental Biology	0.218381	PAX4	rs327510,rs327511,rs327512,rs327516,rs594141,rs698406,rs712699,rs712700,rs712701,rs712703,rs806192,rs806193
R-HSA-390648	Muscarinic acetylcholine receptors	Signal Transduction	0.218381	CHRM4	rs2067482
R-HSA-5661270	Formation of xylulose-5-phosphate	Metabolism	0.218381	AKR1A1	rs12049503,rs34768551
R-HSA-70350	Fructose catabolism	Metabolism	0.218381	GLYCTK	rs2276834
R-HSA-8952158	RUNX3 regulates BCL2L11 (BIM) transcription	Gene expression (Transcription)	0.218381	FOXO3	rs10457180,rs13217795,rs1935949,rs1935951,rs1935952,rs2022464,rs2153960,rs2253310,rs2490272,rs2764261,rs2764264,rs2764265,rs2802288,rs2802290,rs2802292,rs2802295,rs35396874,rs3800227,rs3800228,rs3800229,rs3800231,rs3813498,rs4945816,rs4946932,rs4946935,rs4946936,rs9374040,rs9398171,rs9398172,rs9398173,rs9400239,rs9400240,rs9400241
R-HSA-9605308	Diseases of Base Excision Repair	Disease	0.218381	MUTYH	rs3219472,rs3219489
R-HSA-9660821	ADORA2B mediated anti-inflammatory cytokines production	Disease	0.218906	GNAI2,PRKAR2A,ADCY2	rs11709246,rs11713694,rs11948030,rs13074318,rs13094900,rs13166360,rs17826395,rs17826816,rs2298952,rs28565152,rs34037363,rs34476536,rs55761431,rs67332931,rs71324924,rs71604175,rs73080361,rs77557833,rs78308718
R-HSA-141424	Amplification of signal from the kinetochores	Cell Cycle	0.221012	NUP160,PAFAH1B1,TAOK1,CKAP5,SKA2,SEH1L,DYNC1I2	rs10466476,rs10466477,rs10930491,rs11038985,rs11038987,rs11039412,rs11039416,rs11039426,rs11605774,rs11651087,rs11652799,rs11654359,rs11654986,rs11655700,rs11658694,rs11658974,rs11822959,rs11824327,rs11868320,rs12051897,rs12283367,rs12287376,rs12418852,rs12785833,rs12787330,rs12938775,rs12941023,rs12946394,rs12950804,rs12955780,rs12997093,rs17766675,rs186022778,rs1871751,rs2290850,rs2292816,rs286…
R-HSA-141444	Amplification of signal from unattached kinetochores via a MAD2 inhibitory signal	Cell Cycle	0.221012	CKAP5,SKA2,NUP160,PAFAH1B1,TAOK1,SEH1L,DYNC1I2	rs10466476,rs10466477,rs10930491,rs11038985,rs11038987,rs11039412,rs11039416,rs11039426,rs11605774,rs11651087,rs11652799,rs11654359,rs11654986,rs11655700,rs11658694,rs11658974,rs11822959,rs11824327,rs11868320,rs12051897,rs12283367,rs12287376,rs12418852,rs12785833,rs12787330,rs12938775,rs12941023,rs12946394,rs12950804,rs12955780,rs12997093,rs17766675,rs186022778,rs1871751,rs2290850,rs2292816,rs286…
R-HSA-5357801	Programmed Cell Death	Programmed Cell Death	0.221952	DCC,APC,SEPT4,PSMD9,MAPT,PSMA5,GAS2,TFDP2,PPP3R1,YWHAE,PSMC3,DSP	rs10071425,rs10075281,rs10075323,rs10075377,rs10163836,rs10163837,rs10163838,rs10163842,rs10163847,rs10163926,rs10163983,rs10164055,rs10164246,rs10221412,rs1032682,rs1045279,rs10469018,rs10502956,rs10502959,rs10502966,rs10502967,rs10502974,rs10502975,rs10502976,rs1057068,rs10745355,rs10745356,rs10766966,rs10775504,rs10776806,rs1078459,rs10833804,rs10833805,rs10833809,rs10853627,rs10853628,rs10853…
R-HSA-1266695	Interleukin-7 signaling	Immune System	0.222988	BRWD1,PIK3R2,HIST1H3I	rs10409167,rs1041440,rs10427502,rs1065242,rs113617088,rs114399588,rs11910151,rs12151994,rs12710453,rs12710454,rs12984330,rs13048178,rs13049280,rs13339986,rs13625,rs145104523,rs1541102,rs1984022,rs200956,rs2026265,rs2150415,rs2173006,rs2234543,rs28360661,rs2836933,rs2836938,rs2836944,rs2836953,rs2836955,rs2836957,rs2836964,rs2836965,rs2836967,rs2836968,rs2836972,rs2836973,rs2836974,rs2836977,rs340…
R-HSA-1638074	Keratan sulfate/keratin metabolism	Metabolism	0.222988	ST3GAL3,SLC35D2,B4GALT2	rs10119629,rs10122107,rs1013793,rs1029632,rs10820378,rs10820386,rs10820396,rs10820411,rs10820447,rs10890280,rs10890281,rs10990558,rs10990570,rs10990610,rs10990621,rs10990631,rs10990768,rs111821073,rs11210912,rs11210914,rs11210916,rs11210917,rs11210928,rs112361411,rs112518613,rs112646031,rs112984125,rs11577684,rs11581514,rs11584382,rs11587515,rs11590279,rs11810109,rs12024345,rs12058552,rs12062824,…
R-HSA-4791275	Signaling by WNT in cancer	Disease	0.222988	RNF43,APC,TCF7L2	rs10071425,rs10075281,rs10075323,rs10075377,rs11196234,rs11241185,rs11749701,rs12518091,rs1661035,rs1661036,rs187075,rs1914,rs1966477,rs1974786,rs2019720,rs2189681,rs2251913,rs2253987,rs2431239,rs2431241,rs2431512,rs2439589,rs2464803,rs2464805,rs2526370,rs2545158,rs2545159,rs2545162,rs2545163,rs2545164,rs2545165,rs2545169,rs2546106,rs2546108,rs2546111,rs2546116,rs2546117,rs2707765,rs28373740,rs28…
R-HSA-157118	Signaling by NOTCH	Signal Transduction	0.223514	ST3GAL3,H2AFV,TNRC6C,TLE3,ATP2A1,WWP2,HIST1H2BN,PSMA5,PSMC3,TFDP2,TNRC6A,PSMD9,HIST1H3I,HIST1H2BE,MDK,HIST1H2BD	rs1007754,rs1013793,rs1029632,rs1045279,rs10499,rs10745355,rs10745356,rs1075987,rs10776806,rs10852272,rs10858092,rs10858094,rs10858095,rs10858096,rs10858097,rs10890280,rs10890281,rs11074651,rs11074653,rs11074654,rs11075738,rs11075739,rs11075745,rs11102981,rs111255480,rs111335581,rs111431351,rs11210912,rs11210914,rs11210916,rs11210917,rs11210928,rs112361411,rs112518613,rs112646031,rs112984125,rs11…
R-HSA-198933	Immunoregulatory interactions between a Lymphoid and a non-Lymphoid cell	Immune System	0.223932	HLA-B,HLA-A,CD19,MICB,NCR3	rs1059535,rs114046333,rs1625792,rs1634753,rs1634776,rs2070962,rs2256747,rs2256750,rs2394976,rs2394978,rs2394979,rs2394980,rs2394981,rs2507998,rs2523607,rs2596495,rs2596500,rs2596508,rs2596510,rs2844589,rs2854010,rs2854011,rs2854018,rs2854019,rs2854022,rs2923007,rs2923008,rs3016017,rs3094005,rs3095233,rs3130063,rs3130616,rs3132474,rs3134792,rs35979293,rs402175,rs4947307,rs4990036,rs7450305,rs77481…
R-HSA-69473	G2/M DNA damage checkpoint	Cell Cycle	0.22513	HIST1H2BN,WRN,RMI1,HIST1H2BD,YWHAE,PIAS4,HIST1H2BE	rs11574367,rs117510670,rs11778975,rs12452627,rs140806985,rs1417998,rs16877794,rs1982151,rs200991,rs200993,rs201000,rs201001,rs2162071,rs2252480,rs2553256,rs2553280,rs2725333,rs2725351,rs2725359,rs2725361,rs2725363,rs2725364,rs2725365,rs2737331,rs2737333,rs2737334,rs2737338,rs2737339,rs2737341,rs2737343,rs2737345,rs2737347,rs296890,rs296893,rs34661691,rs4790337,rs4790351,rs55837899,rs6994361,rs729…
R-HSA-5663205	Infectious disease	Disease	0.229	DOCK2,PSMA5,HNRNPK,CBX1,NCKIPSD,PPIA,CDC42,HLA-A,NUP160,CTNND1,SEH1L,RPL37A,PSMD9,BAIAP2,PRKAR2A,HIST1H2BD,RPL15,SYT1,HIST1H2BN,SUPT4H1,ADCY2,RPS26,HIST1H3I,PSMC3,DYNC1I2,HBEGF,TUBA1C,HIST1H2BE,XRCC6,CHMP2A,GNAI2	rs1059535,rs10745355,rs10745356,rs10746056,rs10776806,rs10792112,rs10858092,rs10858094,rs10858095,rs10858096,rs10858097,rs10861798,rs10896647,rs10917139,rs10917145,rs10930491,rs11039412,rs11039416,rs11039426,rs11102981,rs11168936,rs11168951,rs11229116,rs11229130,rs11229131,rs112928349,rs1133926,rs11570190,rs11583790,rs11601449,rs11605731,rs11605774,rs11650131,rs11655132,rs1169074,rs11709246,rs117…
R-HSA-5334118	DNA methylation	Gene expression (Transcription)	0.229386	HIST1H2BD,HIST1H2BN,H2AFV,HIST1H3I,HIST1H2BE	rs11544537,rs11764950,rs12702094,rs1417998,rs200956,rs200991,rs200993,rs201000,rs201001,rs34661691,rs36047398,rs41280660,rs66566005,rs7016
R-HSA-73929	Base-Excision Repair, AP Site Formation	DNA Repair	0.229386	HIST1H2BN,HIST1H2BD,MUTYH,H2AFV,HIST1H2BE	rs11544537,rs11764950,rs12702094,rs1417998,rs200991,rs200993,rs201000,rs201001,rs3219472,rs3219489,rs34661691,rs36047398,rs41280660,rs66566005,rs7016
R-HSA-8878159	Transcriptional regulation by RUNX3	Gene expression (Transcription)	0.229436	TEAD1,FOXO3,PSMA5,PSMC3,PSMD9,ZFHX3,TCF7L2	rs10457180,rs10734205,rs10741601,rs10741602,rs10745355,rs10745356,rs10765988,rs10765989,rs10765990,rs10765991,rs10765999,rs10766000,rs10776806,rs10831903,rs10831904,rs10831905,rs10831906,rs10831907,rs10831908,rs10831909,rs10831911,rs10858092,rs10858094,rs10858095,rs10858096,rs10858097,rs11022478,rs11022490,rs11022491,rs11022496,rs11022501,rs11022510,rs11022511,rs11022512,rs11022517,rs11022518,rs1…
R-HSA-1362277	Transcription of E2F targets under negative control by DREAM complex	Cell Cycle	0.231511	RBL2,TFDP2	rs1045279,rs1072910,rs1072911,rs1074182,rs10748,rs111232287,rs1131220,rs113335556,rs11540358,rs11569216,rs11569256,rs11859538,rs11864278,rs12495978,rs13081914,rs13330182,rs13332406,rs13337544,rs1362429,rs16952242,rs16952246,rs16952251,rs16952252,rs17193176,rs17800577,rs17800727,rs17801498,rs2024449,rs2861421,rs34092379,rs34486172,rs34773643,rs3803657,rs3811708,rs3929,rs4146344,rs4281707,rs4315664…
R-HSA-416700	Other semaphorin interactions	Developmental Biology	0.231511	SEMA6D,PLXNA2	rs10467913,rs10467988,rs10519132,rs111944606,rs112053692,rs11855337,rs11858518,rs11858562,rs12030888,rs12440365,rs12593270,rs12595179,rs13313437,rs16959426,rs16959433,rs16959502,rs16959504,rs16959783,rs17374298,rs17378980,rs1863267,rs2136897,rs2573570,rs28406940,rs28418522,rs4143629,rs4775686,rs59428292,rs6493294,rs7162110,rs7175895,rs7176570,rs73405092,rs74561350,rs78325904,rs8023364,rs9920019
R-HSA-5625900	RHO GTPases activate CIT	Signal Transduction	0.231511	MYH11,RHOA	rs10852376,rs11075280,rs11075281,rs111271782,rs111533129,rs111903592,rs11644832,rs11645883,rs11706370,rs11716948,rs11716974,rs13087851,rs148734725,rs1569300,rs17214007,rs17595772,rs1987628,rs2075514,rs2075515,rs2117939,rs2878298,rs34588335,rs34937635,rs35169793,rs4262965,rs4482303,rs4541094,rs4855842,rs4855843,rs4855877,rs4955412,rs55957735,rs62259942,rs6446264,rs67485053,rs6773518,rs6793308,rs67…
R-HSA-5627117	RHO GTPases Activate ROCKs	Signal Transduction	0.231511	RHOA,MYH11	rs10852376,rs11075280,rs11075281,rs111271782,rs111533129,rs111903592,rs11644832,rs11645883,rs11706370,rs11716948,rs11716974,rs13087851,rs148734725,rs1569300,rs17214007,rs17595772,rs1987628,rs2075514,rs2075515,rs2117939,rs2878298,rs34588335,rs34937635,rs35169793,rs4262965,rs4482303,rs4541094,rs4855842,rs4855843,rs4855877,rs4955412,rs55957735,rs62259942,rs6446264,rs67485053,rs6773518,rs6793308,rs67…
R-HSA-888590	GABA synthesis, release, reuptake and degradation	Neuronal System	0.231511	GAD1,SYT1	rs10746056,rs10861798,rs1245829,rs1732664,rs1918202,rs2241165,rs2270334,rs2270335,rs3749034,rs3762554,rs3762555,rs6539284,rs6539344,rs7963801,rs872123
R-HSA-373755	Semaphorin interactions	Developmental Biology	0.235602	ARHGEF11,RHOA,MYH11,SEMA6D,PLXNA2	rs1006168,rs1007604,rs10467913,rs10467988,rs10519132,rs10852376,rs11075280,rs11075281,rs111271782,rs111533129,rs111903592,rs111944606,rs112053692,rs11264593,rs11264597,rs11644832,rs11645883,rs11706370,rs11716948,rs11716974,rs11804744,rs11806313,rs11855337,rs11858518,rs11858562,rs12030888,rs12065378,rs12120457,rs12120517,rs12125109,rs12128868,rs12132684,rs12134308,rs12136088,rs12141337,rs12141806,…
R-HSA-111933	Calmodulin induced events	Signal Transduction	0.235884	PDE1C,PRKAR2A,ADCY2	rs1014242,rs10226228,rs10233045,rs10236197,rs10237329,rs10240905,rs10259431,rs10951325,rs11709246,rs11713694,rs11770877,rs11772510,rs11948030,rs12536686,rs12540204,rs12540232,rs12669911,rs12701194,rs12701206,rs12701207,rs13074318,rs13094900,rs13166360,rs13242981,rs1450869,rs1450870,rs1476764,rs1476765,rs1476766,rs17161045,rs17826395,rs17826816,rs1860225,rs215596,rs215598,rs215599,rs215600,rs21560…
R-HSA-111997	CaM pathway	Signal Transduction	0.235884	PDE1C,PRKAR2A,ADCY2	rs1014242,rs10226228,rs10233045,rs10236197,rs10237329,rs10240905,rs10259431,rs10951325,rs11709246,rs11713694,rs11770877,rs11772510,rs11948030,rs12536686,rs12540204,rs12540232,rs12669911,rs12701194,rs12701206,rs12701207,rs13074318,rs13094900,rs13166360,rs13242981,rs1450869,rs1450870,rs1476764,rs1476765,rs1476766,rs17161045,rs17826395,rs17826816,rs1860225,rs215596,rs215598,rs215599,rs215600,rs21560…
R-HSA-2559585	Oncogene Induced Senescence	Cellular responses to external stimuli	0.235884	TNRC6A,TNRC6C,TFDP2	rs1007754,rs1045279,rs1075987,rs10852272,rs11074651,rs11074653,rs11074654,rs111255480,rs111431351,rs113173537,rs11569216,rs11569256,rs11640931,rs11642302,rs11646987,rs12495978,rs12596793,rs12599173,rs12599643,rs12708663,rs13081914,rs13329943,rs1465422,rs16970721,rs16970774,rs172066,rs17771137,rs1862451,rs1978451,rs200529,rs200532,rs200533,rs200534,rs200536,rs200538,rs200539,rs2059134,rs2112785,rs…
R-HSA-4085377	SUMOylation of SUMOylation proteins	Metabolism of proteins	0.235884	NUP160,SEH1L,PIAS4	rs11039412,rs11039416,rs11039426,rs11605774,rs12418852,rs12785833,rs12787330,rs12955780,rs2290850,rs2902856,rs34128973,rs35805829,rs35985502,rs4752873,rs4995995,rs55837899,rs6505775,rs6505776,rs7105282,rs7120333,rs7233600,rs72976973,rs8088313,rs8089123,rs9748518,rs9748528,rs9748873,rs9909,rs9948681,rs9958369
R-HSA-69275	G2/M Transition	Cell Cycle	0.238377	PSMA5,PSMC3,ALMS1,CEP72,CEP57,CKAP5,PAFAH1B1,PSMD9,TUBB,YWHAE,DYNC1I2,TUBA1C,CEP192	rs10169213,rs10169714,rs10170786,rs10170849,rs10173534,rs10175180,rs10178678,rs10179134,rs10181563,rs10183818,rs10184268,rs10185080,rs10186501,rs10187192,rs10187416,rs10189574,rs10190219,rs10193972,rs10195357,rs10195358,rs10197409,rs10197755,rs10198549,rs10199224,rs10207220,rs10207264,rs10466476,rs10466477,rs10469966,rs10496191,rs10496193,rs1052162,rs10745355,rs10745356,rs10776806,rs10858092,rs10…
R-HSA-5693607	Processing of DNA double-strand break ends	DNA Repair	0.238588	RNF4,HIST1H2BN,WRN,RMI1,HIST1H2BD,PIAS4,HIST1H2BE	rs111576208,rs113206472,rs113724511,rs11574367,rs11778975,rs13147429,rs1417998,rs1534455,rs16877794,rs17164051,rs1982151,rs200991,rs200993,rs201000,rs201001,rs2162071,rs2252480,rs2553256,rs2553280,rs2725333,rs2725351,rs2725359,rs2725361,rs2725363,rs2725364,rs2725365,rs2737331,rs2737333,rs2737334,rs2737338,rs2737339,rs2737341,rs2737343,rs2737345,rs2737347,rs28498784,rs28848271,rs296890,rs296893,rs…
R-HSA-9006934	Signaling by Receptor Tyrosine Kinases	Signal Transduction	0.239267	ADAM12,ERBB3,MEF2C,COL11A1,RHOA,SH2B3,ERBB4,MST1R,NCF2,PTPRO,CDC42,CTNND1,MMP9,NTRK3,ATP6V0B,USP8,BAIAP2,PTPRK,GABRB1,FLRT1,KIT,TRIB3,PIK3R2,TLR9,MST1,HBEGF,GFAP,ATP6V1G2,ESRP2,CTNNA1	rs10038371,rs10066711,rs10083121,rs10160901,rs10161094,rs10162833,rs10162849,rs10163131,rs1034504,rs10409167,rs10493988,rs1062633,rs10792112,rs10797888,rs10846166,rs10846167,rs10846170,rs10846206,rs10846207,rs10846208,rs10846209,rs10846210,rs10846211,rs10846212,rs10849947,rs10849948,rs10852090,rs10874678,rs10874679,rs10896647,rs10917139,rs10917145,rs11056432,rs11056433,rs11056434,rs11056436,rs110…
R-HSA-5625886	Activated PKN1 stimulates transcription of AR (androgen receptor) regulated genes KLK2 and KLK3	Signal Transduction	0.242053	HIST1H2BD,HIST1H2BN,H2AFV,HIST1H3I,HIST1H2BE	rs11544537,rs11764950,rs12702094,rs1417998,rs200956,rs200991,rs200993,rs201000,rs201001,rs34661691,rs36047398,rs41280660,rs66566005,rs7016
R-HSA-453274	Mitotic G2-G2/M phases	Cell Cycle	0.242384	CEP72,CKAP5,ALMS1,CEP57,PSMA5,PAFAH1B1,PSMD9,YWHAE,TUBB,PSMC3,DYNC1I2,TUBA1C,CEP192	rs10169213,rs10169714,rs10170786,rs10170849,rs10173534,rs10175180,rs10178678,rs10179134,rs10181563,rs10183818,rs10184268,rs10185080,rs10186501,rs10187192,rs10187416,rs10189574,rs10190219,rs10193972,rs10195357,rs10195358,rs10197409,rs10197755,rs10198549,rs10199224,rs10207220,rs10207264,rs10466476,rs10466477,rs10469966,rs10496191,rs10496193,rs1052162,rs10745355,rs10745356,rs10776806,rs10858092,rs10…
R-HSA-913531	Interferon Signaling	Immune System	0.242384	IP6K2,NCAM1,HLA-B,UBA7,IRF6,HLA-A,ADAR,UBE2E1,NUP160,SEH1L,TRIM26,PDE12,TRIM31	rs10502165,rs1059535,rs10732853,rs10736463,rs10750016,rs10750019,rs10750021,rs10891487,rs10891490,rs10891492,rs10891495,rs10891503,rs11039412,rs11039416,rs11039426,rs111881466,rs11214441,rs11214469,rs11214474,rs11214475,rs11214476,rs11214488,rs11214489,rs113175072,rs1139150,rs114046333,rs11557629,rs1159620,rs11605774,rs11706203,rs11706983,rs11708786,rs11710679,rs11711380,rs11715177,rs11715689,rs1…
R-HSA-211945	Phase I - Functionalization of compounds	Metabolism	0.244453	ALDH2,CYP2D6	rs1058164,rs10774637,rs10774638,rs1135840,rs11609628,rs11613713,rs2238152,rs2283354,rs28371699,rs28371701,rs28371702,rs440,rs441,rs4646777,rs4646778,rs4648328,rs4767939,rs56884502,rs6489793,rs7296651,rs74849450,rs78783055,rs79463616
R-HSA-9018519	Estrogen-dependent gene expression	Signal Transduction	0.244802	TNRC6C,TNRC6A,ERBB4,STAG1,TLE3,HIST1H2BN,HIST1H2BD,H2AFV,HIST1H3I,HIST1H2BE	rs1007754,rs10155016,rs10155017,rs1075987,rs10852272,rs11074651,rs11074653,rs11074654,rs111255480,rs111431351,rs113173537,rs113970208,rs11544537,rs11637005,rs11640931,rs11642302,rs11646987,rs11764950,rs12107125,rs12596793,rs12599173,rs12599643,rs12613337,rs12619698,rs12622176,rs12702094,rs12708663,rs13329943,rs13433980,rs1417998,rs1465422,rs1484250,rs16970721,rs16970774,rs172066,rs17771137,rs1862…
R-HSA-427359	SIRT1 negatively regulates rRNA expression	Gene expression (Transcription)	0.248727	HIST1H2BD,HIST1H2BN,H2AFV,HIST1H3I,HIST1H2BE	rs11544537,rs11764950,rs12702094,rs1417998,rs200956,rs200991,rs200993,rs201000,rs201001,rs34661691,rs36047398,rs41280660,rs66566005,rs7016
R-HSA-1222556	ROS and RNS production in phagocytes	Immune System	0.248906	ATP6V0B,NCF2,ATP6V1G2	rs10797888,rs12405210,rs12410334,rs2428953,rs2428954,rs3929721,rs789180,rs789182,rs789183,rs789184,rs9267488
R-HSA-390522	Striated Muscle Contraction	Muscle contraction	0.248906	MYL4,TNNC2,MYBPC3	rs17668126,rs2071304,rs373018,rs378710,rs383112,rs4629,rs558554,rs6130941,rs79041875
R-HSA-5663213	RHO GTPases Activate WASPs and WAVEs	Signal Transduction	0.248906	NCKIPSD,CDC42,BAIAP2	rs10917139,rs10917145,rs112928349,rs11583790,rs11650131,rs11655132,rs11807562,rs12406669,rs12601810,rs12729825,rs16826279,rs16826309,rs16826425,rs16860621,rs2056974,rs2473316,rs2501261,rs34057293,rs34096717,rs34896897,rs4072588,rs4072589,rs4969374,rs4969387,rs56982120,rs57792378,rs6768448,rs7210438,rs7218211,rs8067978,rs9809222,rs9812977,rs9821797,rs9836462,rs9841602,rs9873726,rs9877501,rs9877794…
R-HSA-8956319	Nucleobase catabolism	Metabolism	0.248906	DPYD,GDA,GPX1	rs1050450,rs11143173,rs12236224,rs1800668,rs61785883,rs61785887,rs61787824,rs61787827,rs61787828,rs61787829,rs61787830,rs61789075,rs61789083,rs7030035,rs75451404
R-HSA-111931	PKA-mediated phosphorylation of CREB	Signal Transduction	0.249615	PRKAR2A,ADCY2	rs11709246,rs11713694,rs11948030,rs13074318,rs13094900,rs13166360,rs17826395,rs17826816,rs28565152,rs34037363,rs34476536,rs55761431,rs67332931,rs71324924,rs71604175,rs73080361,rs77557833,rs78308718
R-HSA-1181150	Signaling by NODAL	Developmental Biology	0.249615	FOXO3,FOXH1	rs10457180,rs13217795,rs1935949,rs1935951,rs1935952,rs2022464,rs2153960,rs2253310,rs2490272,rs2764261,rs2764264,rs2764265,rs2802288,rs2802290,rs2802292,rs2802295,rs35396874,rs3800227,rs3800228,rs3800229,rs3800231,rs3813498,rs4945816,rs4946932,rs4946935,rs4946936,rs750472,rs9374040,rs9398171,rs9398172,rs9398173,rs9400239,rs9400240,rs9400241
R-HSA-388844	Receptor-type tyrosine-protein phosphatases	Neuronal System	0.249615	PTPRF,NTRK3	rs10162833,rs10162849,rs10163131,rs10852090,rs11210869,rs11210871,rs11210887,rs11580258,rs11586016,rs11631866,rs11633200,rs11634284,rs11634388,rs11638486,rs12440855,rs1369429,rs1435403,rs17371903,rs1808730,rs1887402,rs2782640,rs2782641,rs2819333,rs2819334,rs2819335,rs2819336,rs2842171,rs2842178,rs2842185,rs2842187,rs2842188,rs2842189,rs3001723,rs3784441,rs3784443,rs3791134,rs3791136,rs3791139,rs3…
R-HSA-9671555	Signaling by PDGFR in disease	Disease	0.249615	STRN,PIK3R2	rs10409167,rs12476515,rs12984330,rs13418962,rs2110944,rs2173006,rs2245109,rs2252032,rs28527412,rs3730179,rs3746187,rs55989116,rs57747847,rs62123609,rs62123615,rs62123617,rs7573966,rs8112290
R-HSA-163685	Integration of energy metabolism	Metabolism	0.250481	PLCB1,PRKAR2A,CACNA2D2,KCNB1,KCNC2,CACNA1E,ADCY2,GNAI2	rs10154004,rs10211690,rs10211705,rs10211711,rs10485727,rs10797739,rs11709246,rs11713694,rs11715725,rs11905228,rs11905847,rs11906477,rs11906587,rs11906968,rs11908674,rs11948030,rs12407563,rs12424549,rs13074318,rs13094900,rs13166360,rs1540293,rs17826395,rs17826816,rs199917,rs199925,rs199928,rs199980,rs2050110,rs2143267,rs2143268,rs2143269,rs2143270,rs2236974,rs2298952,rs237483,rs237484,rs237706,rs2…
R-HSA-2559582	Senescence-Associated Secretory Phenotype (SASP)	Cellular responses to external stimuli	0.252514	UBE2E1,HIST1H2BD,CDC27,HIST1H2BN,H2AFV,HIST1H3I,ANAPC4,HIST1H2BE	rs1139150,rs11544537,rs11570508,rs11570532,rs11710679,rs11711380,rs11764950,rs12702094,rs13085379,rs1417998,rs17787211,rs17787217,rs200956,rs200991,rs200993,rs201000,rs201001,rs34661691,rs34811474,rs34963628,rs34986000,rs36047398,rs376937160,rs3815040,rs41280660,rs61645368,rs66566005,rs6798386,rs7016,rs73034778,rs73825116,rs73825124,rs73825170,rs73825178,rs7637968,rs78505871
R-HSA-111457	Release of apoptotic factors from the mitochondria	Programmed Cell Death	0.255974	2004-09-01	rs1057068,rs11869828,rs11870671,rs12449365,rs12453049,rs12939703,rs12942018,rs2009948,rs2079703,rs3744111,rs4793952,rs740605,rs8066773,rs8073754,rs9901693,rs9903173
R-HSA-1614517	Sulfide oxidation to sulfate	Metabolism	0.255974	SUOX	rs1689510
R-HSA-166187	Mitochondrial Uncoupling	Metabolism	0.255974	PM20D1	rs1772143
R-HSA-205025	NADE modulates death signalling	Signal Transduction	0.255974	YWHAE	rs117510670,rs12452627,rs140806985,rs4790337,rs4790351,rs74776107,rs75543711,rs8075892,rs9393
R-HSA-2142770	Synthesis of 15-eicosatetraenoic acid derivatives	Metabolism	0.255974	GPX1	rs1050450,rs1800668
R-HSA-3304356	SMAD2/3 Phosphorylation Motif Mutants in Cancer	Disease	0.255974	ZFYVE9	rs10493164,rs11205946,rs11205949,rs112771075,rs112890086,rs114138472,rs114151376,rs114756152,rs115206565,rs115441632,rs115812664,rs12401694,rs12402304,rs12403137,rs12405232,rs12406697,rs1324169,rs144484269,rs146044303,rs149148937,rs151240627,rs17363981,rs17364143,rs17364171,rs17372640,rs2477103,rs2753402,rs2762818,rs2762819,rs2762820,rs2762822,rs2762823,rs2762826,rs2762828,rs2762829,rs2762830,rs2…
R-HSA-3656532	TGFBR1 KD Mutants in Cancer	Disease	0.255974	ZFYVE9	rs10493164,rs11205946,rs11205949,rs112771075,rs112890086,rs114138472,rs114151376,rs114756152,rs115206565,rs115441632,rs115812664,rs12401694,rs12402304,rs12403137,rs12405232,rs12406697,rs1324169,rs144484269,rs146044303,rs149148937,rs151240627,rs17363981,rs17364143,rs17364171,rs17372640,rs2477103,rs2753402,rs2762818,rs2762819,rs2762820,rs2762822,rs2762823,rs2762826,rs2762828,rs2762829,rs2762830,rs2…
R-HSA-5336415	Uptake and function of diphtheria toxin	Disease	0.255974	HBEGF	rs2074612,rs2074613,rs4150233,rs7268
R-HSA-6782861	Synthesis of wybutosine at G37 of tRNA(Phe)	Metabolism of RNA	0.255974	TYW5	rs11680723,rs12621809,rs12693903,rs1509835,rs1658810,rs166846,rs176008,rs281762,rs281763,rs281769,rs281771,rs281774,rs3114090,rs3811535,rs4410273,rs4673611,rs6435036,rs7572840,rs7573592
R-HSA-6787639	GDP-fucose biosynthesis	Metabolism of proteins	0.255974	GMDS	rs1323632,rs2181634,rs2325693,rs2761231,rs2875724,rs35583927,rs3778555,rs3800138,rs3800148,rs3851507,rs4959162,rs4959618,rs6912854,rs7752080,rs7768968,rs9378662,rs9392345,rs9392346,rs9405156,rs9405527,rs9405528,rs9405529,rs9405535,rs9405536,rs9503047,rs9503048,rs9791363
R-HSA-6793080	rRNA modification in the mitochondrion	Metabolism of RNA	0.255974	TFB1M	rs162965,rs162966,rs162967,rs162976,rs324352,rs324359,rs6931617,rs9397236
R-HSA-68616	Assembly of the ORC complex at the origin of replication	DNA Replication	0.255974	ORC1	rs11205953,rs112369447,rs11802697,rs12035530,rs3087474,rs3087484,rs6672059,rs6684941,rs6702536,rs72899839,rs72899853,rs7537734
R-HSA-8857538	PTK6 promotes HIF1A stabilization	Signal Transduction	0.255974	HBEGF	rs2074612,rs2074613,rs4150233,rs7268
R-HSA-9027307	Biosynthesis of maresin-like SPMs	Metabolism	0.255974	CYP2D6	rs1058164,rs1135840,rs28371699,rs28371701,rs28371702
R-HSA-947581	Molybdenum cofactor biosynthesis	Metabolism	0.255974	NFS1	rs11697903,rs28875933,rs6058294,rs6058296,rs6058297,rs6060553,rs6060556,rs6060558,rs6060560,rs6060562,rs6060565,rs6121026
R-HSA-9603381	Activated NTRK3 signals through PI3K	Signal Transduction	0.255974	NTRK3	rs10162833,rs10162849,rs10163131,rs10852090,rs11631866,rs11633200,rs11634284,rs11634388,rs11638486,rs12440855,rs1369429,rs1435403,rs3784441,rs3784443,rs8035941,rs8036063,rs8038959,rs8040943,rs8040956
R-HSA-2730905	Role of LAT2/NTAL/LAB on calcium mobilization	Immune System	0.263292	PIK3R2	rs10409167,rs12984330,rs2173006,rs3730179,rs3746187,rs55989116,rs62123609,rs62123615,rs62123617,rs8112290
R-HSA-9610379	HCMV Late Events	Disease	0.265613	HNRNPK,NUP160,SEH1L,HIST1H2BN,HIST1H2BD,HIST1H3I,HIST1H2BE,CHMP2A	rs11039412,rs11039416,rs11039426,rs11605774,rs12418852,rs12785833,rs12787330,rs12955780,rs1417998,rs167203,rs200956,rs200991,rs200993,rs201000,rs201001,rs2290850,rs2902856,rs296886,rs296888,rs34128973,rs34661691,rs35805829,rs35985502,rs4752873,rs4995995,rs6505775,rs6505776,rs696825,rs7105282,rs7120333,rs7233600,rs796004,rs8088313,rs8089123,rs873104,rs9748518,rs9748528,rs9748873,rs9909,rs9948681,r…
R-HSA-167172	Transcription of the HIV genome	Disease	0.26562	SUPT4H1	rs12938538,rs56058331,rs7207531,rs7222143,rs7223452,rs757485
R-HSA-5654738	Signaling by FGFR2	Signal Transduction	0.26562	ESRP2	rs8057119
R-HSA-1980143	Signaling by NOTCH1	Signal Transduction	0.267265	TLE3	rs11637005,rs36085856,rs66844142,rs71393480
R-HSA-5689880	Ub-specific processing proteases	Metabolism of proteins	0.267616	RNF123,USP10,PSMA5,USP8,PSMD9,HIST1H2BD,TAB1,HIST1H2BN,MUL1,RCE1,PSMC3,USP4,HIST1H2BE,USP19	rs10745355,rs10745356,rs10776806,rs10858092,rs10858094,rs10858095,rs10858096,rs10858097,rs11102981,rs11130214,rs11130216,rs11130217,rs11130218,rs11130219,rs113384584,rs11552724,rs1169074,rs11709680,rs11709734,rs11710675,rs11716575,rs11720705,rs12024582,rs12369201,rs12381242,rs12445172,rs12496226,rs12566937,rs12598223,rs12715437,rs12920732,rs12922301,rs12922556,rs12929725,rs13078949,rs138186184,rs…
R-HSA-1606322	ZBP1(DAI) mediated induction of type I IFNs	Immune System	0.267757	NKIRAS1,CHUK	rs11129127,rs1133926,rs1136155,rs11591741,rs11597086,rs11713246,rs12269373,rs1327578,rs13314607,rs13318927,rs13325754,rs17882431,rs17882802,rs17885645,rs2001209,rs28623591,rs2885034,rs34027394,rs34136767,rs34476593,rs62253361,rs6550809,rs6778970,rs6787216,rs6789983,rs6800407,rs72627066,rs73825181,rs74776939,rs75636274,rs7629325,rs7633520,rs7898075,rs7923726,rs79447376,rs8933,rs9755750,rs9815334,r…
R-HSA-4641263	Regulation of FZD by ubiquitination	Signal Transduction	0.267757	USP8,RNF43	rs2189681,rs2526370,rs3098183,rs3131609,rs6503859,rs7211294,rs7215531,rs7216856,rs7221205,rs8067183,rs8070135
R-HSA-9617324	Negative regulation of NMDA receptor-mediated neuronal transmission	Neuronal System	0.267757	GRIN2A,PPM1E	rs10401050,rs10518149,rs10518150,rs10518151,rs10518152,rs11074546,rs11074547,rs11074548,rs11074550,rs11079365,rs1111537,rs111415280,rs116903689,rs117917728,rs117936044,rs11868263,rs11870601,rs12102500,rs12102636,rs12102832,rs12232477,rs12602346,rs12935101,rs12936058,rs12938821,rs12940681,rs12941189,rs12944948,rs12947785,rs12948039,rs12949925,rs12952832,rs13331030,rs13331088,rs13331168,rs13331428,…
R-HSA-5693532	DNA Double-Strand Break Repair	DNA Repair	0.269042	RAD51C,RNF4,WRN,KDM4A,RMI1,RAD51,HIST1H2BD,HIST1H2BN,PIAS4,HIST1H2BE,XRCC6	rs10775121,rs11070291,rs111576208,rs113206472,rs113724511,rs11574367,rs11633269,rs11778975,rs11805774,rs11852786,rs11855560,rs11858337,rs11858338,rs12439683,rs12593359,rs12908284,rs12938772,rs13147429,rs1417998,rs1534455,rs16877794,rs17164051,rs172565,rs17401357,rs1971342,rs1982151,rs200991,rs200993,rs201000,rs201001,rs2162071,rs2252480,rs2270972,rs2412546,rs2412547,rs2412548,rs2412549,rs2553256,…
R-HSA-69481	G2/M Checkpoints	Cell Cycle	0.273524	ORC1,PSMA5,PSMC3,HIST1H2BN,WRN,RMI1,HIST1H2BD,PSMD9,YWHAE,PIAS4,HIST1H2BE	rs10745355,rs10745356,rs10776806,rs10858092,rs10858094,rs10858095,rs10858096,rs10858097,rs11102981,rs11205953,rs112369447,rs11574367,rs1169074,rs117510670,rs11778975,rs11802697,rs12024582,rs12035530,rs12369201,rs12452627,rs140806985,rs1417998,rs1465607,rs16877794,rs1720035,rs1982151,rs200991,rs200993,rs201000,rs201001,rs2152925,rs2162071,rs2252480,rs2303875,rs2553256,rs2553280,rs2725333,rs2725351…
R-HSA-9648025	EML4 and NUDC in mitotic spindle formation	Cell Cycle	0.275652	TAOK1,DYNC1I2,TUBA1C,SKA2,CKAP5,NUP160,PAFAH1B1,SEH1L	rs10466476,rs10466477,rs10930491,rs11038985,rs11038987,rs11039412,rs11039416,rs11039426,rs11168936,rs11168951,rs11605774,rs11651087,rs11652799,rs11654359,rs11654986,rs11655700,rs11658694,rs11658974,rs11822959,rs11824327,rs11868320,rs12051897,rs12283367,rs12287376,rs12418852,rs12785833,rs12787330,rs12938775,rs12941023,rs12946394,rs12950804,rs12955780,rs12997093,rs17766675,rs186022778,rs1871751,rs2…
R-HSA-446193	Biosynthesis of the N-glycan precursor (dolichol lipid-linked oligosaccharide, LLO) and transfer to a nascent protein	Metabolism of proteins	0.276837	ST3GAL3,GMDS,GMPPB,GMPPA,RFT1,ALG1	rs1013793,rs1029632,rs10890280,rs10890281,rs11210912,rs11210914,rs11210916,rs11210917,rs11210928,rs112361411,rs112518613,rs112646031,rs112984125,rs11577684,rs11581514,rs11584382,rs11587515,rs11590279,rs11810109,rs12024345,rs12058552,rs12062824,rs12083110,rs12084459,rs12354267,rs12401813,rs12410155,rs12410444,rs1323632,rs1354261,rs142328051,rs1472661,rs147671612,rs148773406,rs1502907,rs1636877,rs1…
R-HSA-8953897	Cellular responses to external stimuli	Cellular responses to external stimuli	0.282692	TUBA1C,TNRC6C,TNRC6A,DYNC1I2,FNIP2,HSPA9,MAPKAPK5,PSMA5,NCF2,STIP1,ATP6V0B,PRDX1,UBE2E1,UBN1,RPL37A,NUP160,CDC27,SEH1L,PSMC3,GPX1,HIST1H2BN,TFDP2,TRIB3,RPL15,YWHAE,HIST1H2BD,PSMD9,H2AFV,RPS26,HIST1H3I,GPX7,ANAPC4,TNIK,ATP6V1G2,HIST1H2BE	rs10007419,rs1007754,rs10117,rs1045279,rs1047619,rs1050450,rs10745355,rs10745356,rs1075987,rs10774640,rs10776806,rs10797888,rs10849981,rs10849982,rs10852272,rs10857320,rs10858092,rs10858094,rs10858095,rs10858096,rs10858097,rs10930491,rs11039412,rs11039416,rs11039426,rs11066044,rs11066045,rs11066046,rs11066051,rs11066054,rs11066055,rs11066058,rs11066060,rs11066062,rs11074651,rs11074653,rs11074654,…
R-HSA-176408	Regulation of APC/C activators between G1/S and early anaphase	Cell Cycle	0.283295	CDC27,PSMA5,PSMC3,PSMD9,UBE2E1,ANAPC4	rs10745355,rs10745356,rs10776806,rs10858092,rs10858094,rs10858095,rs10858096,rs10858097,rs11102981,rs1139150,rs11570508,rs11570532,rs1169074,rs11710679,rs11711380,rs12024582,rs12369201,rs13085379,rs1465607,rs1720035,rs17787211,rs17787217,rs2152925,rs2303875,rs2928282,rs34811474,rs34963628,rs34986000,rs3768491,rs376937160,rs3781624,rs3781625,rs3781626,rs3781627,rs3815040,rs3820667,rs3931560,rs4120…
R-HSA-113510	E2F mediated regulation of DNA replication	Cell Cycle	0.285893	TFDP2,ORC1	rs1045279,rs11205953,rs112369447,rs11569216,rs11569256,rs11802697,rs12035530,rs12495978,rs13081914,rs2861421,rs3087474,rs3087484,rs34092379,rs34486172,rs34773643,rs3811708,rs4315664,rs4315665,rs62283132,rs6440054,rs6672059,rs6684941,rs6702536,rs72899839,rs72899853,rs7537734,rs9815587,rs9942
R-HSA-140875	Common Pathway of Fibrin Clot Formation	Hemostasis	0.285893	F2,PROS1	rs12634349,rs2070852,rs2282686,rs3136433,rs3136434,rs3136436,rs3136439,rs3136443,rs3136446,rs3136448,rs3136467,rs3136468,rs3136469,rs3136472,rs3136480,rs3136481,rs3136482,rs3136489,rs3136496,rs3136500,rs3136504,rs3136521,rs5898,rs6123,rs61884307
R-HSA-3296482	Defects in vitamin and cofactor metabolism	Disease	0.285893	PC,MMACHC	rs10160758,rs10896139,rs11227610,rs11600959,rs12029322,rs12042903,rs2077432,rs2167457,rs2380759,rs2380760,rs3741194,rs4008953,rs61788336,rs67683090,rs7103627,rs7119426,rs7948839,rs9729395,rs9971487
R-HSA-389357	CD28 dependent PI3K/Akt signaling	Immune System	0.285893	PIK3R2,TRIB3	rs10409167,rs12984330,rs2173006,rs3730179,rs3746187,rs55989116,rs6051520,rs62123609,rs62123615,rs62123617,rs8112290
R-HSA-438064	Post NMDA receptor activation events	Neuronal System	0.286911	GRIN2A,MAPT,ERBB4,PRKAR2A,GRIA1,TUBA1C	rs10518149,rs10518150,rs10518151,rs10518152,rs11074546,rs11074547,rs11074548,rs11074550,rs11079727,rs1111537,rs11168936,rs11168951,rs113970208,rs116903689,rs11709246,rs11713694,rs117917728,rs117936044,rs12051901,rs12102500,rs12102636,rs12102832,rs12150530,rs12613337,rs12619698,rs12622176,rs12935101,rs13074318,rs13094900,rs13331030,rs13331088,rs13331168,rs13331428,rs13331457,rs13331461,rs13331465,…
R-HSA-2132295	MHC class II antigen presentation	Immune System	0.288463	DYNC1I2,TUBA1C,SPTBN2	rs10791889,rs10930491,rs11168936,rs11168951,rs12997093,rs2292816,rs34242651,rs34531723,rs62184165
R-HSA-3214842	HDMs demethylate histones	Chromatin organization	0.291747	JMJD6,KDM4A,ARID5B,HIST1H3I	rs114248789,rs11805774,rs17214506,rs17401357,rs1971342,rs200956,rs2240774,rs2240775,rs2270972,rs2286585,rs3791033,rs3791035,rs4660257,rs489319,rs58936043,rs61768374,rs618678,rs7075591,rs72833334,rs72833340,rs72833349,rs956002,rs9787076
R-HSA-164843	2-LTR circle formation	Disease	0.291763	XRCC6	rs28741121
R-HSA-2142712	Synthesis of 12-eicosatetraenoic acid derivatives	Metabolism	0.291763	GPX1	rs1050450,rs1800668
R-HSA-3371599	Defective HLCS causes multiple carboxylase deficiency	Disease	0.291763	PC	rs10160758,rs10896139,rs11227610,rs11600959,rs2077432,rs2167457,rs2380759,rs2380760,rs3741194,rs4008953,rs7103627,rs7119426,rs7948839,rs9971487
R-HSA-3304349	Loss of Function of SMAD2/3 in Cancer	Disease	0.291763	ZFYVE9	rs10493164,rs11205946,rs11205949,rs112771075,rs112890086,rs114138472,rs114151376,rs114756152,rs115206565,rs115441632,rs115812664,rs12401694,rs12402304,rs12403137,rs12405232,rs12406697,rs1324169,rs144484269,rs146044303,rs149148937,rs151240627,rs17363981,rs17364143,rs17364171,rs17372640,rs2477103,rs2753402,rs2762818,rs2762819,rs2762820,rs2762822,rs2762823,rs2762826,rs2762828,rs2762829,rs2762830,rs2…
R-HSA-3656534	Loss of Function of TGFBR1 in Cancer	Disease	0.291763	ZFYVE9	rs10493164,rs11205946,rs11205949,rs112771075,rs112890086,rs114138472,rs114151376,rs114756152,rs115206565,rs115441632,rs115812664,rs12401694,rs12402304,rs12403137,rs12405232,rs12406697,rs1324169,rs144484269,rs146044303,rs149148937,rs151240627,rs17363981,rs17364143,rs17364171,rs17372640,rs2477103,rs2753402,rs2762818,rs2762819,rs2762820,rs2762822,rs2762823,rs2762826,rs2762828,rs2762829,rs2762830,rs2…
R-HSA-5603029	IkBA variant leads to EDA-ID	Disease	0.291763	CHUK	rs11591741,rs11597086,rs12269373,rs1327578,rs17882431,rs17882802,rs17885645,rs34027394,rs34136767,rs7898075,rs7923726
R-HSA-5635851	GLI proteins bind promoters of Hh responsive genes to promote transcription	Signal Transduction	0.291763	PTCH1	rs2066829,rs2236406,rs2236407,rs2274692,rs2282042,rs2297086,rs2297088,rs28495472,rs28504650,rs28557305,rs28620532,rs28701981
R-HSA-5652084	Fructose metabolism	Metabolism	0.291763	GLYCTK	rs2276834
R-HSA-8941855	RUNX3 regulates CDKN1A transcription	Gene expression (Transcription)	0.291763	ZFHX3	rs11647652,rs4888010,rs4888921,rs60063924
R-HSA-1236974	ER-Phagosome pathway	Immune System	0.294871	HLA-B,PSMA5,PSMC3,PSMD9,HLA-A,CHUK	rs1059535,rs10745355,rs10745356,rs10776806,rs10858092,rs10858094,rs10858095,rs10858096,rs10858097,rs11102981,rs114046333,rs11591741,rs11597086,rs1169074,rs12024582,rs12269373,rs12369201,rs1327578,rs1465607,rs1625792,rs1634753,rs1634776,rs1720035,rs17882431,rs17882802,rs17885645,rs2152925,rs2256747,rs2256750,rs2303875,rs2394976,rs2394978,rs2394979,rs2394980,rs2394981,rs2507998,rs2523607,rs2596495,…
R-HSA-1500931	Cell-Cell communication	Cell-Cell communication	0.296034	CADM2,CDH7,CDH4,CTNND1,CDH8,PIK3R2,CLDN20,CDH2,CTNNA1	rs10409167,rs10433499,rs10433500,rs10433525,rs10503102,rs10511075,rs10511076,rs10511078,rs10511081,rs10511083,rs10511085,rs10511087,rs10735131,rs10792112,rs10865606,rs10865610,rs10865611,rs10896647,rs11075449,rs11075450,rs11083241,rs11127880,rs11127893,rs11127895,rs11127896,rs11127897,rs11127898,rs11127899,rs11127900,rs11151214,rs112048659,rs112069021,rs11229116,rs11229130,rs11229131,rs112438529,…
R-HSA-6799198	Complex I biogenesis	Metabolism	0.297307	NDUFA2,NDUFAF2,NDUFA6,NDUFS3	rs10805374,rs10939879,rs10939881,rs111874609,rs11739952,rs12516995,rs12517310,rs12518404,rs12518792,rs12652830,rs12653132,rs12655209,rs1382917,rs1460961,rs1471488,rs1479645,rs1526896,rs159536,rs17419290,rs17444495,rs1983484,rs2030166,rs2049579,rs2284087,rs28436304,rs2898309,rs36135119,rs4642318,rs4700402,rs4700404,rs4700407,rs55738840,rs55814394,rs56025209,rs56031340,rs56284222,rs56350217,rs58646…
R-HSA-168142	Toll Like Receptor 10 (TLR10) Cascade	Immune System	0.299198	MEF2C,PELI1,NKIRAS1,TAB1,CHUK,TNIP2	rs10038371,rs10066711,rs11129127,rs1133926,rs1136155,rs11591741,rs11597086,rs11673747,rs11679748,rs11713246,rs11743441,rs11749060,rs11749912,rs12054920,rs12269373,rs13158247,rs1327578,rs13314607,rs13318927,rs13325754,rs1671539,rs1705565,rs17487515,rs17559709,rs17882431,rs17882802,rs17885645,rs1814406,rs1837484,rs187270,rs188581,rs188582,rs1972280,rs2001209,rs216057,rs2247885,rs2362108,rs2362109,r…
R-HSA-168176	Toll Like Receptor 5 (TLR5) Cascade	Immune System	0.299198	MEF2C,PELI1,NKIRAS1,TAB1,CHUK,TNIP2	rs10038371,rs10066711,rs11129127,rs1133926,rs1136155,rs11591741,rs11597086,rs11673747,rs11679748,rs11713246,rs11743441,rs11749060,rs11749912,rs12054920,rs12269373,rs13158247,rs1327578,rs13314607,rs13318927,rs13325754,rs1671539,rs1705565,rs17487515,rs17559709,rs17882431,rs17882802,rs17885645,rs1814406,rs1837484,rs187270,rs188581,rs188582,rs1972280,rs2001209,rs216057,rs2247885,rs2362108,rs2362109,r…
R-HSA-381340	Transcriptional regulation of white adipocyte differentiation	Developmental Biology	0.299198	MED27,ZNF638,MED19,SREBF2,SREBF1,MED23	rs10499183,rs10865384,rs10901115,rs10901120,rs11243586,rs11243590,rs11243596,rs11656665,rs11868035,rs12170228,rs12477570,rs12713746,rs12986698,rs12986712,rs13057991,rs13392095,rs1647405,rs17743264,rs1804020,rs2013708,rs2058898,rs2267442,rs2297508,rs2297638,rs2413660,rs2419075,rs2419077,rs2608911,rs2608954,rs2608955,rs2749924,rs2749926,rs2781621,rs2900809,rs3755335,rs3923681,rs3935101,rs3935102,rs…
R-HSA-975871	MyD88 cascade initiated on plasma membrane	Immune System	0.299198	PELI1,CHUK,MEF2C,NKIRAS1,TAB1,TNIP2	rs10038371,rs10066711,rs11129127,rs1133926,rs1136155,rs11591741,rs11597086,rs11673747,rs11679748,rs11713246,rs11743441,rs11749060,rs11749912,rs12054920,rs12269373,rs13158247,rs1327578,rs13314607,rs13318927,rs13325754,rs1671539,rs1705565,rs17487515,rs17559709,rs17882431,rs17882802,rs17885645,rs1814406,rs1837484,rs187270,rs188581,rs188582,rs1972280,rs2001209,rs216057,rs2247885,rs2362108,rs2362109,r…
R-HSA-5693567	HDR through Homologous Recombination (HRR) or Single Strand Annealing (SSA)	DNA Repair	0.299829	HIST1H2BN,RNF4,RAD51C,WRN,RMI1,RAD51,HIST1H2BD,PIAS4,HIST1H2BE	rs10775121,rs11070291,rs111576208,rs113206472,rs113724511,rs11574367,rs11633269,rs11778975,rs11852786,rs11855560,rs11858337,rs11858338,rs12439683,rs12593359,rs12908284,rs12938772,rs13147429,rs1417998,rs1534455,rs16877794,rs17164051,rs172565,rs1982151,rs200991,rs200993,rs201000,rs201001,rs2162071,rs2252480,rs2412546,rs2412547,rs2412548,rs2412549,rs2553256,rs2553280,rs2567905,rs2619680,rs2725333,rs…
R-HSA-1236978	Cross-presentation of soluble exogenous antigens (endosomes)	Immune System	0.303228	MRC2,PSMA5,PSMC3,PSMD9	rs10745355,rs10745356,rs10776806,rs10858092,rs10858094,rs10858095,rs10858096,rs10858097,rs11102981,rs1169074,rs12024582,rs12369201,rs1465607,rs1720035,rs2041284,rs2152925,rs2303875,rs2429392,rs2429393,rs2429394,rs2429395,rs2429396,rs2429397,rs2429398,rs2429399,rs2429400,rs2429401,rs2429402,rs2429403,rs2460296,rs2460298,rs2460299,rs2460301,rs2465410,rs2465417,rs2465419,rs2465421,rs2465451,rs292828…
R-HSA-177929	Signaling by EGFR	Signal Transduction	0.303228	ADAM12,PTPRK,CDC42,HBEGF	rs10917139,rs10917145,rs111409327,rs11154433,rs111902975,rs11583790,rs11807562,rs12055782,rs12406669,rs12729825,rs13197257,rs13200150,rs13218577,rs13219424,rs16826279,rs16826309,rs16826425,rs16860621,rs17684225,rs2011760,rs2056974,rs2074612,rs2074613,rs2242387,rs2279753,rs2473316,rs2501261,rs28360516,rs34601789,rs34896897,rs3858314,rs3903663,rs4150233,rs45582334,rs4962321,rs4962322,rs4962325,rs49…
R-HSA-195253	Degradation of beta-catenin by the destruction complex	Signal Transduction	0.303744	PSMA5,APC,TLE3,PSMC3,PSMD9,TCF7L2	rs10071425,rs10075281,rs10075323,rs10075377,rs10745355,rs10745356,rs10776806,rs10858092,rs10858094,rs10858095,rs10858096,rs10858097,rs11102981,rs11196234,rs11241185,rs11637005,rs1169074,rs11749701,rs12024582,rs12369201,rs12518091,rs1465607,rs1661035,rs1661036,rs1720035,rs187075,rs1914,rs1966477,rs1974786,rs2019720,rs2152925,rs2251913,rs2253987,rs2303875,rs2431239,rs2431241,rs2431512,rs2439589,rs2…
R-HSA-212676	Dopamine Neurotransmitter Release Cycle	Neuronal System	0.303981	APBA1,SYT1	rs1009617,rs10746056,rs10861798,rs1105307,rs11138902,rs11138947,rs11789889,rs11793760,rs1237679,rs1245829,rs1619631,rs1631688,rs1631689,rs1631780,rs1732664,rs1757955,rs1757961,rs1761286,rs1761287,rs1806631,rs1831555,rs1889400,rs1918202,rs1977552,rs2777861,rs2777867,rs2781530,rs2781531,rs2781537,rs2781539,rs2781540,rs2781541,rs34859144,rs3897757,rs4744899,rs62570241,rs62570243,rs6539284,rs6539344,…
R-HSA-1280218	Adaptive Immune System	Immune System	0.304908	NCF2,MRC2,UBE2E2,PPIA,BTN1A1,NFATC3,KLHL2,RNF123,PIK3R2,HLA-B,TRAIP,HERC3,RNF4,PSMA5,PSMC3,UBA7,ARIH2,TRIM37,PSMD9,TRIB3,HLA-A,BTN3A2,PPP3R1,PPL,CHUK,UBE2E1,CDC42,DYNC1I2,BTBD1,RNF182,CD19,LAT,ANAPC4,TUBA1C,BTN3A1,CDC27,TRIM39,MICB,SPTBN2,BTN2A1,FBXL15,BTN2A2,FBXO41,NCR3,MKRN1	rs10015885,rs10024370,rs10049413,rs1013460,rs1020592,rs1027379,rs10409167,rs1045902,rs10471096,rs1049205,rs1049207,rs1049208,rs1049212,rs1056667,rs1056668,rs1059535,rs10745355,rs10745356,rs10776806,rs10791889,rs10797888,rs10858092,rs10858094,rs10858095,rs10858096,rs10858097,rs10865959,rs10917139,rs10917145,rs10930491,rs11043,rs11075669,rs11076856,rs11079368,rs11102981,rs11129113,rs11129116,rs1113…
R-HSA-174143	APC/C-mediated degradation of cell cycle proteins	Cell Cycle	0.3085	PSMA5,PSMC3,PSMD9,UBE2E1,ANAPC4,CDC27	rs10745355,rs10745356,rs10776806,rs10858092,rs10858094,rs10858095,rs10858096,rs10858097,rs11102981,rs1139150,rs11570508,rs11570532,rs1169074,rs11710679,rs11711380,rs12024582,rs12369201,rs13085379,rs1465607,rs1720035,rs17787211,rs17787217,rs2152925,rs2303875,rs2928282,rs34811474,rs34963628,rs34986000,rs3768491,rs376937160,rs3781624,rs3781625,rs3781626,rs3781627,rs3815040,rs3820667,rs3931560,rs4120…
R-HSA-453276	Regulation of mitotic cell cycle	Cell Cycle	0.3085	UBE2E1,CDC27,PSMA5,PSMD9,PSMC3,ANAPC4	rs10745355,rs10745356,rs10776806,rs10858092,rs10858094,rs10858095,rs10858096,rs10858097,rs11102981,rs1139150,rs11570508,rs11570532,rs1169074,rs11710679,rs11711380,rs12024582,rs12369201,rs13085379,rs1465607,rs1720035,rs17787211,rs17787217,rs2152925,rs2303875,rs2928282,rs34811474,rs34963628,rs34986000,rs3768491,rs376937160,rs3781624,rs3781625,rs3781626,rs3781627,rs3815040,rs3820667,rs3931560,rs4120…
R-HSA-211000	Gene Silencing by RNA	Gene expression (Transcription)	0.309413	TNRC6A,HIST1H2BD,TNRC6C,H2AFV,SEH1L,NUP160,HIST1H2BN,HIST1H3I,HIST1H2BE	rs1007754,rs1075987,rs10852272,rs11039412,rs11039416,rs11039426,rs11074651,rs11074653,rs11074654,rs111255480,rs111431351,rs113173537,rs11544537,rs11605774,rs11640931,rs11642302,rs11646987,rs11764950,rs12418852,rs12596793,rs12599173,rs12599643,rs12702094,rs12708663,rs12785833,rs12787330,rs12955780,rs13329943,rs1417998,rs1465422,rs16970721,rs16970774,rs172066,rs17771137,rs1862451,rs1978451,rs200529…
R-HSA-9609690	HCMV Early Events	Disease	0.309413	CBX1,DYNC1I2,TUBA1C,NUP160,SEH1L,HIST1H2BN,HIST1H2BD,HIST1H3I,HIST1H2BE	rs10930491,rs11039412,rs11039416,rs11039426,rs11168936,rs11168951,rs11605774,rs12418852,rs12785833,rs12787330,rs12955780,rs12997093,rs1417998,rs200956,rs200991,rs200993,rs201000,rs201001,rs2290850,rs2292816,rs2902856,rs34128973,rs34242651,rs34531723,rs34661691,rs35805829,rs35985502,rs4752873,rs4995995,rs62184165,rs6505775,rs6505776,rs7105282,rs7120333,rs7233600,rs72825512,rs72825517,rs8088313,rs8…
R-HSA-112310	Neurotransmitter release cycle	Neuronal System	0.309487	GAD1,APBA1,SYT1,ARL6IP5	rs1009617,rs10746056,rs10861798,rs1105307,rs11128111,rs11138902,rs11138947,rs11789889,rs11793760,rs1237679,rs1245829,rs12639241,rs1619631,rs1631688,rs1631689,rs1631780,rs1732664,rs1757955,rs1757961,rs1761286,rs1761287,rs1806631,rs1831555,rs1889400,rs1918202,rs1977552,rs2241165,rs2270334,rs2270335,rs2777861,rs2777867,rs2781530,rs2781531,rs2781537,rs2781539,rs2781540,rs2781541,rs34859144,rs3749034,…
R-HSA-3928665	EPH-ephrin mediated repulsion of cells	Developmental Biology	0.309487	EPHA3,MMP9,EFNA5,EPHA5	rs10074258,rs10077695,rs1028013,rs1054750,rs112087049,rs112335559,rs11242641,rs113141104,rs1157607,rs1157608,rs12152372,rs12187753,rs12499636,rs12500952,rs12512255,rs12523318,rs12631313,rs12636275,rs12636710,rs12639506,rs13163062,rs13170272,rs13925,rs1499780,rs1512183,rs1512185,rs17026944,rs17160272,rs17160287,rs17801380,rs1835111,rs1912965,rs1912966,rs2117137,rs2236416,rs2274755,rs2346836,rs2881…
R-HSA-202733	Cell surface interactions at the vascular wall	Hemostasis	0.3115	F2,PPIA,PROS1,PIK3R2,ESAM,SLC7A6	rs10409167,rs112086775,rs11974195,rs11984372,rs12541,rs12634349,rs12984330,rs2012932,rs2070852,rs2173006,rs2282686,rs3136433,rs3136434,rs3136436,rs3136439,rs3136443,rs3136446,rs3136448,rs3136467,rs3136468,rs3136469,rs3136472,rs3136480,rs3136481,rs3136482,rs3136489,rs3136496,rs3136500,rs3136504,rs3136521,rs3730179,rs3746187,rs55670603,rs55989116,rs55989598,rs5898,rs6123,rs61884307,rs62123609,rs621…
R-HSA-5693538	Homology Directed Repair	DNA Repair	0.315144	HIST1H2BN,RNF4,RAD51C,WRN,RMI1,RAD51,HIST1H2BD,PIAS4,HIST1H2BE	rs10775121,rs11070291,rs111576208,rs113206472,rs113724511,rs11574367,rs11633269,rs11778975,rs11852786,rs11855560,rs11858337,rs11858338,rs12439683,rs12593359,rs12908284,rs12938772,rs13147429,rs1417998,rs1534455,rs16877794,rs17164051,rs172565,rs1982151,rs200991,rs200993,rs201000,rs201001,rs2162071,rs2252480,rs2412546,rs2412547,rs2412548,rs2412549,rs2553256,rs2553280,rs2567905,rs2619680,rs2725333,rs…
R-HSA-171306	Packaging Of Telomere Ends	Cell Cycle	0.316062	H2AFV,HIST1H2BN,HIST1H2BE,HIST1H2BD	rs11544537,rs11764950,rs12702094,rs1417998,rs200991,rs200993,rs201000,rs201001,rs34661691,rs36047398,rs41280660,rs66566005,rs7016
R-HSA-75153	Apoptotic execution phase	Programmed Cell Death	0.316062	DSP,APC,GAS2,MAPT	rs10071425,rs10075281,rs10075323,rs10075377,rs1032682,rs10766966,rs10833804,rs10833805,rs10833809,rs11026770,rs11026774,rs11026783,rs11026784,rs11026786,rs11079727,rs11241185,rs11749701,rs12051901,rs12150530,rs12269991,rs12289982,rs12422017,rs12518091,rs1499241,rs1566378,rs1566381,rs1661035,rs1661036,rs17651507,rs187075,rs1914,rs1966477,rs1974786,rs2009228,rs2019720,rs2251913,rs2253987,rs2270755,…
R-HSA-3700989	Transcriptional Regulation by TP53	Gene expression (Transcription)	0.317692	RBL2,PHF20,GATAD2B,LRPPRC,RMI1,MAPKAPK5,TNRC6A,WRN,TNRC6C,PRDX1,TFDP2,YWHAE,SUPT4H1	rs1007754,rs10175281,rs10183032,rs10195479,rs10204714,rs10211792,rs10445885,rs1045279,rs1072910,rs1072911,rs1074182,rs10748,rs1075987,rs10774640,rs10796956,rs10849981,rs10849982,rs10852272,rs11066044,rs11066045,rs11066046,rs11066051,rs11066054,rs11066055,rs11066058,rs11066060,rs11066062,rs11074651,rs11074653,rs11074654,rs111232287,rs11124953,rs11124957,rs11124958,rs11124959,rs111255480,rs11137440…
R-HSA-446652	Interleukin-1 family signaling	Immune System	0.318232	PELI1,NKIRAS1,PTPN23,PSMA5,CHUK,PSMD9,TAB1,PSMC3,TNIP2	rs10745355,rs10745356,rs10776806,rs10858092,rs10858094,rs10858095,rs10858096,rs10858097,rs10865946,rs11102981,rs11129127,rs1133926,rs1136155,rs11591741,rs11597086,rs11673747,rs11679748,rs1169074,rs11705957,rs11712445,rs11713246,rs11719877,rs11925823,rs12024582,rs12269373,rs12369201,rs12486969,rs12497225,rs13079098,rs1327578,rs13314607,rs13318927,rs13325754,rs1465607,rs1531875,rs1720035,rs17882431…
R-HSA-397014	Muscle contraction	Muscle contraction	0.318879	SCN2A,MYLK,MYH11,LMOD1,ATP2A1,CACNA2D2,MYL4,CACNG7,TNNC2,CACNA2D3,DYSF,MYBPC3,CACNA2D4	rs10499,rs10803796,rs10852376,rs11061991,rs11075280,rs11075281,rs11641216,rs11642449,rs11644832,rs11645143,rs11645883,rs11715725,rs11889342,rs11920513,rs11929236,rs12464010,rs12467383,rs12468128,rs12468669,rs12469667,rs12476060,rs12479238,rs12488058,rs12495373,rs12612104,rs12612399,rs12612447,rs12614399,rs12616539,rs12616739,rs12618468,rs12619604,rs12619626,rs12637828,rs13081955,rs13319916,rs1343…
R-HSA-156584	Cytosolic sulfonation of small molecules	Metabolism	0.321983	SULT1A2,SULT1A1	rs113208333,rs11648192,rs193652,rs3743963,rs4149406,rs62031560,rs743590,rs750155
R-HSA-210500	Glutamate Neurotransmitter Release Cycle	Neuronal System	0.321983	SYT1,ARL6IP5	rs10746056,rs10861798,rs11128111,rs1245829,rs12639241,rs1732664,rs1918202,rs3853159,rs6539284,rs6539344,rs7039,rs7650936,rs7963801,rs9856591
R-HSA-379716	Cytosolic tRNA aminoacylation	Metabolism of proteins	0.321983	HARS,QARS	rs1089305,rs2073512,rs2530239,rs2530240,rs2530241,rs2563306,rs2563307,rs34326553,rs35673421,rs5030795,rs58302597,rs59925457,rs61093427,rs72800922,rs801185,rs801188,rs801189,rs812381,rs813897
R-HSA-75876	Synthesis of very long-chain fatty acyl-CoAs	Metabolism	0.321983	HACD3,ELOVL7	rs10057395,rs10072745,rs10076679,rs10076742,rs10077663,rs12916360,rs1445293,rs1870015,rs28457012,rs34741733,rs3936423,rs4235481,rs4235482,rs4482855,rs4700393,rs4700394,rs4700397,rs4700399,rs6449500,rs6449501,rs6449503,rs67089111,rs6872863,rs6873181,rs6875456,rs6876335,rs6890201,rs6893642,rs6894672,rs6894750,rs7709422,rs7709444,rs7709716,rs8029971,rs921897,rs9708095
R-HSA-933542	TRAF6 mediated NF-kB activation	Immune System	0.321983	NKIRAS1,CHUK	rs11129127,rs1133926,rs1136155,rs11591741,rs11597086,rs11713246,rs12269373,rs1327578,rs13314607,rs13318927,rs13325754,rs17882431,rs17882802,rs17885645,rs2001209,rs28623591,rs2885034,rs34027394,rs34136767,rs34476593,rs62253361,rs6550809,rs6778970,rs6787216,rs6789983,rs6800407,rs72627066,rs73825181,rs74776939,rs75636274,rs7629325,rs7633520,rs7898075,rs7923726,rs79447376,rs8933,rs9755750,rs9815334,r…
R-HSA-9634638	Estrogen-dependent nuclear events downstream of ESR-membrane signaling	Signal Transduction	0.321983	FOXO3,HBEGF	rs10457180,rs13217795,rs1935949,rs1935951,rs1935952,rs2022464,rs2074612,rs2074613,rs2153960,rs2253310,rs2490272,rs2764261,rs2764264,rs2764265,rs2802288,rs2802290,rs2802292,rs2802295,rs35396874,rs3800227,rs3800228,rs3800229,rs3800231,rs3813498,rs4150233,rs4945816,rs4946932,rs4946935,rs4946936,rs7268,rs9374040,rs9398171,rs9398172,rs9398173,rs9400239,rs9400240,rs9400241
R-HSA-6811436	COPI-independent Golgi-to-ER retrograde traffic	Vesicle-mediated transport	0.322934	PAFAH1B1,BICD1,DYNC1I2,TUBA1C	rs10930491,rs11168936,rs11168951,rs12938775,rs12997093,rs2292816,rs34242651,rs34531723,rs56146365,rs62184165
R-HSA-382551	Transport of small molecules	Transport of small molecules	0.323377	LRRC8D,SLC39A8,MAIP1,SLC35D2,SLC26A6,PSMA5,SLC35D1,ATP2A1,SLC3A1,SLC39A1,PSMD9,ATP6V0B,PRKAR2A,LMF1,CLCN2,ERLIN1,ABCC2,PSMC3,ADCY2,SLC4A10,SLC38A3,SLCO3A1,TUSC3,ABCB9,SLC41A1,SLC33A1,ATP6V1G2,PLTP,SLC7A6	rs10119629,rs10122107,rs10178177,rs10489122,rs10499,rs1056865,rs10745355,rs10745356,rs10776806,rs10820378,rs10820386,rs10820396,rs10820411,rs10820447,rs10858092,rs10858094,rs10858095,rs10858096,rs10858097,rs10883451,rs10922739,rs10922740,rs10990558,rs10990570,rs10990610,rs10990621,rs10990631,rs10990768,rs11097772,rs11102981,rs111821073,rs112086775,rs112097778,rs1121824,rs11264734,rs1142523,rs1157…
R-HSA-5250924	B-WICH complex positively regulates rRNA expression	Gene expression (Transcription)	0.323943	HIST1H2BD,HIST1H2BN,H2AFV,HIST1H3I,ZNRD1,HIST1H2BE	rs1150741,rs1150742,rs11544537,rs11764950,rs12702094,rs1417998,rs200956,rs200991,rs200993,rs201000,rs201001,rs34661691,rs36047398,rs41280660,rs66566005,rs7016
R-HSA-73772	RNA Polymerase I Promoter Escape	Gene expression (Transcription)	0.323943	HIST1H2BN,HIST1H2BD,H2AFV,HIST1H3I,ZNRD1,HIST1H2BE	rs1150741,rs1150742,rs11544537,rs11764950,rs12702094,rs1417998,rs200956,rs200991,rs200993,rs201000,rs201001,rs34661691,rs36047398,rs41280660,rs66566005,rs7016
R-HSA-68875	Mitotic Prophase	Cell Cycle	0.32483	HIST1H2BN,PPP2R2D,NUP160,SEH1L,HIST1H2BD,VRK2,H2AFV,HIST1H3I,HIST1H2BE	rs11039412,rs11039416,rs11039426,rs11146134,rs11544537,rs11591860,rs11599591,rs11605774,rs11764950,rs11813081,rs12418852,rs12702094,rs12762699,rs12770607,rs12770608,rs12771973,rs12785833,rs12787330,rs12955780,rs1417998,rs17049244,rs17881016,rs200956,rs200991,rs200993,rs201000,rs201001,rs2290850,rs2902856,rs34128973,rs34473884,rs34536919,rs34661691,rs35805829,rs35985502,rs36047398,rs41280660,rs475…
R-HSA-1236973	Cross-presentation of particulate exogenous antigens (phagosomes)	Immune System	0.325833	NCF2	rs10797888,rs12405210,rs3929721,rs789180,rs789182,rs789183,rs789184
R-HSA-1483148	Synthesis of PG	Metabolism	0.325833	PTPMT1	rs7945473
R-HSA-164944	Nef and signal transduction	Disease	0.325833	DOCK2	rs12515111,rs12522660,rs13153072,rs13158097,rs13167784,rs13178978,rs13180993,rs13186967,rs13188673,rs143796833,rs144513842,rs1549615,rs17559736,rs2033206,rs2161148,rs261600,rs34043878,rs34276294,rs34693191,rs34758628,rs35515455,rs35867538,rs36037302,rs5011499,rs62384797,rs62384822,rs62384824,rs62384830,rs6860963,rs6882816,rs6891722,rs6892041,rs6893127,rs74880453,rs7729956
R-HSA-201688	WNT mediated activation of DVL	Signal Transduction	0.325833	PIP5K1B	rs10781276,rs11143607,rs11143636,rs12684346,rs12686613,rs12686693,rs1414946,rs17057642,rs17057918,rs17058884,rs17081050,rs17081071,rs2039625,rs3750377,rs4504703,rs4745351,rs4745354,rs4745359,rs61196668,rs6560407,rs7032651,rs7035163,rs7045163,rs7046065,rs72512921,rs74308346,rs75991293,rs76867096,rs76981965,rs77944091,rs78179929,rs7859638,rs78764185,rs78964495,rs79801211,rs80296586,rs8114,rs975123
R-HSA-3323169	Defects in biotin (Btn) metabolism	Disease	0.325833	PC	rs10160758,rs10896139,rs11227610,rs11600959,rs2077432,rs2167457,rs2380759,rs2380760,rs3741194,rs4008953,rs7103627,rs7119426,rs7948839,rs9971487
R-HSA-3304351	Signaling by TGF-beta Receptor Complex in Cancer	Disease	0.325833	ZFYVE9	rs10493164,rs11205946,rs11205949,rs112771075,rs112890086,rs114138472,rs114151376,rs114756152,rs115206565,rs115441632,rs115812664,rs12401694,rs12402304,rs12403137,rs12405232,rs12406697,rs1324169,rs144484269,rs146044303,rs149148937,rs151240627,rs17363981,rs17364143,rs17364171,rs17372640,rs2477103,rs2753402,rs2762818,rs2762819,rs2762820,rs2762822,rs2762823,rs2762826,rs2762828,rs2762829,rs2762830,rs2…
R-HSA-3656243	Defective ST3GAL3 causes MCT12 and EIEE15	Disease	0.325833	ST3GAL3	rs1013793,rs1029632,rs10890280,rs10890281,rs11210912,rs11210914,rs11210916,rs11210917,rs11210928,rs112361411,rs112518613,rs112646031,rs112984125,rs11577684,rs11581514,rs11584382,rs11587515,rs11590279,rs11810109,rs12024345,rs12058552,rs12062824,rs12083110,rs12084459,rs12354267,rs12401813,rs12410155,rs12410444,rs1354261,rs142328051,rs1472661,rs147671612,rs148773406,rs1502907,rs1636877,rs17474535,rs…
R-HSA-389397	Orexin and neuropeptides FF and QRFP bind to their respective receptors	Signal Transduction	0.325833	HCRTR1	rs1056526,rs1061770,rs10753257,rs10798879,rs10798880,rs10914456,rs10914458,rs10914459,rs11575883,rs2176807,rs2271933,rs2280386,rs3134718,rs4949449,rs4949450,rs4949451,rs6663012,rs6703093,rs871634,rs968335
R-HSA-416550	Sema4D mediated inhibition of cell attachment and migration	Developmental Biology	0.325833	RHOA	rs111271782,rs111533129,rs111903592,rs11706370,rs11716948,rs11716974,rs13087851,rs148734725,rs17595772,rs1987628,rs2117939,rs2878298,rs34588335,rs34937635,rs35169793,rs4855842,rs4855843,rs4855877,rs4955412,rs55957735,rs62259942,rs6446264,rs67485053,rs6773518,rs6793308,rs6797765,rs6809216,rs73088122,rs7373849,rs7621003,rs7623659,rs7623687,rs7631908,rs7643586,rs7648841,rs9871380,rs9878943
R-HSA-418886	Netrin mediated repulsion signals	Developmental Biology	0.325833	DCC	rs10163836,rs10163837,rs10163838,rs10163842,rs10163847,rs10163926,rs10163983,rs10164055,rs10164246,rs10221412,rs10469018,rs10502956,rs10502959,rs10502966,rs10502967,rs10502974,rs10502975,rs10502976,rs10775504,rs1078459,rs10853627,rs10853628,rs10853630,rs10853631,rs11082961,rs11082963,rs11082969,rs11082970,rs11082971,rs11082972,rs11082974,rs11082985,rs11082987,rs11082993,rs11082994,rs11082996,rs11…
R-HSA-428890	Role of ABL in ROBO-SLIT signaling	Developmental Biology	0.325833	CAP2	rs12661089,rs12664965,rs1977298,rs1983840,rs34145200,rs59533657,rs60341768,rs6912846,rs6926595,rs6938022,rs6938240,rs6939935,rs7760870,rs9477474
R-HSA-4411364	Binding of TCF/LEF:CTNNB1 to target gene promoters	Signal Transduction	0.325833	TCF7L2	rs11196234
R-HSA-434316	Fatty Acids bound to GPR40 (FFAR1) regulate insulin secretion	Metabolism	0.325833	PLCB1	rs10154004,rs10211690,rs10211705,rs10211711,rs10485727,rs11905228,rs11905847,rs11906477,rs11906587,rs11908674,rs2050110,rs2143267,rs2143268,rs2143269,rs2143270,rs2876144,rs2876145,rs56194604,rs56203951,rs6039293,rs6039294,rs6039301,rs6039306,rs6039307,rs6056183,rs6056184,rs6056186,rs6056187,rs6056189,rs6056190,rs6056191,rs6056192,rs6056193,rs6056216,rs6077427,rs6077428,rs6077429,rs6077430,rs60774…
R-HSA-5340588	RNF mutants show enhanced WNT signaling and proliferation	Disease	0.325833	RNF43	rs2189681,rs2526370,rs6503859,rs7211294,rs7215531,rs7216856,rs7221205,rs8067183,rs8070135
R-HSA-5362798	Release of Hh-Np from the secreting cell	Signal Transduction	0.325833	DISP2	rs12913300,rs35565646,rs3803359,rs3803360
R-HSA-5632681	Ligand-receptor interactions	Signal Transduction	0.325833	PTCH1	rs2066829,rs2236406,rs2236407,rs2274692,rs2282042,rs2297086,rs2297088,rs28495472,rs28504650,rs28557305,rs28620532,rs28701981
R-HSA-5638302	Signaling by Overexpressed Wild-Type EGFR in Cancer	Disease	0.325833	HBEGF	rs2074612,rs2074613,rs4150233,rs7268
R-HSA-5638303	Inhibition of Signaling by Overexpressed EGFR	Disease	0.325833	HBEGF	rs2074612,rs2074613,rs4150233,rs7268
R-HSA-8951430	RUNX3 regulates WNT signaling	Gene expression (Transcription)	0.325833	TCF7L2	rs11196234
R-HSA-8951671	RUNX3 regulates YAP1-mediated transcription	Gene expression (Transcription)	0.325833	TEAD1	rs10734205,rs10741601,rs10741602,rs10765988,rs10765989,rs10765990,rs10765991,rs10765999,rs10766000,rs10831903,rs10831904,rs10831905,rs10831906,rs10831907,rs10831908,rs10831909,rs10831911,rs11022478,rs11022490,rs11022491,rs11022496,rs11022501,rs11022510,rs11022511,rs11022512,rs11022517,rs11022518,rs11022519,rs11826129,rs12269900,rs12291695,rs12417886,rs1440277,rs1440286,rs1609442,rs1866704,rs18667…
R-HSA-9018682	Biosynthesis of maresins	Metabolism	0.325833	CYP2D6	rs1058164,rs1135840,rs28371699,rs28371701,rs28371702
R-HSA-9034864	Activated NTRK3 signals through RAS	Signal Transduction	0.325833	NTRK3	rs10162833,rs10162849,rs10163131,rs10852090,rs11631866,rs11633200,rs11634284,rs11634388,rs11638486,rs12440855,rs1369429,rs1435403,rs3784441,rs3784443,rs8035941,rs8036063,rs8038959,rs8040943,rs8040956
R-HSA-2029480	Fcgamma receptor (FCGR) dependent phagocytosis	Immune System	0.326577	NCKIPSD,PIK3R2,BAIAP2,CDC42	rs10409167,rs10917139,rs10917145,rs112928349,rs11583790,rs11650131,rs11655132,rs11807562,rs12406669,rs12601810,rs12729825,rs12984330,rs16826279,rs16826309,rs16826425,rs16860621,rs2056974,rs2173006,rs2473316,rs2501261,rs34057293,rs34096717,rs34896897,rs3730179,rs3746187,rs4072588,rs4072589,rs4969374,rs4969387,rs55989116,rs56982120,rs57792378,rs62123609,rs62123615,rs62123617,rs6768448,rs7210438,rs7…
R-HSA-5368287	Mitochondrial translation	Metabolism of proteins	0.328295	TUFM,MRPL33	rs11686001,rs28403629,rs3088215,rs4788099,rs61737565,rs6547811,rs7187776
R-HSA-1483257	Phospholipid metabolism	Metabolism	0.328826	PIP5K1B,GPD2,PITPNM2,MTMR2,PIK3R2,VAC14,MTMR4,CPNE1,PLA2G15,PITPNM3,PTPMT1,AGK,PLA2G3	rs10182361,rs10211771,rs1040695,rs10409167,rs10500543,rs1053394,rs10765775,rs10765776,rs10765777,rs10773921,rs10781276,rs10831441,rs10848428,rs11021348,rs11075781,rs11079354,rs11143607,rs11143636,rs1150361,rs11608811,rs11613937,rs11650105,rs11650710,rs11698796,rs12425009,rs12425850,rs12444188,rs12480622,rs1254755,rs12615570,rs12684346,rs12686613,rs12686693,rs1271744,rs12984330,rs13424996,rs134709…
R-HSA-109606	Intrinsic Pathway for Apoptosis	Programmed Cell Death	0.330082	SEPT4,TFDP2,YWHAE,PPP3R1	rs1045279,rs1057068,rs11569216,rs11569256,rs117510670,rs11869828,rs11870671,rs12449365,rs12452627,rs12453049,rs12465425,rs12495978,rs12939703,rs12942018,rs13081914,rs140806985,rs190097147,rs2009948,rs2079703,rs2861421,rs34092379,rs34486172,rs34773643,rs3744111,rs3811708,rs4315664,rs4315665,rs4790337,rs4790351,rs4793952,rs58503743,rs59663815,rs62143863,rs62145959,rs62283132,rs62641636,rs6440054,rs…
R-HSA-8848021	Signaling by PTK6	Signal Transduction	0.330082	ERBB4,RHOA,ERBB3,HBEGF	rs111271782,rs111533129,rs111903592,rs113970208,rs11706370,rs11716948,rs11716974,rs12613337,rs12619698,rs12622176,rs13087851,rs148734725,rs17595772,rs1987628,rs2074612,rs2074613,rs2117939,rs2292239,rs2878298,rs34588335,rs34937635,rs35169793,rs35444377,rs3741499,rs4130781,rs4130782,rs4132462,rs4150233,rs4759229,rs4855842,rs4855843,rs4855877,rs4955412,rs55758468,rs55769536,rs55957735,rs61079605,rs6…
R-HSA-9006927	Signaling by Non-Receptor Tyrosine Kinases	Signal Transduction	0.330082	ERBB3,ERBB4,RHOA,HBEGF	rs111271782,rs111533129,rs111903592,rs113970208,rs11706370,rs11716948,rs11716974,rs12613337,rs12619698,rs12622176,rs13087851,rs148734725,rs17595772,rs1987628,rs2074612,rs2074613,rs2117939,rs2292239,rs2878298,rs34588335,rs34937635,rs35169793,rs35444377,rs3741499,rs4130781,rs4130782,rs4132462,rs4150233,rs4759229,rs4855842,rs4855843,rs4855877,rs4955412,rs55758468,rs55769536,rs55957735,rs61079605,rs6…
R-HSA-9664323	FCGR3A-mediated IL10 synthesis	Disease	0.330255	PRKAR2A,ADCY2	rs11709246,rs11713694,rs11948030,rs13074318,rs13094900,rs13166360,rs17826395,rs17826816,rs28565152,rs34037363,rs34476536,rs55761431,rs67332931,rs71324924,rs71604175,rs73080361,rs77557833,rs78308718
R-HSA-1430728	Metabolism	Metabolism	0.333921	GPD2,IP6K1,ARSI,PITPNM2,SLC35D2,IP6K2,MED27,ST3GAL3,ALDH2,SCAP,NUP160,PPA2,PRKD1,GMPS,SUCLA2,RORA,MTMR2,ACAD10,NMNAT2,PRKAR2A,PIK3R2,PC,LRPPRC,NDUFAF2,PLCB1,EXT1,VAC14,PIP5K1B,MTMR4,DPYD,ELOVL7,SLC35D1,SLC27A5,AMT,PSMA5,MED19,PSMC3,AK5,CPNE1,ENPP3,RPL37A,SULT1A2,CACNA2D2,KCNB1,GDA,SLC25A12,QARS,CYP2D6,HACD3,RPL15,GLYCTK,DERA,GPX1,PSMD9,TRIB3,KCNC2,PLA2G15,PITPNM3,SREBF2,RBKS,CACNA1E,ADCY2,ABCC2,S…	rs10015293,rs10072745,rs10076679,rs10076742,rs10077663,rs10119629,rs1013793,rs10149921,rs10160758,rs1017373,rs10175281,rs10183032,rs10195479,rs10211690,rs10211705,rs10211771,rs1029632,rs1038394,rs10409167,rs10485727,rs10500543,rs1050450,rs10745356,rs10765775,rs10765776,rs10765777,rs10781276,rs10797739,rs10797873,rs10797874,rs10805374,rs10808489,rs10820,rs10848428,rs10858094,rs10858096,rs10858097,…
R-HSA-5688426	Deubiquitination	Metabolism of proteins	0.334808	RHOA,RNF123,APC,USP10,PSMA5,USP8,PSMD9,MCRS1,HIST1H2BD,TAB1,HIST1H2BN,MUL1,RCE1,PSMC3,USP4,HIST1H2BE,TNIP2,USP19	rs10071425,rs10075281,rs10075323,rs10075377,rs10745355,rs10745356,rs10776806,rs10858092,rs10858094,rs10858095,rs10858096,rs10858097,rs11102981,rs111271782,rs11130214,rs11130216,rs11130217,rs11130218,rs11130219,rs111533129,rs111903592,rs11241185,rs113384584,rs11552724,rs1169074,rs11706370,rs11709680,rs11709734,rs11710675,rs11716575,rs11716948,rs11716974,rs11720705,rs11749701,rs12024582,rs12369201,…
R-HSA-416476	G alpha (q) signalling events	Signal Transduction	0.335912	KALRN,F2,HCRTR1,PLCB1,PIK3R2,DGKZ,HBEGF	rs10154004,rs10211690,rs10211705,rs10211711,rs10409167,rs10485727,rs10512620,rs1056526,rs1061770,rs10753257,rs10798879,rs10798880,rs10914456,rs10914458,rs10914459,rs11575883,rs11905228,rs11905847,rs11906477,rs11906587,rs11908674,rs12053915,rs12487060,rs12488684,rs12575519,rs12576115,rs12577142,rs12630583,rs12632772,rs12633963,rs12635554,rs12635631,rs12636152,rs12984330,rs1316287,rs1320182,rs13437…
R-HSA-2151201	Transcriptional activation of mitochondrial biogenesis	Organelle biogenesis and maintenance	0.337485	MEF2C,CRTC3,TFB1M,CRTC2	rs10038371,rs10066711,rs10127983,rs10559,rs10908557,rs10908558,rs11264680,rs11743441,rs11749060,rs11749912,rs12054920,rs12915189,rs13158247,rs162965,rs162966,rs162967,rs162976,rs1671539,rs1705565,rs17487515,rs17559709,rs187270,rs188581,rs188582,rs216057,rs2247885,rs2362108,rs2362109,rs2362111,rs2431391,rs2457979,rs254779,rs254780,rs304136,rs304137,rs304138,rs324352,rs324359,rs34316,rs34318,rs3431…
R-HSA-9639288	Amino acids regulate mTORC1	Cellular responses to external stimuli	0.337485	FNIP2,ATP6V0B,SEH1L,ATP6V1G2	rs10007419,rs10857320,rs11725623,rs11725625,rs11734969,rs12410334,rs12645714,rs12955780,rs13129071,rs2291007,rs2428953,rs2428954,rs28410068,rs28718235,rs2902856,rs34615736,rs35131731,rs4130344,rs4318610,rs4334711,rs4691521,rs4995995,rs6505775,rs6505776,rs6536370,rs6825611,rs6854038,rs7233600,rs7663520,rs8088313,rs8089123,rs9267488,rs9748518,rs9748528,rs9748873,rs9948681,rs9958369
R-HSA-5607764	CLEC7A (Dectin-1) signaling	Immune System	0.339398	NFATC3,PSMD9,CHUK,PSMA5,PPP3R1,TAB1,PSMC3	rs10745355,rs10745356,rs10776806,rs10858092,rs10858094,rs10858095,rs10858096,rs10858097,rs11043,rs11075669,rs11102981,rs111701446,rs111948678,rs11591741,rs11597086,rs1169074,rs117751972,rs117761434,rs12024582,rs12269373,rs12369201,rs12444313,rs12465425,rs12596883,rs12597573,rs12598630,rs12600144,rs1327578,rs140979755,rs1465607,rs148537303,rs1720035,rs17882431,rs17882802,rs17885645,rs190097147,rs1…
R-HSA-210991	Basigin interactions	Hemostasis	0.339866	PPIA,SLC7A6	rs112086775,rs11974195,rs11984372,rs2012932,rs55670603,rs55989598,rs6970925,rs77517043
R-HSA-983170	Antigen Presentation: Folding, assembly and peptide loading of class I MHC	Immune System	0.339866	HLA-B,HLA-A	rs1059535,rs114046333,rs1625792,rs1634753,rs1634776,rs2256747,rs2256750,rs2394976,rs2394978,rs2394979,rs2394980,rs2394981,rs2507998,rs2523607,rs2596495,rs2596500,rs2596508,rs2596510,rs2844589,rs2854010,rs2854011,rs2854018,rs2854019,rs2854022,rs2923007,rs2923008,rs3016017,rs3132474,rs3134792,rs402175,rs4947307,rs4990036,rs7450305,rs7748141,rs7749555,rs9260146,rs9265645,rs9265811,rs9265827,rs926583…
R-HSA-5250913	Positive epigenetic regulation of rRNA expression	Gene expression (Transcription)	0.350681	GATAD2B,HIST1H2BD,HIST1H2BN,H2AFV,HIST1H3I,ZNRD1,HIST1H2BE	rs10796956,rs11264532,rs11264559,rs11264567,rs112780312,rs112874207,rs113422987,rs1150741,rs1150742,rs11544537,rs11577942,rs11581644,rs11583152,rs11583896,rs11585416,rs11586830,rs11587151,rs11589043,rs11589857,rs11590099,rs11591134,rs11764950,rs12022158,rs12022730,rs12028398,rs12032914,rs12033835,rs12038577,rs12041850,rs12041920,rs12042562,rs12042989,rs12043350,rs12401565,rs12409811,rs12567313,rs…
R-HSA-447115	Interleukin-12 family signaling	Immune System	0.352985	PPIA,CDC42,HSPA9,IL27	rs10117,rs10917139,rs10917145,rs11583790,rs11807562,rs11974195,rs11984372,rs12406669,rs12729825,rs16826279,rs16826309,rs16826425,rs16860621,rs181203,rs181204,rs181206,rs181207,rs181209,rs2012932,rs2056974,rs2473316,rs2501261,rs255999,rs256002,rs256006,rs256007,rs256013,rs256014,rs256017,rs34896897,rs55670603,rs55989598,rs56354901,rs6596438,rs6874487,rs6970925,rs7711958
R-HSA-69541	Stabilization of p53	Cell Cycle	0.352985	PHF20,PSMA5,PSMC3,PSMD9	rs10211792,rs10745355,rs10745356,rs10776806,rs10858092,rs10858094,rs10858095,rs10858096,rs10858097,rs11102981,rs112103450,rs113308361,rs1169074,rs11906854,rs12024582,rs12369201,rs1465607,rs17093093,rs17093156,rs1720035,rs200750486,rs2024854,rs2064724,rs2152925,rs2303875,rs2425151,rs2425153,rs2425156,rs2425158,rs2425160,rs2425161,rs2425162,rs2425163,rs2425164,rs2425165,rs2425166,rs2425170,rs242517…
R-HSA-69242	S Phase	Cell Cycle	0.354521	PSMA5,PSMC3,ORC1,RBL2,STAG1,UBE2E1,CDC27,TFDP2,PSMD9,ANAPC4	rs10155016,rs10155017,rs1045279,rs1072910,rs1072911,rs1074182,rs10745355,rs10745356,rs10748,rs10776806,rs10858092,rs10858094,rs10858095,rs10858096,rs10858097,rs11102981,rs111232287,rs11205953,rs112369447,rs1131220,rs113335556,rs1139150,rs11540358,rs11569216,rs11569256,rs11570508,rs11570532,rs1169074,rs11710679,rs11711380,rs11802697,rs11859538,rs11864278,rs12024582,rs12035530,rs12107125,rs12369201…
R-HSA-2173788	Downregulation of TGF-beta receptor signaling	Signal Transduction	0.357601	ZFYVE9,MTMR4	rs10493164,rs11079354,rs11205946,rs11205949,rs112771075,rs112890086,rs114138472,rs114151376,rs114756152,rs115206565,rs115441632,rs115812664,rs11650105,rs11650710,rs12401694,rs12402304,rs12403137,rs12405232,rs12406697,rs1324169,rs144484269,rs146044303,rs149148937,rs151240627,rs17363981,rs17364143,rs17364171,rs17372640,rs2270097,rs2270098,rs2302189,rs2302190,rs2477103,rs2753402,rs2762818,rs2762819,…
R-HSA-3238698	WNT ligand biogenesis and trafficking	Signal Transduction	0.357601	WNT3,WNT4	rs10753528,rs11584458,rs11584713,rs12135916,rs12727309,rs2074404,rs35923353,rs3809857,rs62074125,rs7526484,rs916888
R-HSA-389960	Formation of tubulin folding intermediates by CCT/TriC	Metabolism of proteins	0.357601	CCT7,TUBA1C	rs10207625,rs11168936,rs11168951,rs12465780,rs1469530,rs2303907,rs7557055
R-HSA-5223345	Miscellaneous transport and binding events	Transport of small molecules	0.357601	LRRC8D,TUSC3	rs10922739,rs10922740,rs12074741,rs12081674,rs12091709,rs12093299,rs12095496,rs12096415,rs1344190,rs17498114,rs17498191,rs1938032,rs1938036,rs2390830,rs2604365,rs352800,rs352804,rs61773298,rs7534067,rs7544204,rs77489515,rs78285810,rs7830913
R-HSA-77387	Insulin receptor recycling	Signal Transduction	0.357601	ATP6V0B,ATP6V1G2	rs12410334,rs2428953,rs2428954,rs9267488
R-HSA-110357	Displacement of DNA glycosylase by APEX1	DNA Repair	0.358267	MUTYH	rs3219472,rs3219489
R-HSA-111469	SMAC, XIAP-regulated apoptotic response	Programmed Cell Death	0.358267	2004-09-01	rs1057068,rs11869828,rs11870671,rs12449365,rs12453049,rs12939703,rs12942018,rs2009948,rs2079703,rs3744111,rs4793952,rs740605,rs8066773,rs8073754,rs9901693,rs9903173
R-HSA-113507	E2F-enabled inhibition of pre-replication complex formation	Cell Cycle	0.358267	ORC1	rs11205953,rs112369447,rs11802697,rs12035530,rs3087474,rs3087484,rs6672059,rs6684941,rs6702536,rs72899839,rs72899853,rs7537734
R-HSA-1253288	Downregulation of ERBB4 signaling	Signal Transduction	0.358267	ERBB4	rs113970208,rs12613337,rs12619698,rs12622176,rs35444377,rs4130781,rs4130782,rs4132462,rs55758468,rs55769536,rs61079605,rs62182989,rs62182991,rs62182993,rs62182994,rs62182999,rs62183021,rs62183023,rs62183024,rs62183028,rs62183029,rs62183031,rs6749448,rs72946582,rs72948506,rs7583068,rs7600261,rs7601502
R-HSA-139915	Activation of PUMA and translocation to mitochondria	Programmed Cell Death	0.358267	TFDP2	rs1045279,rs11569216,rs11569256,rs12495978,rs13081914,rs2861421,rs34092379,rs34486172,rs34773643,rs3811708,rs4315664,rs4315665,rs62283132,rs6440054,rs9815587,rs9942
R-HSA-1483115	Hydrolysis of LPC	Metabolism	0.358267	PLA2G15	rs10500543,rs12444188,rs17688076,rs3826164
R-HSA-193634	Axonal growth inhibition (RHOA activation)	Signal Transduction	0.358267	RHOA	rs111271782,rs111533129,rs111903592,rs11706370,rs11716948,rs11716974,rs13087851,rs148734725,rs17595772,rs1987628,rs2117939,rs2878298,rs34588335,rs34937635,rs35169793,rs4855842,rs4855843,rs4855877,rs4955412,rs55957735,rs62259942,rs6446264,rs67485053,rs6773518,rs6793308,rs6797765,rs6809216,rs73088122,rs7373849,rs7621003,rs7623659,rs7623687,rs7631908,rs7643586,rs7648841,rs9871380,rs9878943
R-HSA-212718	EGFR interacts with phospholipase C-gamma	Signal Transduction	0.358267	HBEGF	rs2074612,rs2074613,rs4150233,rs7268
R-HSA-2142688	Synthesis of 5-eicosatetraenoic acids	Metabolism	0.358267	GPX1	rs1050450,rs1800668
R-HSA-2179392	EGFR Transactivation by Gastrin	Signal Transduction	0.358267	HBEGF	rs2074612,rs2074613,rs4150233,rs7268
R-HSA-427601	Multifunctional anion exchangers	Transport of small molecules	0.358267	SLC26A6	rs13324142,rs2276850,rs2276852,rs2310996,rs34368826,rs3806694,rs3821876,rs57334642,rs740787,rs7620853
R-HSA-8874211	CREB3 factors activate genes	Metabolism of proteins	0.358267	CREB3L4	rs11264743,rs12023699,rs12403956,rs6666703
R-HSA-8876493	InlA-mediated entry of Listeria monocytogenes into host cells	Disease	0.358267	CTNND1	rs10792112,rs10896647,rs11229116,rs11229130,rs11229131,rs11570190,rs11601449,rs11605731,rs17455520,rs35808061,rs3781885,rs708228,rs77993055,rs7949841,rs80304923
R-HSA-8983711	OAS antiviral response	Immune System	0.358267	PDE12	rs113175072,rs57375057,rs62260501,rs7618684,rs7631048,rs9818155
R-HSA-9010642	ROBO receptors bind AKAP5	Developmental Biology	0.358267	PRKAR2A	rs11709246,rs11713694,rs13074318,rs13094900,rs34037363,rs55761431,rs67332931,rs71324924,rs73080361
R-HSA-9029558	NR1H2 & NR1H3 regulate gene expression linked to lipogenesis	Signal Transduction	0.358267	SREBF1	rs11656665,rs11868035,rs2297508,rs4925115
R-HSA-73854	RNA Polymerase I Promoter Clearance	Gene expression (Transcription)	0.365059	GATAD2B,HIST1H2BN,HIST1H2BD,H2AFV,HIST1H3I,ZNRD1,HIST1H2BE	rs10796956,rs11264532,rs11264559,rs11264567,rs112780312,rs112874207,rs113422987,rs1150741,rs1150742,rs11544537,rs11577942,rs11581644,rs11583152,rs11583896,rs11585416,rs11586830,rs11587151,rs11589043,rs11589857,rs11590099,rs11591134,rs11764950,rs12022158,rs12022730,rs12028398,rs12032914,rs12033835,rs12038577,rs12041850,rs12041920,rs12042562,rs12042989,rs12043350,rs12401565,rs12409811,rs12567313,rs…
R-HSA-73864	RNA Polymerase I Transcription	Gene expression (Transcription)	0.36909	GATAD2B,HIST1H2BN,HIST1H2BD,H2AFV,HIST1H3I,ZNRD1,HIST1H2BE	rs10796956,rs11264532,rs11264559,rs11264567,rs112780312,rs112874207,rs113422987,rs1150741,rs1150742,rs11544537,rs11577942,rs11581644,rs11583152,rs11583896,rs11585416,rs11586830,rs11587151,rs11589043,rs11589857,rs11590099,rs11591134,rs11764950,rs12022158,rs12022730,rs12028398,rs12032914,rs12033835,rs12038577,rs12041850,rs12041920,rs12042562,rs12042989,rs12043350,rs12401565,rs12409811,rs12567313,rs…
R-HSA-5676590	NIK-->noncanonical NF-kB signaling	Immune System	0.369286	PSMA5,CHUK,PSMD9,PSMC3	rs10745355,rs10745356,rs10776806,rs10858092,rs10858094,rs10858095,rs10858096,rs10858097,rs11102981,rs11591741,rs11597086,rs1169074,rs12024582,rs12269373,rs12369201,rs1327578,rs1465607,rs1720035,rs17882431,rs17882802,rs17885645,rs2152925,rs2303875,rs2928282,rs34027394,rs34136767,rs3768491,rs3781624,rs3781625,rs3781626,rs3781627,rs3820667,rs3931560,rs4120621,rs4970846,rs55927797,rs7518013,rs7551176…
R-HSA-6784531	tRNA processing in the nucleus	Metabolism of RNA	0.369286	NUP160,SEH1L,CLP1,C2orf49	rs10896633,rs11039412,rs11039416,rs11039426,rs11605774,rs12418852,rs12785833,rs12787330,rs12955780,rs2290850,rs2902856,rs34128973,rs35805829,rs35985502,rs4752873,rs4995995,rs55772482,rs6505775,rs6505776,rs6749911,rs7105282,rs7117878,rs7120333,rs7233600,rs8088313,rs8089123,rs9748518,rs9748528,rs9748873,rs9909,rs9948681,rs9958369
R-HSA-68827	CDT1 association with the CDC6:ORC:origin complex	DNA Replication	0.369286	PSMA5,ORC1,PSMD9,PSMC3	rs10745355,rs10745356,rs10776806,rs10858092,rs10858094,rs10858095,rs10858096,rs10858097,rs11102981,rs11205953,rs112369447,rs1169074,rs11802697,rs12024582,rs12035530,rs12369201,rs1465607,rs1720035,rs2152925,rs2303875,rs2928282,rs3087474,rs3087484,rs3768491,rs3781624,rs3781625,rs3781626,rs3781627,rs3820667,rs3931560,rs4120621,rs4970846,rs55927797,rs6672059,rs6684941,rs6702536,rs72899839,rs72899853,…
R-HSA-112382	Formation of RNA Pol II elongation complex	Gene expression (Transcription)	0.36984	SUPT4H1	rs12938538,rs56058331,rs7207531,rs7222143,rs7223452,rs757485
R-HSA-198725	Nuclear Events (kinase and transcription factor activation)	Signal Transduction	0.36984	MEF2C	rs10038371,rs10066711,rs11743441,rs11749060,rs11749912,rs12054920,rs13158247,rs1671539,rs1705565,rs17487515,rs17559709,rs187270,rs188581,rs188582,rs216057,rs2247885,rs2362108,rs2362109,rs2362111,rs2431391,rs2457979,rs254779,rs254780,rs304136,rs304137,rs304138,rs34316,rs34318,rs34319,rs34320,rs34321,rs35148765,rs4145738,rs42850,rs4373304,rs4518438,rs55740951,rs56947091,rs57055575,rs587490,rs588282…
R-HSA-75955	RNA Polymerase II Transcription Elongation	Gene expression (Transcription)	0.36984	SUPT4H1	rs12938538,rs56058331,rs7207531,rs7222143,rs7223452,rs757485
R-HSA-8943724	Regulation of PTEN gene transcription	Signal Transduction	0.36984	GATAD2B	rs10796956,rs11264532,rs11264559,rs11264567,rs112780312,rs112874207,rs113422987,rs11577942,rs11581644,rs11583152,rs11583896,rs11585416,rs11586830,rs11587151,rs11589043,rs11589857,rs11590099,rs11591134,rs12022158,rs12022730,rs12028398,rs12032914,rs12033835,rs12038577,rs12041850,rs12041920,rs12042562,rs12042989,rs12043350,rs12401565,rs12409811,rs12567313,rs201743577,rs34805562,rs4077168,rs4363451,r…
R-HSA-913709	O-linked glycosylation of mucins	Metabolism of proteins	0.370584	ST3GAL3	rs1013793,rs1029632,rs10890280,rs10890281,rs11210912,rs11210914,rs11210916,rs11210917,rs11210928,rs112361411,rs112518613,rs112646031,rs112984125,rs11577684,rs11581514,rs11584382,rs11587515,rs11590279,rs11810109,rs12024345,rs12058552,rs12062824,rs12083110,rs12084459,rs12354267,rs12401813,rs12410155,rs12410444,rs1354261,rs142328051,rs1472661,rs147671612,rs148773406,rs1502907,rs1636877,rs17474535,rs…
R-HSA-211897	Cytochrome P450 - arranged by substrate type	Metabolism	0.37321	CYP2D6	rs1058164,rs1135840,rs28371699,rs28371701,rs28371702
R-HSA-6796648	TP53 Regulates Transcription of DNA Repair Genes	Gene expression (Transcription)	0.375065	SUPT4H1	rs12938538,rs56058331,rs7207531,rs7222143,rs7223452,rs757485
R-HSA-1538133	G0 and Early G1	Cell Cycle	0.375159	RBL2,TFDP2	rs1045279,rs1072910,rs1072911,rs1074182,rs10748,rs111232287,rs1131220,rs113335556,rs11540358,rs11569216,rs11569256,rs11859538,rs11864278,rs12495978,rs13081914,rs13330182,rs13332406,rs13337544,rs1362429,rs16952242,rs16952246,rs16952251,rs16952252,rs17193176,rs17800577,rs17800727,rs17801498,rs2024449,rs2861421,rs34092379,rs34486172,rs34773643,rs3803657,rs3811708,rs3929,rs4146344,rs4281707,rs4315664…
R-HSA-9615933	Postmitotic nuclear pore complex (NPC) reformation	Cell Cycle	0.375159	NUP160,SEH1L	rs11039412,rs11039416,rs11039426,rs11605774,rs12418852,rs12785833,rs12787330,rs12955780,rs2290850,rs2902856,rs34128973,rs35805829,rs35985502,rs4752873,rs4995995,rs6505775,rs6505776,rs7105282,rs7120333,rs7233600,rs8088313,rs8089123,rs9748518,rs9748528,rs9748873,rs9909,rs9948681,rs9958369
R-HSA-6785807	Interleukin-4 and Interleukin-13 signaling	Immune System	0.377337	FOXO3,RORA,MMP9	rs10457180,rs11071590,rs11071591,rs11631763,rs12912669,rs13217795,rs13925,rs1465812,rs1935949,rs1935951,rs1935952,rs2022464,rs2153960,rs2236416,rs2253310,rs2274755,rs2490272,rs2764261,rs2764264,rs2764265,rs2802288,rs2802290,rs2802292,rs2802295,rs34268302,rs35396874,rs3800227,rs3800228,rs3800229,rs3800231,rs3813498,rs3918261,rs4775364,rs4775367,rs4775368,rs4945816,rs4946932,rs4946935,rs4946936,rs9…
R-HSA-187037	Signaling by NTRK1 (TRKA)	Signal Transduction	0.378507	MEF2C,PIK3R2,RHOA	rs10038371,rs10066711,rs10409167,rs111271782,rs111533129,rs111903592,rs11706370,rs11716948,rs11716974,rs11743441,rs11749060,rs11749912,rs12054920,rs12984330,rs13087851,rs13158247,rs148734725,rs1671539,rs1705565,rs17487515,rs17559709,rs17595772,rs187270,rs188581,rs188582,rs1987628,rs2117939,rs216057,rs2173006,rs2247885,rs2362108,rs2362109,rs2362111,rs2431391,rs2457979,rs254779,rs254780,rs2878298,r…
R-HSA-9664407	Parasite infection	Disease	0.379327	CDC42,NCKIPSD,BAIAP2	rs10917139,rs10917145,rs112928349,rs11583790,rs11650131,rs11655132,rs11807562,rs12406669,rs12601810,rs12729825,rs16826279,rs16826309,rs16826425,rs16860621,rs2056974,rs2473316,rs2501261,rs34057293,rs34096717,rs34896897,rs4072588,rs4072589,rs4969374,rs4969387,rs56982120,rs57792378,rs6768448,rs7210438,rs7218211,rs8067978,rs9809222,rs9812977,rs9821797,rs9836462,rs9841602,rs9873726,rs9877501,rs9877794…
R-HSA-9664417	Leishmania phagocytosis	Disease	0.379327	CDC42,NCKIPSD,BAIAP2	rs10917139,rs10917145,rs112928349,rs11583790,rs11650131,rs11655132,rs11807562,rs12406669,rs12601810,rs12729825,rs16826279,rs16826309,rs16826425,rs16860621,rs2056974,rs2473316,rs2501261,rs34057293,rs34096717,rs34896897,rs4072588,rs4072589,rs4969374,rs4969387,rs56982120,rs57792378,rs6768448,rs7210438,rs7218211,rs8067978,rs9809222,rs9812977,rs9821797,rs9836462,rs9841602,rs9873726,rs9877501,rs9877794…
R-HSA-9664422	FCGR3A-mediated phagocytosis	Disease	0.379327	CDC42,NCKIPSD,BAIAP2	rs10917139,rs10917145,rs112928349,rs11583790,rs11650131,rs11655132,rs11807562,rs12406669,rs12601810,rs12729825,rs16826279,rs16826309,rs16826425,rs16860621,rs2056974,rs2473316,rs2501261,rs34057293,rs34096717,rs34896897,rs4072588,rs4072589,rs4969374,rs4969387,rs56982120,rs57792378,rs6768448,rs7210438,rs7218211,rs8067978,rs9809222,rs9812977,rs9821797,rs9836462,rs9841602,rs9873726,rs9877501,rs9877794…
R-HSA-2029482	Regulation of actin dynamics for phagocytic cup formation	Immune System	0.38157	NCKIPSD,BAIAP2,CDC42	rs10917139,rs10917145,rs112928349,rs11583790,rs11650131,rs11655132,rs11807562,rs12406669,rs12601810,rs12729825,rs16826279,rs16826309,rs16826425,rs16860621,rs2056974,rs2473316,rs2501261,rs34057293,rs34096717,rs34896897,rs4072588,rs4072589,rs4969374,rs4969387,rs56982120,rs57792378,rs6768448,rs7210438,rs7218211,rs8067978,rs9809222,rs9812977,rs9821797,rs9836462,rs9841602,rs9873726,rs9877501,rs9877794…
R-HSA-3906995	Diseases associated with O-glycosylation of proteins	Disease	0.382648	THSD7B,ADAMTS6,THSD7A,DAG1,LARGE1	rs10212296,rs1050088,rs10805395,rs11130199,rs11130202,rs111327216,rs11688567,rs11689084,rs11691699,rs11708955,rs11712569,rs11719996,rs11749555,rs12330269,rs12485060,rs12488065,rs12489092,rs12986535,rs12996434,rs13002862,rs13007264,rs13009718,rs13026709,rs13062429,rs13153005,rs1346732,rs1367123,rs1427602,rs1427604,rs1429978,rs1429981,rs1469517,rs1560359,rs1568661,rs1568662,rs1631594,rs1649540,rs16…
R-HSA-5693571	Nonhomologous End-Joining (NHEJ)	DNA Repair	0.385806	HIST1H2BN,HIST1H2BD,PIAS4,HIST1H2BE,XRCC6	rs1417998,rs200991,rs200993,rs201000,rs201001,rs28741121,rs34661691,rs55837899,rs72976973
R-HSA-8948751	Regulation of PTEN stability and activity	Signal Transduction	0.385806	PSMA5,WWP2,PSMC3,PSMD9,MKRN1	rs10745355,rs10745356,rs10776806,rs10858092,rs10858094,rs10858095,rs10858096,rs10858097,rs11075738,rs11075739,rs11075745,rs11102981,rs111335581,rs11641899,rs11643817,rs11645565,rs1169074,rs11763850,rs12024582,rs12369201,rs12447914,rs1465607,rs1720035,rs2152925,rs2173714,rs2303875,rs2928282,rs34378064,rs3768491,rs3781624,rs3781625,rs3781626,rs3781627,rs3820667,rs3931560,rs4120621,rs4275849,rs43417…
R-HSA-196854	Metabolism of vitamins and cofactors	Metabolism	0.388919	NMNAT2,PC,ENPP3,NFS1,MMACHC,NUDT12	rs10044216,rs10045774,rs10160758,rs10797873,rs10797874,rs10797875,rs10896139,rs10911301,rs10911302,rs10911304,rs10911305,rs10911306,rs10911309,rs10911310,rs10911311,rs10911312,rs10911313,rs10911317,rs10911318,rs11227610,rs11600959,rs11697903,rs11750125,rs12029322,rs12033696,rs12035399,rs12037564,rs12042903,rs12122499,rs12122568,rs12125953,rs12130162,rs12130199,rs12145095,rs12663047,rs12745288,rs1…
R-HSA-112311	Neurotransmitter clearance	Neuronal System	0.389144	ALDH2	rs10774637,rs10774638,rs11609628,rs11613713,rs2238152,rs2283354,rs440,rs441,rs4646777,rs4646778,rs4648328,rs4767939,rs56884502,rs6489793,rs7296651,rs74849450,rs78783055,rs79463616
R-HSA-164940	Nef mediated downregulation of MHC class I complex cell surface expression	Disease	0.389144	HLA-A	rs1059535,rs9260146
R-HSA-168799	Neurotoxicity of clostridium toxins	Disease	0.389144	SYT1	rs10746056,rs10861798,rs1245829,rs1732664,rs1918202,rs6539284,rs6539344,rs7963801
R-HSA-170660	Adenylate cyclase activating pathway	Signal Transduction	0.389144	ADCY2	rs11948030,rs13166360,rs17826395,rs17826816,rs28565152,rs34476536,rs71604175,rs77557833,rs78308718
R-HSA-1855167	Synthesis of pyrophosphates in the cytosol	Metabolism	0.389144	IP6K1	rs1049256,rs11130221,rs11714957,rs11717463,rs11920900,rs12490656,rs13063621,rs13084243,rs13086130,rs13086465,rs148383796,rs184219667,rs2307021,rs34451146,rs34522271,rs35210174,rs35249408,rs35261599,rs35474403,rs373797031,rs3749237,rs376938854,rs553682444,rs57648519,rs59906301,rs60205400,rs62260663,rs62262722,rs62262730,rs6446295,rs6766836,rs6785593,rs6804970,rs6809431,rs7372725,rs7372730,rs737296…
R-HSA-193697	p75NTR regulates axonogenesis	Signal Transduction	0.389144	RHOA	rs111271782,rs111533129,rs111903592,rs11706370,rs11716948,rs11716974,rs13087851,rs148734725,rs17595772,rs1987628,rs2117939,rs2878298,rs34588335,rs34937635,rs35169793,rs4855842,rs4855843,rs4855877,rs4955412,rs55957735,rs62259942,rs6446264,rs67485053,rs6773518,rs6793308,rs6797765,rs6809216,rs73088122,rs7373849,rs7621003,rs7623659,rs7623687,rs7631908,rs7643586,rs7648841,rs9871380,rs9878943
R-HSA-2465910	MASTL Facilitates Mitotic Progression	Cell Cycle	0.389144	PPP2R2D	rs11146134,rs11591860,rs11599591,rs11813081,rs12762699,rs12770607,rs12770608,rs12771973,rs17881016,rs34473884,rs34536919,rs58142972,rs7077135,rs7085239
R-HSA-2470946	Cohesin Loading onto Chromatin	Cell Cycle	0.389144	STAG1	rs10155016,rs10155017,rs12107125,rs13433980,rs1484250,rs28489907,rs28682370,rs34992220,rs61790808,rs6763239,rs6765239,rs6770476,rs6771713,rs6772759,rs6788346,rs6799699,rs6800969,rs7620314,rs7626418,rs7629905,rs7644346,rs9813590,rs9813596,rs9818372,rs9820513,rs9828068,rs9832813,rs9845950,rs9854328,rs9869361,rs9869957,rs9881078
R-HSA-390450	Folding of actin by CCT/TriC	Metabolism of proteins	0.389144	CCT7	rs10207625,rs12465780,rs1469530,rs2303907,rs7557055
R-HSA-399997	Acetylcholine regulates insulin secretion	Metabolism	0.389144	PLCB1	rs10154004,rs10211690,rs10211705,rs10211711,rs10485727,rs11905228,rs11905847,rs11906477,rs11906587,rs11908674,rs2050110,rs2143267,rs2143268,rs2143269,rs2143270,rs2876144,rs2876145,rs56194604,rs56203951,rs6039293,rs6039294,rs6039301,rs6039306,rs6039307,rs6056183,rs6056184,rs6056186,rs6056187,rs6056189,rs6056190,rs6056191,rs6056192,rs6056193,rs6056216,rs6077427,rs6077428,rs6077429,rs6077430,rs60774…
R-HSA-418889	Caspase activation via Dependence Receptors in the absence of ligand	Programmed Cell Death	0.389144	DCC	rs10163836,rs10163837,rs10163838,rs10163842,rs10163847,rs10163926,rs10163983,rs10164055,rs10164246,rs10221412,rs10469018,rs10502956,rs10502959,rs10502966,rs10502967,rs10502974,rs10502975,rs10502976,rs10775504,rs1078459,rs10853627,rs10853628,rs10853630,rs10853631,rs11082961,rs11082963,rs11082969,rs11082970,rs11082971,rs11082972,rs11082974,rs11082985,rs11082987,rs11082993,rs11082994,rs11082996,rs11…
R-HSA-418890	Role of second messengers in netrin-1 signaling	Developmental Biology	0.389144	DCC	rs10163836,rs10163837,rs10163838,rs10163842,rs10163847,rs10163926,rs10163983,rs10164055,rs10164246,rs10221412,rs10469018,rs10502956,rs10502959,rs10502966,rs10502967,rs10502974,rs10502975,rs10502976,rs10775504,rs1078459,rs10853627,rs10853628,rs10853630,rs10853631,rs11082961,rs11082963,rs11082969,rs11082970,rs11082971,rs11082972,rs11082974,rs11082985,rs11082987,rs11082993,rs11082994,rs11082996,rs11…
R-HSA-425381	Bicarbonate transporters	Transport of small molecules	0.389144	SLC4A10	rs11693702,rs12474587,rs13021985,rs4340536,rs4500960,rs4664442,rs6707646,rs7580486,rs7604885
R-HSA-428542	Regulation of commissural axon pathfinding by SLIT and ROBO	Developmental Biology	0.389144	DCC	rs10163836,rs10163837,rs10163838,rs10163842,rs10163847,rs10163926,rs10163983,rs10164055,rs10164246,rs10221412,rs10469018,rs10502956,rs10502959,rs10502966,rs10502967,rs10502974,rs10502975,rs10502976,rs10775504,rs1078459,rs10853627,rs10853628,rs10853630,rs10853631,rs11082961,rs11082963,rs11082969,rs11082970,rs11082971,rs11082972,rs11082974,rs11082985,rs11082987,rs11082993,rs11082994,rs11082996,rs11…
R-HSA-75072	mRNA Editing	Metabolism of RNA	0.389144	ADAR	rs3738030
R-HSA-8868766	rRNA processing in the mitochondrion	Metabolism of RNA	0.389144	TFB1M	rs162965,rs162966,rs162967,rs162976,rs324352,rs324359,rs6931617,rs9397236
R-HSA-8964058	HDL remodeling	Transport of small molecules	0.389144	PLTP	rs3091649,rs394643,rs441346
R-HSA-937042	IRAK2 mediated activation of TAK1 complex	Immune System	0.389144	TAB1	rs1972280,rs5750823,rs5750825
R-HSA-9617629	Regulation of FOXO transcriptional activity by acetylation	Gene expression (Transcription)	0.389144	FOXO3	rs10457180,rs13217795,rs1935949,rs1935951,rs1935952,rs2022464,rs2153960,rs2253310,rs2490272,rs2764261,rs2764264,rs2764265,rs2802288,rs2802290,rs2802292,rs2802295,rs35396874,rs3800227,rs3800228,rs3800229,rs3800231,rs3813498,rs4945816,rs4946932,rs4946935,rs4946936,rs9374040,rs9398171,rs9398172,rs9398173,rs9400239,rs9400240,rs9400241
R-HSA-9675135	Diseases of DNA repair	Disease	0.389144	MUTYH	rs3219472,rs3219489
R-HSA-909733	Interferon alpha/beta signaling	Immune System	0.389257	HLA-B,IP6K2,IRF6,HLA-A,ADAR	rs1059535,rs111881466,rs114046333,rs11557629,rs11706203,rs11706983,rs11708786,rs11715177,rs11715689,rs11715713,rs11715835,rs11719291,rs12403006,rs13063223,rs13084000,rs13090013,rs13316551,rs13324950,rs13434258,rs1625792,rs1634753,rs1634776,rs17080319,rs2256747,rs2256750,rs2394976,rs2394978,rs2394979,rs2394980,rs2394981,rs2507998,rs2523607,rs2596495,rs2596500,rs2596508,rs2596510,rs2844589,rs285401…
R-HSA-8868773	rRNA processing in the nucleus and cytosol	Metabolism of RNA	0.392226	PNO1,GNL3,UTP25,RPL37A,RPL15,RPS26	rs10127937,rs10489344,rs10865973,rs10933,rs1108842,rs11119354,rs11177,rs1133926,rs1137930,rs11810091,rs12404886,rs12466622,rs13076193,rs2001209,rs284537,rs284572,rs3108223,rs3753510,rs3766615,rs3774349,rs41274838,rs4240837,rs4674088,rs487276,rs55678971,rs56071308,rs56268268,rs61820635,rs62145950,rs62145951,rs6762813,rs705704,rs705705,rs73825181,rs7546104,rs9755750,rs9789548,rs9834166,rs9838694
R-HSA-162588	Budding and maturation of HIV virion	Disease	0.392517	PPIA,CHMP2A	rs11974195,rs11984372,rs2012932,rs55670603,rs55989598,rs6970925,rs873104
R-HSA-164952	The role of Nef in HIV-1 replication and disease pathogenesis	Disease	0.392517	HLA-A,DOCK2	rs1059535,rs12515111,rs12522660,rs13153072,rs13158097,rs13167784,rs13178978,rs13180993,rs13186967,rs13188673,rs143796833,rs144513842,rs1549615,rs17559736,rs2033206,rs2161148,rs261600,rs34043878,rs34276294,rs34693191,rs34758628,rs35515455,rs35867538,rs36037302,rs5011499,rs62384797,rs62384822,rs62384824,rs62384830,rs6860963,rs6882816,rs6891722,rs6892041,rs6893127,rs74880453,rs7729956,rs9260146
R-HSA-202040	G-protein activation	Signal Transduction	0.392517	GNAO1,GNAI2	rs1026710,rs12446609,rs12708960,rs1382361,rs1424006,rs1585706,rs1871200,rs1997514,rs2169800,rs2298952,rs2587879,rs4784646,rs4784647,rs730300,rs8047346,rs929872,rs9302679,rs9302681,rs959935
R-HSA-400042	Adrenaline,noradrenaline inhibits insulin secretion	Metabolism	0.392517	CACNA2D2,GNAI2	rs11715725,rs1540293,rs2236974,rs2298952,rs73082936,rs73082941,rs752183
R-HSA-212300	PRC2 methylates histones and DNA	Gene expression (Transcription)	0.392989	HIST1H2BD,H2AFV,HIST1H2BN,HIST1H3I,HIST1H2BE	rs11544537,rs11764950,rs12702094,rs1417998,rs200956,rs200991,rs200993,rs201000,rs201001,rs34661691,rs36047398,rs41280660,rs66566005,rs7016
R-HSA-199992	trans-Golgi Network Vesicle Budding	Vesicle-mediated transport	0.396989	SORT1,GBF1,CPD,IGF2R,CHMP2A	rs10127790,rs1030522,rs1036951,rs10735238,rs10745352,rs10745353,rs10745354,rs10858084,rs10858085,rs10858086,rs10858087,rs10858088,rs10858089,rs10858090,rs10858091,rs11102969,rs11102971,rs11102973,rs11102974,rs11102976,rs11142,rs11191250,rs11191264,rs11191269,rs11191270,rs11594914,rs11597939,rs12037677,rs12045346,rs12046539,rs12136140,rs12354486,rs12711447,rs12711448,rs12772375,rs1343465,rs1570070…
R-HSA-2299718	Condensation of Prophase Chromosomes	Cell Cycle	0.396989	HIST1H2BD,H2AFV,HIST1H2BN,HIST1H3I,HIST1H2BE	rs11544537,rs11764950,rs12702094,rs1417998,rs200956,rs200991,rs200993,rs201000,rs201001,rs34661691,rs36047398,rs41280660,rs66566005,rs7016
R-HSA-1483206	Glycerophospholipid biosynthesis	Metabolism	0.403791	GPD2,PITPNM2,CPNE1,PLA2G15,PITPNM3,PTPMT1,AGK,PLA2G3	rs10182361,rs10211771,rs1040695,rs10500543,rs1053394,rs10773921,rs10848428,rs11608811,rs11613937,rs11698796,rs12425009,rs12425850,rs12444188,rs12480622,rs12615570,rs13424996,rs1347096,rs1347098,rs1347099,rs1368249,rs1432575,rs1469650,rs1469651,rs1469653,rs1548023,rs1548024,rs1560628,rs1560629,rs159514,rs1611973,rs16840558,rs17199901,rs17200880,rs1727295,rs1727305,rs1727307,rs17688076,rs1790094,rs…
R-HSA-162909	Host Interactions of HIV factors	Disease	0.413597	DOCK2,PPIA,NUP160,PSMA5,PSMC3,HLA-A,PSMD9,SEH1L	rs1059535,rs10745355,rs10745356,rs10776806,rs10858092,rs10858094,rs10858095,rs10858096,rs10858097,rs11039412,rs11039416,rs11039426,rs11102981,rs11605774,rs1169074,rs11974195,rs11984372,rs12024582,rs12369201,rs12418852,rs12515111,rs12522660,rs12785833,rs12787330,rs12955780,rs13153072,rs13158097,rs13167784,rs13178978,rs13180993,rs13186967,rs13188673,rs143796833,rs144513842,rs1465607,rs1549615,rs172…
R-HSA-5693565	Recruitment and ATM-mediated phosphorylation of repair and signaling proteins at DNA double strand breaks	DNA Repair	0.415427	HIST1H2BN,KDM4A,HIST1H2BD,PIAS4,HIST1H2BE	rs11805774,rs1417998,rs17401357,rs1971342,rs200991,rs200993,rs201000,rs201001,rs2270972,rs34661691,rs3791033,rs3791035,rs4660257,rs489319,rs55837899,rs61768374,rs618678,rs72976973,rs9787076
R-HSA-174437	Removal of the Flap Intermediate from the C-strand	Cell Cycle	0.418537	WRN	rs11574367,rs11778975,rs16877794,rs2162071,rs2252480,rs2553256,rs2553280,rs2725333,rs2725351,rs2725359,rs2725361,rs2725363,rs2725364,rs2725365,rs2737331,rs2737333,rs2737334,rs2737338,rs2737339,rs2737341,rs2737343,rs2737345,rs2737347,rs6994361
R-HSA-196780	Biotin transport and metabolism	Metabolism	0.418537	PC	rs10160758,rs10896139,rs11227610,rs11600959,rs2077432,rs2167457,rs2380759,rs2380760,rs3741194,rs4008953,rs7103627,rs7119426,rs7948839,rs9971487
R-HSA-196791	Vitamin D (calciferol) metabolism	Metabolism	0.418537	PIAS4	rs55837899,rs72976973
R-HSA-211999	CYP2E1 reactions	Metabolism	0.418537	CYP2D6	rs1058164,rs1135840,rs28371699,rs28371701,rs28371702
R-HSA-2468052	Establishment of Sister Chromatid Cohesion	Cell Cycle	0.418537	STAG1	rs10155016,rs10155017,rs12107125,rs13433980,rs1484250,rs28489907,rs28682370,rs34992220,rs61790808,rs6763239,rs6765239,rs6770476,rs6771713,rs6772759,rs6788346,rs6799699,rs6800969,rs7620314,rs7626418,rs7629905,rs7644346,rs9813590,rs9813596,rs9818372,rs9820513,rs9828068,rs9832813,rs9845950,rs9854328,rs9869361,rs9869957,rs9881078
R-HSA-2514853	Condensation of Prometaphase Chromosomes	Cell Cycle	0.418537	NCAPG	rs10489039,rs10489040,rs10939761,rs112371639,rs113260823,rs11931594,rs11932971,rs16895806,rs16895838,rs16895845,rs16895873,rs2286535,rs2286536,rs2286538,rs2302210,rs2302211,rs3795243,rs41268411,rs75511322,rs75637921,rs75699967,rs7658568,rs76829955,rs7697614,rs77358437,rs77416591,rs77885073,rs78490093,rs79599737,rs79908166
R-HSA-2586552	Signaling by Leptin	Signal Transduction	0.418537	SH2B1	rs11150609,rs11150623,rs113079736,rs11859512,rs11861132,rs11861174,rs11863370,rs11864750,rs12325014,rs12446589,rs12448902,rs147684209,rs149601295,rs187320183,rs28433345,rs371918919,rs4788100,rs4788101,rs4788102,rs56040780,rs56163509,rs56226746,rs62037363,rs62037364,rs62037365,rs62037366,rs62037367,rs62037369,rs6565229,rs7187333,rs7193733,rs7198606,rs7205323,rs72793815,rs7498603,rs7498665,rs749933…
R-HSA-351906	Apoptotic cleavage of cell adhesion proteins	Programmed Cell Death	0.418537	DSP	rs2744378,rs2744379,rs2744380,rs2757634,rs2806225,rs2806227,rs2806228
R-HSA-376172	DSCAM interactions	Developmental Biology	0.418537	DCC	rs10163836,rs10163837,rs10163838,rs10163842,rs10163847,rs10163926,rs10163983,rs10164055,rs10164246,rs10221412,rs10469018,rs10502956,rs10502959,rs10502966,rs10502967,rs10502974,rs10502975,rs10502976,rs10775504,rs1078459,rs10853627,rs10853628,rs10853630,rs10853631,rs11082961,rs11082963,rs11082969,rs11082970,rs11082971,rs11082972,rs11082974,rs11082985,rs11082987,rs11082993,rs11082994,rs11082996,rs11…
R-HSA-400451	Free fatty acids regulate insulin secretion	Metabolism	0.418537	PLCB1	rs10154004,rs10211690,rs10211705,rs10211711,rs10485727,rs11905228,rs11905847,rs11906477,rs11906587,rs11908674,rs2050110,rs2143267,rs2143268,rs2143269,rs2143270,rs2876144,rs2876145,rs56194604,rs56203951,rs6039293,rs6039294,rs6039301,rs6039306,rs6039307,rs6056183,rs6056184,rs6056186,rs6056187,rs6056189,rs6056190,rs6056191,rs6056192,rs6056193,rs6056216,rs6077427,rs6077428,rs6077429,rs6077430,rs60774…
R-HSA-4755510	SUMOylation of immune response proteins	Metabolism of proteins	0.418537	PIAS4	rs55837899,rs72976973
R-HSA-68689	CDC6 association with the ORC:origin complex	DNA Replication	0.418537	ORC1	rs11205953,rs112369447,rs11802697,rs12035530,rs3087474,rs3087484,rs6672059,rs6684941,rs6702536,rs72899839,rs72899853,rs7537734
R-HSA-8963693	Aspartate and asparagine metabolism	Metabolism	0.418537	SLC25A12	rs11676438,rs17581284,rs2271758,rs35854151,rs3770458,rs4280427,rs4280428,rs55653103,rs59844139,rs62182403,rs62182436,rs6729945
R-HSA-9014325	TICAM1,TRAF6-dependent induction of TAK1 complex	Immune System	0.418537	TAB1	rs1972280,rs5750823,rs5750825
R-HSA-9020956	Interleukin-27 signaling	Immune System	0.418537	IL27	rs181203,rs181204,rs181206,rs181207,rs181209,rs56354901
R-HSA-9645460	Alpha-protein kinase 1 signaling pathway	Immune System	0.418537	TAB1	rs1972280,rs5750823,rs5750825
R-HSA-3108214	SUMOylation of DNA damage response and repair proteins	Metabolism of proteins	0.420585	STAG1,WRN,SEH1L,NUP160,PIAS4	rs10155016,rs10155017,rs11039412,rs11039416,rs11039426,rs11574367,rs11605774,rs11778975,rs12107125,rs12418852,rs12785833,rs12787330,rs12955780,rs13433980,rs1484250,rs16877794,rs2162071,rs2252480,rs2290850,rs2553256,rs2553280,rs2725333,rs2725351,rs2725359,rs2725361,rs2725363,rs2725364,rs2725365,rs2737331,rs2737333,rs2737334,rs2737338,rs2737339,rs2737341,rs2737343,rs2737345,rs2737347,rs28489907,rs2…
R-HSA-5619084	ABC transporter disorders	Disease	0.420585	PSMD9,PSMA5,ERLIN1,ABCC2,PSMC3	rs10745355,rs10745356,rs10776806,rs10858092,rs10858094,rs10858095,rs10858096,rs10858097,rs10883451,rs11102981,rs1169074,rs12024582,rs12369201,rs12771624,rs12826,rs1408579,rs1465607,rs1720035,rs2152925,rs2303875,rs2862954,rs2928282,rs35614792,rs3740066,rs3740067,rs3768491,rs3780880,rs3781624,rs3781625,rs3781626,rs3781627,rs3820667,rs3931560,rs4120621,rs4148398,rs4970846,rs55927797,rs7518013,rs7551…
R-HSA-5693606	DNA Double Strand Break Response	DNA Repair	0.420585	HIST1H2BN,KDM4A,HIST1H2BD,PIAS4,HIST1H2BE	rs11805774,rs1417998,rs17401357,rs1971342,rs200991,rs200993,rs201000,rs201001,rs2270972,rs34661691,rs3791033,rs3791035,rs4660257,rs489319,rs55837899,rs61768374,rs618678,rs72976973,rs9787076
R-HSA-1474228	Degradation of the extracellular matrix	Extracellular matrix organization	0.421835	COL16A1,COL25A1,COL11A1,MMP9	rs10049987,rs10493988,rs1061392,rs1072182,rs1073666,rs10874678,rs10874679,rs10914462,rs11164662,rs11164665,rs11164666,rs11164667,rs11164668,rs11164669,rs11164672,rs11936763,rs12032291,rs12092111,rs12142575,rs12740738,rs1337191,rs1356803,rs13925,rs1415359,rs1415361,rs1415364,rs1591637,rs17040069,rs1981563,rs2236416,rs2271927,rs2271928,rs2274755,rs2292988,rs2292989,rs2345417,rs2346028,rs2376280,rs2…
R-HSA-111996	Ca-dependent events	Signal Transduction	0.423081	PDE1C,PRKAR2A,ADCY2	rs1014242,rs10226228,rs10233045,rs10236197,rs10237329,rs10240905,rs10259431,rs10951325,rs11709246,rs11713694,rs11770877,rs11772510,rs11948030,rs12536686,rs12540204,rs12540232,rs12669911,rs12701194,rs12701206,rs12701207,rs13074318,rs13094900,rs13166360,rs13242981,rs1450869,rs1450870,rs1476764,rs1476765,rs1476766,rs17161045,rs17826395,rs17826816,rs1860225,rs215596,rs215598,rs215599,rs215600,rs21560…
R-HSA-5685938	HDR through Single Strand Annealing (SSA)	DNA Repair	0.423081	WRN,RMI1,RAD51	rs10775121,rs11070291,rs11574367,rs11633269,rs11778975,rs11852786,rs11855560,rs11858337,rs11858338,rs12439683,rs12593359,rs12908284,rs16877794,rs1982151,rs2162071,rs2252480,rs2412546,rs2412547,rs2412548,rs2412549,rs2553256,rs2553280,rs2619680,rs2725333,rs2725351,rs2725359,rs2725361,rs2725363,rs2725364,rs2725365,rs2737331,rs2737333,rs2737334,rs2737338,rs2737339,rs2737341,rs2737343,rs2737345,rs2737…
R-HSA-75105	Fatty acyl-CoA biosynthesis	Metabolism	0.423081	ELOVL7,HACD3,MORC2	rs10057395,rs10072745,rs10076679,rs10076742,rs10077663,rs10854601,rs11089484,rs12916360,rs1445293,rs1807686,rs1870015,rs2072132,rs2240175,rs2240176,rs2240177,rs2240179,rs2240180,rs2240181,rs2240183,rs28457012,rs34741733,rs3747151,rs3788426,rs3827330,rs3936423,rs4235481,rs4235482,rs4482855,rs4700393,rs4700394,rs4700397,rs4700399,rs5749199,rs5753394,rs5753396,rs5753407,rs5753408,rs6449500,rs6449501…
R-HSA-8939243	RUNX1 interacts with co-factors whose precise effect on RUNX1 targets is not known	Gene expression (Transcription)	0.423081	PBRM1,AUTS2,ARID1B	rs10085696,rs10251306,rs10256186,rs10256496,rs10262697,rs10275122,rs10276442,rs10279237,rs10433615,rs10452740,rs10499812,rs10499813,rs10510760,rs10865973,rs10933,rs10950204,rs11130307,rs11130311,rs11130312,rs11130313,rs11130314,rs11130315,rs11708075,rs11709448,rs11714419,rs11717043,rs11718509,rs11719514,rs11720432,rs11762973,rs11768194,rs11970842,rs11971065,rs11971835,rs11972637,rs11973010,rs1197…
R-HSA-74752	Signaling by Insulin receptor	Signal Transduction	0.425938	ATP6V0B,PIK3R2,TRIB3,TLR9,ATP6V1G2	rs10409167,rs12410334,rs12984330,rs2173006,rs2428953,rs2428954,rs352139,rs352140,rs3730179,rs3746187,rs55989116,rs6051520,rs62123609,rs62123615,rs62123617,rs8112290,rs9267488
R-HSA-1474165	Reproduction	Reproduction	0.426223	H2AFV,STAG1,HIST1H2BN,RAD51,HIST1H3I,RAD51C,MSH5,HIST1H2BE,HIST1H2BD	rs10155016,rs10155017,rs10775121,rs11070291,rs11544537,rs11633269,rs11764950,rs11852786,rs11855560,rs11858337,rs11858338,rs12107125,rs12439683,rs12593359,rs12702094,rs12908284,rs12938772,rs13433980,rs1417998,rs1484250,rs172565,rs200956,rs200991,rs200993,rs201000,rs201001,rs2412546,rs2412547,rs2412548,rs2412549,rs2567905,rs2619680,rs28489907,rs28682370,rs2928140,rs302872,rs304270,rs304281,rs309298…
R-HSA-3781865	Diseases of glycosylation	Disease	0.426223	THSD7B,ST3GAL3,ADAMTS6,THSD7A,EXT1,DAG1,LARGE1,RFT1,ALG1	rs10110572,rs1013793,rs10212296,rs1029632,rs1050088,rs10805395,rs10808489,rs10890280,rs10890281,rs11130199,rs11130202,rs111327216,rs11210912,rs11210914,rs11210916,rs11210917,rs11210928,rs112361411,rs112518613,rs112646031,rs112984125,rs11577684,rs11581514,rs11584382,rs11587515,rs11590279,rs11688567,rs11689084,rs11691699,rs11708955,rs11712569,rs11719996,rs11749555,rs11810109,rs12024345,rs12058552,r…
R-HSA-5083635	Defective B3GALTL causes Peters-plus syndrome (PpS)	Disease	0.428523	THSD7B,ADAMTS6,THSD7A	rs10805395,rs11688567,rs11689084,rs11691699,rs11749555,rs12986535,rs12996434,rs13002862,rs13007264,rs13009718,rs13026709,rs13153005,rs1346732,rs1367123,rs1427602,rs1427604,rs1429978,rs1429981,rs1469517,rs1560359,rs1631594,rs1649540,rs1649568,rs1652433,rs17663449,rs17719652,rs1862571,rs2355103,rs2558096,rs2710183,rs34197312,rs34399632,rs35009137,rs35226477,rs35737524,rs35845238,rs35879112,rs358932…
R-HSA-5689896	Ovarian tumor domain proteases	Metabolism of proteins	0.428523	RHOA,APC,TNIP2	rs10071425,rs10075281,rs10075323,rs10075377,rs111271782,rs111533129,rs111903592,rs11241185,rs11706370,rs11716948,rs11716974,rs11749701,rs12518091,rs13087851,rs148734725,rs1661035,rs1661036,rs17595772,rs187075,rs1914,rs1966477,rs1974786,rs1987628,rs2019720,rs2117939,rs2251913,rs2253987,rs2431239,rs2431241,rs2431512,rs2439589,rs2464803,rs2464805,rs2545158,rs2545159,rs2545162,rs2545163,rs2545164,rs2…
R-HSA-8950505	Gene and protein expression by JAK-STAT signaling after Interleukin-12 stimulation	Immune System	0.428523	HSPA9,PPIA,CDC42	rs10117,rs10917139,rs10917145,rs11583790,rs11807562,rs11974195,rs11984372,rs12406669,rs12729825,rs16826279,rs16826309,rs16826425,rs16860621,rs2012932,rs2056974,rs2473316,rs2501261,rs255999,rs256002,rs256006,rs256007,rs256013,rs256014,rs256017,rs34896897,rs55670603,rs55989598,rs6596438,rs6874487,rs6970925,rs7711958
R-HSA-1221632	Meiotic synapsis	Reproduction;Cell Cycle	0.431476	STAG1,HIST1H2BN,H2AFV,HIST1H2BE,HIST1H2BD	rs10155016,rs10155017,rs11544537,rs11764950,rs12107125,rs12702094,rs13433980,rs1417998,rs1484250,rs200991,rs200993,rs201000,rs201001,rs28489907,rs28682370,rs34661691,rs34992220,rs36047398,rs41280660,rs61790808,rs66566005,rs6763239,rs6765239,rs6770476,rs6771713,rs6772759,rs6788346,rs6799699,rs6800969,rs7016,rs7620314,rs7626418,rs7629905,rs7644346,rs9813590,rs9813596,rs9818372,rs9820513,rs9828068,r…
R-HSA-8852135	Protein ubiquitination	Metabolism of proteins	0.431476	HLA-A,UBE2E1,HIST1H2BN,HIST1H2BD,HIST1H2BE	rs1059535,rs1139150,rs11710679,rs11711380,rs13085379,rs1417998,rs17787211,rs17787217,rs200991,rs200993,rs201000,rs201001,rs34661691,rs34963628,rs34986000,rs376937160,rs61645368,rs6798386,rs73034778,rs73825116,rs73825124,rs73825170,rs73825178,rs7637968,rs9260146
R-HSA-73894	DNA Repair	DNA Repair	0.43173	ERCC8,WRN,RAD51,RNF4,KDM4A,RAD51C,USP10,UBA7,HIST1H2BN,RMI1,MCRS1,FANCG,HIST1H2BD,MUTYH,H2AFV,HMGN1,PIAS4,HIST1H2BE,XRCC6	rs1021005,rs10775121,rs11070291,rs111576208,rs113206472,rs113384584,rs113724511,rs11544537,rs11574367,rs11633269,rs11764950,rs11778975,rs11805774,rs11852786,rs11855560,rs11858337,rs11858338,rs11957440,rs12439683,rs12445172,rs12482979,rs12593359,rs12598223,rs12655603,rs12702094,rs12908284,rs12920732,rs12922301,rs12922556,rs12929725,rs12938772,rs13147429,rs1417998,rs1534455,rs16877794,rs16974444,rs…
R-HSA-212165	Epigenetic regulation of gene expression	Gene expression (Transcription)	0.431967	GATAD2B,TET1,HIST1H2BD,TET2,H2AFV,HIST1H2BN,HIST1H3I,HIST1H2BE,ZNRD1	rs1015521,rs1027507,rs1032625,rs10461139,rs10796956,rs10998279,rs10998283,rs10998284,rs10998285,rs10998360,rs10998371,rs10998372,rs10998373,rs10998374,rs10998375,rs111814491,rs11264532,rs11264559,rs11264567,rs112780312,rs112874207,rs113422987,rs1150741,rs1150742,rs11544537,rs11577942,rs11581644,rs11583152,rs11583896,rs11585416,rs11586830,rs11587151,rs11589043,rs11589857,rs11590099,rs11591134,rs11…
R-HSA-140877	Formation of Fibrin Clot (Clotting Cascade)	Hemostasis	0.434405	F2,SERPING1,PROS1	rs10896631,rs12634349,rs2070852,rs2282686,rs3136433,rs3136434,rs3136436,rs3136439,rs3136443,rs3136446,rs3136448,rs3136467,rs3136468,rs3136469,rs3136472,rs3136480,rs3136481,rs3136482,rs3136489,rs3136496,rs3136500,rs3136504,rs3136521,rs4926,rs5898,rs6123,rs61884307
R-HSA-163841	Gamma carboxylation, hypusine formation and arylsulfatase activation	Metabolism of proteins	0.434405	ARSI,F2,PROS1	rs1017373,rs10434711,rs10434712,rs112943546,rs113994618,rs12634349,rs2070852,rs2282686,rs3136433,rs3136434,rs3136436,rs3136439,rs3136443,rs3136446,rs3136448,rs3136467,rs3136468,rs3136469,rs3136472,rs3136480,rs3136481,rs3136482,rs3136489,rs3136496,rs3136500,rs3136504,rs3136521,rs56950939,rs5898,rs59857791,rs6123,rs61884307,rs6579787,rs6862123,rs6884015,rs74441919,rs75044862,rs75569013,rs76058864,r…
R-HSA-2172127	DAP12 interactions	Immune System	0.434405	HLA-B,PIK3R2,LAT	rs10409167,rs114046333,rs12984330,rs1625792,rs1634753,rs1634776,rs2173006,rs2256747,rs2256750,rs2394976,rs2394978,rs2394979,rs2394980,rs2394981,rs2507998,rs2523607,rs2596495,rs2596500,rs2596508,rs2596510,rs2844589,rs2854010,rs2854011,rs2854018,rs2854019,rs2854022,rs2923007,rs2923008,rs3016017,rs3132474,rs3134792,rs3730179,rs3746187,rs402175,rs4947307,rs4990036,rs55989116,rs62123609,rs62123615,rs6…
R-HSA-3232142	SUMOylation of ubiquitinylation proteins	Metabolism of proteins	0.434405	SEH1L,NUP160,PIAS4	rs11039412,rs11039416,rs11039426,rs11605774,rs12418852,rs12785833,rs12787330,rs12955780,rs2290850,rs2902856,rs34128973,rs35805829,rs35985502,rs4752873,rs4995995,rs55837899,rs6505775,rs6505776,rs7105282,rs7120333,rs7233600,rs72976973,rs8088313,rs8089123,rs9748518,rs9748528,rs9748873,rs9909,rs9948681,rs9958369
R-HSA-5173214	O-glycosylation of TSR domain-containing proteins	Metabolism of proteins	0.434405	THSD7B,ADAMTS6,THSD7A	rs10805395,rs11688567,rs11689084,rs11691699,rs11749555,rs12986535,rs12996434,rs13002862,rs13007264,rs13009718,rs13026709,rs13153005,rs1346732,rs1367123,rs1427602,rs1427604,rs1429978,rs1429981,rs1469517,rs1560359,rs1631594,rs1649540,rs1649568,rs1652433,rs17663449,rs17719652,rs1862571,rs2355103,rs2558096,rs2710183,rs34197312,rs34399632,rs35009137,rs35226477,rs35737524,rs35845238,rs35879112,rs358932…
R-HSA-2559586	DNA Damage/Telomere Stress Induced Senescence	Cellular responses to external stimuli	0.437187	HIST1H2BD,UBN1,HIST1H2BN,H2AFV,HIST1H2BE	rs11076854,rs11544537,rs11764950,rs12102426,rs12446456,rs12702094,rs1417998,rs200991,rs200993,rs201000,rs201001,rs2063101,rs34661691,rs36047398,rs3813749,rs41280660,rs66566005,rs7016,rs8056320
R-HSA-8853659	RET signaling	Developmental Biology	0.440689	PIK3R2,DOK6,ARTN	rs10409167,rs11659254,rs11663218,rs12961588,rs12967304,rs12969411,rs12984330,rs1372775,rs1545248,rs1548634,rs17081109,rs17793051,rs2173006,rs34379941,rs3730179,rs3746187,rs4611561,rs55989116,rs62123609,rs62123615,rs62123617,rs6566428,rs6566429,rs6566430,rs71370816,rs7230697,rs7231448,rs8112290
R-HSA-190236	Signaling by FGFR	Signal Transduction	0.44433	FLRT1,ESRP2	rs614035,rs62644043,rs643243,rs663149,rs663889,rs677447,rs693984,rs8057119
R-HSA-5389840	Mitochondrial translation elongation	Metabolism of proteins	0.44433	TUFM,MRPL33	rs11686001,rs28403629,rs3088215,rs4788099,rs61737565,rs6547811,rs7187776
R-HSA-190873	Gap junction degradation	Vesicle-mediated transport	0.446519	MYO6	rs10806050,rs10806052,rs1280049,rs1280050,rs1280051,rs1280052,rs1280053,rs1280054,rs1280055,rs1280056,rs1280057,rs1280058,rs13202519,rs1322549,rs1335043,rs151294761,rs34090650,rs3778007,rs3798426,rs3798427,rs3798429,rs4476795,rs6914716,rs6924528,rs6932992,rs7742567,rs7767675,rs910679,rs9341539,rs9343325,rs9343327,rs9350604,rs9359141,rs9359146,rs9359147,rs9360954,rs9360955
R-HSA-211958	Miscellaneous substrates	Metabolism	0.446519	CYP2D6	rs1058164,rs1135840,rs28371699,rs28371701,rs28371702
R-HSA-389359	CD28 dependent Vav1 pathway	Immune System	0.446519	CDC42	rs10917139,rs10917145,rs11583790,rs11807562,rs12406669,rs12729825,rs16826279,rs16826309,rs16826425,rs16860621,rs2056974,rs2473316,rs2501261,rs34896897
R-HSA-418359	Reduction of cytosolic Ca++ levels	Hemostasis	0.446519	ATP2A1	rs10499,rs11641216,rs11642449,rs11645143,rs2071342,rs62037371,rs62037373,rs6565259,rs7189927,rs72793818,rs7498555,rs7501203,rs8046545,rs8055138,rs8056890,rs8060365,rs8061590,rs9746702,rs9931989
R-HSA-442720	CREB1 phosphorylation through the activation of Adenylate Cyclase	Neuronal System	0.446519	PRKAR2A	rs11709246,rs11713694,rs13074318,rs13094900,rs34037363,rs55761431,rs67332931,rs71324924,rs73080361
R-HSA-71384	Ethanol oxidation	Metabolism	0.446519	ALDH2	rs10774637,rs10774638,rs11609628,rs11613713,rs2238152,rs2283354,rs440,rs441,rs4646777,rs4646778,rs4648328,rs4767939,rs56884502,rs6489793,rs7296651,rs74849450,rs78783055,rs79463616
R-HSA-73621	Pyrimidine catabolism	Metabolism	0.446519	DPYD	rs61785883,rs61785887,rs61787824,rs61787827,rs61787828,rs61787829,rs61787830,rs61789075,rs61789083,rs75451404
R-HSA-879518	Transport of organic anions	Transport of small molecules	0.446519	SLCO3A1	rs6496867,rs6496869
R-HSA-9013973	TICAM1-dependent activation of IRF3/IRF7	Immune System	0.446519	TANK	rs1267063,rs1267067,rs1267068,rs1267072,rs1267073,rs1267074,rs1267079
R-HSA-933543	NF-kB activation through FADD/RIP-1 pathway mediated by caspase-8 and -10	Immune System	0.446519	CHUK	rs11591741,rs11597086,rs12269373,rs1327578,rs17882431,rs17882802,rs17885645,rs34027394,rs34136767,rs7898075,rs7923726
R-HSA-9673767	Signaling by PDGFRA transmembrane, juxtamembrane and kinase domain mutants	Disease	0.446519	PIK3R2	rs10409167,rs12984330,rs2173006,rs3730179,rs3746187,rs55989116,rs62123609,rs62123615,rs62123617,rs8112290
R-HSA-9673770	Signaling by PDGFRA extracellular domain mutants	Disease	0.446519	PIK3R2	rs10409167,rs12984330,rs2173006,rs3730179,rs3746187,rs55989116,rs62123609,rs62123615,rs62123617,rs8112290
R-HSA-1489509	DAG and IP3 signaling	Signal Transduction	0.44734	PDE1C,PRKAR2A,ADCY2	rs1014242,rs10226228,rs10233045,rs10236197,rs10237329,rs10240905,rs10259431,rs10951325,rs11709246,rs11713694,rs11770877,rs11772510,rs11948030,rs12536686,rs12540204,rs12540232,rs12669911,rs12701194,rs12701206,rs12701207,rs13074318,rs13094900,rs13166360,rs13242981,rs1450869,rs1450870,rs1476764,rs1476765,rs1476766,rs17161045,rs17826395,rs17826816,rs1860225,rs215596,rs215598,rs215599,rs215600,rs21560…
R-HSA-428157	Sphingolipid metabolism	Metabolism	0.448029	PRKD1,ARSI	rs10134319,rs10135866,rs10149324,rs10149407,rs10149921,rs10150535,rs1017373,rs10434711,rs10434712,rs1108731,rs1108732,rs11156614,rs112943546,rs113994618,rs1191600,rs1191601,rs12431702,rs12431960,rs12432608,rs12432651,rs12433335,rs12435249,rs12894576,rs12897466,rs17115078,rs17652742,rs1953714,rs1959431,rs1998353,rs2181179,rs2230505,rs2273813,rs2333604,rs2333605,rs2333607,rs2333611,rs2333613,rs2849…
R-HSA-168898	Toll-like Receptor Cascades	Immune System	0.450128	CHUK,EEA1,MEF2C,NKIRAS1,PELI1,TAB1,TLR9,TANK,TNIP2	rs10038371,rs10066711,rs10859383,rs11106702,rs11106705,rs11106710,rs11106714,rs11106717,rs11106742,rs11129127,rs1133926,rs1136155,rs11591741,rs11597086,rs11610414,rs11610982,rs11611576,rs11612700,rs11613512,rs11615429,rs11673747,rs11679748,rs11713246,rs11743441,rs11749060,rs11749912,rs11829849,rs11831117,rs11831816,rs11831963,rs11831964,rs11834800,rs11835062,rs11836247,rs11836699,rs12054920,rs122…
R-HSA-168255	Influenza Infection	Disease	0.450713	SEH1L,NUP160,RPL37A,RPL15,RPS26	rs11039412,rs11039416,rs11039426,rs1133926,rs11605774,rs12418852,rs12785833,rs12787330,rs12955780,rs2001209,rs2290850,rs284537,rs284572,rs2902856,rs3108223,rs34128973,rs35805829,rs35985502,rs4674088,rs4752873,rs487276,rs4995995,rs6505775,rs6505776,rs705704,rs705705,rs7105282,rs7120333,rs7233600,rs73825181,rs8088313,rs8089123,rs9748518,rs9748528,rs9748873,rs9755750,rs9789548,rs9834166,rs9838694,rs…
R-HSA-877300	Interferon gamma signaling	Immune System	0.452659	NCAM1,IRF6,HLA-B,HLA-A,TRIM26,TRIM31	rs10502165,rs1059535,rs10732853,rs10736463,rs10750016,rs10750019,rs10750021,rs10891487,rs10891490,rs10891492,rs10891495,rs10891503,rs11214441,rs11214469,rs11214474,rs11214475,rs11214476,rs11214488,rs11214489,rs114046333,rs1159620,rs12222753,rs12224032,rs12403006,rs12574893,rs1261877,rs1320670,rs1369816,rs1465765,rs1625792,rs1634753,rs1634776,rs1892981,rs1892983,rs1940697,rs1940699,rs1940701,rs194…
R-HSA-5633007	Regulation of TP53 Activity	Gene expression (Transcription)	0.453141	WRN,GATAD2B,PHF20,RMI1,MAPKAPK5	rs10211792,rs10774640,rs10796956,rs10849981,rs10849982,rs11066044,rs11066045,rs11066046,rs11066051,rs11066054,rs11066055,rs11066058,rs11066060,rs11066062,rs111374400,rs111752063,rs112103450,rs11264532,rs11264559,rs11264567,rs112780312,rs112874207,rs113308361,rs113422987,rs11574367,rs11577942,rs11581644,rs11583152,rs11583896,rs11585416,rs11586830,rs11587151,rs11589043,rs11589857,rs11590099,rs11591…
R-HSA-381676	Glucagon-like Peptide-1 (GLP1) regulates insulin secretion	Metabolism	0.454326	PRKAR2A,KCNB1,KCNC2	rs11709246,rs11713694,rs11906968,rs12424549,rs13074318,rs13094900,rs237483,rs237484,rs237706,rs237711,rs237714,rs237725,rs237726,rs237727,rs34037363,rs35506374,rs381262,rs55761431,rs6067037,rs6067046,rs6067048,rs6125614,rs67332931,rs67375757,rs67652499,rs68014903,rs71324924,rs73080361,rs79274472,rs936414
R-HSA-3928662	EPHB-mediated forward signaling	Developmental Biology	0.454326	CDC42,KALRN,RHOA	rs10512620,rs10917139,rs10917145,rs111271782,rs111533129,rs111903592,rs11583790,rs11706370,rs11716948,rs11716974,rs11807562,rs12053915,rs12406669,rs12487060,rs12488684,rs12630583,rs12632772,rs12633963,rs12635554,rs12635631,rs12636152,rs12729825,rs13087851,rs1316287,rs1320182,rs1343726,rs1444760,rs148734725,rs1550748,rs16826279,rs16826309,rs16826425,rs16860621,rs17595772,rs1920608,rs1920609,rs1920…
R-HSA-419037	NCAM1 interactions	Developmental Biology	0.454326	NCAM1,CACNA1I,ARTN	rs10502165,rs10732853,rs10736463,rs10750016,rs10750019,rs10750021,rs10891487,rs10891490,rs10891492,rs10891495,rs10891503,rs1109008,rs11214441,rs11214469,rs11214474,rs11214475,rs11214476,rs11214488,rs11214489,rs1159620,rs12222753,rs12224032,rs12574893,rs1261877,rs1320670,rs1369816,rs1465765,rs1548634,rs1892981,rs1892983,rs1940697,rs1940699,rs1940701,rs1940702,rs1940712,rs1940713,rs1940714,rs194071…
R-HSA-6814122	Cooperation of PDCL (PhLP1) and TRiC/CCT in G-protein beta folding	Metabolism of proteins	0.454326	GNAO1,CCT7,GNAI2	rs10207625,rs1026710,rs12446609,rs12465780,rs12708960,rs1382361,rs1424006,rs1469530,rs1585706,rs1871200,rs1997514,rs2169800,rs2298952,rs2303907,rs2587879,rs4784646,rs4784647,rs730300,rs7557055,rs8047346,rs929872,rs9302679,rs9302681,rs959935
R-HSA-168164	Toll Like Receptor 3 (TLR3) Cascade	Immune System	0.458161	MEF2C,NKIRAS1,TAB1,CHUK,TANK,TNIP2	rs10038371,rs10066711,rs11129127,rs1133926,rs1136155,rs11591741,rs11597086,rs11713246,rs11743441,rs11749060,rs11749912,rs12054920,rs12269373,rs1267063,rs1267067,rs1267068,rs1267072,rs1267073,rs1267074,rs1267079,rs13158247,rs1327578,rs13314607,rs13318927,rs13325754,rs1671539,rs1705565,rs17487515,rs17559709,rs17882431,rs17882802,rs17885645,rs187270,rs188581,rs188582,rs1972280,rs2001209,rs216057,rs2…
R-HSA-166058	MyD88:MAL(TIRAP) cascade initiated on plasma membrane	Immune System	0.461219	MEF2C,PELI1,NKIRAS1,TAB1,CHUK,TNIP2	rs10038371,rs10066711,rs11129127,rs1133926,rs1136155,rs11591741,rs11597086,rs11673747,rs11679748,rs11713246,rs11743441,rs11749060,rs11749912,rs12054920,rs12269373,rs13158247,rs1327578,rs13314607,rs13318927,rs13325754,rs1671539,rs1705565,rs17487515,rs17559709,rs17882431,rs17882802,rs17885645,rs1814406,rs1837484,rs187270,rs188581,rs188582,rs1972280,rs2001209,rs216057,rs2247885,rs2362108,rs2362109,r…
R-HSA-168188	Toll Like Receptor TLR6:TLR2 Cascade	Immune System	0.461219	MEF2C,NKIRAS1,PELI1,TAB1,CHUK,TNIP2	rs10038371,rs10066711,rs11129127,rs1133926,rs1136155,rs11591741,rs11597086,rs11673747,rs11679748,rs11713246,rs11743441,rs11749060,rs11749912,rs12054920,rs12269373,rs13158247,rs1327578,rs13314607,rs13318927,rs13325754,rs1671539,rs1705565,rs17487515,rs17559709,rs17882431,rs17882802,rs17885645,rs1814406,rs1837484,rs187270,rs188581,rs188582,rs1972280,rs2001209,rs216057,rs2247885,rs2362108,rs2362109,r…
R-HSA-1296072	Voltage gated Potassium channels	Neuronal System	0.461613	KCNB1,KCNH3,KCNC2	rs11906968,rs12424549,rs17123764,rs237483,rs237484,rs237706,rs237711,rs237714,rs237725,rs237726,rs237727,rs35506374,rs381262,rs56743994,rs59261129,rs6067037,rs6067046,rs6067048,rs6125614,rs67375757,rs67652499,rs68014903,rs79274472,rs936414
R-HSA-9607240	FLT3 Signaling	Immune System	0.467616	NCAM1,ERBB3,ERBB4,PSMA5,BRAP,PSMC3,KIT,TRIB3,TLR9,PIK3R2,PSMD9,LAT,HBEGF,SPTBN2,ARTN	rs10409167,rs10502165,rs10732853,rs10736463,rs10744773,rs10745355,rs10745356,rs10750016,rs10750019,rs10750021,rs10774632,rs10774634,rs10776806,rs10791889,rs10858092,rs10858094,rs10858095,rs10858096,rs10858097,rs10891487,rs10891490,rs10891492,rs10891495,rs10891503,rs11102981,rs11214441,rs11214469,rs11214474,rs11214475,rs11214476,rs11214488,rs11214489,rs113970208,rs1159620,rs1169074,rs12024582,rs12…
R-HSA-390466	Chaperonin-mediated protein folding	Metabolism of proteins	0.467911	PFDN1,ARFGEF2,GNAO1,CCT7,TUBA1C,GNAI2	rs10051345,rs10207625,rs1022687,rs1022688,rs1026710,rs10477348,rs1048590,rs1115535,rs11168936,rs11168951,rs11906450,rs12187444,rs12446609,rs12465780,rs12708960,rs13041022,rs13042947,rs13161399,rs13170475,rs13177186,rs13177454,rs13185866,rs13186198,rs13188413,rs13353827,rs13359519,rs1347143,rs1382361,rs1424006,rs1469530,rs1529693,rs1569749,rs1569750,rs1585706,rs17118781,rs17118785,rs1864970,rs1865…
R-HSA-109704	PI3K Cascade	Signal Transduction;Immune System	0.469172	PIK3R2,TRIB3,TLR9	rs10409167,rs12984330,rs2173006,rs352139,rs352140,rs3730179,rs3746187,rs55989116,rs6051520,rs62123609,rs62123615,rs62123617,rs8112290
R-HSA-8948216	Collagen chain trimerization	Extracellular matrix organization	0.469172	COL25A1,COL11A1,COL16A1	rs10049987,rs10493988,rs1061392,rs1072182,rs1073666,rs10874678,rs10874679,rs10914462,rs11164662,rs11164665,rs11164666,rs11164667,rs11164668,rs11164669,rs11164672,rs11936763,rs12032291,rs12092111,rs12142575,rs12740738,rs1337191,rs1356803,rs1415359,rs1415361,rs1415364,rs1591637,rs17040069,rs1981563,rs2271927,rs2271928,rs2292988,rs2292989,rs2345417,rs2346028,rs2376280,rs2376281,rs28647460,rs2889351,…
R-HSA-166166	MyD88-independent TLR4 cascade	Immune System	0.47153	MEF2C,NKIRAS1,TAB1,CHUK,TANK,TNIP2	rs10038371,rs10066711,rs11129127,rs1133926,rs1136155,rs11591741,rs11597086,rs11713246,rs11743441,rs11749060,rs11749912,rs12054920,rs12269373,rs1267063,rs1267067,rs1267068,rs1267072,rs1267073,rs1267074,rs1267079,rs13158247,rs1327578,rs13314607,rs13318927,rs13325754,rs1671539,rs1705565,rs17487515,rs17559709,rs17882431,rs17882802,rs17885645,rs187270,rs188581,rs188582,rs1972280,rs2001209,rs216057,rs2…
R-HSA-168179	Toll Like Receptor TLR1:TLR2 Cascade	Immune System	0.47153	NKIRAS1,MEF2C,PELI1,TAB1,CHUK,TNIP2	rs10038371,rs10066711,rs11129127,rs1133926,rs1136155,rs11591741,rs11597086,rs11673747,rs11679748,rs11713246,rs11743441,rs11749060,rs11749912,rs12054920,rs12269373,rs13158247,rs1327578,rs13314607,rs13318927,rs13325754,rs1671539,rs1705565,rs17487515,rs17559709,rs17882431,rs17882802,rs17885645,rs1814406,rs1837484,rs187270,rs188581,rs188582,rs1972280,rs2001209,rs216057,rs2247885,rs2362108,rs2362109,r…
R-HSA-181438	Toll Like Receptor 2 (TLR2) Cascade	Immune System	0.47153	PELI1,MEF2C,CHUK,NKIRAS1,TAB1,TNIP2	rs10038371,rs10066711,rs11129127,rs1133926,rs1136155,rs11591741,rs11597086,rs11673747,rs11679748,rs11713246,rs11743441,rs11749060,rs11749912,rs12054920,rs12269373,rs13158247,rs1327578,rs13314607,rs13318927,rs13325754,rs1671539,rs1705565,rs17487515,rs17559709,rs17882431,rs17882802,rs17885645,rs1814406,rs1837484,rs187270,rs188581,rs188582,rs1972280,rs2001209,rs216057,rs2247885,rs2362108,rs2362109,r…
R-HSA-937061	TRIF(TICAM1)-mediated TLR4 signaling	Immune System	0.47153	CHUK,TAB1,MEF2C,NKIRAS1,TANK,TNIP2	rs10038371,rs10066711,rs11129127,rs1133926,rs1136155,rs11591741,rs11597086,rs11713246,rs11743441,rs11749060,rs11749912,rs12054920,rs12269373,rs1267063,rs1267067,rs1267068,rs1267072,rs1267073,rs1267074,rs1267079,rs13158247,rs1327578,rs13314607,rs13318927,rs13325754,rs1671539,rs1705565,rs17487515,rs17559709,rs17882431,rs17882802,rs17885645,rs187270,rs188581,rs188582,rs1972280,rs2001209,rs216057,rs2…
R-HSA-113501	Inhibition of replication initiation of damaged DNA by RB1/E2F1	Cell Cycle	0.473157	TFDP2	rs1045279,rs11569216,rs11569256,rs12495978,rs13081914,rs2861421,rs34092379,rs34486172,rs34773643,rs3811708,rs4315664,rs4315665,rs62283132,rs6440054,rs9815587,rs9942
R-HSA-1362409	Mitochondrial iron-sulfur cluster biogenesis	Metabolism	0.473157	NFS1	rs11697903,rs28875933,rs6058294,rs6058296,rs6058297,rs6060553,rs6060556,rs6060558,rs6060560,rs6060562,rs6060565,rs6121026
R-HSA-1502540	Signaling by Activin	Signal Transduction	0.473157	FOXH1	rs750472
R-HSA-1663150	The activation of arylsulfatases	Metabolism of proteins	0.473157	ARSI	rs1017373,rs10434711,rs10434712,rs112943546,rs113994618,rs56950939,rs59857791,rs6579787,rs6862123,rs6884015,rs74441919,rs75044862,rs75569013,rs76058864,rs76179877,rs76931427,rs77018379,rs77312446,rs77346270,rs77764041,rs77801218,rs78612648,rs78681394,rs78817570,rs78824631,rs79048160,rs80347489
R-HSA-1679131	Trafficking and processing of endosomal TLR	Immune System	0.473157	TLR9	rs352139,rs352140
R-HSA-174414	Processive synthesis on the C-strand of the telomere	Cell Cycle	0.473157	WRN	rs11574367,rs11778975,rs16877794,rs2162071,rs2252480,rs2553256,rs2553280,rs2725333,rs2725351,rs2725359,rs2725361,rs2725363,rs2725364,rs2725365,rs2737331,rs2737333,rs2737334,rs2737338,rs2737339,rs2737341,rs2737343,rs2737345,rs2737347,rs6994361
R-HSA-179812	GRB2 events in EGFR signaling	Signal Transduction	0.473157	HBEGF	rs2074612,rs2074613,rs4150233,rs7268
R-HSA-3270619	IRF3-mediated induction of type I IFN	Immune System	0.473157	XRCC6	rs28741121
R-HSA-5357786	TNFR1-induced proapoptotic signaling	Signal Transduction	0.473157	USP4	rs13078949,rs138186184,rs150429489,rs71324946,rs9870030
R-HSA-68884	Mitotic Telophase/Cytokinesis	Cell Cycle	0.473157	STAG1	rs10155016,rs10155017,rs12107125,rs13433980,rs1484250,rs28489907,rs28682370,rs34992220,rs61790808,rs6763239,rs6765239,rs6770476,rs6771713,rs6772759,rs6788346,rs6799699,rs6800969,rs7620314,rs7626418,rs7629905,rs7644346,rs9813590,rs9813596,rs9818372,rs9820513,rs9828068,rs9832813,rs9845950,rs9854328,rs9869361,rs9869957,rs9881078
R-HSA-75035	Chk1/Chk2(Cds1) mediated inactivation of Cyclin B:Cdk1 complex	Cell Cycle	0.473157	YWHAE	rs117510670,rs12452627,rs140806985,rs4790337,rs4790351,rs74776107,rs75543711,rs8075892,rs9393
R-HSA-8978868	Fatty acid metabolism	Metabolism	0.478527	HACD3,ACAD10,ELOVL7,GPX1,MORC2,SLC25A20	rs10057395,rs10072745,rs10076679,rs10076742,rs10077663,rs1050450,rs10854601,rs1100127,rs1100129,rs1100130,rs11066018,rs11089484,rs112837572,rs11608345,rs12916360,rs13073997,rs1445293,rs1800668,rs1807686,rs1870015,rs2072132,rs2240175,rs2240176,rs2240177,rs2240179,rs2240180,rs2240181,rs2240183,rs28457012,rs34741733,rs3747151,rs3788426,rs3827330,rs3936423,rs4235481,rs4235482,rs4482855,rs4700393,rs47…
R-HSA-15869	Metabolism of nucleotides	Metabolism	0.479276	GMPS,DPYD,AK5,GDA,GPX1,IMPDH2	rs1050450,rs10804773,rs10873947,rs10936020,rs11143173,rs11706052,rs11714133,rs12093263,rs12236224,rs13061643,rs1800668,rs2133203,rs2133204,rs34337666,rs3772115,rs3772116,rs4680219,rs61785883,rs61785887,rs61787824,rs61787827,rs61787828,rs61787829,rs61787830,rs61789075,rs61789083,rs66509404,rs6697255,rs7030035,rs7514937,rs75451404,rs7633168,rs7651038,rs7652005
R-HSA-6791226	Major pathway of rRNA processing in the nucleolus and cytosol	Metabolism of RNA	0.482381	PNO1,GNL3,UTP25,RPL37A,RPL15,RPS26	rs10127937,rs10489344,rs10865973,rs10933,rs1108842,rs11119354,rs11177,rs1133926,rs1137930,rs11810091,rs12404886,rs12466622,rs13076193,rs2001209,rs284537,rs284572,rs3108223,rs3753510,rs3766615,rs3774349,rs41274838,rs4240837,rs4674088,rs487276,rs55678971,rs56071308,rs56268268,rs61820635,rs62145950,rs62145951,rs6762813,rs705704,rs705705,rs73825181,rs7546104,rs9755750,rs9789548,rs9834166,rs9838694
R-HSA-4615885	SUMOylation of DNA replication proteins	Metabolism of proteins	0.484992	NUP160,SEH1L,PIAS4	rs11039412,rs11039416,rs11039426,rs11605774,rs12418852,rs12785833,rs12787330,rs12955780,rs2290850,rs2902856,rs34128973,rs35805829,rs35985502,rs4752873,rs4995995,rs55837899,rs6505775,rs6505776,rs7105282,rs7120333,rs7233600,rs72976973,rs8088313,rs8089123,rs9748518,rs9748528,rs9748873,rs9909,rs9948681,rs9958369
R-HSA-4570464	SUMOylation of RNA binding proteins	Metabolism of proteins	0.493199	HNRNPK,NUP160,SEH1L	rs11039412,rs11039416,rs11039426,rs11605774,rs12418852,rs12785833,rs12787330,rs12955780,rs167203,rs2290850,rs2902856,rs296886,rs296888,rs34128973,rs35805829,rs35985502,rs4752873,rs4995995,rs6505775,rs6505776,rs696825,rs7105282,rs7120333,rs7233600,rs796004,rs8088313,rs8089123,rs9748518,rs9748528,rs9748873,rs9909,rs9948681,rs9958369
R-HSA-9020591	Interleukin-12 signaling	Immune System	0.493199	CDC42,HSPA9,PPIA	rs10117,rs10917139,rs10917145,rs11583790,rs11807562,rs11974195,rs11984372,rs12406669,rs12729825,rs16826279,rs16826309,rs16826425,rs16860621,rs2012932,rs2056974,rs2473316,rs2501261,rs255999,rs256002,rs256006,rs256007,rs256013,rs256014,rs256017,rs34896897,rs55670603,rs55989598,rs6596438,rs6874487,rs6970925,rs7711958
R-HSA-5696398	Nucleotide Excision Repair	DNA Repair	0.496123	ERCC8,MCRS1,HMGN1	rs1021005,rs11957440,rs12482979,rs12655603,rs2120956,rs2120957,rs2249651,rs2409838,rs2735309,rs2776308,rs2776309,rs2989330,rs3797559,rs4647052,rs4647132,rs4647137,rs4647150,rs56743994,rs59261129,rs60858663,rs61101592,rs62372133,rs62372134,rs6449512,rs6884966,rs74089566,rs9687099,rs976630,rs976631
R-HSA-1614558	Degradation of cysteine and homocysteine	Metabolism	0.498515	SUOX	rs1689510
R-HSA-180336	SHC1 events in EGFR signaling	Signal Transduction	0.498515	HBEGF	rs2074612,rs2074613,rs4150233,rs7268
R-HSA-189483	Heme degradation	Metabolism	0.498515	ABCC2	rs12771624,rs12826,rs3740066,rs3740067,rs3780880,rs4148398
R-HSA-193775	Synthesis of bile acids and bile salts via 24-hydroxycholesterol	Metabolism	0.498515	SLC27A5	rs113267181,rs113630669,rs140396847,rs144929606,rs9797792
R-HSA-200425	Carnitine metabolism	Metabolism	0.498515	SLC25A20	rs112837572,rs13073997,rs67060340
R-HSA-3296469	Defects in cobalamin (B12) metabolism	Disease	0.498515	MMACHC	rs12029322,rs12042903,rs61788336,rs67683090,rs9729395
R-HSA-3656237	Defective EXT2 causes exostoses 2	Disease	0.498515	EXT1	rs10110572,rs10808489,rs13251971,rs13266866,rs13275942,rs2168667,rs4876769,rs4876770,rs6469715,rs6981592,rs6990519,rs6997503,rs7002023,rs7014561,rs7814022,rs7841914,rs9692869
R-HSA-3656253	Defective EXT1 causes exostoses 1, TRPS2 and CHDS	Disease	0.498515	EXT1	rs10110572,rs10808489,rs13251971,rs13266866,rs13275942,rs2168667,rs4876769,rs4876770,rs6469715,rs6981592,rs6990519,rs6997503,rs7002023,rs7014561,rs7814022,rs7841914,rs9692869
R-HSA-399955	SEMA3A-Plexin repulsion signaling by inhibiting Integrin adhesion	Developmental Biology	0.498515	PLXNA2	rs12030888
R-HSA-4839735	AXIN mutants destabilize the destruction complex, activating WNT signaling	Disease	0.498515	APC	rs10071425,rs10075281,rs10075323,rs10075377,rs11241185,rs11749701,rs12518091,rs1661035,rs1661036,rs187075,rs1914,rs1966477,rs1974786,rs2019720,rs2251913,rs2253987,rs2431239,rs2431241,rs2431512,rs2439589,rs2464803,rs2464805,rs2545158,rs2545159,rs2545162,rs2545163,rs2545164,rs2545165,rs2545169,rs2546106,rs2546108,rs2546111,rs2546116,rs2546117,rs2707765,rs28373740,rs28578275,rs2901844,rs2952615,rs35…
R-HSA-4839744	truncated APC mutants destabilize the destruction complex	Disease	0.498515	APC	rs10071425,rs10075281,rs10075323,rs10075377,rs11241185,rs11749701,rs12518091,rs1661035,rs1661036,rs187075,rs1914,rs1966477,rs1974786,rs2019720,rs2251913,rs2253987,rs2431239,rs2431241,rs2431512,rs2439589,rs2464803,rs2464805,rs2545158,rs2545159,rs2545162,rs2545163,rs2545164,rs2545165,rs2545169,rs2546106,rs2546108,rs2546111,rs2546116,rs2546117,rs2707765,rs28373740,rs28578275,rs2901844,rs2952615,rs35…
R-HSA-4839748	AMER1 mutants destabilize the destruction complex	Disease	0.498515	APC	rs10071425,rs10075281,rs10075323,rs10075377,rs11241185,rs11749701,rs12518091,rs1661035,rs1661036,rs187075,rs1914,rs1966477,rs1974786,rs2019720,rs2251913,rs2253987,rs2431239,rs2431241,rs2431512,rs2439589,rs2464803,rs2464805,rs2545158,rs2545159,rs2545162,rs2545163,rs2545164,rs2545165,rs2545169,rs2546106,rs2546108,rs2546111,rs2546116,rs2546117,rs2707765,rs28373740,rs28578275,rs2901844,rs2952615,rs35…
R-HSA-5467337	APC truncation mutants have impaired AXIN binding	Disease	0.498515	APC	rs10071425,rs10075281,rs10075323,rs10075377,rs11241185,rs11749701,rs12518091,rs1661035,rs1661036,rs187075,rs1914,rs1966477,rs1974786,rs2019720,rs2251913,rs2253987,rs2431239,rs2431241,rs2431512,rs2439589,rs2464803,rs2464805,rs2545158,rs2545159,rs2545162,rs2545163,rs2545164,rs2545165,rs2545169,rs2546106,rs2546108,rs2546111,rs2546116,rs2546117,rs2707765,rs28373740,rs28578275,rs2901844,rs2952615,rs35…
R-HSA-5467340	AXIN missense mutants destabilize the destruction complex	Disease	0.498515	APC	rs10071425,rs10075281,rs10075323,rs10075377,rs11241185,rs11749701,rs12518091,rs1661035,rs1661036,rs187075,rs1914,rs1966477,rs1974786,rs2019720,rs2251913,rs2253987,rs2431239,rs2431241,rs2431512,rs2439589,rs2464803,rs2464805,rs2545158,rs2545159,rs2545162,rs2545163,rs2545164,rs2545165,rs2545169,rs2546106,rs2546108,rs2546111,rs2546116,rs2546117,rs2707765,rs28373740,rs28578275,rs2901844,rs2952615,rs35…
R-HSA-5467348	Truncations of AMER1 destabilize the destruction complex	Disease	0.498515	APC	rs10071425,rs10075281,rs10075323,rs10075377,rs11241185,rs11749701,rs12518091,rs1661035,rs1661036,rs187075,rs1914,rs1966477,rs1974786,rs2019720,rs2251913,rs2253987,rs2431239,rs2431241,rs2431512,rs2439589,rs2464803,rs2464805,rs2545158,rs2545159,rs2545162,rs2545163,rs2545164,rs2545165,rs2545169,rs2546106,rs2546108,rs2546111,rs2546116,rs2546117,rs2707765,rs28373740,rs28578275,rs2901844,rs2952615,rs35…
R-HSA-6804759	Regulation of TP53 Activity through Association with Co-factors	Gene expression (Transcription)	0.498515	PHF20	rs10211792,rs112103450,rs113308361,rs11906854,rs17093093,rs17093156,rs200750486,rs2024854,rs2064724,rs2425151,rs2425153,rs2425156,rs2425158,rs2425160,rs2425161,rs2425162,rs2425163,rs2425164,rs2425165,rs2425166,rs2425170,rs2425171,rs2425172,rs2425175,rs2425176,rs2425178,rs2425180,rs2425183,rs35760470,rs3787169,rs3827030,rs4911520,rs6058322,rs6058344,rs6058346,rs6058350,rs6058351,rs6058355,rs605835…
R-HSA-8849471	PTK6 Regulates RHO GTPases, RAS GTPase and MAP kinases	Signal Transduction	0.498515	RHOA	rs111271782,rs111533129,rs111903592,rs11706370,rs11716948,rs11716974,rs13087851,rs148734725,rs17595772,rs1987628,rs2117939,rs2878298,rs34588335,rs34937635,rs35169793,rs4855842,rs4855843,rs4855877,rs4955412,rs55957735,rs62259942,rs6446264,rs67485053,rs6773518,rs6793308,rs6797765,rs6809216,rs73088122,rs7373849,rs7621003,rs7623659,rs7623687,rs7631908,rs7643586,rs7648841,rs9871380,rs9878943
R-HSA-975110	TRAF6 mediated IRF7 activation in TLR7/8 or 9 signaling	Immune System	0.498515	TLR9	rs352139,rs352140
R-HSA-112399	IRS-mediated signalling	Signal Transduction	0.501571	PIK3R2,TRIB3,TLR9	rs10409167,rs12984330,rs2173006,rs352139,rs352140,rs3730179,rs3746187,rs55989116,rs6051520,rs62123609,rs62123615,rs62123617,rs8112290
R-HSA-1483249	Inositol phosphate metabolism	Metabolism	0.501571	IP6K2,IP6K1,PLCB1	rs10154004,rs10211690,rs10211705,rs10211711,rs10485727,rs1049256,rs11130221,rs111881466,rs11557629,rs11706203,rs11706983,rs11708786,rs11714957,rs11715177,rs11715689,rs11715713,rs11715835,rs11717463,rs11719291,rs11905228,rs11905847,rs11906477,rs11906587,rs11908674,rs11920900,rs12490656,rs13063223,rs13063621,rs13084000,rs13084243,rs13086130,rs13086465,rs13090013,rs13316551,rs13324950,rs13434258,rs1…
R-HSA-5610787	Hedgehog 'off' state	Signal Transduction	0.501646	PTCH1,PSMD9,PRKAR2A,PSMA5,ADCY2,PSMC3,TUBA1C	rs10745355,rs10745356,rs10776806,rs10858092,rs10858094,rs10858095,rs10858096,rs10858097,rs11102981,rs11168936,rs11168951,rs1169074,rs11709246,rs11713694,rs11948030,rs12024582,rs12369201,rs13074318,rs13094900,rs13166360,rs1465607,rs1720035,rs17826395,rs17826816,rs2066829,rs2152925,rs2236406,rs2236407,rs2274692,rs2282042,rs2297086,rs2297088,rs2303875,rs28495472,rs28504650,rs28557305,rs28565152,rs28…
R-HSA-72312	rRNA processing	Metabolism of RNA	0.50497	PNO1,GNL3,TFB1M,UTP25,RPL37A,RPL15,RPS26	rs10127937,rs10489344,rs10865973,rs10933,rs1108842,rs11119354,rs11177,rs1133926,rs1137930,rs11810091,rs12404886,rs12466622,rs13076193,rs162965,rs162966,rs162967,rs162976,rs2001209,rs284537,rs284572,rs3108223,rs324352,rs324359,rs3753510,rs3766615,rs3774349,rs41274838,rs4240837,rs4674088,rs487276,rs55678971,rs56071308,rs56268268,rs61820635,rs62145950,rs62145951,rs6762813,rs6931617,rs705704,rs705705…
R-HSA-190828	Gap junction trafficking	Vesicle-mediated transport	0.510085	MYO6,TUBA1C,GJC1	rs1003591,rs10806050,rs10806052,rs11079355,rs11168936,rs11168951,rs1280049,rs1280050,rs1280051,rs1280052,rs1280053,rs1280054,rs1280055,rs1280056,rs1280057,rs1280058,rs13202519,rs1322549,rs1335043,rs151294761,rs34090650,rs3778007,rs3798426,rs3798427,rs3798429,rs4476795,rs4793154,rs4793156,rs4793157,rs6914716,rs6924528,rs6932992,rs7218477,rs7742567,rs7767675,rs910679,rs9341539,rs9343325,rs9343327,r…
R-HSA-74160	Gene expression (Transcription)	Gene expression (Transcription)	0.516468	TNRC6A,PBRM1,TET2,LRPPRC,MED27,FOXO3,RBL2,AUTS2,PHF20,MEF2C,RORA,TET1,SPI1,TEAD1,WRN,GRIN2A,RAD51,MAPKAPK5,RBFOX1,TNRC6C,GATAD2B,FOXO6,GAD1,ZNF664,ZNF746,SATB2,NR1D2,PSMA5,UBE2E1,PSMC3,ESRRG,PRDX1,RMI1,HIST1H2BN,NUP160,CDC27,SEH1L,ARID1B,KMT2E,KIT,TFDP2,CLP1,YWHAE,LDB1,HIST1H2BD,PSMD9,SREBF1,NRBF2,SUPT4H1,H2AFV,PITX2,HIST1H3I,KMT2D,ANAPC4,ZFHX3,DDX39B,NFIX,MED23,DLX5,ZNF184,TCF7L2,ZNF19,ZNRD1,HIS…	rs10066711,rs1007754,rs10085696,rs1015521,rs10218712,rs10262697,rs10266573,rs1027507,rs10275122,rs10276442,rs10279237,rs10510760,rs1057233,rs1072911,rs10733787,rs10734205,rs10734557,rs10745355,rs1075987,rs10765988,rs10765989,rs10765990,rs10765991,rs10765999,rs10766000,rs10769258,rs10776806,rs10808141,rs10831906,rs10831907,rs10831908,rs10838697,rs10838698,rs10838699,rs10858092,rs10858095,rs1086597…
R-HSA-69239	Synthesis of DNA	DNA Replication;Cell Cycle	0.517094	PSMA5,PSMC3,ORC1,UBE2E1,CDC27,PSMD9,ANAPC4	rs10745355,rs10745356,rs10776806,rs10858092,rs10858094,rs10858095,rs10858096,rs10858097,rs11102981,rs11205953,rs112369447,rs1139150,rs11570508,rs11570532,rs1169074,rs11710679,rs11711380,rs11802697,rs12024582,rs12035530,rs12369201,rs13085379,rs1465607,rs1720035,rs17787211,rs17787217,rs2152925,rs2303875,rs2928282,rs3087474,rs3087484,rs34811474,rs34963628,rs34986000,rs3768491,rs376937160,rs3781624,r…
R-HSA-5654736	Signaling by FGFR1	Signal Transduction	0.518017	FLRT1	rs614035,rs62644043,rs643243,rs663149,rs663889,rs677447,rs693984
R-HSA-72165	mRNA Splicing - Minor Pathway	Metabolism of RNA	0.518425	EFTUD2	rs2304987
R-HSA-5617472	Activation of anterior HOX genes in hindbrain development during early embryogenesis	Developmental Biology	0.520179	HIST1H2BD,HIST1H2BN,H2AFV,HIST1H3I,KMT2D,ZNF335,HIST1H2BE	rs11544537,rs11764950,rs12702094,rs1417998,rs200956,rs200991,rs200993,rs201000,rs201001,rs3092073,rs34661691,rs36047398,rs41280660,rs66566005,rs7016,rs833836
R-HSA-5619507	Activation of HOX genes during differentiation	Developmental Biology	0.520179	HIST1H2BD,HIST1H2BN,H2AFV,HIST1H3I,KMT2D,ZNF335,HIST1H2BE	rs11544537,rs11764950,rs12702094,rs1417998,rs200956,rs200991,rs200993,rs201000,rs201001,rs3092073,rs34661691,rs36047398,rs41280660,rs66566005,rs7016,rs833836
R-HSA-5578775	Ion homeostasis	Muscle contraction	0.520451	ATP2A1	rs10499,rs11641216,rs11642449,rs11645143,rs2071342,rs62037371,rs62037373,rs6565259,rs7189927,rs72793818,rs7498555,rs7501203,rs8046545,rs8055138,rs8056890,rs8060365,rs8061590,rs9746702,rs9931989
R-HSA-71406	Pyruvate metabolism and Citric Acid (TCA) cycle	Metabolism	0.52203	SUCLA2	rs1172485,rs1172486,rs1172493,rs1172495,rs1172497,rs1172499,rs1172500,rs1184971,rs2147493,rs2181958,rs2897432,rs4119503,rs4941606,rs7992011,rs7998721,rs8002401,rs9534805,rs9534821
R-HSA-936837	Ion transport by P-type ATPases	Transport of small molecules	0.52203	ATP2A1	rs10499,rs11641216,rs11642449,rs11645143,rs2071342,rs62037371,rs62037373,rs6565259,rs7189927,rs72793818,rs7498555,rs7501203,rs8046545,rs8055138,rs8056890,rs8060365,rs8061590,rs9746702,rs9931989
R-HSA-1170546	Prolactin receptor signaling	Immune System	0.522655	SH2B1	rs11150609,rs11150623,rs113079736,rs11859512,rs11861132,rs11861174,rs11863370,rs11864750,rs12325014,rs12446589,rs12448902,rs147684209,rs149601295,rs187320183,rs28433345,rs371918919,rs4788100,rs4788101,rs4788102,rs56040780,rs56163509,rs56226746,rs62037363,rs62037364,rs62037365,rs62037366,rs62037367,rs62037369,rs6565229,rs7187333,rs7193733,rs7198606,rs7205323,rs72793815,rs7498603,rs7498665,rs749933…
R-HSA-2032785	YAP1- and WWTR1 (TAZ)-stimulated gene expression	Gene expression (Transcription)	0.522655	TEAD1	rs10734205,rs10741601,rs10741602,rs10765988,rs10765989,rs10765990,rs10765991,rs10765999,rs10766000,rs10831903,rs10831904,rs10831905,rs10831906,rs10831907,rs10831908,rs10831909,rs10831911,rs11022478,rs11022490,rs11022491,rs11022496,rs11022501,rs11022510,rs11022511,rs11022512,rs11022517,rs11022518,rs11022519,rs11826129,rs12269900,rs12291695,rs12417886,rs1440277,rs1440286,rs1609442,rs1866704,rs18667…
R-HSA-211935	Fatty acids	Metabolism	0.522655	CYP2D6	rs1058164,rs1135840,rs28371699,rs28371701,rs28371702
R-HSA-3772470	Negative regulation of TCF-dependent signaling by WNT ligand antagonists	Signal Transduction	0.522655	WNT4	rs10753528,rs11584458,rs11584713,rs12135916,rs12727309,rs35923353,rs7526484
R-HSA-4839743	phosphorylation site mutants of CTNNB1 are not targeted to the proteasome by the destruction complex	Disease	0.522655	APC	rs10071425,rs10075281,rs10075323,rs10075377,rs11241185,rs11749701,rs12518091,rs1661035,rs1661036,rs187075,rs1914,rs1966477,rs1974786,rs2019720,rs2251913,rs2253987,rs2431239,rs2431241,rs2431512,rs2439589,rs2464803,rs2464805,rs2545158,rs2545159,rs2545162,rs2545163,rs2545164,rs2545165,rs2545169,rs2546106,rs2546108,rs2546111,rs2546116,rs2546117,rs2707765,rs28373740,rs28578275,rs2901844,rs2952615,rs35…
R-HSA-5339716	Misspliced GSK3beta mutants stabilize beta-catenin	Disease	0.522655	APC	rs10071425,rs10075281,rs10075323,rs10075377,rs11241185,rs11749701,rs12518091,rs1661035,rs1661036,rs187075,rs1914,rs1966477,rs1974786,rs2019720,rs2251913,rs2253987,rs2431239,rs2431241,rs2431512,rs2439589,rs2464803,rs2464805,rs2545158,rs2545159,rs2545162,rs2545163,rs2545164,rs2545165,rs2545169,rs2546106,rs2546108,rs2546111,rs2546116,rs2546117,rs2707765,rs28373740,rs28578275,rs2901844,rs2952615,rs35…
R-HSA-5358747	S33 mutants of beta-catenin aren't phosphorylated	Disease	0.522655	APC	rs10071425,rs10075281,rs10075323,rs10075377,rs11241185,rs11749701,rs12518091,rs1661035,rs1661036,rs187075,rs1914,rs1966477,rs1974786,rs2019720,rs2251913,rs2253987,rs2431239,rs2431241,rs2431512,rs2439589,rs2464803,rs2464805,rs2545158,rs2545159,rs2545162,rs2545163,rs2545164,rs2545165,rs2545169,rs2546106,rs2546108,rs2546111,rs2546116,rs2546117,rs2707765,rs28373740,rs28578275,rs2901844,rs2952615,rs35…
R-HSA-5358749	S37 mutants of beta-catenin aren't phosphorylated	Disease	0.522655	APC	rs10071425,rs10075281,rs10075323,rs10075377,rs11241185,rs11749701,rs12518091,rs1661035,rs1661036,rs187075,rs1914,rs1966477,rs1974786,rs2019720,rs2251913,rs2253987,rs2431239,rs2431241,rs2431512,rs2439589,rs2464803,rs2464805,rs2545158,rs2545159,rs2545162,rs2545163,rs2545164,rs2545165,rs2545169,rs2546106,rs2546108,rs2546111,rs2546116,rs2546117,rs2707765,rs28373740,rs28578275,rs2901844,rs2952615,rs35…
R-HSA-5358751	S45 mutants of beta-catenin aren't phosphorylated	Disease	0.522655	APC	rs10071425,rs10075281,rs10075323,rs10075377,rs11241185,rs11749701,rs12518091,rs1661035,rs1661036,rs187075,rs1914,rs1966477,rs1974786,rs2019720,rs2251913,rs2253987,rs2431239,rs2431241,rs2431512,rs2439589,rs2464803,rs2464805,rs2545158,rs2545159,rs2545162,rs2545163,rs2545164,rs2545165,rs2545169,rs2546106,rs2546108,rs2546111,rs2546116,rs2546117,rs2707765,rs28373740,rs28578275,rs2901844,rs2952615,rs35…
R-HSA-5358752	T41 mutants of beta-catenin aren't phosphorylated	Disease	0.522655	APC	rs10071425,rs10075281,rs10075323,rs10075377,rs11241185,rs11749701,rs12518091,rs1661035,rs1661036,rs187075,rs1914,rs1966477,rs1974786,rs2019720,rs2251913,rs2253987,rs2431239,rs2431241,rs2431512,rs2439589,rs2464803,rs2464805,rs2545158,rs2545159,rs2545162,rs2545163,rs2545164,rs2545165,rs2545169,rs2546106,rs2546108,rs2546111,rs2546116,rs2546117,rs2707765,rs28373740,rs28578275,rs2901844,rs2952615,rs35…
R-HSA-8866910	TFAP2 (AP-2) family regulates transcription of growth factors and their receptors	Gene expression (Transcription)	0.522655	KIT	rs2237014
R-HSA-9648895	Response of EIF2AK1 (HRI) to heme deficiency	Cellular responses to external stimuli	0.522655	TRIB3	rs6051520
R-HSA-975163	IRAK2 mediated activation of TAK1 complex upon TLR7/8 or 9 stimulation	Immune System	0.522655	TAB1	rs1972280,rs5750823,rs5750825
R-HSA-975577	N-Glycan antennae elongation	Metabolism of proteins	0.522655	B4GALT2	rs2231283,rs2993619
R-HSA-429914	Deadenylation-dependent mRNA decay	Metabolism of RNA	0.523963	TUT4	rs11205963,rs11205964,rs112426904,rs112817320,rs113417544,rs11800551,rs11803338,rs11804976,rs11805462,rs11807950,rs12402446,rs12406115,rs12407372,rs12407818,rs12407960,rs12408771,rs12409239,rs12737682,rs143153805,rs144543585,rs144781018,rs17107217,rs17107246,rs17364517,rs17364642,rs17364950,rs17365027,rs17365082,rs17373092,rs34557235,rs41294508,rs41294510,rs57663833,rs57766167,rs58770079,rs587920…
R-HSA-1630316	Glycosaminoglycan metabolism	Metabolism	0.528454	ST3GAL3,SLC35D2,EXT1,B4GALT2	rs10110572,rs10119629,rs10122107,rs1013793,rs1029632,rs10808489,rs10820378,rs10820386,rs10820396,rs10820411,rs10820447,rs10890280,rs10890281,rs10990558,rs10990570,rs10990610,rs10990621,rs10990631,rs10990768,rs111821073,rs11210912,rs11210914,rs11210916,rs11210917,rs11210928,rs112361411,rs112518613,rs112646031,rs112984125,rs11577684,rs11581514,rs11584382,rs11587515,rs11590279,rs11810109,rs12024345,…
R-HSA-186797	Signaling by PDGF	Signal Transduction	0.528831	PIK3R2	rs10409167,rs12984330,rs2173006,rs3730179,rs3746187,rs55989116,rs62123609,rs62123615,rs62123617,rs8112290
R-HSA-5653656	Vesicle-mediated transport	Vesicle-mediated transport	0.529752	SORT1,KIF27,MAN2A1,IGF2R,EXOC4,ARF4,KIF9,DENND6A,KIF16B,MYO6,DENND4B,NSF,SNAP91,MON1A,STAB1,PAFAH1B1,GBF1,PACSIN3,ITSN2,VAMP4,BICD1,SYT1,RAB5B,GCC1,YWHAE,CPD,GRIA1,COPZ2,DYNC1I2,GJC1,HBEGF,GOSR1,TUBA1C,ARFGAP2,KIFC2,SPTBN2,COG5,CHMP2A	rs1003591,rs10040319,rs10040716,rs1008661,rs1010552,rs1010553,rs1010554,rs10125715,rs10127790,rs1014442,rs1015975,rs1017945,rs10215367,rs10224226,rs10224575,rs10224683,rs10224828,rs10225115,rs10225454,rs10225605,rs10226267,rs10227672,rs10228242,rs10230628,rs10231102,rs10231158,rs10235995,rs10236499,rs10236819,rs1024037,rs10241782,rs10246164,rs10246171,rs10246406,rs10247014,rs1025074,rs10253633,rs…
R-HSA-2142753	Arachidonic acid metabolism	Metabolism	0.531732	GPX1	rs1050450,rs1800668
R-HSA-110328	Recognition and association of DNA glycosylase with site containing an affected pyrimidine	DNA Repair	0.53839	HIST1H2BN,H2AFV,HIST1H2BE,HIST1H2BD	rs11544537,rs11764950,rs12702094,rs1417998,rs200991,rs200993,rs201000,rs201001,rs34661691,rs36047398,rs41280660,rs66566005,rs7016
R-HSA-110329	Cleavage of the damaged pyrimidine	DNA Repair	0.53839	HIST1H2BN,H2AFV,HIST1H2BE,HIST1H2BD	rs11544537,rs11764950,rs12702094,rs1417998,rs200991,rs200993,rs201000,rs201001,rs34661691,rs36047398,rs41280660,rs66566005,rs7016
R-HSA-5678895	Defective CFTR causes cystic fibrosis	Disease	0.53839	PSMA5,PSMD9,ERLIN1,PSMC3	rs10745355,rs10745356,rs10776806,rs10858092,rs10858094,rs10858095,rs10858096,rs10858097,rs10883451,rs11102981,rs1169074,rs12024582,rs12369201,rs1408579,rs1465607,rs1720035,rs2152925,rs2303875,rs2862954,rs2928282,rs35614792,rs3768491,rs3781624,rs3781625,rs3781626,rs3781627,rs3820667,rs3931560,rs4120621,rs4970846,rs55927797,rs7518013,rs7551176,rs7925299,rs895960
R-HSA-73928	Depyrimidination	DNA Repair	0.53839	HIST1H2BN,HIST1H2BD,H2AFV,HIST1H2BE	rs11544537,rs11764950,rs12702094,rs1417998,rs200991,rs200993,rs201000,rs201001,rs34661691,rs36047398,rs41280660,rs66566005,rs7016
R-HSA-5607761	Dectin-1 mediated noncanonical NF-kB signaling	Immune System	0.542115	PSMD9,CHUK,PSMA5,PSMC3	rs10745355,rs10745356,rs10776806,rs10858092,rs10858094,rs10858095,rs10858096,rs10858097,rs11102981,rs11591741,rs11597086,rs1169074,rs12024582,rs12269373,rs12369201,rs1327578,rs1465607,rs1720035,rs17882431,rs17882802,rs17885645,rs2152925,rs2303875,rs2928282,rs34027394,rs34136767,rs3768491,rs3781624,rs3781625,rs3781626,rs3781627,rs3820667,rs3931560,rs4120621,rs4970846,rs55927797,rs7518013,rs7551176…
R-HSA-73857	RNA Polymerase II Transcription	Gene expression (Transcription)	0.54341	PHF20,MEF2C,RORA,SPI1,TEAD1,MED27,GRIN2A,AUTS2,MAPKAPK5,GATAD2B,RBFOX1,TNRC6C,TNRC6A,LRPPRC,FOXO6,FOXO3,PBRM1,GAD1,ZNF664,ZNF746,SATB2,NR1D2,RBL2,WRN,PSMA5,UBE2E1,PSMC3,HIST1H2BN,ESRRG,PRDX1,RMI1,CDC27,RAD51,ARID1B,KMT2E,KIT,TFDP2,CLP1,HIST1H2BD,YWHAE,LDB1,PSMD9,SREBF1,NRBF2,SUPT4H1,H2AFV,PITX2,HIST1H3I,KMT2D,ANAPC4,ZFHX3,DDX39B,MED23,DLX5,ZNF184,TCF7L2,ZNF19,HIST1H2BE,ZKSCAN8,ZNF709,THRB	rs10066711,rs1007754,rs10085696,rs10175281,rs10218712,rs10262697,rs10266573,rs10275122,rs10276442,rs10279237,rs10510760,rs1057233,rs1072911,rs10733787,rs10734205,rs10734557,rs10745355,rs1075987,rs10765988,rs10765989,rs10765990,rs10765991,rs10765999,rs10766000,rs10769258,rs10776806,rs10808141,rs10831906,rs10831907,rs10831908,rs10838697,rs10838698,rs10838699,rs10852665,rs10858092,rs10858095,rs10865…
R-HSA-159418	Recycling of bile acids and salts	Metabolism	0.545635	SLC27A5	rs113267181,rs113630669,rs140396847,rs144929606,rs9797792
R-HSA-175474	Assembly Of The HIV Virion	Disease	0.545635	PPIA	rs11974195,rs11984372,rs2012932,rs55670603,rs55989598,rs6970925
R-HSA-1834941	STING mediated induction of host immune responses	Immune System	0.545635	XRCC6	rs28741121
R-HSA-2173791	TGF-beta receptor signaling in EMT (epithelial to mesenchymal transition)	Signal Transduction	0.545635	RHOA	rs111271782,rs111533129,rs111903592,rs11706370,rs11716948,rs11716974,rs13087851,rs148734725,rs17595772,rs1987628,rs2117939,rs2878298,rs34588335,rs34937635,rs35169793,rs4855842,rs4855843,rs4855877,rs4955412,rs55957735,rs62259942,rs6446264,rs67485053,rs6773518,rs6793308,rs6797765,rs6809216,rs73088122,rs7373849,rs7621003,rs7623659,rs7623687,rs7631908,rs7643586,rs7648841,rs9871380,rs9878943
R-HSA-399954	Sema3A PAK dependent Axon repulsion	Developmental Biology	0.545635	PLXNA2	rs12030888
R-HSA-399956	CRMPs in Sema3A signaling	Developmental Biology	0.545635	PLXNA2	rs12030888
R-HSA-8949664	Processing of SMDT1	Transport of small molecules	0.545635	MAIP1	rs10178177,rs11895190,rs12613291,rs166845,rs17591211,rs17629311,rs2136585,rs281766,rs281776,rs281793,rs281794,rs4263095,rs4673627,rs6435042,rs6716162,rs7569510,rs7598665,rs7606317
R-HSA-937072	TRAF6-mediated induction of TAK1 complex within TLR4 complex	Immune System	0.545635	TAB1	rs1972280,rs5750823,rs5750825
R-HSA-9614657	FOXO-mediated transcription of cell death genes	Gene expression (Transcription)	0.545635	FOXO3	rs10457180,rs13217795,rs1935949,rs1935951,rs1935952,rs2022464,rs2153960,rs2253310,rs2490272,rs2764261,rs2764264,rs2764265,rs2802288,rs2802290,rs2802292,rs2802295,rs35396874,rs3800227,rs3800228,rs3800229,rs3800231,rs3813498,rs4945816,rs4946932,rs4946935,rs4946936,rs9374040,rs9398171,rs9398172,rs9398173,rs9400239,rs9400240,rs9400241
R-HSA-375165	NCAM signaling for neurite out-growth	Developmental Biology	0.546084	NCAM1,CACNA1I,SPTBN2,ARTN	rs10502165,rs10732853,rs10736463,rs10750016,rs10750019,rs10750021,rs10791889,rs10891487,rs10891490,rs10891492,rs10891495,rs10891503,rs1109008,rs11214441,rs11214469,rs11214474,rs11214475,rs11214476,rs11214488,rs11214489,rs1159620,rs12222753,rs12224032,rs12574893,rs1261877,rs1320670,rs1369816,rs1465765,rs1548634,rs1892981,rs1892983,rs1940697,rs1940699,rs1940701,rs1940702,rs1940712,rs1940713,rs19407…
R-HSA-446219	Synthesis of substrates in N-glycan biosythesis	Metabolism of proteins	0.546084	GMDS,ST3GAL3,GMPPB,GMPPA	rs1013793,rs1029632,rs10890280,rs10890281,rs11210912,rs11210914,rs11210916,rs11210917,rs11210928,rs112361411,rs112518613,rs112646031,rs112984125,rs11577684,rs11581514,rs11584382,rs11587515,rs11590279,rs11810109,rs12024345,rs12058552,rs12062824,rs12083110,rs12084459,rs12354267,rs12401813,rs12410155,rs12410444,rs1323632,rs1354261,rs142328051,rs1472661,rs147671612,rs148773406,rs1502907,rs1636877,rs1…
R-HSA-450294	MAP kinase activation	Immune System	0.546084	CHUK,MEF2C,TAB1,TNIP2	rs10038371,rs10066711,rs11591741,rs11597086,rs11743441,rs11749060,rs11749912,rs12054920,rs12269373,rs13158247,rs1327578,rs1671539,rs1705565,rs17487515,rs17559709,rs17882431,rs17882802,rs17885645,rs187270,rs188581,rs188582,rs1972280,rs216057,rs2247885,rs2362108,rs2362109,rs2362111,rs2431391,rs2457979,rs254779,rs254780,rs304136,rs304137,rs304138,rs34027394,rs34136767,rs34316,rs34318,rs34319,rs34320…
R-HSA-6807070	PTEN Regulation	Signal Transduction	0.547856	PSMA5,TNRC6C,GATAD2B,TNRC6A,WWP2,PSMD9,PSMC3,MKRN1	rs1007754,rs10745355,rs10745356,rs1075987,rs10776806,rs10796956,rs10852272,rs10858092,rs10858094,rs10858095,rs10858096,rs10858097,rs11074651,rs11074653,rs11074654,rs11075738,rs11075739,rs11075745,rs11102981,rs111255480,rs111335581,rs111431351,rs11264532,rs11264559,rs11264567,rs112780312,rs112874207,rs113173537,rs113422987,rs11577942,rs11581644,rs11583152,rs11583896,rs11585416,rs11586830,rs1158715…
R-HSA-1442490	Collagen degradation	Extracellular matrix organization	0.550282	COL16A1,COL25A1,COL11A1,MMP9	rs10049987,rs10493988,rs1061392,rs1072182,rs1073666,rs10874678,rs10874679,rs10914462,rs11164662,rs11164665,rs11164666,rs11164667,rs11164668,rs11164669,rs11164672,rs11936763,rs12032291,rs12092111,rs12142575,rs12740738,rs1337191,rs1356803,rs13925,rs1415359,rs1415361,rs1415364,rs1591637,rs17040069,rs1981563,rs2236416,rs2271927,rs2271928,rs2274755,rs2292988,rs2292989,rs2345417,rs2346028,rs2376280,rs2…
R-HSA-5358346	Hedgehog ligand biogenesis	Signal Transduction	0.554694	PSMD9,PSMA5,PSMC3,DISP2	rs10745355,rs10745356,rs10776806,rs10858092,rs10858094,rs10858095,rs10858096,rs10858097,rs11102981,rs1169074,rs12024582,rs12369201,rs12913300,rs1465607,rs1720035,rs2152925,rs2303875,rs2928282,rs35565646,rs3768491,rs3781624,rs3781625,rs3781626,rs3781627,rs3803359,rs3803360,rs3820667,rs3931560,rs4120621,rs4970846,rs55927797,rs7518013,rs7551176,rs7925299,rs895960
R-HSA-69563	p53-Dependent G1 DNA Damage Response	Cell Cycle	0.559306	PHF20,PSMA5,PSMC3,PSMD9	rs10211792,rs10745355,rs10745356,rs10776806,rs10858092,rs10858094,rs10858095,rs10858096,rs10858097,rs11102981,rs112103450,rs113308361,rs1169074,rs11906854,rs12024582,rs12369201,rs1465607,rs17093093,rs17093156,rs1720035,rs200750486,rs2024854,rs2064724,rs2152925,rs2303875,rs2425151,rs2425153,rs2425156,rs2425158,rs2425160,rs2425161,rs2425162,rs2425163,rs2425164,rs2425165,rs2425166,rs2425170,rs242517…
R-HSA-69580	p53-Dependent G1/S DNA damage checkpoint	Cell Cycle	0.559306	PHF20,PSMA5,PSMC3,PSMD9	rs10211792,rs10745355,rs10745356,rs10776806,rs10858092,rs10858094,rs10858095,rs10858096,rs10858097,rs11102981,rs112103450,rs113308361,rs1169074,rs11906854,rs12024582,rs12369201,rs1465607,rs17093093,rs17093156,rs1720035,rs200750486,rs2024854,rs2064724,rs2152925,rs2303875,rs2425151,rs2425153,rs2425156,rs2425158,rs2425160,rs2425161,rs2425162,rs2425163,rs2425164,rs2425165,rs2425166,rs2425170,rs242517…
R-HSA-9614085	FOXO-mediated transcription	Gene expression (Transcription)	0.559306	RBL2,FOXO3,FOXO6,SREBF1	rs10218712,rs10457180,rs1072910,rs1072911,rs1074182,rs10748,rs10889949,rs111232287,rs1131220,rs113335556,rs11540358,rs11578963,rs11581271,rs11656665,rs11859538,rs11864278,rs11868035,rs13217795,rs13330182,rs13332406,rs13337544,rs1362429,rs16952242,rs16952246,rs16952251,rs16952252,rs17193176,rs17800577,rs17800727,rs17801498,rs1935949,rs1935951,rs1935952,rs2022464,rs2024449,rs2153960,rs2253310,rs229…
R-HSA-8957322	Metabolism of steroids	Metabolism	0.562376	SCAP,SLC27A5,SREBF2,SREBF1,PIAS4	rs1038394,rs11130128,rs11130129,rs113267181,rs113630669,rs11656665,rs11708770,rs11711824,rs11716661,rs11716763,rs11868035,rs12170228,rs12487736,rs12492433,rs12632132,rs12636851,rs13057991,rs140396847,rs144929606,rs2101247,rs2267442,rs2297508,rs2413660,rs4269017,rs4858811,rs4925115,rs55837899,rs59586735,rs60369822,rs62248599,rs6792461,rs6792488,rs6800271,rs7288536,rs7288838,rs72976973,rs73081205,r…
R-HSA-1169091	Activation of NF-kappaB in B cells	Immune System	0.564104	PSMA5,PSMC3,PSMD9,CHUK	rs10745355,rs10745356,rs10776806,rs10858092,rs10858094,rs10858095,rs10858096,rs10858097,rs11102981,rs11591741,rs11597086,rs1169074,rs12024582,rs12269373,rs12369201,rs1327578,rs1465607,rs1720035,rs17882431,rs17882802,rs17885645,rs2152925,rs2303875,rs2928282,rs34027394,rs34136767,rs3768491,rs3781624,rs3781625,rs3781626,rs3781627,rs3820667,rs3931560,rs4120621,rs4970846,rs55927797,rs7518013,rs7551176…
R-HSA-5685942	HDR through Homologous Recombination (HRR)	DNA Repair	0.564104	WRN,RMI1,RAD51,RAD51C	rs10775121,rs11070291,rs11574367,rs11633269,rs11778975,rs11852786,rs11855560,rs11858337,rs11858338,rs12439683,rs12593359,rs12908284,rs12938772,rs16877794,rs172565,rs1982151,rs2162071,rs2252480,rs2412546,rs2412547,rs2412548,rs2412549,rs2553256,rs2553280,rs2567905,rs2619680,rs2725333,rs2725351,rs2725359,rs2725361,rs2725363,rs2725364,rs2725365,rs2737331,rs2737333,rs2737334,rs2737338,rs2737339,rs2737…
R-HSA-180292	GAB1 signalosome	Signal Transduction	0.567511	HBEGF	rs2074612,rs2074613,rs4150233,rs7268
R-HSA-196299	Beta-catenin phosphorylation cascade	Signal Transduction	0.567511	APC	rs10071425,rs10075281,rs10075323,rs10075377,rs11241185,rs11749701,rs12518091,rs1661035,rs1661036,rs187075,rs1914,rs1966477,rs1974786,rs2019720,rs2251913,rs2253987,rs2431239,rs2431241,rs2431512,rs2439589,rs2464803,rs2464805,rs2545158,rs2545159,rs2545162,rs2545163,rs2545164,rs2545165,rs2545169,rs2546106,rs2546108,rs2546111,rs2546116,rs2546117,rs2707765,rs28373740,rs28578275,rs2901844,rs2952615,rs35…
R-HSA-199220	Vitamin B5 (pantothenate) metabolism	Metabolism	0.567511	ENPP3	rs12663047,rs17060499,rs3756784,rs3756786,rs3765562,rs3850246,rs73550998,rs7739842,rs7741306,rs7766061
R-HSA-2559584	Formation of Senescence-Associated Heterochromatin Foci (SAHF)	Cellular responses to external stimuli	0.567511	UBN1	rs11076854,rs12102426,rs12446456,rs2063101,rs3813749,rs8056320
R-HSA-264642	Acetylcholine Neurotransmitter Release Cycle	Neuronal System	0.567511	SYT1	rs10746056,rs10861798,rs1245829,rs1732664,rs1918202,rs6539284,rs6539344,rs7963801
R-HSA-9018677	Biosynthesis of DHA-derived SPMs	Metabolism	0.567511	CYP2D6	rs1058164,rs1135840,rs28371699,rs28371701,rs28371702
R-HSA-936964	Activation of IRF3/IRF7 mediated by TBK1/IKK epsilon	Immune System	0.567511	TANK	rs1267063,rs1267067,rs1267068,rs1267072,rs1267073,rs1267074,rs1267079
R-HSA-68867	Assembly of the pre-replicative complex	DNA Replication	0.569074	PSMA5,ORC1,PSMD9,PSMC3	rs10745355,rs10745356,rs10776806,rs10858092,rs10858094,rs10858095,rs10858096,rs10858097,rs11102981,rs11205953,rs112369447,rs1169074,rs11802697,rs12024582,rs12035530,rs12369201,rs1465607,rs1720035,rs2152925,rs2303875,rs2928282,rs3087474,rs3087484,rs3768491,rs3781624,rs3781625,rs3781626,rs3781627,rs3820667,rs3931560,rs4120621,rs4970846,rs55927797,rs6672059,rs6684941,rs6702536,rs72899839,rs72899853,…
R-HSA-69615	G1/S DNA Damage Checkpoints	Cell Cycle	0.569074	PHF20,PSMA5,PSMC3,PSMD9	rs10211792,rs10745355,rs10745356,rs10776806,rs10858092,rs10858094,rs10858095,rs10858096,rs10858097,rs11102981,rs112103450,rs113308361,rs1169074,rs11906854,rs12024582,rs12369201,rs1465607,rs17093093,rs17093156,rs1720035,rs200750486,rs2024854,rs2064724,rs2152925,rs2303875,rs2425151,rs2425153,rs2425156,rs2425158,rs2425160,rs2425161,rs2425162,rs2425163,rs2425164,rs2425165,rs2425166,rs2425170,rs242517…
R-HSA-70171	Glycolysis	Metabolism	0.584716	NUP160,SEH1L	rs11039412,rs11039416,rs11039426,rs11605774,rs12418852,rs12785833,rs12787330,rs12955780,rs2290850,rs2902856,rs34128973,rs35805829,rs35985502,rs4752873,rs4995995,rs6505775,rs6505776,rs7105282,rs7120333,rs7233600,rs8088313,rs8089123,rs9748518,rs9748528,rs9748873,rs9909,rs9948681,rs9958369
R-HSA-174824	Plasma lipoprotein assembly, remodeling, and clearance	Transport of small molecules	0.584745	LMF1,PLTP	rs3091649,rs3751667,rs394643,rs441346,rs4984741
R-HSA-1482925	Acyl chain remodelling of PG	Metabolism	0.588335	PLA2G3	rs2232176
R-HSA-1660514	Synthesis of PIPs at the Golgi membrane	Metabolism	0.588335	VAC14	rs11075781,rs1995550,rs3826271,rs4985368,rs7196032
R-HSA-181429	Serotonin Neurotransmitter Release Cycle	Neuronal System	0.588335	SYT1	rs10746056,rs10861798,rs1245829,rs1732664,rs1918202,rs6539284,rs6539344,rs7963801
R-HSA-181430	Norepinephrine Neurotransmitter Release Cycle	Neuronal System	0.588335	SYT1	rs10746056,rs10861798,rs1245829,rs1732664,rs1918202,rs6539284,rs6539344,rs7963801
R-HSA-210993	Tie2 Signaling	Hemostasis	0.588335	PIK3R2	rs10409167,rs12984330,rs2173006,rs3730179,rs3746187,rs55989116,rs62123609,rs62123615,rs62123617,rs8112290
R-HSA-5635838	Activation of SMO	Signal Transduction	0.588335	PTCH1	rs2066829,rs2236406,rs2236407,rs2274692,rs2282042,rs2297086,rs2297088,rs28495472,rs28504650,rs28557305,rs28620532,rs28701981
R-HSA-881907	Gastrin-CREB signalling pathway via PKC and MAPK	Signal Transduction	0.588335	HBEGF	rs2074612,rs2074613,rs4150233,rs7268
R-HSA-9022699	MECP2 regulates neuronal receptors and channels	Gene expression (Transcription)	0.588335	GRIN2A	rs10518149,rs10518150,rs10518151,rs10518152,rs11074546,rs11074547,rs11074548,rs11074550,rs1111537,rs116903689,rs117917728,rs117936044,rs12102500,rs12102636,rs12102832,rs12935101,rs13331030,rs13331088,rs13331168,rs13331428,rs13331457,rs13331461,rs13331465,rs13331514,rs13332018,rs13332501,rs13332665,rs13332699,rs13336632,rs13336710,rs1375072,rs1375075,rs1375076,rs139958362,rs1448253,rs1448261,rs144…
R-HSA-9037629	Lewis blood group biosynthesis	Metabolism	0.588335	ST3GAL3	rs1013793,rs1029632,rs10890280,rs10890281,rs11210912,rs11210914,rs11210916,rs11210917,rs11210928,rs112361411,rs112518613,rs112646031,rs112984125,rs11577684,rs11581514,rs11584382,rs11587515,rs11590279,rs11810109,rs12024345,rs12058552,rs12062824,rs12083110,rs12084459,rs12354267,rs12401813,rs12410155,rs12410444,rs1354261,rs142328051,rs1472661,rs147671612,rs148773406,rs1502907,rs1636877,rs17474535,rs…
R-HSA-6781827	Transcription-Coupled Nucleotide Excision Repair (TC-NER)	DNA Repair	0.589897	ERCC8,HMGN1	rs1021005,rs11957440,rs12482979,rs12655603,rs2120956,rs2120957,rs2249651,rs2409838,rs2735309,rs2776308,rs2776309,rs2989330,rs3797559,rs4647052,rs4647132,rs4647137,rs4647150,rs60858663,rs61101592,rs62372133,rs62372134,rs6449512,rs6884966,rs9687099,rs976630,rs976631
R-HSA-6806834	Signaling by MET	Signal Transduction	0.591579	COL11A1,USP8	rs10493988,rs10874678,rs10874679,rs11164662,rs11164665,rs11164666,rs11164667,rs11164668,rs11164669,rs11164672,rs12092111,rs12142575,rs12740738,rs1337191,rs1415359,rs1415361,rs1415364,rs1591637,rs2376280,rs2376281,rs2889351,rs3098183,rs3131609,rs4338381,rs4391683,rs4907986,rs4908286,rs4908289,rs7416903,rs7522293,rs7550118,rs9970114
R-HSA-1169410	Antiviral mechanism by IFN-stimulated genes	Immune System	0.597867	NUP160,UBA7,UBE2E1,SEH1L,PDE12	rs11039412,rs11039416,rs11039426,rs113175072,rs1139150,rs11605774,rs11710679,rs11711380,rs12418852,rs12785833,rs12787330,rs12955780,rs13085379,rs17787211,rs17787217,rs1799844,rs1799845,rs2234385,rs2290850,rs28535523,rs2902856,rs34128973,rs34963628,rs34986000,rs35805829,rs35985502,rs376937160,rs3819325,rs4752873,rs4995995,rs57375057,rs58339610,rs61645368,rs62260501,rs6505775,rs6505776,rs6798386,rs…
R-HSA-1643685	Disease	Disease	0.599456	SEH1L,PIK3R2,SLC35D1,ST3GAL3,ZFYVE9,NUP160,DOCK2,CBX1,SND1,APC,RPL37A,STRN,CTNND1,ADAMTS6,BRAP,ERBB4,THSD7B,THSD7A,PC,SLC3A1,NCKIPSD,EXT1,PRKAR2A,PPIA,BAIAP2,PRDX1,FOXO3,HIST1H2BN,PSMA5,PSMC3,YWHAE,FOXO6,DAG1,HNRNPK,RPL15,ERBB3,KIT,SYT1,HLA-A,PSMD9,ERLIN1,HIST1H3I,CDC42,CHUK,ABCC2,SUPT4H1,ADCY2,RNF43,MUTYH,CD19,RPS26,DYNC1I2,LARGE1,MMACHC,AGK,HBEGF,TUBA1C,RFT1,TCF7L2,SLC33A1,HIST1H2BE,ALG1,XRCC6,…	rs10075281,rs10075323,rs10075377,rs1013793,rs10160758,rs10212296,rs10215276,rs10218712,rs10251423,rs10251548,rs10269552,rs1029632,rs1029927,rs10409167,rs10457180,rs10487497,rs10493164,rs1050088,rs10744773,rs10745355,rs10745356,rs10746056,rs1075206,rs10774632,rs10774634,rs10805395,rs10808489,rs10858092,rs10858094,rs10858096,rs10858097,rs10861798,rs10883451,rs10896139,rs10896647,rs10917139,rs109171…
R-HSA-69202	Cyclin E associated events during G1/S transition	Cell Cycle	0.600348	PSMC3,RBL2,PSMA5,TFDP2,PSMD9	rs1045279,rs1072910,rs1072911,rs1074182,rs10745355,rs10745356,rs10748,rs10776806,rs10858092,rs10858094,rs10858095,rs10858096,rs10858097,rs11102981,rs111232287,rs1131220,rs113335556,rs11540358,rs11569216,rs11569256,rs1169074,rs11859538,rs11864278,rs12024582,rs12369201,rs12495978,rs13081914,rs13330182,rs13332406,rs13337544,rs1362429,rs1465607,rs16952242,rs16952246,rs16952251,rs16952252,rs17193176,r…
R-HSA-1483255	PI Metabolism	Metabolism	0.603009	PIP5K1B,MTMR2,PIK3R2,VAC14,MTMR4	rs10409167,rs10765775,rs10765776,rs10765777,rs10781276,rs10831441,rs11021348,rs11075781,rs11079354,rs11143607,rs11143636,rs1150361,rs11650105,rs11650710,rs1254755,rs12684346,rs12686613,rs12686693,rs1271744,rs12984330,rs1414946,rs17057642,rs17057918,rs17058884,rs17081050,rs17081071,rs1995550,rs2039625,rs2173006,rs2186782,rs2270097,rs2270098,rs2302189,rs2302190,rs2508289,rs3730179,rs3744108,rs37441…
R-HSA-5628897	TP53 Regulates Metabolic Genes	Gene expression (Transcription)	0.603009	TNRC6A,LRPPRC,PRDX1,TNRC6C,YWHAE	rs1007754,rs10175281,rs10183032,rs10195479,rs10204714,rs10445885,rs1075987,rs10852272,rs11074651,rs11074653,rs11074654,rs11124953,rs11124957,rs11124958,rs11124959,rs111255480,rs111431351,rs11211128,rs113173537,rs11640931,rs11642302,rs11646987,rs11691326,rs117510670,rs11898901,rs12452627,rs12473732,rs12596793,rs12599173,rs12599643,rs12611524,rs12708663,rs12712900,rs12712901,rs12712902,rs13009669,r…
R-HSA-69656	Cyclin A:Cdk2-associated events at S phase entry	Cell Cycle	0.605842	RBL2,PSMA5,PSMC3,TFDP2,PSMD9	rs1045279,rs1072910,rs1072911,rs1074182,rs10745355,rs10745356,rs10748,rs10776806,rs10858092,rs10858094,rs10858095,rs10858096,rs10858097,rs11102981,rs111232287,rs1131220,rs113335556,rs11540358,rs11569216,rs11569256,rs1169074,rs11859538,rs11864278,rs12024582,rs12369201,rs12495978,rs13081914,rs13330182,rs13332406,rs13337544,rs1362429,rs1465607,rs16952242,rs16952246,rs16952251,rs16952252,rs17193176,r…
R-HSA-72172	mRNA Splicing	Metabolism of RNA	0.606105	RBM5,HNRNPK,ELAVL2,CLP1,PRPF38A,CCAR1,EFTUD2	rs10896633,rs10998428,rs11130241,rs117575089,rs12146315,rs13095697,rs1329044,rs143889147,rs167203,rs16925661,rs17364517,rs2013208,rs2240326,rs2301166,rs2304987,rs2624825,rs2624853,rs2856234,rs296886,rs296888,rs3733133,rs56160002,rs62263602,rs696825,rs702220,rs702222,rs702223,rs7038525,rs7117878,rs72693560,rs7648652,rs796004,rs810681
R-HSA-111471	Apoptotic factor-mediated response	Programmed Cell Death	0.608159	2004-09-01	rs1057068,rs11869828,rs11870671,rs12449365,rs12453049,rs12939703,rs12942018,rs2009948,rs2079703,rs3744111,rs4793952,rs740605,rs8066773,rs8073754,rs9901693,rs9903173
R-HSA-168927	TICAM1, RIP1-mediated IKK complex recruitment	Immune System	0.608159	CHUK	rs11591741,rs11597086,rs12269373,rs1327578,rs17882431,rs17882802,rs17885645,rs34027394,rs34136767,rs7898075,rs7923726
R-HSA-197264	Nicotinamide salvaging	Metabolism	0.608159	NUDT12	rs10044216,rs10045774,rs11750125,rs1813569,rs1988928,rs1988929,rs2401010,rs3734087,rs4703253,rs4703254,rs7724372
R-HSA-2995383	Initiation of Nuclear Envelope (NE) Reformation	Cell Cycle	0.608159	VRK2	rs17049244,rs72808434,rs72808453
R-HSA-422085	Synthesis, secretion, and deacylation of Ghrelin	Metabolism of proteins	0.608159	SPCS1	rs11235,rs34017441,rs8906
R-HSA-77595	Processing of Intronless Pre-mRNAs	Metabolism of RNA	0.608159	CLP1	rs10896633,rs7117878
R-HSA-8963889	Assembly of active LPL and LIPC lipase complexes	Transport of small molecules	0.608159	LMF1	rs3751667,rs4984741
R-HSA-9018678	Biosynthesis of specialized proresolving mediators (SPMs)	Metabolism	0.608159	CYP2D6	rs1058164,rs1135840,rs28371699,rs28371701,rs28371702
R-HSA-1280215	Cytokine Signaling in Immune system	Immune System	0.616497	NUP160,NCAM1,IP6K2,PPIA,BRWD1,IRF6,PTPN23,RORA,MEF2C,PIK3R2,HLA-B,PELI1,BRAP,ERBB4,HSPA9,NKIRAS1,ADAR,PSMA5,PSMC3,FOXO3,SH2B1,UBA7,TAB1,ERBB3,PSMD9,TRIB3,KIT,HLA-A,HIST1H3I,TLR9,TRIM26,CHUK,UBE2E1,CDC42,SEH1L,PDE12,TRIM31,LAT,IL27,HBEGF,MMP9,SPTBN2,TNIP2,ARTN	rs10038371,rs10066711,rs10117,rs10409167,rs1041440,rs10427502,rs10457180,rs10502165,rs1059535,rs1065242,rs10732853,rs10736463,rs10744773,rs10745355,rs10745356,rs10750016,rs10750019,rs10750021,rs10774632,rs10774634,rs10776806,rs10791889,rs10858092,rs10858094,rs10858095,rs10858096,rs10858097,rs10865946,rs10891487,rs10891490,rs10891492,rs10891495,rs10891503,rs10917139,rs10917145,rs11039412,rs1103941…
R-HSA-5663202	Diseases of signal transduction by growth factor receptors and second messengers	Disease	0.621568	FOXO3,ZFYVE9,PSMA5,RNF43,SND1,FOXO6,APC,STRN,ERBB4,BRAP,CHUK,PSMD9,ERBB3,KIT,PIK3R2,CD19,AGK,PSMC3,HBEGF,TCF7L2	rs10071425,rs10075281,rs10075323,rs10075377,rs10215276,rs10218712,rs10251423,rs10251548,rs10255861,rs10260037,rs10269552,rs1029927,rs10409167,rs10457180,rs10487497,rs10493164,rs10744773,rs10745355,rs10745356,rs1075206,rs10774632,rs10774634,rs10776806,rs10858092,rs10858094,rs10858095,rs10858096,rs10858097,rs10889949,rs10954163,rs10954164,rs11102981,rs111361464,rs111766061,rs11196234,rs11205946,rs1…
R-HSA-157579	Telomere Maintenance	Cell Cycle	0.622285	WRN,H2AFV,HIST1H2BN,HIST1H2BE,HIST1H2BD	rs11544537,rs11574367,rs11764950,rs11778975,rs12702094,rs1417998,rs16877794,rs200991,rs200993,rs201000,rs201001,rs2162071,rs2252480,rs2553256,rs2553280,rs2725333,rs2725351,rs2725359,rs2725361,rs2725363,rs2725364,rs2725365,rs2737331,rs2737333,rs2737334,rs2737338,rs2737339,rs2737341,rs2737343,rs2737345,rs2737347,rs34661691,rs36047398,rs41280660,rs66566005,rs6994361,rs7016
R-HSA-611105	Respiratory electron transport	Metabolism	0.622285	LRPPRC,NDUFAF2,NDUFA6,NDUFS3,NDUFA2	rs10175281,rs10183032,rs10195479,rs10204714,rs10445885,rs10805374,rs10939879,rs10939881,rs11124953,rs11124957,rs11124958,rs11124959,rs111874609,rs11691326,rs11739952,rs11898901,rs12473732,rs12516995,rs12517310,rs12518404,rs12518792,rs12611524,rs12652830,rs12653132,rs12655209,rs12712900,rs12712901,rs12712902,rs13009669,rs13017251,rs13025206,rs13415134,rs13421545,rs1382917,rs1460961,rs1471488,rs147…
R-HSA-8876198	RAB GEFs exchange GTP for GDP on RABs	Vesicle-mediated transport	0.622285	DENND6A,DENND4B,MON1A,RAB5B,YWHAE	rs1043608,rs1110165,rs11264619,rs11264620,rs11586075,rs11586593,rs11709573,rs117510670,rs12152351,rs12452627,rs12490892,rs13090738,rs140806985,rs1572788,rs2048036,rs2352984,rs2361342,rs34034116,rs35275715,rs4790337,rs4790351,rs5009023,rs58095661,rs60346107,rs61219911,rs61937247,rs61937248,rs61937249,rs62262093,rs6445917,rs6445919,rs6445921,rs6445923,rs6445924,rs6680140,rs6774354,rs6777887,rs67797…
R-HSA-70326	Glucose metabolism	Metabolism	0.625976	PC,SLC25A12,NUP160,SEH1L,PCK2	rs10160758,rs10896139,rs11039412,rs11039416,rs11039426,rs11227610,rs11600959,rs11605774,rs11676438,rs12418852,rs12785833,rs12787330,rs12955780,rs17581284,rs2071586,rs2077432,rs2167457,rs2271758,rs2290850,rs2380759,rs2380760,rs2902856,rs34128973,rs35805829,rs35854151,rs35985502,rs3741194,rs3770458,rs4008953,rs4280427,rs4280428,rs4752873,rs4995995,rs55653103,rs59844139,rs62182403,rs62182436,rs65057…
R-HSA-73884	Base Excision Repair	DNA Repair	0.625976	HIST1H2BN,HIST1H2BD,MUTYH,H2AFV,HIST1H2BE	rs11544537,rs11764950,rs12702094,rs1417998,rs200991,rs200993,rs201000,rs201001,rs3219472,rs3219489,rs34661691,rs36047398,rs41280660,rs66566005,rs7016
R-HSA-6804756	Regulation of TP53 Activity through Phosphorylation	Gene expression (Transcription)	0.629375	MAPKAPK5,WRN,RMI1	rs10774640,rs10849981,rs10849982,rs11066044,rs11066045,rs11066046,rs11066051,rs11066054,rs11066055,rs11066058,rs11066060,rs11066062,rs111374400,rs111752063,rs11574367,rs11778975,rs12296574,rs12302040,rs12307192,rs12307365,rs12313385,rs12321677,rs12322899,rs12423041,rs12426554,rs12426566,rs16877794,rs16941703,rs1981517,rs1982151,rs2097701,rs2158030,rs2162071,rs2252480,rs2269801,rs2269802,rs2269803…
R-HSA-156842	Eukaryotic Translation Elongation	Metabolism of proteins	0.629538	RPL37A,RPL15,RPS26	rs1133926,rs2001209,rs284537,rs284572,rs3108223,rs4674088,rs487276,rs705704,rs705705,rs73825181,rs9755750,rs9789548,rs9834166,rs9838694
R-HSA-2408557	Selenocysteine synthesis	Metabolism	0.629538	RPL37A,RPL15,RPS26	rs1133926,rs2001209,rs284537,rs284572,rs3108223,rs4674088,rs487276,rs705704,rs705705,rs73825181,rs9755750,rs9789548,rs9834166,rs9838694
R-HSA-373080	Class B/2 (Secretin family receptors)	Signal Transduction	0.629538	PTCH1,WNT3,WNT4	rs10753528,rs11584458,rs11584713,rs12135916,rs12727309,rs2066829,rs2074404,rs2236406,rs2236407,rs2274692,rs2282042,rs2297086,rs2297088,rs28495472,rs28504650,rs28557305,rs28620532,rs28701981,rs35923353,rs3809857,rs62074125,rs7526484,rs916888
R-HSA-382556	ABC-family proteins mediated transport	Transport of small molecules	0.638905	PSMA5,PSMD9,ERLIN1,ABCC2,PSMC3,ABCB9	rs10745355,rs10745356,rs10776806,rs10858092,rs10858094,rs10858095,rs10858096,rs10858097,rs10883451,rs11102981,rs1169074,rs12024582,rs12369201,rs12771624,rs12826,rs1408579,rs1465607,rs1720035,rs2152925,rs2303875,rs2862954,rs2928282,rs35614792,rs3740066,rs3740067,rs3759115,rs3768491,rs3780880,rs3781624,rs3781625,rs3781626,rs3781627,rs3820667,rs3931560,rs4120621,rs4148398,rs4275659,rs4970846,rs55742…
R-HSA-391251	Protein folding	Metabolism of proteins	0.638905	PFDN1,ARFGEF2,GNAO1,CCT7,TUBA1C,GNAI2	rs10051345,rs10207625,rs1022687,rs1022688,rs1026710,rs10477348,rs1048590,rs1115535,rs11168936,rs11168951,rs11906450,rs12187444,rs12446609,rs12465780,rs12708960,rs13041022,rs13042947,rs13161399,rs13170475,rs13177186,rs13177454,rs13185866,rs13186198,rs13188413,rs13353827,rs13359519,rs1347143,rs1382361,rs1424006,rs1469530,rs1529693,rs1569749,rs1569750,rs1585706,rs17118781,rs17118785,rs1864970,rs1865…
R-HSA-977606	Regulation of Complement cascade	Immune System	0.638905	CPN1,PROS1,F2,SERPING1,CD19,CD46	rs10896631,rs11596211,rs11598979,rs11599683,rs12634349,rs12761969,rs12774352,rs12775433,rs12776483,rs2070852,rs2070962,rs2282686,rs2796269,rs3136433,rs3136434,rs3136436,rs3136439,rs3136443,rs3136446,rs3136448,rs3136467,rs3136468,rs3136469,rs3136472,rs3136480,rs3136481,rs3136482,rs3136489,rs3136496,rs3136500,rs3136504,rs3136521,rs35979293,rs4475856,rs4926,rs5898,rs6123,rs61884307,rs7477551,rs79003…
R-HSA-8953854	Metabolism of RNA	Metabolism of RNA	0.640647	PNO1,RBM5,GNL3,HNRNPK,PSMA5,CDKAL1,TFB1M,TUT4,ADAR,TYW5,UTP25,ELAVL2,SMG7,RPL37A,NUP160,SEH1L,PSMC3,RPL15,ETF1,PRPF38A,CLP1,IGF2BP1,PSMD9,RPS26,C2orf49,IGF2BP2,DDX39B,CCAR1,EFTUD2	rs10127937,rs10489344,rs10745355,rs10745356,rs10776806,rs10797884,rs10797886,rs10797888,rs10858092,rs10858094,rs10858095,rs10858096,rs10858097,rs10865973,rs10896633,rs10911339,rs10911342,rs10911343,rs10911346,rs10911352,rs10911353,rs10911354,rs10933,rs10998428,rs11039412,rs11039416,rs11039426,rs11079849,rs11079852,rs1108842,rs11102981,rs11119354,rs11130241,rs11177,rs11205963,rs11205964,rs11242690…
R-HSA-427413	NoRC negatively regulates rRNA expression	Gene expression (Transcription)	0.640724	HIST1H2BD,HIST1H2BN,H2AFV,HIST1H3I,ZNRD1,HIST1H2BE	rs1150741,rs1150742,rs11544537,rs11764950,rs12702094,rs1417998,rs200956,rs200991,rs200993,rs201000,rs201001,rs34661691,rs36047398,rs41280660,rs66566005,rs7016
R-HSA-8856825	Cargo recognition for clathrin-mediated endocytosis	Vesicle-mediated transport	0.64268	SNAP91,IGF2R,ITSN2,VAMP4,SYT1,HBEGF	rs1033656,rs1036951,rs10746056,rs10861798,rs11125535,rs11676939,rs1245829,rs12469585,rs12567851,rs1546977,rs1570070,rs1732664,rs1918202,rs2016358,rs2022265,rs2023569,rs2074612,rs2074613,rs217286,rs217287,rs217289,rs217290,rs217291,rs217295,rs217297,rs217299,rs217300,rs217301,rs217303,rs217304,rs217308,rs217309,rs217310,rs217311,rs217315,rs217318,rs217320,rs217322,rs217323,rs217326,rs217327,rs2173…
R-HSA-5250941	Negative epigenetic regulation of rRNA expression	Gene expression (Transcription)	0.646985	HIST1H2BD,HIST1H2BN,H2AFV,HIST1H3I,ZNRD1,HIST1H2BE	rs1150741,rs1150742,rs11544537,rs11764950,rs12702094,rs1417998,rs200956,rs200991,rs200993,rs201000,rs201001,rs34661691,rs36047398,rs41280660,rs66566005,rs7016
R-HSA-1296041	Activation of G protein gated Potassium channels	Neuronal System	0.648799	KCNJ6,KCNJ3	rs1025998,rs13030348,rs1445649,rs1445651,rs1445653,rs1550798,rs17641121,rs17642086,rs1979004,rs2154556,rs2591137,rs2591140,rs2591144,rs2591146,rs2591147,rs2591148,rs2591149,rs2591152,rs2591159,rs2591173,rs2591174,rs2652446,rs2652447,rs2652449,rs2652450,rs2652456,rs2652457,rs2652460,rs2971906,rs34786701,rs55681500,rs55814398,rs56285446,rs62170778,rs62170823,rs75561433
R-HSA-1296059	G protein gated Potassium channels	Neuronal System	0.648799	KCNJ6,KCNJ3	rs1025998,rs13030348,rs1445649,rs1445651,rs1445653,rs1550798,rs17641121,rs17642086,rs1979004,rs2154556,rs2591137,rs2591140,rs2591144,rs2591146,rs2591147,rs2591148,rs2591149,rs2591152,rs2591159,rs2591173,rs2591174,rs2652446,rs2652447,rs2652449,rs2652450,rs2652456,rs2652457,rs2652460,rs2971906,rs34786701,rs55681500,rs55814398,rs56285446,rs62170778,rs62170823,rs75561433
R-HSA-2424491	DAP12 signaling	Immune System	0.648799	PIK3R2,LAT	rs10409167,rs12984330,rs2173006,rs3730179,rs3746187,rs55989116,rs62123609,rs62123615,rs62123617,rs8112290,rs9929088
R-HSA-5339562	Uptake and actions of bacterial toxins	Disease	0.648799	SYT1,HBEGF	rs10746056,rs10861798,rs1245829,rs1732664,rs1918202,rs2074612,rs2074613,rs4150233,rs6539284,rs6539344,rs7268,rs7963801
R-HSA-9619483	Activation of AMPK downstream of NMDARs	Neuronal System	0.648799	MAPT,TUBA1C	rs11079727,rs11168936,rs11168951,rs12051901,rs12150530,rs17651507,rs242557,rs242562,rs2435200,rs2435201,rs2471737,rs2471738,rs28646281,rs3785885,rs4792891,rs4792897,rs60128610,rs6503453,rs713522,rs7209922,rs754593,rs8067056,rs8079215,rs9303523,rs9899833
R-HSA-997272	Inhibition of voltage gated Ca2+ channels via Gbeta/gamma subunits	Neuronal System	0.648799	KCNJ6,KCNJ3	rs1025998,rs13030348,rs1445649,rs1445651,rs1445653,rs1550798,rs17641121,rs17642086,rs1979004,rs2154556,rs2591137,rs2591140,rs2591144,rs2591146,rs2591147,rs2591148,rs2591149,rs2591152,rs2591159,rs2591173,rs2591174,rs2652446,rs2652447,rs2652449,rs2652450,rs2652456,rs2652457,rs2652460,rs2971906,rs34786701,rs55681500,rs55814398,rs56285446,rs62170778,rs62170823,rs75561433
R-HSA-72306	tRNA processing	Metabolism of RNA	0.651779	CDKAL1,TYW5,NUP160,SEH1L,CLP1,C2orf49	rs10896633,rs11039412,rs11039416,rs11039426,rs11605774,rs11680723,rs11751916,rs11752772,rs11961135,rs11966306,rs11970030,rs12197742,rs12209877,rs12418852,rs12621809,rs12693903,rs12785833,rs12787330,rs12955780,rs1509835,rs1658810,rs166846,rs16884302,rs176008,rs2290850,rs281762,rs281763,rs281769,rs281771,rs281774,rs2902856,rs3114090,rs34128973,rs34799469,rs35805829,rs35985502,rs3811535,rs4307160,rs…
R-HSA-5173105	O-linked glycosylation	Metabolism of proteins	0.657023	DAG1,ST3GAL3,THSD7B,ADAMTS6,THSD7A,LARGE1	rs1013793,rs10212296,rs1029632,rs1050088,rs10805395,rs10890280,rs10890281,rs11130199,rs11130202,rs111327216,rs11210912,rs11210914,rs11210916,rs11210917,rs11210928,rs112361411,rs112518613,rs112646031,rs112984125,rs11577684,rs11581514,rs11584382,rs11587515,rs11590279,rs11688567,rs11689084,rs11691699,rs11708955,rs11712569,rs11719996,rs11749555,rs11810109,rs12024345,rs12058552,rs12062824,rs12083110,r…
R-HSA-163200	Respiratory electron transport, ATP synthesis by chemiosmotic coupling, and heat production by uncoupling proteins.	Metabolism	0.659801	LRPPRC,NDUFAF2,NDUFA6,NDUFS3,NDUFA2,PM20D1	rs10175281,rs10183032,rs10195479,rs10204714,rs10445885,rs10805374,rs10939879,rs10939881,rs11124953,rs11124957,rs11124958,rs11124959,rs111874609,rs11691326,rs11739952,rs11898901,rs12473732,rs12516995,rs12517310,rs12518404,rs12518792,rs12611524,rs12652830,rs12653132,rs12655209,rs12712900,rs12712901,rs12712902,rs13009669,rs13017251,rs13025206,rs13415134,rs13421545,rs1382917,rs1460961,rs1471488,rs147…
[truncated: 356 more rows]
