# Supplementary material for: General intelligence and executive functioning are overlapping but separable at genetic and molecular pathway levels: An analytical review of existing GWAS findings
Source: PLoS One. 2022 Oct 17;17(10):e0272368. doi: 10.1371/journal.pone.0272368 (PMC9576059; doi:10.1371/journal.pone.0272368)
Supplement: S6 Table — (XLSX) [file pone.0272368.s006.xlsx]

## Sheet: EF proxy SNPs
Indep EF SNP ID	EF proxy SNP ID	R2
rs11121053	rs11121053	1
rs11121053	rs12566355	0.995884
rs11121053	rs3761924	0.907335
rs79914264	rs79914264	1
rs6699558	rs6682016	0.887331
rs6699558	rs7523616	0.883296
rs6699558	rs4949219	0.887403
rs6699558	rs6664789	0.887403
rs6699558	rs6680160	0.887403
rs6699558	rs10798877	0.891438
rs6699558	rs10914453	0.895568
rs6699558	rs1464306	0.895568
rs6699558	rs3753611	0.891377
rs6699558	rs11575883	0.966125
rs6699558	rs10753257	0.96187
rs6699558	rs2280386	0.899616
rs6699558	rs10914456	0.987169
rs6699558	rs4949449	0.978659
rs6699558	rs4949450	0.920626
rs6699558	rs4949451	0.982915
rs6699558	rs6663012	0.991447
rs6699558	rs2271933	0.974474
rs6699558	rs871634	0.91215
rs6699558	rs10914458	1
rs6699558	rs10798879	0.933041
rs6699558	rs10798880	0.911906
rs6699558	rs10798881	0.928766
rs6699558	rs6425777	0.991439
rs6699558	rs7546297	0.933041
rs6699558	rs6699558	1
rs6699558	rs10798882	0.887292
rs6699558	rs7524405	0.887292
rs6699558	rs4949455	0.875147
rs6699558	rs1061392	0.908784
rs6699558	rs7545321	0.847251
rs6699558	rs2292988	0.804645
rs6699558	rs7512805	0.885954
rs6699558	rs6425778	0.836195
rs6699558	rs4949456	0.827404
rs709692	rs3811468	0.822187
rs709692	rs3748770	0.822187
rs709692	rs709692	1
rs709692	rs697985	0.990468
rs709692	rs12730336	0.938865
rs709692	rs12118811	0.854369
rs709692	rs12731297	0.934139
rs709692	rs12141366	0.934139
rs709692	rs12132199	0.861843
rs709692	rs754053	0.861843
rs1931255	rs2700338	0.872294
rs1931255	rs1931254	0.861318
rs1931255	rs1931255	1
rs1931255	rs944972	0.98134
rs1931255	rs1931244	0.98134
rs1931255	rs10747471	0.913863
rs1931255	rs10735792	0.913863
rs1931255	rs12139957	0.913863
rs1931255	rs3935599	0.816231
rs1931255	rs4550108	0.9081
rs1931255	rs6677579	0.821542
rs1931255	rs7544527	0.9081
rs1931255	rs4572017	0.9081
rs1931255	rs6664676	0.9081
rs1931255	rs4949969	0.826906
rs1931255	rs4949970	0.9081
rs1931255	rs6665188	0.821542
rs1931255	rs4427449	0.826906
rs1931255	rs10874945	0.9081
rs1931255	rs10874946	0.821542
rs1931255	rs10874947	0.9081
rs1931255	rs6593684	0.826906
rs1931255	rs4279891	0.826906
rs1931255	rs10783017	0.821542
rs1931255	rs10874948	0.9081
rs1931255	rs7548350	0.902092
rs1931255	rs7545573	0.901895
rs1931255	rs4565772	0.821542
rs1931255	rs10874949	0.826906
rs1931255	rs10783018	0.816231
rs1931255	rs7533706	0.890121
rs9285624	rs9285624	1
rs9285624	rs4950081	0.934629
rs9285624	rs11165490	0.934629
rs321566	rs321579	0.985553
rs321566	rs321582	0.985553
rs321566	rs321584	0.985553
rs321566	rs35776450	0.985674
rs321566	rs35249753	0.985674
rs321566	rs321565	0.992794
rs321566	rs321566	1
rs321566	rs321569	0.878856
rs9324362	rs3903882	0.924458
rs9324362	rs3853692	0.941164
rs9324362	rs3903884	0.941164
rs9324362	rs4367826	0.930012
rs9324362	rs11165561	0.941164
rs9324362	rs7548392	0.930012
rs9324362	rs57335639	0.941164
rs9324362	rs4504943	0.92493
rs9324362	rs4350247	0.936078
rs9324362	rs11803205	0.956065
rs9324362	rs1872733	0.956065
rs9324362	rs1041048	0.956065
rs9324362	rs11165562	0.956065
rs9324362	rs9324362	1
rs161994	rs161994	1
rs161994	rs161798	0.817592
rs161994	rs161797	0.823018
rs161994	rs1231936	0.823018
rs161994	rs695201	0.817592
rs161991	rs632809	0.880896
rs161991	rs161991	1
rs161991	rs326649	0.886187
rs161991	rs326677	0.886187
rs161991	rs326664	0.886187
rs161991	rs325952	0.836825
rs11165580	rs17457620	0.819571
rs11165580	rs11165580	1
rs11165580	rs12756104	0.876095
rs114307386	rs3901955	0.802828
rs114307386	rs17366050	0.827413
rs114307386	rs3867315	0.817559
rs114307386	rs3867316	0.817559
rs114307386	rs376905982	0.827413
rs114307386	rs75576789	0.827413
rs114307386	rs75533555	0.819074
rs114307386	rs553536350	0.817559
rs114307386	rs373978170	0.827413
rs114307386	rs12239546	0.827413
rs114307386	rs1994375	0.819074
rs114307386	rs74610549	0.827413
rs114307386	rs17424181	0.827413
rs114307386	rs80023482	0.827413
rs114307386	rs57367121	0.827413
rs114307386	rs79582336	0.827413
rs114307386	rs10127744	0.827413
rs114307386	rs10127746	0.827413
rs114307386	rs144748945	0.827413
rs114307386	rs138700912	0.827413
rs114307386	rs144310117	0.827413
rs114307386	rs75391631	0.827413
rs114307386	rs9701270	0.827413
rs114307386	rs76222071	0.827413
rs114307386	rs1842466	0.907106
rs114307386	rs17424299	0.907106
rs114307386	rs78415150	0.907106
rs114307386	rs114307386	1
rs114307386	rs56237626	0.907106
rs114307386	rs78539037	0.907106
rs114307386	rs78228232	0.907106
rs114307386	rs77793973	0.907106
rs114307386	rs9729052	0.907106
rs114307386	rs80232093	0.907106
rs114307386	rs78381697	0.907106
rs114307386	rs1480667	0.907106
rs114307386	rs75608247	0.907106
rs114307386	rs17458841	0.877042
rs114307386	rs74498277	0.907106
rs114307386	rs140551316	0.907106
rs114307386	rs7511634	0.907106
rs114307386	rs3912548	0.907106
rs114307386	rs76468374	0.907106
rs114307386	rs79065838	0.907106
rs114307386	rs10489720	0.915698
rs114307386	rs17375024	0.915698
rs114307386	rs74883562	0.89706
rs114307386	rs17366563	0.895607
rs114307386	rs115692551	0.895607
rs114307386	rs1600625	0.895607
rs114307386	rs1324900	0.895607
rs114307386	rs10493884	0.887039
rs114307386	rs78684377	0.878614
rs114307386	rs79655672	0.878614
rs114307386	rs17115122	0.887039
rs114307386	rs2151622	0.868631
rs7511952	rs12087443	0.80728
rs7511952	rs17365931	0.803451
rs7511952	rs17457288	0.80728
rs7511952	rs17423431	0.80728
rs7511952	rs17365994	0.80728
rs7511952	rs12730665	0.80728
rs7511952	rs17374635	0.80728
rs7511952	rs35401551	0.803451
rs7511952	rs61789683	0.846409
rs7511952	rs7511952	1
rs1575659	rs7521527	0.996007
rs1575659	rs1575659	1
rs1575659	rs596092	0.992016
rs1575659	rs626624	0.864882
rs1536023	rs1536023	1
rs140058656	rs113581488	1
rs140058656	rs140058656	1
rs59841749	rs12564795	0.882639
rs59841749	rs61786465	0.882639
rs59841749	rs17115225	0.882593
rs59841749	rs17131755	0.886854
rs59841749	rs2057427	0.886854
rs59841749	rs986427	0.991115
rs59841749	rs59841749	1
rs59841749	rs59578063	0.986712
rs59841749	rs7512263	0.986712
rs59841749	rs6686016	0.982335
rs59841749	rs6593602	0.956372
rs59841749	rs55650017	0.956372
rs59841749	rs6683508	0.943501
rs59841749	rs59894625	0.947701
rs59841749	rs57076863	0.947701
rs59841749	rs6593605	0.951926
rs59841749	rs17367240	0.951926
rs59841749	rs60776572	0.951926
rs59841749	rs9437743	0.951926
rs59841749	rs56119386	0.951926
rs59841749	rs17375929	0.951926
rs59841749	rs6593606	0.947701
rs59841749	rs6593607	0.951926
rs59841749	rs67544133	0.956176
rs59841749	rs56209707	0.951926
rs2391772	rs2391769	0.960394
rs2391772	rs2391772	1
rs2391772	rs3851274	1
rs11808051	rs11590802	0.864014
rs11808051	rs7412142	0.864014
rs11808051	rs77350815	0.864014
rs11808051	rs77779411	0.888428
rs11808051	rs111348842	0.826419
rs11808051	rs11804556	0.985056
rs11808051	rs11808051	1
rs978346	rs978346	1
rs978346	rs1473474	1
rs978346	rs1843815	0.806476
rs17385037	rs1198585	0.951809
rs17385037	rs17372140	1
rs17385037	rs10158436	1
rs17385037	rs72737821	1
rs17385037	rs17385037	1
rs355377	rs74997684	0.989102
rs355377	rs12027634	1
rs355377	rs4950093	1
rs355377	rs4950094	1
rs355377	rs6664310	1
rs355377	rs2055686	1
rs355377	rs11580992	1
rs355377	rs11802316	0.989102
rs355377	rs11165950	1
rs355377	rs192228187	1
rs355377	rs7533634	1
rs355377	rs7525127	1
rs355377	rs17117613	1
rs355377	rs17117616	0.989102
rs355377	rs4950095	1
rs355377	rs10518654	0.989102
rs355377	rs1911502	1
rs355377	rs1911501	1
rs355377	rs959707	1
rs355377	rs355382	1
rs355377	rs17117677	1
rs355377	rs355379	1
rs355377	rs12038627	1
rs355377	rs355377	1
rs355377	rs355376	1
rs355377	rs12407367	0.989102
rs355377	rs12407126	1
rs355377	rs355373	1
rs17381287	rs17381287	1
rs11583896	rs10752613	0.886557
rs11583896	rs11583896	1
rs11583896	rs4077168	0.976047
rs11583896	rs113422987	0.966413
rs11583896	rs72694220	0.966413
rs11583896	rs4363451	0.966413
rs11583896	rs10796956	0.947625
rs11583896	rs112780312	0.845444
rs11583896	rs4391701	0.961616
rs11583896	rs7512766	0.961616
rs11583896	rs72694231	0.961616
rs11583896	rs4612664	0.947625
rs11583896	rs72694234	0.947625
rs11583896	rs4845576	0.961616
rs11583896	rs12038577	0.947625
rs11583896	rs9660089	0.943024
rs11583896	rs4595397	0.952257
rs11583896	rs4520447	0.961616
rs11583896	rs4845577	0.952138
rs11583896	rs4845578	0.961616
rs11583896	rs4508047	0.95692
rs11583896	rs6700451	0.961616
rs11583896	rs11585416	0.95692
rs11583896	rs11583152	0.95692
rs11583896	rs7552274	0.95692
rs11583896	rs6694061	0.961616
rs11583896	rs59308681	0.961616
rs11583896	rs11587151	0.961616
rs11583896	rs34805562	0.961616
rs11583896	rs12567313	0.961616
rs11583896	rs112874207	0.961616
rs11583896	rs12042989	0.95692
rs11583896	rs201743577	0.952138
rs11583896	rs12041850	0.95692
rs11583896	rs59678326	0.95692
rs11583896	rs11590099	0.961616
rs11583896	rs12041920	0.961616
rs11583896	rs60150125	0.952138
rs11583896	rs12043350	0.961616
rs11583896	rs12042562	0.961616
rs11583896	rs12409811	0.961616
rs11583896	rs7537691	0.95692
rs11583896	rs11586830	0.961616
rs11583896	rs11589043	0.95692
rs11583896	rs113489222	0.882076
rs11583896	rs11264532	0.95692
rs11583896	rs6427329	0.95692
rs11583896	rs6659220	0.95692
rs11583896	rs11591134	0.961616
rs11583896	rs12401565	0.95692
rs11583896	rs12022158	0.95692
rs11583896	rs11589857	0.961616
rs11583896	rs12022730	0.961616
rs11583896	rs11264559	0.961616
rs11583896	rs11264567	0.95692
rs11583896	rs11577942	0.961616
rs11583896	rs6671132	0.961616
rs11583896	rs12028398	0.961616
rs11583896	rs4845583	0.95692
rs11583896	rs12032914	0.961616
rs11583896	rs12033835	0.95692
rs11583896	rs11581644	0.956833
rs11583896	rs4845357	0.947625
rs11583896	rs4845585	0.943024
rs11583896	rs4845358	0.947625
rs11583896	rs10796968	0.947625
rs11583896	rs12406003	0.947625
rs11583896	rs3748849	0.947625
rs11583896	rs3748848	0.947625
rs11583896	rs1572788	0.947625
rs11583896	rs11586593	0.943024
rs11583896	rs11264619	0.947625
rs11583896	rs11264620	0.943024
rs11583896	rs58095661	0.947625
rs11583896	rs61219911	0.943024
rs11583896	rs11586075	0.943024
rs11583896	rs1043608	0.947625
rs11583896	rs1110165	0.943024
rs11583896	rs6680140	0.947625
rs11583896	rs946682	0.947625
rs11583896	rs8450	0.947625
rs11583896	rs10559	0.942844
rs11583896	rs10127983	0.919257
rs11583896	rs11264680	0.947625
rs11583896	rs10908557	0.933676
rs11583896	rs10908558	0.942844
rs11583896	rs6724	0.905155
rs11583896	rs3791187	0.942844
rs11583896	rs11264734	0.905155
rs11583896	rs12027783	0.905155
rs11583896	rs11264743	0.900594
rs11583896	rs12023699	0.900594
rs11583896	rs12403956	0.896066
rs11583896	rs6666703	0.900594
rs11583896	rs11264763	0.855309
rs11583896	rs1547766	0.83853
rs11583896	rs1547767	0.83853
rs11583896	rs7524739	0.834336
rs11583896	rs138767862	0.83853
rs11583896	rs12564669	0.821923
rs11583896	rs6701341	0.821923
rs11583896	rs6703545	0.821923
rs11583896	rs61542760	0.821923
rs11583896	rs12408260	0.821923
rs11583896	rs6672856	0.81732
rs11583896	rs11264865	0.81732
rs11583896	rs11264866	0.81732
rs11583896	rs10796986	0.81732
rs11583896	rs6679907	0.81732
rs11583896	rs113165037	0.81732
rs2271763	rs2271763	1
rs2271763	rs10920260	0.964127
rs2271763	rs7534838	0.934336
rs2271763	rs16849387	0.934336
rs2271763	rs12127375	0.958323
rs2271763	rs12722743	0.840912
rs2271763	rs10920265	0.928593
rs2271763	rs12117921	0.964127
rs2271763	rs1495840	0.934336
rs2271763	rs12756688	0.958323
rs2271763	rs34554059	0.952573
rs2271763	rs10920269	0.945991
rs2271763	rs6427922	0.958323
rs2271763	rs13374557	0.964127
rs2271763	rs7539696	0.940135
rs2271763	rs3738290	0.910481
rs2271763	rs4025034	0.809439
rs2271763	rs11587511	0.904689
rs2271763	rs35349183	0.910481
rs2271763	rs12120991	0.910481
rs2271763	rs7528681	0.910481
rs2271763	rs67531894	0.904689
rs2271763	rs11586433	0.904594
rs2271763	rs11580908	0.887037
rs2271763	rs35515850	0.812539
rs3747973	rs3747973	1
rs823154	rs823095	0.839243
rs823154	rs823097	0.842807
rs823154	rs823094	0.843315
rs823154	rs1775154	0.843315
rs823154	rs823110	0.850462
rs823154	rs823111	0.84688
rs823154	rs1772148	0.850462
rs823154	rs864783	0.850462
rs823154	rs823130	0.850462
rs823154	rs7536483	0.84688
rs823154	rs823121	0.850462
rs823154	rs823152	0.869516
rs823154	rs823137	0.869516
rs823154	rs823141	0.888802
rs823154	rs823143	0.89667
rs823154	rs708724	0.89667
rs823154	rs1772159	0.995807
rs823154	rs823154	1
rs823154	rs708727	0.939018
rs823154	rs823074	0.939018
rs823154	rs823075	0.939018
rs823154	rs9438393	0.914608
rs823154	rs823080	0.922891
rs823154	rs1772143	0.914608
rs235924	rs2075423	0.962233
rs235924	rs9970073	0.874973
rs235924	rs340879	0.885859
rs235924	rs235924	1
rs235924	rs340878	0.987325
rs11252451	rs11252449	0.844771
rs11252451	rs11252451	1
rs11252451	rs2182584	0.991364
rs11252451	rs7098895	0.927454
rs11252451	rs76039775	0.95723
rs11252451	rs4584477	0.95723
rs11252451	rs4881314	0.95723
rs11252451	rs12767495	0.927508
rs11252451	rs12769562	0.927508
rs11252451	rs4307624	0.923252
rs11252451	rs11252457	0.931668
rs11252451	rs4579834	0.931668
rs11252451	rs10904225	0.91073
rs11252451	rs10904226	0.89415
rs11252451	rs10904227	0.851097
rs11252451	rs12765847	0.86325
rs11252451	rs11252458	0.863606
rs11252451	rs11252459	0.856011
rs11252451	rs12777785	0.822823
rs11252451	rs7093134	0.822823
rs11252451	rs12773994	0.822823
rs11252451	rs4536111	0.826433
rs11252451	rs4881316	0.822268
rs10999869	rs7909882	1
rs10999869	rs7893501	1
rs10999869	rs10999869	1
rs10999869	rs3861031	0.89967
rs10999869	rs7914113	0.884301
rs2559658	rs2559658	1
rs2559658	rs3957214	0.833528
rs2559658	rs6480879	0.821536
rs11202815	rs10160056	0.823254
rs11202815	rs10788588	0.823254
rs11202815	rs2343301	0.842371
rs11202815	rs10749584	0.838781
rs11202815	rs78097142	0.860786
rs11202815	rs10887847	0.991919
rs11202815	rs11202815	1
rs11202815	rs11202832	0.987899
rs11202815	rs1870143	0.889871
rs11202815	rs1870144	0.889871
rs11202815	rs4934147	0.893641
rs11202815	rs10887865	0.893641
rs11202815	rs8735	0.893641
rs11202815	rs10887868	0.893641
rs11202815	rs10788620	0.886118
rs11202815	rs10887871	0.886118
rs11202815	rs3195896	0.882382
rs11202815	rs10788621	0.848027
rs11202815	rs202222396	0.848027
rs11202815	rs113237683	0.848027
rs11202815	rs3195899	0.889871
rs11202815	rs10887873	0.889871
rs11202815	rs14073	0.889871
rs11202815	rs10788622	0.885997
rs11202815	rs10788625	0.885997
rs6585994	rs4146515	0.845324
rs6585994	rs10749572	0.845324
rs6585994	rs10749575	0.845324
rs6585994	rs10788603	0.886581
rs6585994	rs10466236	0.886581
rs6585994	rs7914621	0.886581
rs6585994	rs7896073	0.886581
rs6585994	rs7899513	0.886581
rs6585994	rs7899545	0.886581
rs6585994	rs10749592	0.886581
rs6585994	rs10887826	0.886581
rs6585994	rs10887828	0.901821
rs6585994	rs4934126	0.901821
rs6585994	rs7916349	0.905642
rs6585994	rs7907575	0.905642
rs6585994	rs7907969	0.905642
rs6585994	rs7898124	0.905642
rs6585994	rs7912008	0.905642
rs6585994	rs7902071	0.905642
rs6585994	rs7898787	0.921065
rs6585994	rs2050823	0.921065
rs6585994	rs2050822	0.921065
rs6585994	rs946890	0.924955
rs6585994	rs12260866	0.924955
rs6585994	rs12262748	0.924955
rs6585994	rs7067612	0.924955
rs6585994	rs7088400	0.924955
rs6585994	rs7071752	0.921115
rs6585994	rs12262228	0.924955
rs6585994	rs4934134	0.924955
rs6585994	rs7088374	0.924955
rs6585994	rs7087546	0.924955
rs6585994	rs7087547	0.917189
rs6585994	rs6585994	1
rs6585994	rs10887869	0.856203
rs6585994	rs7096715	0.84914
rs6585994	rs7902460	0.833744
rs4934169	rs3802638	0.81136
rs4934169	rs3802637	0.81136
rs4934169	rs1870142	0.823444
rs4934169	rs4258322	0.823444
rs4934169	rs4934153	0.823444
rs4934169	rs4387297	0.851547
rs4934169	rs4934169	1
rs4934169	rs7098414	0.964677
rs4934169	rs7086627	0.895177
rs11202929	rs10788623	0.826042
rs11202929	rs11202923	0.88294
rs11202929	rs7895779	0.88294
rs11202929	rs7917136	0.88294
rs11202929	rs7917145	0.88294
rs11202929	rs10788626	0.88294
rs11202929	rs10788627	0.88294
rs11202929	rs4934165	0.88294
rs11202929	rs4934167	0.890051
rs11202929	rs4934168	0.890051
rs11202929	rs4934170	0.992036
rs11202929	rs59643748	0.992036
rs11202929	rs55823231	0.992036
rs11202929	rs59028692	0.992036
rs11202929	rs10887880	0.992036
rs11202929	rs10887881	0.992036
rs11202929	rs10887884	0.992036
rs11202929	rs11202929	1
rs11202929	rs11202930	0.868648
rs11202929	rs79819901	0.992036
rs11202929	rs11202934	0.992036
rs11202929	rs11202935	0.992036
rs11202929	rs11202936	1
rs11202929	rs10887890	0.992036
rs11202929	rs10788630	0.992036
rs11202929	rs10788631	0.992036
rs11202929	rs1870145	1
rs11202929	rs2125039	0.996011
rs11202929	rs2125040	0.846276
rs11202929	rs7088877	0.846276
rs11202929	rs7075355	0.846276
rs11202929	rs11202957	0.838884
rs11202929	rs11202959	0.842362
rs11202929	rs11202960	0.842362
rs11202929	rs10887894	0.842362
rs11202929	rs10887895	0.842362
rs11202929	rs10887896	0.838884
rs11202929	rs10887898	0.968283
rs11202929	rs10887899	0.838884
rs11202929	rs10887900	0.842362
rs11202929	rs11202963	0.842362
rs11202929	rs10887901	0.838465
rs11202929	rs10887902	0.838465
rs11202929	rs10887903	0.838465
rs11202929	rs10887905	0.842362
rs11202929	rs7085606	0.842362
rs11202929	rs7077373	0.842362
rs11202929	rs12245180	0.842362
rs11202929	rs7078254	0.842362
rs11202929	rs1870147	0.842362
rs11202929	rs4933390	0.842362
rs11202929	rs116857892	0.842362
rs11202929	rs4934189	0.825094
rs11202929	rs10887914	0.81827
rs11202929	rs4934192	0.941075
rs11202929	rs7086496	0.941075
rs4933397	rs4933397	1
rs4933397	rs10788640	0.931107
rs4933397	rs873258	0.813907
rs4933397	rs2138285	0.813907
rs9633740	rs10749609	0.98076
rs9633740	rs7097656	0.993519
rs9633740	rs7922621	0.993519
rs9633740	rs7910643	0.993519
rs9633740	rs7900536	0.993519
rs9633740	rs6586028	0.987012
rs9633740	rs7896832	0.993519
rs9633740	rs1902660	0.993519
rs9633740	rs9633740	1
rs9633740	rs2343551	0.993493
rs9633740	rs7080009	0.993493
rs9633740	rs1870138	0.993493
rs9633740	rs1870137	0.993493
rs9633740	rs1870148	0.87574
rs9633740	rs10748526	0.924109
rs9633740	rs1878036	0.967587
rs9633740	rs7096909	0.916943
rs873257	rs10785884	0.800124
rs873257	rs882682	0.822373
rs873257	rs873259	1
rs873257	rs873257	1
rs717620	rs717620	1
rs4148398	rs4148398	1
rs4148398	rs12771624	0.970434
rs4148398	rs3740067	0.932934
rs4148398	rs3740066	0.932934
rs4148398	rs3780880	0.904996
rs4148398	rs12826	0.904996
rs4148398	rs7067971	0.896929
rs4148398	rs12413988	0.847931
rs4148398	rs7894906	0.900835
rs4148398	rs7898268	0.900835
rs4148398	rs7898603	0.900835
rs4148398	rs7091174	0.835614
rs4148398	rs7076357	0.801936
rs4148398	rs7089647	0.801936
rs11596211	rs7477551	0.805699
rs11596211	rs12776483	0.979
rs11596211	rs12761969	0.979
rs11596211	rs4475856	0.979
rs11596211	rs11598979	0.974867
rs11596211	rs12775433	0.974867
rs11596211	rs11599683	0.979
rs11596211	rs7906355	0.805699
rs11596211	rs7900372	0.822296
rs11596211	rs11596211	1
rs11596211	rs12774352	0.805699
rs11596211	rs4606421	0.849687
rs11596211	rs11593131	0.805699
rs11596211	rs2862950	0.979
rs11596211	rs2862951	0.979
rs11596211	rs11596076	0.805699
rs11596211	rs34236122	0.805699
rs11596211	rs11597870	0.979
rs11596211	rs7899288	0.849687
rs11596211	rs11596253	0.979
rs11596211	rs11596837	0.974867
rs11596211	rs12765091	0.974867
rs11596211	rs4375373	0.849687
rs11596211	rs9888058	0.918805
rs11596211	rs7068215	0.845477
rs11596211	rs11597390	0.914961
rs11596211	rs11596883	0.957955
rs11596211	rs2862946	0.845477
rs11596211	rs1853700	0.970619
rs11596211	rs1853699	0.970619
rs11596211	rs11595257	0.970619
rs11596211	rs11597561	0.974752
rs11596211	rs7474634	0.970619
rs11596211	rs2862948	0.970619
rs11596211	rs2862949	0.845477
rs11596211	rs12773948	0.974752
rs11596211	rs12773244	0.970619
rs11596211	rs11592689	0.974752
rs11596211	rs12780510	0.970619
rs11596211	rs12780514	0.970619
rs11596211	rs12779818	0.970619
rs11596211	rs12776318	0.958183
rs11596211	rs11190393	0.954115
rs11596211	rs12764798	0.950069
rs11596211	rs12783521	0.954115
rs11596211	rs12765808	0.954115
rs11596211	rs12772820	0.810573
rs11596211	rs12780023	0.810573
rs11596211	rs12780035	0.954115
rs11596211	rs12782269	0.810573
rs11596211	rs7474935	0.954115
rs11596211	rs2862989	0.810573
rs11596211	rs2862990	0.810573
rs11596211	rs2862991	0.810573
rs11596211	rs2902377	0.810573
rs11596211	rs7098331	0.810573
rs11596211	rs11592631	0.954115
rs11596211	rs11592640	0.810573
rs11596211	rs11598495	0.805393
rs11596211	rs1324693	0.801962
rs11596211	rs12781812	0.801314
rs10883440	rs3829161	0.827051
rs10883440	rs2862924	0.992056
rs10883440	rs10883440	1
rs10883440	rs1410079	0.984203
rs10883440	rs7903378	1
rs10883440	rs4919422	0.984203
rs10883440	rs7075054	0.988134
rs10883440	rs7076325	0.968416
rs2862954	rs2862954	1
rs2862954	rs1408579	0.992052
rs2862954	rs10883451	0.996026
rs2862954	rs35614792	0.808415
rs2862954	rs11597086	0.808415
rs2862954	rs1327578	0.805139
rs2862954	rs11591741	0.808415
rs2862954	rs17882431	0.805139
rs2862954	rs17882802	0.805139
rs2862954	rs34027394	0.805139
rs2862954	rs17885645	0.805139
rs2862954	rs11596950	0.805139
rs2862954	rs3904036	0.805139
rs2862954	rs17729876	0.805139
rs2862954	rs17668255	0.805139
rs2862954	rs17668357	0.805139
rs2862954	rs34762508	0.805139
rs2862954	rs2039015	0.801202
rs2862954	rs12784396	0.805139
rs2862954	rs34955138	0.805139
rs4919559	rs4919559	1
rs10883668	rs11191050	0.846918
rs10883668	rs3730477	0.870424
rs10883668	rs11191056	0.857822
rs10883668	rs7899178	0.898195
rs10883668	rs7874	0.898195
rs10883668	rs11191061	0.892973
rs10883668	rs11191062	0.892382
rs10883668	rs10883664	0.886585
rs10883668	rs10883665	0.904022
rs10883668	rs75972556	0.91956
rs10883668	rs74926559	0.84642
rs10883668	rs11191067	0.904022
rs10883668	rs12261004	0.904022
rs10883668	rs3095791	0.904022
rs10883668	rs10883667	0.904022
rs10883668	rs12354716	0.904022
rs10883668	rs11191069	0.909295
rs10883668	rs10786640	0.994092
rs10883668	rs10786643	0.96519
rs10883668	rs10786644	1
rs10883668	rs11191070	1
rs10883668	rs10883668	1
rs10883668	rs12358045	1
rs10883668	rs10883669	0.988278
rs10883668	rs10883671	0.941585
rs10883668	rs75299772	0.941585
rs10883668	rs12255825	0.941585
rs10883668	rs12356764	0.941585
rs10883668	rs11191088	0.941585
rs10883668	rs10883676	0.941585
rs10883668	rs11191091	0.941585
rs10883668	rs11191092	0.929938
rs10883668	rs61382490	0.924191
rs10883668	rs12255642	0.918363
rs10883668	rs11498776	0.884558
rs10883668	rs78079366	0.890058
rs749694	rs4466759	0.804976
rs749694	rs4408248	0.94929
rs749694	rs7077446	0.976184
rs749694	rs10883688	0.98411
rs749694	rs749694	1
rs2735421	rs2735421	1
rs2305192	rs11191116	0.995613
rs2305192	rs2305192	1
rs2305192	rs3740422	0.99124
rs2305192	rs1044258	0.986859
rs2305192	rs11191156	0.982533
rs2305192	rs11191193	0.978152
rs2305192	rs11191194	0.960814
rs11191203	rs77596024	0.910405
rs11191203	rs11191117	0.931456
rs11191203	rs76134290	0.931456
rs11191203	rs1374471	0.896978
rs11191203	rs11191161	0.965175
rs11191203	rs11191191	0.972145
rs11191203	rs11191203	1
rs11191203	rs11191205	0.896494
rs61874768	rs61874768	1
rs284855	rs284863	0.991771
rs284855	rs284862	0.913545
rs284855	rs284860	0.987668
rs284855	rs284858	0.991771
rs284855	rs284856	0.991771
rs284855	rs284855	1
rs284855	rs192569	0.917282
rs284855	rs619824	0.917282
rs284855	rs7902804	0.822869
rs284855	rs3740397	0.815299
rs284855	rs3781286	0.807829
rs284855	rs10786712	0.807829
rs284855	rs6163	0.807829
rs284855	rs743572	0.804093
rs284855	rs2150927	0.804093
rs284855	rs12265066	0.800394
rs284855	rs10883785	0.800394
rs284855	rs4919689	0.807829
rs284855	rs7077863	0.804093
rs284855	rs7092690	0.804093
rs284855	rs7096183	0.804093
rs28606370	rs11191419	0.841035
rs28606370	rs12219246	0.920765
rs28606370	rs12219247	0.845075
rs28606370	rs7096249	0.920765
rs28606370	rs7096169	0.841214
rs28606370	rs7100530	0.920765
rs28606370	rs10786715	0.916707
rs28606370	rs12241517	0.841214
rs28606370	rs4917985	0.920765
rs28606370	rs4919691	0.920765
rs28606370	rs10786716	0.920765
rs28606370	rs10786717	0.841214
rs28606370	rs11191424	0.841214
rs28606370	rs7085104	0.841214
rs28606370	rs3740400	0.920765
rs28606370	rs7904113	0.920765
rs28606370	rs12765337	0.920765
rs28606370	rs12770034	0.920765
rs28606370	rs11191438	0.83258
rs28606370	rs10786719	0.829183
rs28606370	rs12244388	0.958149
rs28606370	rs1591915	0.83258
rs28606370	rs7085598	0.83258
rs28606370	rs56946876	0.83258
rs28606370	rs12763665	0.83258
rs28606370	rs10786721	0.83258
rs28606370	rs10748835	0.83258
rs28606370	rs4532960	0.83258
rs28606370	rs10786724	0.83258
rs28606370	rs9663140	0.83258
rs28606370	rs28606370	1
rs28606370	rs2297786	0.83258
rs28606370	rs10786725	0.829183
rs28606370	rs7913682	0.828383
rs28606370	rs6584533	0.83258
rs28606370	rs10748836	0.83258
rs28606370	rs10786727	0.83258
rs28606370	rs4917987	0.829183
rs28606370	rs11191471	0.829183
rs28606370	rs4919695	0.829183
rs28606370	rs7101143	0.83258
rs28606370	rs10883805	0.825802
rs28606370	rs6584534	0.83258
rs28606370	rs10786729	0.83258
rs28606370	rs10450373	0.83258
rs28606370	rs2065977	0.83258
rs28606370	rs12569617	0.83258
rs28606370	rs1538204	0.83258
rs28606370	rs7096269	0.83258
rs28606370	rs10883814	0.83258
rs28606370	rs1971589	0.83258
rs28606370	rs12777726	0.829183
rs28606370	rs3902934	0.824987
rs28606370	rs1890184	0.824987
rs28606370	rs1890185	0.829183
rs28606370	rs10883816	0.824987
rs28606370	rs10509757	0.824987
rs28606370	rs10883817	0.820807
rs28606370	rs7911789	0.824987
rs28606370	rs12255047	0.829183
rs28606370	rs67908413	0.824987
rs28606370	rs12264415	0.829183
rs28606370	rs12780843	0.825802
rs28606370	rs4917990	0.829183
rs28606370	rs7071373	0.829183
rs28606370	rs4917380	0.824987
rs28606370	rs7914558	0.824987
rs28606370	rs11191518	0.824987
rs28606370	rs10786733	0.808352
rs28606370	rs7094843	0.820807
rs28606370	rs4917994	0.816641
rs28606370	rs10883823	0.812489
rs28606370	rs10883824	0.812489
rs28606370	rs2275271	0.816641
rs28606370	rs7908280	0.809116
rs28606370	rs11191539	0.816641
rs28606370	rs11191541	0.816641
rs28606370	rs11191542	0.812489
rs28606370	rs943038	0.816641
rs28606370	rs10883826	0.808352
rs28606370	rs943036	0.812489
rs28606370	rs943035	0.812489
rs28606370	rs7921574	0.812489
rs28606370	rs8139	0.812489
rs28606370	rs3740387	0.812489
rs28606370	rs1926030	0.812489
rs28606370	rs7896519	0.941481
rs28606370	rs7896547	0.812489
rs28606370	rs2066323	0.812489
rs28606370	rs7899084	0.812489
rs28606370	rs10748837	0.812489
rs28606370	rs10786739	0.809116
rs28606370	rs12571568	0.812489
rs28606370	rs2148197	0.812489
rs28606370	rs12766205	0.812489
rs28606370	rs10883837	0.812489
rs28606370	rs746293	0.812489
rs28606370	rs11191577	0.812489
rs28606370	rs9919485	0.812489
rs28606370	rs7067970	0.812489
rs28606370	rs3977751	0.809116
rs28606370	rs10883840	0.812489
rs28606370	rs4917996	0.812489
rs28606370	rs6584540	0.812489
rs28606370	rs7081075	0.812489
rs28606370	rs10786740	0.812489
rs28606370	rs55689128	0.804981
rs28606370	rs35525740	0.812489
rs28606370	rs10883842	0.812489
rs28606370	rs10786743	0.812489
rs28606370	rs10748838	0.812489
rs28606370	rs3758543	0.812489
rs28606370	rs4917997	0.812489
rs28606370	rs7077097	0.812489
rs28606370	rs7077291	0.812489
rs28606370	rs7092407	0.809116
rs28606370	rs7920251	0.809116
rs10887142	rs10887138	0.831208
rs10887142	rs7085944	0.858538
rs10887142	rs10887140	0.908896
rs10887142	rs11200562	0.917545
rs10887142	rs10887141	0.953623
rs10887142	rs10887142	1
rs10887142	rs12415329	0.916882
rs10887142	rs11200572	0.944374
rs10887142	rs1885514	0.944374
rs10887142	rs11200576	0.899699
rs10887142	rs11200581	0.863123
rs10887142	rs11200583	0.872236
rs7896881	rs7896881	1
rs3850765	rs4752689	0.983689
rs3850765	rs4751889	0.971541
rs3850765	rs10749466	0.979641
rs3850765	rs1004946	0.987775
rs3850765	rs3850765	1
rs3850765	rs10887145	0.979641
rs3850765	rs7084349	0.983727
rs3850765	rs7084718	0.983727
rs3850765	rs7068487	0.983727
rs3850765	rs7902176	0.983727
rs3850765	rs2421018	0.983727
rs3850765	rs4752691	0.983727
rs3850765	rs7088058	0.971529
rs3850765	rs2421019	0.983727
rs3850765	rs2421020	0.983727
rs3850765	rs7087144	0.983727
rs3850765	rs8181474	0.983727
rs3850765	rs4751890	0.979641
rs3850765	rs2421022	0.979641
rs3850765	rs1045216	0.983727
rs3850765	rs7350442	0.979641
rs932275	rs61871744	0.881677
rs932275	rs11200630	0.919095
rs932275	rs61871745	0.919095
rs932275	rs11200632	0.919095
rs932275	rs11200633	0.919095
rs932275	rs61871746	0.924987
rs932275	rs61871747	0.924987
rs932275	rs200227426	0.88122
rs932275	rs201396317	0.88122
rs932275	rs199637836	0.88122
rs932275	rs11200634	0.88122
rs932275	rs75431719	0.88122
rs932275	rs10490924	0.924987
rs932275	rs36212731	0.913263
rs932275	rs36212732	0.924987
rs932275	rs36212733	0.924987
rs932275	rs3750848	0.924987
rs932275	rs3750847	0.924987
rs932275	rs3750846	0.924987
rs932275	rs566108895	0.843591
rs932275	rs3793917	0.931358
rs932275	rs3763764	0.943328
rs932275	rs11200638	0.943328
rs932275	rs1049331	0.956126
rs932275	rs2284665	0.962549
rs932275	rs60401382	0.852602
rs932275	rs11200643	0.86779
rs932275	rs58077526	0.987259
rs932275	rs932275	1
rs932275	rs2142308	0.993597
rs474357	rs533836	0.814727
rs474357	rs474357	1
rs2000919	rs12797014	0.953058
rs2000919	rs12797211	0.929637
rs2000919	rs11214262	0.933463
rs2000919	rs2000919	1
rs2000919	rs11214263	0.972525
rs2000919	rs1557415	0.914743
rs2734839	rs12363125	0.995819
rs2734839	rs2734839	1
rs2734839	rs2734838	0.995819
rs2734839	rs2734837	1
rs2734839	rs1107162	0.995819
rs2734839	rs2734835	0.991635
rs2734839	rs1800498	0.991635
rs2734839	rs2234690	0.991635
rs2734839	rs2587548	0.991635
rs2734839	rs2734833	1
rs2734839	rs2734832	0.991635
rs2734839	rs2734831	0.991635
rs2734839	rs11608185	0.987475
rs2734839	rs1076563	0.995819
rs2734839	rs1116313	0.995819
rs2734839	rs12798900	0.967144
rs2734839	rs7131627	0.967144
rs2734839	rs7131440	0.967144
rs2734839	rs7131465	0.967144
rs2734839	rs7131681	0.967144
rs2734839	rs11214605	0.967144
rs2734839	rs12800853	0.958948
rs2734839	rs11608109	0.987475
rs2734839	rs4938017	0.987464
rs2734839	rs7122246	0.983305
rs2734839	rs12364051	0.983306
rs2734839	rs4587762	0.962619
rs2734839	rs11214608	0.914216
rs2734839	rs11214609	0.905968
rs2075654	rs11214599	0.968386
rs2075654	rs11214601	0.968386
rs2075654	rs2511520	0.968386
rs2075654	rs2242593	0.976324
rs2075654	rs2242591	0.98428
rs2075654	rs6278	0.98428
rs2075654	rs1124491	0.98428
rs2075654	rs1079595	0.976577
rs2075654	rs1079594	0.976577
rs2075654	rs1076560	0.968977
rs2075654	rs2283265	0.98428
rs2075654	rs2075654	1
rs2075654	rs1079727	0.992087
rs2075654	rs2734836	0.992087
rs2075654	rs1962262	0.98428
rs2075654	rs1079598	0.98428
rs2075654	rs1079597	0.976577
rs2075654	rs1079596	0.98428
rs2075654	rs1125394	0.98428
rs2075654	rs1125393	0.992087
rs2075654	rs2471857	0.98428
rs2075654	rs2471855	0.98428
rs2075654	rs2471854	0.976577
rs2075654	rs2471851	0.98428
rs2075654	rs7103679	0.992042
rs2075654	rs7350522	0.984103
rs2075654	rs11214607	0.914535
rs2075654	rs4648319	0.914535
rs546159	rs546159	1
rs546159	rs651667	0.975536
rs546159	rs639930	0.854311
rs546159	rs639053	0.856121
rs546159	rs639791	0.867166
rs546159	rs638882	0.979649
rs546159	rs543840	1
rs546159	rs531253	0.92752
rs546159	rs1239111	0.800276
rs546159	rs595450	0.923826
rs546159	rs594573	0.923645
rs546159	rs693246	0.947253
rs546159	rs2155268	0.94321
rs546159	rs2155267	0.947253
rs546159	rs2155266	0.947253
rs546159	rs2846244	0.939259
rs546159	rs2846243	0.943301
rs546159	rs2846128	0.939259
rs546159	rs11215716	0.939259
rs546159	rs563665	0.815482
rs2238057	rs34382810	0.873161
rs2238057	rs2007044	0.862392
rs2238057	rs882194	0.832615
rs2238057	rs4765911	0.835587
rs2238057	rs2370414	0.983522
rs2238057	rs2239038	0.979386
rs2238057	rs2238057	1
rs10743199	rs10743196	0.807115
rs10743199	rs10770205	0.810336
rs10743199	rs2942582	0.830931
rs10743199	rs10743198	0.808981
rs10743199	rs10743199	1
rs58366817	rs61918078	0.893847
rs58366817	rs73107470	0.893847
rs58366817	rs75580793	0.893847
rs58366817	rs61918082	0.893847
rs58366817	rs117606601	0.893847
rs58366817	rs61918083	0.893847
rs58366817	rs118036531	0.893847
rs58366817	rs61918084	0.893847
rs58366817	rs142480306	0.893847
rs58366817	rs55700347	0.893847
rs58366817	rs55701123	0.891984
rs58366817	rs73107481	0.968087
rs58366817	rs61918087	0.968087
rs58366817	rs61918088	0.968087
rs58366817	rs61918089	0.968087
rs58366817	rs61918091	0.968087
rs58366817	rs61918092	0.968087
rs58366817	rs7965280	0.984027
rs58366817	rs61918093	0.968087
rs58366817	rs58366817	1
rs58366817	rs61918094	0.968087
rs58366817	rs61918095	0.968087
rs58366817	rs61918096	0.968087
rs58366817	rs73109412	0.968087
rs58366817	rs7315127	0.984027
rs58366817	rs7300502	1
rs58366817	rs7300647	1
rs58366817	rs7300656	1
rs58366817	rs61918128	0.952339
rs58366817	rs61918130	0.889491
rs58366817	rs7969833	0.873703
rs58366817	rs7955397	0.873703
rs58366817	rs7958900	0.858947
rs58366817	rs7958908	0.858947
rs58366817	rs7959019	0.858947
rs58366817	rs12299011	0.858947
rs58366817	rs73109421	0.858947
rs58366817	rs11168152	0.858947
rs58366817	rs56095677	0.858947
rs58366817	rs11168153	0.858947
rs58366817	rs11168154	0.858947
rs58366817	rs11168155	0.858947
rs58366817	rs12314293	0.858947
rs58366817	rs7313743	0.858947
rs58366817	rs7297459	0.858947
rs58366817	rs7298372	0.858947
rs58366817	rs12302660	0.858947
rs58366817	rs12302929	0.858947
rs58366817	rs12302930	0.858947
rs58366817	rs12316410	0.858947
rs58366817	rs7954402	0.858947
rs58366817	rs7970593	0.858947
rs58366817	rs7970620	0.858947
rs58366817	rs7970744	0.858947
rs58366817	rs7970763	0.858947
rs58366817	rs7970861	0.858947
rs58366817	rs6580628	0.858947
rs58366817	rs7306799	0.858947
rs58366817	rs7137385	0.858947
rs58366817	rs7137539	0.858947
rs58366817	rs7296656	0.858947
rs58366817	rs757354	0.858947
rs58366817	rs61918132	0.858947
rs58366817	rs12304191	0.858947
rs58366817	rs12304253	0.858947
rs58366817	rs12311497	0.858947
rs58366817	rs12304441	0.858947
rs58366817	rs7974013	0.858947
rs58366817	rs7309928	0.858947
rs58366817	rs73109463	0.858947
rs58366817	rs61918133	0.858947
rs58366817	rs75260932	0.844644
rs58366817	rs12309777	0.844644
rs58366817	rs12316952	0.844644
rs58366817	rs12311828	0.844644
rs58366817	rs7961521	0.844644
rs58366817	rs7976629	0.844644
rs58366817	rs7961561	0.844644
rs58366817	rs7962104	0.844644
rs58366817	rs7976992	0.844644
rs58366817	rs7962252	0.844644
rs58366817	rs17801694	0.844644
rs12818251	rs12818251	1
rs12818251	rs11175468	1
rs12818251	rs10878200	0.964387
rs12818251	rs12823385	0.906284
rs1388744	rs10860409	0.985263
rs1388744	rs923725	0.980388
rs1388744	rs7967964	0.985263
rs1388744	rs11109776	0.965749
rs1388744	rs12306860	0.985295
rs1388744	rs17029156	0.985295
rs1388744	rs11109778	0.980454
rs1388744	rs11109780	0.970615
rs1388744	rs7961567	0.975495
rs1388744	rs7955142	0.970623
rs1388744	rs12319237	0.970623
rs1388744	rs56002425	0.853525
rs1388744	rs11109785	0.995079
rs1388744	rs3851622	0.980399
rs1388744	rs4115454	0.980399
rs1388744	rs10860412	0.980399
rs1388744	rs61940214	0.853525
rs1388744	rs7305880	0.853525
rs1388744	rs6538907	0.980399
rs1388744	rs11612454	0.990173
rs1388744	rs11109786	0.995079
rs1388744	rs7137220	0.990173
rs1388744	rs10860413	0.995079
rs1388744	rs7961884	0.995079
rs1388744	rs7962002	0.995079
rs1388744	rs7969319	0.990173
rs1388744	rs2172282	0.990173
rs1388744	rs2172281	0.990173
rs1388744	rs7308600	0.990173
rs1388744	rs7309131	0.990173
rs1388744	rs73140999	0.849
rs1388744	rs7964688	0.980399
rs1388744	rs7957699	0.985263
rs1388744	rs7958099	0.985263
rs1388744	rs1388744	1
rs1388744	rs11611415	0.990215
rs1388744	rs61940239	0.985374
rs1388744	rs61940240	0.844101
rs1388744	rs12307325	0.980388
rs1388744	rs11109795	0.96093
rs1388744	rs12309017	0.970623
rs1388744	rs61940242	0.838943
rs1388744	rs12312038	0.980388
rs1388744	rs73143005	0.838943
rs1388744	rs12302594	0.975547
rs1388744	rs55674207	0.980388
rs1388744	rs56007218	0.965749
rs1388744	rs73143007	0.965749
rs1388744	rs7300118	0.975495
rs1388744	rs7316448	0.980454
rs10773290	rs7966652	0.806913
rs10773290	rs7133742	0.806913
rs10773290	rs10773289	0.906476
rs10773290	rs10773290	1
rs7994762	rs4628830	0.807551
rs7994762	rs4439628	0.867938
rs7994762	rs4315230	0.860079
rs7994762	rs56367997	0.844713
rs7994762	rs137902656	0.867938
rs7994762	rs60072590	0.860079
rs7994762	rs56393610	0.92944
rs7994762	rs57451197	0.867938
rs7994762	rs150838955	0.867938
rs7994762	rs139312010	0.867938
rs7994762	rs55664720	0.867938
rs7994762	rs74045320	0.867938
rs7994762	rs74045321	0.867938
rs7994762	rs78503041	0.867938
rs7994762	rs79990094	0.867938
rs7994762	rs77579699	0.867938
rs7994762	rs55673226	0.867938
rs7994762	rs80350154	0.867938
rs7994762	rs56406531	1
rs7994762	rs7994762	1
rs7994762	rs151097158	0.906074
rs7994762	rs74045325	0.867938
rs7994762	rs11839891	0.867938
rs7994762	rs1927551	0.860079
rs7994762	rs60548870	0.860079
rs7994762	rs74045329	0.860079
rs7994762	rs74045331	0.860079
rs7994762	rs78213814	0.860079
rs7994762	rs60356606	0.860079
rs7994762	rs58779722	0.860079
rs7994762	rs74045334	0.852471
rs7981260	rs7981260	1
rs7981260	rs17425881	0.985877
rs7981260	rs12860399	0.985877
rs7981260	rs9567965	0.937843
rs7981260	rs12864691	1
rs7981260	rs9567968	0.97884
rs7981260	rs2031591	1
rs7981260	rs8001871	1
rs7981260	rs2296573	0.992963
rs7981260	rs7330472	1
rs7981260	rs7331900	1
rs7981260	rs9567979	0.978938
rs7981260	rs12584652	0.95798
rs7981260	rs9562800	0.94487
rs7981260	rs9595835	0.853745
rs7981260	rs9595836	0.94487
rs7981260	rs35299472	0.930467
rs7981260	rs9595837	0.938309
rs7981260	rs59829900	0.831837
rs7981260	rs4942742	0.853745
rs7981260	rs7332147	0.832957
rs7981260	rs9316346	0.94487
rs7981260	rs9316347	0.94487
rs7981260	rs4942743	0.853745
rs7981260	rs9591135	0.853745
rs7981260	rs4942747	0.853745
rs7981260	rs7323969	0.938309
rs7981260	rs9567993	0.923838
rs7981260	rs7990060	0.853745
rs7981260	rs9316348	0.853745
rs7981260	rs9316349	0.94487
rs7981260	rs7981114	0.938309
rs7981260	rs7986400	0.853745
rs7981260	rs3809330	0.853745
rs7981260	rs7333247	0.842677
rs7981260	rs6561434	0.853745
rs7981260	rs9595843	0.938309
rs7981260	rs17350996	0.937464
rs7981260	rs9567999	0.853745
rs7981260	rs9568000	0.831837
rs7981260	rs2025865	0.938309
rs7981260	rs4941627	0.853745
rs7981260	rs9568001	0.848182
rs7981260	rs9316352	0.853745
rs7981260	rs9316353	0.853745
rs7981260	rs9316354	0.853745
rs7981260	rs4942749	0.853745
rs7981260	rs4942750	0.853745
rs7981260	rs9316355	0.853745
rs7981260	rs9285165	0.938309
rs7981260	rs9568002	0.853745
rs7981260	rs4942751	0.853745
rs7981260	rs4942752	0.853745
rs7981260	rs9568003	0.853745
rs7981260	rs9562806	0.853745
rs7981260	rs9568004	0.853745
rs7981260	rs9316356	0.853745
rs7981260	rs9316357	0.853745
rs7981260	rs9316358	0.853745
rs7981260	rs9316359	0.853745
rs7981260	rs9568005	0.853745
rs7981260	rs7331551	0.853745
rs7981260	rs7332326	0.853745
rs7981260	rs9568006	0.853745
rs7981260	rs9591138	0.853745
rs7981260	rs9591139	0.853745
rs7981260	rs9562808	0.853745
rs7981260	rs9568008	0.853745
rs7981260	rs7338844	0.853745
rs7981260	rs7339370	0.853745
rs7981260	rs9591140	0.938309
rs7981260	rs9568009	0.853745
rs7981260	rs9568010	0.853745
rs7981260	rs1327655	0.853745
rs7981260	rs7317431	0.848182
rs7981260	rs7318704	0.848182
rs7981260	rs7322766	0.853745
rs7981260	rs9316360	0.846739
rs7981260	rs9568015	0.871003
rs7981260	rs9595852	0.850335
rs7981260	rs12869041	0.835503
rs35214871	rs11839149	0.8278
rs35214871	rs35214871	1
rs2050686	rs9513773	0.956367
rs2050686	rs2050686	1
rs2050686	rs946838	0.991234
rs2050686	rs946839	1
rs2050686	rs9518118	1
rs2050686	rs76225441	0.982487
rs2050686	rs11839866	0.973761
rs2050686	rs74889410	0.973761
rs2050686	rs11842875	0.973761
rs2050686	rs75148820	0.973761
rs2050686	rs11838803	0.973761
rs2050686	rs17579126	0.982487
rs2050686	rs4608200	0.965052
rs2050686	rs17475737	0.973761
rs2050686	rs74892752	0.973761
rs2050686	rs79748265	0.973761
rs2050686	rs79335425	0.982487
rs2050686	rs76424655	0.982487
rs2050686	rs78416003	0.878839
rs2050686	rs76673302	0.982487
rs2050686	rs113545237	0.982487
rs2050686	rs112735878	0.982487
rs2050686	rs111444108	0.852948
rs2050686	rs75717869	0.852948
rs2050686	rs75817652	0.956367
rs2050686	rs113899052	0.956367
rs2050686	rs113927248	0.9477
rs2050686	rs2390525	0.956367
rs2050686	rs2390526	0.956367
rs2050686	rs77763563	0.852948
rs2050686	rs74643761	0.852948
rs2050686	rs78490189	0.956367
rs2050686	rs77120941	0.956367
rs2050686	rs78291462	0.852948
rs2050686	rs77358306	0.956367
rs2050686	rs17579292	0.875059
rs2050686	rs17579299	0.845788
rs2050686	rs11842610	0.852948
rs2050686	rs34104055	0.810217
rs2050686	rs11839837	0.913227
rs2050686	rs78596404	0.913227
rs2050686	rs4523807	0.913227
rs2050686	rs17475905	0.904524
rs2050686	rs79883918	0.810217
rs2050686	rs77386403	0.913227
rs2050686	rs79753302	0.904524
rs2253855	rs7992190	0.867235
rs2253855	rs9587024	0.964574
rs2253855	rs2391260	0.968442
rs2253855	rs9519860	0.976229
rs2253855	rs3918345	0.976229
rs2253855	rs6491997	0.976229
rs2253855	rs2067758	0.976229
rs2253855	rs7983255	0.960569
rs2253855	rs2476725	0.980077
rs2253855	rs2476726	0.980077
rs2253855	rs2253855	1
rs1956001	rs6571574	0.956138
rs1956001	rs1956001	1
rs7144325	rs67268304	0.85544
rs7144325	rs11628131	0.863208
rs7144325	rs11628208	0.863208
rs7144325	rs12883894	0.898474
rs7144325	rs35539723	0.874937
rs7144325	rs11622558	0.874937
rs7144325	rs56211968	0.898474
rs7144325	rs2180854	0.930511
rs7144325	rs12888368	0.934599
rs7144325	rs10150267	0.930614
rs7144325	rs10139411	0.918415
rs7144325	rs10129663	0.926526
rs7144325	rs12884641	0.930614
rs7144325	rs11624944	0.934599
rs7144325	rs4903098	0.930511
rs7144325	rs4903099	0.926526
rs7144325	rs1076810	0.934599
rs7144325	rs61994868	0.930614
rs7144325	rs11625806	0.938708
rs7144325	rs10145174	0.954779
rs7144325	rs10483473	0.954779
rs7144325	rs35770599	0.96697
rs7144325	rs17104686	0.954779
rs7144325	rs10148530	0.954779
rs7144325	rs1951166	0.975169
rs7144325	rs1951165	0.979281
rs7144325	rs10047954	0.954719
rs7144325	rs10047867	0.975169
rs7144325	rs8021320	0.878717
rs7144325	rs7159131	0.975256
rs7144325	rs4903224	1
rs7144325	rs28858388	0.979346
rs7144325	rs7141691	0.995846
rs7144325	rs7144325	1
rs7144325	rs11628556	0.828465
rs7144325	rs34645643	0.954916
rs7144325	rs11627968	0.896353
rs7144325	rs11623436	0.820157
rs7144325	rs7160368	0.896353
rs12894136	rs1888594	0.891167
rs12894136	rs2094910	0.8965
rs12894136	rs2150535	0.901878
rs12894136	rs8010734	0.934183
rs12894136	rs7156053	0.934183
rs12894136	rs7160359	0.934183
rs12894136	rs2899909	0.945078
rs12894136	rs1958862	0.945078
rs12894136	rs1958863	0.945078
rs12894136	rs10150634	0.950606
rs12894136	rs2415613	0.950606
rs12894136	rs9323027	0.950606
rs12894136	rs9323028	0.950606
rs12894136	rs10143764	0.950606
rs12894136	rs1952923	0.950606
rs12894136	rs1952924	0.950606
rs12894136	rs1958873	0.950606
rs12894136	rs1958874	0.950606
rs12894136	rs1952928	0.950606
rs12894136	rs8003111	0.950606
rs12894136	rs2783775	0.950606
rs12894136	rs2050486	0.950606
rs12894136	rs2783774	0.950606
rs12894136	rs2050485	0.950606
rs12894136	rs1953496	0.950606
rs12894136	rs1958875	0.950606
rs12894136	rs1958876	0.950606
rs12894136	rs1958877	0.950606
rs12894136	rs1888590	0.950606
rs12894136	rs1958879	0.950606
rs12894136	rs2783773	0.950606
rs12894136	rs1959248	0.950606
rs12894136	rs7141337	0.950606
rs12894136	rs7146536	0.994455
rs12894136	rs1958882	0.994455
rs12894136	rs1958883	0.994455
rs12894136	rs1953494	0.994455
rs12894136	rs2783771	0.994455
rs12894136	rs1952931	0.994455
rs12894136	rs1952932	0.994455
rs12894136	rs2776568	0.988924
rs12894136	rs2783770	0.994455
rs12894136	rs2783769	0.994455
rs12894136	rs10131535	0.994455
rs12894136	rs2776569	0.994455
rs12894136	rs2484563	0.994455
rs12894136	rs1958884	0.994455
rs12894136	rs1958885	0.994455
rs12894136	rs4362300	0.994455
rs12894136	rs12893382	0.994455
rs12894136	rs12893415	0.994455
rs12894136	rs12894953	0.994455
rs12894136	rs12894136	1
rs12894136	rs1953492	0.994455
rs12894136	rs11848597	0.994455
rs12894136	rs72670211	0.988926
rs12894136	rs59455469	0.961415
rs12894136	rs1953491	0.988926
rs12894136	rs1953490	0.988926
rs12894136	rs4378537	0.988926
rs12894136	rs10872934	0.983395
rs12894136	rs12897287	0.988926
rs12894136	rs12896441	0.988926
rs12894136	rs12897866	0.988926
rs12894136	rs11157140	0.988926
rs12894136	rs11157142	0.988926
rs12894136	rs12588479	0.983444
rs12894136	rs10872935	0.988926
rs12894136	rs10872936	0.988926
rs12894136	rs11157144	0.988926
rs12894136	rs12147628	0.988926
rs12894136	rs12147627	0.988926
rs12894136	rs1953489	0.988926
rs12894136	rs1953488	0.988926
rs12894136	rs1953487	0.988926
rs12894136	rs1953486	0.988926
rs12894136	rs12587591	0.988926
rs12894136	rs35943340	0.988926
rs12894136	rs35633289	0.988926
rs12894136	rs11851525	0.988926
rs12894136	rs11157146	0.988926
rs12894136	rs28884896	0.988926
rs12894136	rs11844451	0.988926
rs12894136	rs11844514	0.988926
rs12894136	rs11844526	0.988926
rs12894136	rs11845616	0.988926
rs12894136	rs11845673	0.988926
rs12894136	rs12886867	0.988926
rs12894136	rs12891282	0.988926
rs12894136	rs12878298	0.988926
rs12894136	rs72670242	0.988926
rs12894136	rs10400774	0.988926
rs12894136	rs11157147	0.983395
rs12894136	rs953399	0.983395
rs12894136	rs11157148	0.983395
rs12894136	rs35431551	0.983395
rs12894136	rs36012013	0.983395
rs12894136	rs11157149	0.983395
rs12894136	rs10782396	0.977879
rs12894136	rs12147598	0.988926
rs12894136	rs12589652	0.988926
rs12894136	rs12589661	0.988926
rs12894136	rs12589708	0.988926
rs12894136	rs12587411	0.988926
rs12894136	rs12589734	0.988926
rs12894136	rs11850098	0.988926
rs12894136	rs11157150	0.988926
rs12894136	rs1953485	0.988926
rs12894136	rs12586205	0.988926
rs12894136	rs12883204	0.988926
rs12894136	rs12883715	0.988926
rs12894136	rs11845296	0.988926
rs12894136	rs12884633	0.988926
rs12894136	rs58238507	0.988926
rs12894136	rs35732862	0.988926
rs12894136	rs56205636	0.988926
rs12894136	rs12890509	0.988926
rs12894136	rs1959237	0.988926
rs12894136	rs1959236	0.988926
rs12894136	rs12588379	0.988926
rs12894136	rs12588349	0.988926
rs12894136	rs12147354	0.988926
rs12894136	rs12147888	0.988926
rs12894136	rs34558964	0.988926
rs12894136	rs34036519	0.983395
rs12894136	rs72670261	0.988926
rs12894136	rs72670262	0.988926
rs12894136	rs72676169	0.988926
rs12894136	rs72676171	0.988926
rs12894136	rs8007060	0.988926
rs12894136	rs8007712	0.988926
rs12894136	rs8007430	0.988926
rs12894136	rs2415620	0.988926
rs12894136	rs7150970	0.988926
rs12894136	rs36022080	0.988926
rs12894136	rs35748381	0.988926
rs12894136	rs35234445	0.988926
rs12894136	rs34607780	0.988926
rs12894136	rs8018157	0.988926
rs12894136	rs8018986	0.988926
rs12894136	rs12879310	0.972619
rs12894136	rs12880433	0.988926
rs12894136	rs67745518	0.978009
rs12894136	rs72676180	0.978009
rs12894136	rs34193092	0.988926
rs12894136	rs6572023	0.988926
rs12894136	rs8010600	0.988926
rs12894136	rs8010510	0.988926
rs12894136	rs36010632	0.988926
rs12894136	rs34994508	0.988926
rs12894136	rs12147839	0.988926
rs12894136	rs12147833	0.988926
rs12894136	rs12147851	0.988926
rs12894136	rs9671977	0.988926
rs12894136	rs9671982	0.988926
rs12894136	rs9671976	0.988926
rs12894136	rs8021737	0.988926
rs12894136	rs8021923	0.988926
rs12894136	rs11844885	0.988926
rs12894136	rs12586300	0.988926
rs12894136	rs9671805	0.988926
rs12894136	rs9671370	0.988926
rs12894136	rs1959230	0.988926
rs12894136	rs1959229	0.988926
rs12894136	rs9783657	0.988926
rs12894136	rs9783668	0.988926
rs12894136	rs9783624	0.988926
rs12894136	rs9783594	0.988926
rs12894136	rs2899913	0.988926
rs12894136	rs4318119	0.988926
rs12894136	rs2415621	0.988926
rs12894136	rs2899914	0.988926
rs12894136	rs2899915	0.988926
rs12894136	rs72676201	0.988926
rs12894136	rs12147713	0.988926
rs12894136	rs12886308	0.988926
rs12894136	rs56313047	0.988926
rs12894136	rs55830630	0.988926
rs12894136	rs72679007	0.988926
rs12894136	rs72679008	0.988926
rs12894136	rs12146972	0.988926
rs12894136	rs34984881	0.988926
rs12894136	rs35890094	0.988926
rs12894136	rs12883741	0.988926
rs12894136	rs57195280	0.988926
rs12894136	rs72679011	0.988926
rs12894136	rs56117887	0.988926
rs12894136	rs12889214	0.988926
rs12894136	rs4347536	0.983444
rs12894136	rs4347537	0.988926
rs12894136	rs4539502	0.977879
rs12894136	rs4351965	0.977879
rs12894136	rs4414393	0.988926
rs12894136	rs4414394	0.988926
rs12894136	rs60023161	0.988926
rs12894136	rs11850528	0.988926
rs12894136	rs11845273	0.988926
rs12894136	rs11845336	0.988926
rs12894136	rs11849724	0.988926
rs12894136	rs35263612	0.983444
rs12894136	rs8014481	0.988926
rs12894136	rs34736530	0.988926
rs12894136	rs11846432	0.988926
rs12894136	rs11846436	0.988926
rs12894136	rs11846480	0.988926
rs12894136	rs11846594	0.988926
rs12894136	rs11846661	0.988926
rs12894136	rs11846629	0.988926
rs12894136	rs11846632	0.988926
rs12894136	rs56129458	0.977914
rs12894136	rs59855310	0.977914
rs12894136	rs57193123	0.983395
rs12894136	rs60630766	0.983395
rs12894136	rs35050025	0.988926
rs12894136	rs34554978	0.988926
rs12894136	rs35210801	0.988926
rs12894136	rs11847683	0.983444
rs12894136	rs11847784	0.966896
rs12894136	rs11847689	0.966896
rs12894136	rs11847880	0.988926
rs12894136	rs76543297	0.977879
rs12894136	rs67335470	0.988926
rs12894136	rs72679020	0.988926
rs12894136	rs67567795	0.988926
rs12894136	rs67930635	0.988926
rs12894136	rs12881289	0.988926
rs12894136	rs35581484	0.988926
rs12894136	rs12881331	0.988926
rs12894136	rs12881631	0.988926
rs12894136	rs11849915	0.988926
rs12894136	rs67239959	0.988926
rs12894136	rs66789942	0.988926
rs12894136	rs11846203	0.988926
rs12894136	rs11850025	0.988926
rs12894136	rs60543108	0.988926
rs12894136	rs7155761	0.988926
rs12894136	rs7157162	0.988926
rs12894136	rs7156180	0.988926
rs12894136	rs7157371	0.988926
rs12894136	rs7157402	0.988926
rs12894136	rs7155977	0.988926
rs12894136	rs7156554	0.988926
rs12894136	rs6572024	0.988926
rs12894136	rs9635197	0.988926
rs12894136	rs34522203	0.988926
rs12894136	rs12589437	0.988926
rs12894136	rs11157152	0.988926
rs12894136	rs11157153	0.988926
rs12894136	rs80327038	0.988926
rs12894136	rs11157154	0.988926
rs12894136	rs12891058	0.988926
rs12894136	rs12891063	0.988926
rs12894136	rs55877601	0.988926
rs12894136	rs34310141	0.988926
rs12894136	rs35032541	0.988926
rs12894136	rs35222775	0.977879
rs12894136	rs12895933	0.988926
rs12894136	rs11851866	0.988926
rs28576539	rs61981068	0.833902
rs28576539	rs28576539	1
rs2693672	rs2693673	0.805109
rs2693672	rs2693672	1
rs2693672	rs2664299	0.991836
rs2693672	rs2614464	0.98375
rs2693672	rs2614463	0.971561
rs2693672	rs2496482	0.963443
rs2693672	rs2664303	0.943544
rs2470167	rs2470193	0.883237
rs2470167	rs2459399	0.872193
rs2470167	rs2445754	0.912537
rs2470167	rs2470166	0.833006
rs2470167	rs2470167	1
rs2470167	rs8026587	0.805706
rs2470167	rs35859241	0.801055
rs2470167	rs61618680	0.810399
rs2470167	rs3751585	0.941175
rs8023459	rs7402226	0.911359
rs8023459	rs11630322	0.938847
rs8023459	rs11072106	0.930782
rs8023459	rs11072107	0.947273
rs8023459	rs8041728	0.95125
rs8023459	rs8041882	0.95125
rs8023459	rs8042168	0.95125
rs8023459	rs8023459	1
rs8023459	rs8023467	0.97133
rs8023459	rs8042707	0.955111
rs8023459	rs9920297	0.967198
rs8023459	rs9920305	0.954925
rs8023459	rs9920315	0.950884
rs8023459	rs58825917	0.959243
rs8023459	rs10459600	0.942842
rs8023459	rs11637707	0.959243
rs4702	rs4702	1
rs35633795	rs11636715	0.952857
rs35633795	rs28406377	0.851972
rs35633795	rs35633795	1
rs35633795	rs7165213	1
rs35633795	rs201950623	0.849615
rs35633795	rs28868622	0.849615
rs35633795	rs78315251	0.892409
rs35633795	rs7402197	0.908285
rs35633795	rs7402215	0.908285
rs35633795	rs4592632	0.911661
rs35633795	rs79337741	0.884534
rs35633795	rs9788661	0.888364
rs8061968	rs8061968	1
rs9926479	rs9931634	0.864183
rs9926479	rs9806785	1
rs9926479	rs12922703	1
rs9926479	rs12932045	1
rs9926479	rs9926479	1
rs9926479	rs9928993	0.991429
rs9926479	rs2881437	0.991457
rs9926479	rs12709184	0.991457
rs9926479	rs12325273	0.876577
rs9926479	rs11077147	0.803461
rs9926479	rs11642971	0.800264
rs12932206	rs12932206	1
rs1213323	rs1213323	1
rs1213323	rs1532932	0.882289
rs12597701	rs12597701	1
rs720717	rs720717	1
rs720717	rs706000	0.964121
rs720717	rs837697	0.964121
rs720717	rs837701	0.964121
rs720717	rs837702	0.964121
rs720717	rs837703	0.954221
rs720717	rs837704	0.954221
rs720717	rs837705	0.949327
rs720717	rs837706	0.954221
rs720717	rs8057394	0.944075
rs720717	rs12935101	0.938837
rs720717	rs7184748	0.944075
rs720717	rs7189973	0.943728
rs720717	rs11074546	0.904516
rs720717	rs11074547	0.904516
rs720717	rs11074548	0.904516
rs720717	rs7190960	0.904516
rs720717	rs7199281	0.904516
rs720717	rs11074550	0.904516
rs72772387	rs7192121	0.80855
rs72772387	rs17670318	0.817817
rs72772387	rs9925439	0.80855
rs72772387	rs181842065	0.817817
rs72772387	rs17670396	0.80855
rs72772387	rs7197048	0.817817
rs72772387	rs75428699	0.817817
rs72772387	rs72772153	0.817817
rs72772387	rs8045558	0.817817
rs72772387	rs72772155	0.817817
rs72772387	rs57497843	0.80855
rs72772387	rs72772157	0.807777
rs72772387	rs4998386	0.817817
rs72772387	rs7191736	0.817817
rs72772387	rs7190716	0.817817
rs72772387	rs4254328	0.817817
rs72772387	rs72772164	0.827271
rs72772387	rs17569609	0.817817
rs72772387	rs3897996	0.827271
rs72772387	rs72772166	0.817817
rs72772387	rs72772167	0.888043
rs72772387	rs9929020	0.878537
rs72772387	rs72772168	0.878537
rs72772387	rs72772169	0.878537
rs72772387	rs17670509	0.888043
rs72772387	rs72772175	0.888043
rs72772387	rs8044626	0.878537
rs72772387	rs7190619	0.878537
rs72772387	rs17670544	0.817221
rs72772387	rs17569693	0.817221
rs72772387	rs61628643	0.888043
rs72772387	rs59931374	0.888043
rs72772387	rs78106676	0.898252
rs72772387	rs72774041	0.898252
rs72772387	rs60547225	0.898252
rs72772387	rs117936044	0.898252
rs72772387	rs72774046	0.918186
rs72772387	rs72774047	0.928073
rs72772387	rs72774048	0.928073
rs72772387	rs116903689	0.928073
rs72772387	rs72774051	0.928073
rs72772387	rs7200719	0.928073
rs72772387	rs4107019	0.928073
rs72772387	rs8043728	0.928073
rs72772387	rs7203512	0.928073
rs72772387	rs7198528	0.928073
rs72772387	rs139958362	0.928073
rs72772387	rs72774059	0.908484
rs72772387	rs17670766	0.918186
rs72772387	rs17569940	0.918186
rs72772387	rs1827197	0.928073
rs72772387	rs72774081	0.928073
rs72772387	rs7193123	0.928073
rs72772387	rs72772342	0.928073
rs72772387	rs72772347	0.928073
rs72772387	rs76908557	0.95871
rs72772387	rs72772360	0.93815
rs72772387	rs72772361	0.93815
rs72772387	rs72772364	0.93815
rs72772387	rs7193471	0.93815
rs72772387	rs75838692	0.93815
rs72772387	rs13332501	0.948627
rs72772387	rs72772368	0.857279
rs72772387	rs67679267	0.95871
rs72772387	rs28528871	0.95871
rs72772387	rs7190321	0.968985
rs72772387	rs72772374	0.948423
rs72772387	rs28491487	0.95871
rs72772387	rs8056683	0.95871
rs72772387	rs8061963	0.948423
rs72772387	rs8062320	0.948423
rs72772387	rs7203194	0.95871
rs72772387	rs8056514	0.95871
rs72772387	rs7200649	0.948423
rs72772387	rs7206296	0.95871
rs72772387	rs7200039	0.95871
rs72772387	rs72772381	0.948423
rs72772387	rs78746863	0.948423
rs72772387	rs58834898	0.95871
rs72772387	rs12102500	0.95871
rs72772387	rs12102636	0.95871
rs72772387	rs9925707	0.95871
rs72772387	rs9927914	0.95871
rs72772387	rs9925801	0.95871
rs72772387	rs9927926	0.95871
rs72772387	rs1463128	0.95871
rs72772387	rs9937970	0.95871
rs72772387	rs72772387	1
rs72772387	rs7194796	1
rs72772387	rs7198175	0.989722
rs72772387	rs17670977	1
rs72772387	rs72772389	0.9793
rs72772387	rs7189360	0.979362
rs72772387	rs7188122	1
rs72772387	rs9927532	0.989722
rs72772387	rs9927554	1
rs72772387	rs9935354	1
rs72772387	rs8043864	0.989722
rs72772387	rs9922383	1
rs72772387	rs9922460	1
rs72772387	rs9935774	0.9793
rs72772387	rs9938061	0.989722
rs72772387	rs7197200	0.989722
rs72772387	rs72772395	0.927952
rs72772387	rs7192622	0.989722
rs72772387	rs72772396	1
rs72772387	rs1448261	1
rs72772387	rs72772397	0.9793
rs72772387	rs1448262	1
rs72772387	rs7188081	1
rs72772387	rs7188291	1
rs72772387	rs17671033	0.9793
rs72772387	rs9933478	0.9793
rs72772387	rs13331457	0.969025
rs72772387	rs28581562	0.9793
rs72772387	rs28465345	0.968985
rs72772387	rs28375797	0.95871
rs72772387	rs9936854	0.95871
rs72772387	rs72774106	0.95871
rs72772387	rs8057034	0.95871
rs72772387	rs8059513	0.95871
rs72772387	rs8059547	0.959369
rs72772387	rs72774110	0.95871
rs72772387	rs72774111	0.95871
rs72772387	rs9930321	0.95871
rs72772387	rs9930396	0.95871
rs72772387	rs72774115	0.95871
rs72772387	rs72774116	0.95871
rs72772387	rs72774119	0.95871
rs72772387	rs9933111	0.959369
rs72772387	rs9922871	0.95871
rs72772387	rs9922338	0.95871
rs72772387	rs9302409	0.959369
rs72772387	rs72774121	0.95871
rs72772387	rs17570290	0.95871
rs72772387	rs10518152	0.95871
rs72772387	rs10518151	0.95871
rs72772387	rs72774122	0.95871
rs72772387	rs13332018	0.95871
rs72772387	rs9938467	0.959369
rs72772387	rs8061018	0.959369
rs72772387	rs9927648	0.95871
rs72772387	rs72774125	0.95871
rs72772387	rs58797003	0.938731
rs72772387	rs72774126	0.93815
rs72772387	rs72774127	0.93815
rs72772387	rs59568026	0.938731
rs72772387	rs72774129	0.93815
rs72772387	rs72774131	0.95871
rs72772387	rs72774134	0.95871
rs72772387	rs61224814	0.959369
rs72772387	rs60950183	0.959369
rs72772387	rs72774136	0.95871
rs72772387	rs72774137	0.95871
rs72772387	rs72774138	0.95871
rs72772387	rs72774139	0.95871
rs72772387	rs56666352	0.959369
rs72772387	rs72774141	0.948419
rs72772387	rs67828712	0.959369
rs72772387	rs67780046	0.959369
rs72772387	rs12102832	0.959369
rs72772387	rs72774143	0.95871
rs72772387	rs8062241	0.959369
rs72772387	rs8062624	0.94009
rs72772387	rs9931653	0.948419
rs72772387	rs9938777	0.948419
rs72772387	rs10518150	0.948419
rs72772387	rs9933945	0.949039
rs72772387	rs10518149	0.95871
rs72772387	rs28634372	0.959369
rs72772387	rs60276136	0.959369
rs72772387	rs28540790	0.959369
rs72772387	rs28574279	0.95871
rs72772387	rs72774148	0.95871
rs72772387	rs57587803	0.959369
rs72772387	rs60864732	0.959369
rs72772387	rs58861142	0.959369
rs72772387	rs16956843	0.949039
rs72772387	rs72774150	0.948419
rs72772387	rs61686802	0.949039
rs72772387	rs67171153	0.949039
rs72772387	rs77407622	0.948419
rs72772387	rs13331030	0.949039
rs72772387	rs13331088	0.949039
rs72772387	rs13331428	0.949039
rs72772387	rs13331461	0.949039
rs72772387	rs13331465	0.949039
rs72772387	rs13331168	0.949039
rs72772387	rs72774156	0.948419
rs72772387	rs13331514	0.949039
rs72772387	rs13336632	0.949039
rs72772387	rs57737700	0.948419
rs72772387	rs13336710	0.949039
rs72772387	rs13332665	0.949039
rs72772387	rs13332699	0.949039
rs72772387	rs72774158	0.948419
rs72772387	rs75490346	0.948419
rs72772387	rs72774159	0.948419
rs72772387	rs9940458	0.949039
rs72772387	rs2352741	0.938731
rs72772387	rs1375072	0.948419
rs72772387	rs7191991	0.938731
rs72772387	rs1448268	0.948627
rs72772387	rs1448270	0.948627
rs72772387	rs1448271	0.948627
rs72772387	rs1111537	0.948627
rs72772387	rs1375075	0.948627
rs72772387	rs1375076	0.938731
rs72772387	rs4780784	0.948627
rs72772387	rs1448272	0.948627
rs72772387	rs72774171	0.95871
rs72772387	rs7199095	0.865705
rs72772387	rs7206094	0.865705
rs72772387	rs7201627	0.82346
rs72772387	rs117917728	0.806622
rs72772387	rs72776024	0.814965
rs72772387	rs72776030	0.814965
rs72772387	rs72776031	0.82346
rs72772387	rs7196139	0.82346
rs72772387	rs72776036	0.82346
rs72772387	rs72776042	0.82346
rs72772387	rs1448253	0.816704
rs72772387	rs72776048	0.83211
rs72772387	rs9930364	0.83211
rs72772387	rs72776050	0.83211
rs72772387	rs72776054	0.82346
rs72772387	rs2111223	0.82346
rs4780790	rs4780790	1
rs9934226	rs8053887	1
rs9934226	rs9934226	1
rs9934226	rs73512720	1
rs9934226	rs73512721	1
rs9934226	rs58142870	0.927366
[truncated: 6,494 more rows]

## Sheet: EF proxy_pathways
Pathway ID	Description	Parent(s)	p-Value	Genes Involved	Variation IDs
R-HSA-9022707	MECP2 regulates transcription factors	Gene expression (Transcription)	0.001347	MEF2C,RBFOX1	rs10462335,rs11077147,rs11642971,rs11743441,rs11749060,rs11749912,rs12325273,rs12709184,rs12922703,rs12932045,rs13158247,rs1705565,rs17487515,rs17558396,rs17559709,rs187270,rs2247885,rs2362108,rs2362109,rs2362111,rs2431391,rs2457979,rs254779,rs254780,rs28712135,rs2881437,rs34316,rs34318,rs34319,rs34320,rs34321,rs35148765,rs4145738,rs42850,rs4373304,rs55740951,rs57055575,rs587490,rs588282,rs589088…
R-HSA-8953854	Metabolism of RNA	Metabolism of RNA	0.004795	GNL3	rs10865973,rs10865974,rs1108842,rs11177,rs13076193,rs1866268,rs2289247,rs34157897,rs35315313,rs3733039,rs3774349,rs55678971,rs6445531,rs6762813
R-HSA-3247509	Chromatin modifying enzymes	Chromatin organization	0.004832	EP300,PBRM1,GATAD2B,HIST1H4H,KANSL1,SETD1A,KAT8,PAX3,HIST1H3G	rs1033611,rs10433550,rs10433615,rs10796956,rs10865973,rs10865974,rs11090039,rs11130307,rs11130308,rs11130310,rs11130311,rs11130312,rs11130313,rs11130314,rs11130315,rs111314258,rs11264532,rs11264559,rs11264567,rs112780312,rs112874207,rs113422987,rs113489222,rs11577942,rs11581644,rs11583152,rs11583896,rs11585416,rs11586830,rs11587151,rs11589043,rs11589857,rs11590099,rs11591134,rs11640961,rs11643872…
R-HSA-4839726	Chromatin organization	Chromatin organization	0.004832	EP300,PBRM1,GATAD2B,HIST1H4H,KANSL1,SETD1A,KAT8,PAX3,HIST1H3G	rs1033611,rs10433550,rs10433615,rs10796956,rs10865973,rs10865974,rs11090039,rs11130307,rs11130308,rs11130310,rs11130311,rs11130312,rs11130313,rs11130314,rs11130315,rs111314258,rs11264532,rs11264559,rs11264567,rs112780312,rs112874207,rs113422987,rs113489222,rs11577942,rs11581644,rs11583152,rs11583896,rs11585416,rs11586830,rs11587151,rs11589043,rs11589857,rs11590099,rs11591134,rs11640961,rs11643872…
R-HSA-166520	Signaling by NTRKs	Signal Transduction	0.005009	EP300,MEF2C,RHOA,MAPK3,FURIN,SRF	rs1033611,rs10462335,rs11090039,rs111903592,rs11706370,rs11716974,rs11743441,rs11749060,rs11749912,rs11865086,rs13058113,rs13087851,rs13158247,rs148734725,rs1569858,rs1705565,rs17487515,rs17558396,rs17559709,rs187270,rs1987628,rs2024717,rs20551,rs20552,rs2057070,rs2064558,rs2064560,rs2076577,rs2076581,rs2144342,rs2247885,rs2267424,rs2267425,rs2362108,rs2362109,rs2362111,rs2413637,rs2431391,rs2457…
R-HSA-198725	Nuclear Events (kinase and transcription factor activation)	Signal Transduction	0.005721	MEF2C,EP300,MAPK3,SRF	rs1033611,rs10462335,rs11090039,rs11743441,rs11749060,rs11749912,rs11865086,rs13058113,rs13158247,rs1569858,rs1705565,rs17487515,rs17558396,rs17559709,rs187270,rs2024717,rs20551,rs20552,rs2057070,rs2064558,rs2064560,rs2076577,rs2076581,rs2144342,rs2247885,rs2267424,rs2267425,rs2362108,rs2362109,rs2362111,rs2413637,rs2431391,rs2457979,rs254779,rs254780,rs28529403,rs28712135,rs2899344,rs34316,rs343…
R-HSA-3214847	HATs acetylate histones	Chromatin organization	0.006185	HIST1H4H,EP300,KANSL1,KAT8,PAX3,HIST1H3G	rs1033611,rs11090039,rs111314258,rs11754168,rs11759682,rs12716982,rs13058113,rs144416125,rs1549293,rs1569858,rs17664048,rs1978485,rs2024717,rs20551,rs20552,rs2057070,rs2064558,rs2064560,rs2076577,rs2076581,rs2118666,rs2118667,rs2144342,rs2267424,rs2267425,rs2413637,rs2458193,rs2458204,rs2532229,rs2532413,rs2532418,rs2696609,rs2732605,rs2732606,rs2899344,rs3823157,rs41266829,rs41266831,rs430789,rs…
R-HSA-977225	Amyloid fiber formation	Metabolism of proteins	0.008585	TSPAN14,HIST1H4H,HIST1H3G,FURIN,NAT8	rs10748526,rs10749609,rs10785884,rs10788640,rs10887914,rs116857892,rs11754168,rs11759682,rs13538,rs1870137,rs1870138,rs1870148,rs1878036,rs1902660,rs2138285,rs2343551,rs3823157,rs41266829,rs41266831,rs4702,rs4933397,rs4934189,rs4934192,rs6586028,rs7080009,rs7086496,rs7086627,rs7096909,rs7097656,rs7098414,rs75404521,rs7896832,rs7900536,rs7910643,rs7922621,rs873257,rs873258,rs873259,rs882682,rs9633…
R-HSA-8956319	Nucleobase catabolism	Metabolism	0.008598	NT5C2,DPYD,GPX1	rs1050450,rs10748837,rs10748838,rs10786739,rs10786740,rs10786743,rs10883837,rs10883840,rs10883842,rs111348842,rs11191577,rs11590802,rs12571568,rs12766205,rs1800668,rs1926030,rs2066323,rs2148197,rs35525740,rs3740387,rs3758543,rs3977751,rs4917996,rs4917997,rs55689128,rs6584540,rs7067970,rs7077097,rs7077291,rs7081075,rs7092407,rs7412142,rs746293,rs77350815,rs77779411,rs7896519,rs7896547,rs7899084,rs…
R-HSA-8939243	RUNX1 interacts with co-factors whose precise effect on RUNX1 targets is not known	Gene expression (Transcription)	0.009278	AUTS2,EP300,PBRM1	rs10227138,rs10233063,rs10242748,rs10263367,rs1033611,rs10433550,rs10433615,rs10865973,rs10865974,rs11090039,rs11130307,rs11130308,rs11130310,rs11130311,rs11130312,rs11130313,rs11130314,rs11130315,rs11708075,rs11709448,rs11714419,rs11714565,rs11717043,rs11718420,rs11718509,rs11719514,rs11720159,rs11720243,rs11720432,rs11762238,rs11772435,rs12486847,rs12487445,rs12487591,rs12488461,rs12488527,rs12…
R-HSA-9029569	NR1H3 & NR1H2 regulate gene expression linked to cholesterol transport and efflux	Signal Transduction	0.009278	EP300,APOC1,APOE	rs1033611,rs11090039,rs12721051,rs13058113,rs1569858,rs2024717,rs20551,rs20552,rs2057070,rs2064558,rs2064560,rs2076577,rs2076581,rs2144342,rs2267424,rs2267425,rs2413637,rs2899344,rs3826688,rs429358,rs4820428,rs4820431,rs4822004,rs4822005,rs4822006,rs4822007,rs4822008,rs4822010,rs4822011,rs4822013,rs484195,rs5117,rs5751040,rs5751042,rs5751053,rs5751060,rs5758228,rs5758231,rs5758237,rs5758238,rs575…
R-HSA-400511	Synthesis, secretion, and inactivation of Glucose-dependent Insulinotropic Polypeptide (GIP)	Metabolism of proteins	0.009875	SPCS1,DPP4	rs12486554,rs13079063,rs2268894,rs2909448,rs2909449,rs34017441,rs3755798,rs6445534,rs6617,rs6741949,rs8906
R-HSA-187037	Signaling by NTRK1 (TRKA)	Signal Transduction	0.011509	MEF2C,EP300,MAPK3,RHOA,SRF	rs1033611,rs10462335,rs11090039,rs111903592,rs11706370,rs11716974,rs11743441,rs11749060,rs11749912,rs11865086,rs13058113,rs13087851,rs13158247,rs148734725,rs1569858,rs1705565,rs17487515,rs17558396,rs17559709,rs187270,rs1987628,rs2024717,rs20551,rs20552,rs2057070,rs2064558,rs2064560,rs2076577,rs2076581,rs2144342,rs2247885,rs2267424,rs2267425,rs2362108,rs2362109,rs2362111,rs2413637,rs2431391,rs2457…
R-HSA-171286	Synthesis and processing of ENV and VPU	Disease	0.011787	FURIN	rs4702
R-HSA-4570571	Defective RFT1 causes RFT1-CDG (CDG-1n)	Disease	0.011787	RFT1	rs2115780
R-HSA-5579028	Defective CYP17A1 causes Adrenal hyperplasia 5 (AH5)	Disease	0.011787	CYP17A1	rs10786712,rs3740397,rs3781286,rs6163,rs743572
R-HSA-5619052	Defective SLC9A9 causes autism 16 (AUTS16)	Disease	0.011787	SLC9A9	rs10212321,rs10212557,rs1723031,rs1723034,rs1978912,rs2582354,rs59667799,rs838609,rs838610,rs838611,rs838612,rs838614,rs838615,rs838617,rs838619,rs838621,rs838625,rs865709
R-HSA-5679001	Defective ABCC2 causes Dubin-Johnson syndrome	Disease	0.011787	ABCC2	rs12771624,rs12826,rs3740066,rs3740067,rs3780880,rs4148398,rs717620
R-HSA-9673163	Oleoyl-phe metabolism	Metabolism	0.011787	PM20D1	rs1772143
R-HSA-74158	RNA Polymerase III Transcription	Gene expression (Transcription)	0.012303	NFIC,GTF3C1,POLR3A	rs10852319,rs111257278,rs1134711,rs11672035,rs12445873,rs12919017,rs12919042,rs12922976,rs12925304,rs12925626,rs12932325,rs12933047,rs1609758,rs1609759,rs2228248,rs232056,rs232057,rs232058,rs232059,rs232060,rs232062,rs232063,rs232064,rs232065,rs232066,rs232068,rs232069,rs232070,rs232071,rs232073,rs232074,rs232075,rs232077,rs232078,rs232079,rs232081,rs232082,rs232083,rs232084,rs232085,rs232087,rs2…
R-HSA-749476	RNA Polymerase III Abortive And Retractive Initiation	Gene expression (Transcription)	0.012303	NFIC,GTF3C1,POLR3A	rs10852319,rs111257278,rs1134711,rs11672035,rs12445873,rs12919017,rs12919042,rs12922976,rs12925304,rs12925626,rs12932325,rs12933047,rs1609758,rs1609759,rs2228248,rs232056,rs232057,rs232058,rs232059,rs232060,rs232062,rs232063,rs232064,rs232065,rs232066,rs232068,rs232069,rs232070,rs232071,rs232073,rs232074,rs232075,rs232077,rs232078,rs232079,rs232081,rs232082,rs232083,rs232084,rs232085,rs232087,rs2…
R-HSA-438064	Post NMDA receptor activation events	Neuronal System	0.015245	GRIN2A,PRKAR2A,MAPK3,MAPT	rs10518149,rs10518150,rs10518151,rs10518152,rs11074546,rs11074547,rs11074548,rs11074550,rs11074595,rs1111537,rs116406752,rs116903689,rs117917728,rs117936044,rs11865086,rs12102500,rs12102636,rs12102832,rs1213323,rs12597701,rs12932206,rs12935101,rs13331030,rs13331088,rs13331168,rs13331428,rs13331457,rs13331461,rs13331465,rs13331514,rs13332018,rs13332501,rs13332665,rs13332699,rs13336632,rs13336710,r…
R-HSA-9024446	NR1H2 and NR1H3-mediated signaling	Signal Transduction	0.017785	EP300,APOC1,APOE	rs1033611,rs11090039,rs12721051,rs13058113,rs1569858,rs2024717,rs20551,rs20552,rs2057070,rs2064558,rs2064560,rs2076577,rs2076581,rs2144342,rs2267424,rs2267425,rs2413637,rs2899344,rs3826688,rs429358,rs4820428,rs4820431,rs4822004,rs4822005,rs4822006,rs4822007,rs4822008,rs4822010,rs4822011,rs4822013,rs484195,rs5117,rs5751040,rs5751042,rs5751053,rs5751060,rs5758228,rs5758231,rs5758237,rs5758238,rs575…
R-HSA-74259	Purine catabolism	Metabolism	0.018642	NT5C2,GPX1	rs1050450,rs10748837,rs10748838,rs10786739,rs10786740,rs10786743,rs10883837,rs10883840,rs10883842,rs11191577,rs12571568,rs12766205,rs1800668,rs1926030,rs2066323,rs2148197,rs35525740,rs3740387,rs3758543,rs3977751,rs4917996,rs4917997,rs55689128,rs6584540,rs7067970,rs7077097,rs7077291,rs7081075,rs7092407,rs746293,rs7896519,rs7896547,rs7899084,rs7920251,rs8139,rs9919485
R-HSA-8963898	Plasma lipoprotein assembly	Transport of small molecules	0.020676	APOC1,APOE	rs12721051,rs3826688,rs429358,rs484195,rs5117
R-HSA-975138	TRAF6 mediated induction of NFkB and MAP kinases upon TLR7/8 or 9 activation	Immune System	0.021607	MEF2C,CHUK,TLR9,MAPK3	rs10462335,rs11591741,rs11597086,rs11743441,rs11749060,rs11749912,rs11865086,rs13158247,rs1327578,rs1705565,rs17487515,rs17558396,rs17559709,rs17882431,rs17882802,rs17885645,rs187270,rs2247885,rs2362108,rs2362109,rs2362111,rs2431391,rs2457979,rs254779,rs254780,rs28529403,rs28712135,rs34027394,rs34316,rs34318,rs34319,rs34320,rs34321,rs35148765,rs352139,rs352140,rs4145738,rs42850,rs4373304,rs557409…
R-HSA-8878171	Transcriptional regulation by RUNX1	Gene expression (Transcription)	0.021983	PBRM1,HIST1H4H,EP300,SETD1A,AUTS2,LDB1,HIST1H3G	rs10227138,rs10233063,rs10242748,rs10263367,rs1033611,rs10433550,rs10433615,rs10865973,rs10865974,rs11090039,rs11130307,rs11130308,rs11130310,rs11130311,rs11130312,rs11130313,rs11130314,rs11130315,rs11640961,rs11643872,rs11708075,rs11709448,rs11714419,rs11714565,rs11717043,rs11718420,rs11718509,rs11719514,rs11720159,rs11720243,rs11720432,rs11754168,rs11759682,rs11762238,rs11772435,rs12486847,rs12…
R-HSA-168181	Toll Like Receptor 7/8 (TLR7/8) Cascade	Immune System	0.0224	MEF2C,MAPK3,CHUK,TLR9	rs10462335,rs11591741,rs11597086,rs11743441,rs11749060,rs11749912,rs11865086,rs13158247,rs1327578,rs1705565,rs17487515,rs17558396,rs17559709,rs17882431,rs17882802,rs17885645,rs187270,rs2247885,rs2362108,rs2362109,rs2362111,rs2431391,rs2457979,rs254779,rs254780,rs28529403,rs28712135,rs34027394,rs34316,rs34318,rs34319,rs34320,rs34321,rs35148765,rs352139,rs352140,rs4145738,rs42850,rs4373304,rs557409…
R-HSA-975155	MyD88 dependent cascade initiated on endosome	Immune System	0.0224	MEF2C,CHUK,TLR9,MAPK3	rs10462335,rs11591741,rs11597086,rs11743441,rs11749060,rs11749912,rs11865086,rs13158247,rs1327578,rs1705565,rs17487515,rs17558396,rs17559709,rs17882431,rs17882802,rs17885645,rs187270,rs2247885,rs2362108,rs2362109,rs2362111,rs2431391,rs2457979,rs254779,rs254780,rs28529403,rs28712135,rs34027394,rs34316,rs34318,rs34319,rs34320,rs34321,rs35148765,rs352139,rs352140,rs4145738,rs42850,rs4373304,rs557409…
R-HSA-381771	Synthesis, secretion, and inactivation of Glucagon-like Peptide-1 (GLP-1)	Metabolism of proteins	0.022798	SPCS1,DPP4	rs12486554,rs13079063,rs2268894,rs2909448,rs2909449,rs34017441,rs3755798,rs6445534,rs6617,rs6741949,rs8906
R-HSA-5083628	Defective POMGNT1 causes MDDGA3, MDDGB3 and MDDGC3	Disease	0.023435	DAG1	rs10212296,rs11708955,rs11712569,rs11719996,rs12330269,rs13062429,rs1801143,rs34196454,rs34363169,rs35261698,rs3926569,rs4625,rs6766131,rs6766581,rs6797664,rs71615484,rs7630869,rs7633271,rs9818590,rs9821311,rs9827021,rs9850072,rs9853683,rs9858418
R-HSA-5659898	Intestinal saccharidase deficiencies	Disease	0.023435	LCT	rs1042712,rs11886852,rs11895269,rs11895319,rs12373779,rs1963885,rs2015532,rs2322813,rs3213890,rs3213892,rs3754689,rs3769008,rs3769012,rs3769013,rs3816155,rs58116536,rs58509842,rs59243420,rs60253740,rs61240933,rs61451678,rs6430588,rs730005,rs73957037,rs73958637,rs746857,rs76097170,rs79633114,rs9636213
R-HSA-442755	Activation of NMDA receptors and postsynaptic events	Neuronal System	0.024885	GRIN2A,PRKAR2A,MAPK3,MAPT	rs10518149,rs10518150,rs10518151,rs10518152,rs11074546,rs11074547,rs11074548,rs11074550,rs11074595,rs1111537,rs116406752,rs116903689,rs117917728,rs117936044,rs11865086,rs12102500,rs12102636,rs12102832,rs1213323,rs12597701,rs12932206,rs12935101,rs13331030,rs13331088,rs13331168,rs13331428,rs13331457,rs13331461,rs13331465,rs13331514,rs13332018,rs13332501,rs13332665,rs13332699,rs13336632,rs13336710,r…
R-HSA-168138	Toll Like Receptor 9 (TLR9) Cascade	Immune System	0.025749	MAPK3,MEF2C,CHUK,TLR9	rs10462335,rs11591741,rs11597086,rs11743441,rs11749060,rs11749912,rs11865086,rs13158247,rs1327578,rs1705565,rs17487515,rs17558396,rs17559709,rs17882431,rs17882802,rs17885645,rs187270,rs2247885,rs2362108,rs2362109,rs2362111,rs2431391,rs2457979,rs254779,rs254780,rs28529403,rs28712135,rs34027394,rs34316,rs34318,rs34319,rs34320,rs34321,rs35148765,rs352139,rs352140,rs4145738,rs42850,rs4373304,rs557409…
R-HSA-8936459	RUNX1 regulates genes involved in megakaryocyte differentiation and platelet function	Gene expression (Transcription)	0.026631	HIST1H4H,EP300,SETD1A,HIST1H3G	rs1033611,rs11090039,rs11640961,rs11643872,rs11754168,rs11759682,rs13058113,rs1569858,rs2024717,rs20551,rs20552,rs2057070,rs2064558,rs2064560,rs2076577,rs2076581,rs2144342,rs2267424,rs2267425,rs2413637,rs2899344,rs3823157,rs41266829,rs41266831,rs4820428,rs4820431,rs4822004,rs4822005,rs4822006,rs4822007,rs4822008,rs4822010,rs4822011,rs4822013,rs4889603,rs5751040,rs5751042,rs5751053,rs5751060,rs575…
R-HSA-198753	ERK/MAPK targets	Signal Transduction;Immune System	0.027298	MEF2C,MAPK3	rs10462335,rs11743441,rs11749060,rs11749912,rs11865086,rs13158247,rs1705565,rs17487515,rs17558396,rs17559709,rs187270,rs2247885,rs2362108,rs2362109,rs2362111,rs2431391,rs2457979,rs254779,rs254780,rs28529403,rs28712135,rs34316,rs34318,rs34319,rs34320,rs34321,rs35148765,rs4145738,rs42850,rs4373304,rs55740951,rs57055575,rs587490,rs588282,rs589088,rs589544,rs591228,rs599402,rs601499,rs601942,rs606393…
R-HSA-5205685	Pink/Parkin Mediated Mitophagy	Autophagy	0.027298	TOMM40,MAP1LC3B	rs10119,rs10431963,rs11117269,rs11556505,rs157581,rs157582,rs1808437,rs184017,rs2059259,rs2075650,rs34404554,rs4294823,rs59007384,rs62053114,rs71352238,rs72628299,rs750957,rs76082995,rs8054103,rs8059571,rs980304,rs980305,rs9972730
R-HSA-212165	Epigenetic regulation of gene expression	Gene expression (Transcription)	0.029079	EP300,GATAD2B,HIST1H4H,HIST1H3G,TET2	rs10010325,rs1033611,rs10796956,rs11090039,rs11264532,rs11264559,rs11264567,rs112780312,rs112874207,rs113422987,rs113489222,rs11577942,rs11581644,rs11583152,rs11583896,rs11585416,rs11586830,rs11587151,rs11589043,rs11589857,rs11590099,rs11591134,rs11754168,rs11759682,rs12022158,rs12022730,rs12028398,rs12032914,rs12033835,rs12038577,rs12041850,rs12041920,rs12042562,rs12042989,rs12043350,rs12401565,…
R-HSA-400508	Incretin synthesis, secretion, and inactivation	Metabolism of proteins	0.029671	SPCS1,DPP4	rs12486554,rs13079063,rs2268894,rs2909448,rs2909449,rs34017441,rs3755798,rs6445534,rs6617,rs6741949,rs8906
R-HSA-73980	RNA Polymerase III Transcription Termination	Gene expression (Transcription)	0.029671	NFIC,POLR3A	rs111257278,rs11672035,rs2559658,rs72973055
R-HSA-9634638	Estrogen-dependent nuclear events downstream of ESR-membrane signaling	Signal Transduction	0.032123	MAPK3,SRF	rs11865086,rs28529403,rs4711741,rs6914964,rs7542
R-HSA-112314	Neurotransmitter receptors and postsynaptic signal transmission	Neuronal System	0.034229	GRIN2A,PRKAR2A,NSF,MAPK3,KCNJ3,MAPT	rs10518149,rs10518150,rs10518151,rs10518152,rs11074546,rs11074547,rs11074548,rs11074550,rs11074595,rs1111537,rs116406752,rs116903689,rs116956554,rs117917728,rs117936044,rs11865086,rs12102500,rs12102636,rs12102832,rs1213323,rs12597701,rs12932206,rs12935101,rs13331030,rs13331088,rs13331168,rs13331428,rs13331457,rs13331461,rs13331465,rs13331514,rs13332018,rs13332501,rs13332665,rs13332699,rs13336632,…
R-HSA-5250913	Positive epigenetic regulation of rRNA expression	Gene expression (Transcription)	0.034337	EP300,GATAD2B,HIST1H4H,HIST1H3G	rs1033611,rs10796956,rs11090039,rs11264532,rs11264559,rs11264567,rs112780312,rs112874207,rs113422987,rs113489222,rs11577942,rs11581644,rs11583152,rs11583896,rs11585416,rs11586830,rs11587151,rs11589043,rs11589857,rs11590099,rs11591134,rs11754168,rs11759682,rs12022158,rs12022730,rs12028398,rs12032914,rs12033835,rs12038577,rs12041850,rs12041920,rs12042562,rs12042989,rs12043350,rs12401565,rs12409811,…
R-HSA-5083629	Defective POMT2 causes MDDGA2, MDDGB2 and MDDGC2	Disease	0.034948	DAG1	rs10212296,rs11708955,rs11712569,rs11719996,rs12330269,rs13062429,rs1801143,rs34196454,rs34363169,rs35261698,rs3926569,rs4625,rs6766131,rs6766581,rs6797664,rs71615484,rs7630869,rs7633271,rs9818590,rs9821311,rs9827021,rs9850072,rs9853683,rs9858418
R-HSA-5083633	Defective POMT1 causes MDDGA1, MDDGB1 and MDDGC1	Disease	0.034948	DAG1	rs10212296,rs11708955,rs11712569,rs11719996,rs12330269,rs13062429,rs1801143,rs34196454,rs34363169,rs35261698,rs3926569,rs4625,rs6766131,rs6766581,rs6797664,rs71615484,rs7630869,rs7633271,rs9818590,rs9821311,rs9827021,rs9850072,rs9853683,rs9858418
R-HSA-5250971	Toxicity of botulinum toxin type C (BoNT/C)	Disease	0.034948	STX1B	rs12716979,rs4889606,rs9926533
R-HSA-5602636	IKBKB deficiency causes SCID	Disease	0.034948	CHUK	rs11591741,rs11597086,rs1327578,rs17882431,rs17882802,rs17885645,rs34027394
R-HSA-5603027	IKBKG deficiency causes anhidrotic ectodermal dysplasia with immunodeficiency (EDA-ID) (via TLR)	Disease	0.034948	CHUK	rs11591741,rs11597086,rs1327578,rs17882431,rs17882802,rs17885645,rs34027394
R-HSA-6806664	Metabolism of vitamin K	Metabolism	0.034948	VKORC1	rs2359612,rs8050894,rs9934438
R-HSA-73728	RNA Polymerase I Promoter Opening	Gene expression (Transcription)	0.035079	HIST1H4H,MAPK3,HIST1H3G	rs11754168,rs11759682,rs11865086,rs28529403,rs3823157,rs41266829,rs41266831,rs75404521,rs7542
R-HSA-425410	Metal ion SLC transporters	Transport of small molecules	0.037255	SLC41A1,SLC39A1	rs11264734,rs12027783,rs1772159,rs3791187,rs6724,rs708727,rs823074,rs823075,rs823154,rs9438393
R-HSA-1834949	Cytosolic sensors of pathogen-associated DNA	Immune System	0.038061	EP300,CHUK,POLR3A	rs1033611,rs11090039,rs11591741,rs11597086,rs13058113,rs1327578,rs1569858,rs17882431,rs17882802,rs17885645,rs2024717,rs20551,rs20552,rs2057070,rs2064558,rs2064560,rs2076577,rs2076581,rs2144342,rs2267424,rs2267425,rs2413637,rs2559658,rs2899344,rs34027394,rs4820428,rs4820431,rs4822004,rs4822005,rs4822006,rs4822007,rs4822008,rs4822010,rs4822011,rs4822013,rs5751040,rs5751042,rs5751053,rs5751060,rs575…
R-HSA-450294	MAP kinase activation	Immune System	0.038061	MEF2C,MAPK3,CHUK	rs10462335,rs11591741,rs11597086,rs11743441,rs11749060,rs11749912,rs11865086,rs13158247,rs1327578,rs1705565,rs17487515,rs17558396,rs17559709,rs17882431,rs17882802,rs17885645,rs187270,rs2247885,rs2362108,rs2362109,rs2362111,rs2431391,rs2457979,rs254779,rs254780,rs28529403,rs28712135,rs34027394,rs34316,rs34318,rs34319,rs34320,rs34321,rs35148765,rs4145738,rs42850,rs4373304,rs55740951,rs57055575,rs58…
R-HSA-8986944	Transcriptional Regulation by MECP2	Gene expression (Transcription)	0.038061	GRIN2A,MEF2C,RBFOX1	rs10462335,rs10518149,rs10518150,rs10518151,rs10518152,rs11074546,rs11074547,rs11074548,rs11074550,rs11074595,rs11077147,rs1111537,rs116406752,rs11642971,rs116903689,rs11743441,rs11749060,rs11749912,rs117917728,rs117936044,rs12102500,rs12102636,rs12102832,rs1213323,rs12325273,rs12597701,rs12709184,rs12922703,rs12932045,rs12932206,rs12935101,rs13158247,rs13331030,rs13331088,rs13331168,rs13331428,r…
R-HSA-388396	GPCR downstream signalling	Signal Transduction	0.038468	MAPK3,RHOA,HCRTR1,PREX1,PRKAR2A,APOE	rs10753257,rs1078624,rs10798879,rs10798880,rs10914456,rs10914458,rs111903592,rs113216630,rs11575883,rs11706370,rs11716974,rs11865086,rs13038477,rs13044736,rs13087851,rs14018,rs148734725,rs1885287,rs1987628,rs2004772,rs2008603,rs2008614,rs2008815,rs2093348,rs2208590,rs2271933,rs2280386,rs28529403,rs34326966,rs34588335,rs35169793,rs429358,rs4809728,rs4810881,rs4810882,rs4949449,rs4949450,rs4949451,…
R-HSA-73854	RNA Polymerase I Promoter Clearance	Gene expression (Transcription)	0.038629	GATAD2B,HIST1H4H,MAPK3,HIST1H3G	rs10796956,rs11264532,rs11264559,rs11264567,rs112780312,rs112874207,rs113422987,rs113489222,rs11577942,rs11581644,rs11583152,rs11583896,rs11585416,rs11586830,rs11587151,rs11589043,rs11589857,rs11590099,rs11591134,rs11754168,rs11759682,rs11865086,rs12022158,rs12022730,rs12028398,rs12032914,rs12033835,rs12038577,rs12041850,rs12041920,rs12042562,rs12042989,rs12043350,rs12401565,rs12409811,rs12567313…
R-HSA-73864	RNA Polymerase I Transcription	Gene expression (Transcription)	0.039747	GATAD2B,HIST1H4H,MAPK3,HIST1H3G	rs10796956,rs11264532,rs11264559,rs11264567,rs112780312,rs112874207,rs113422987,rs113489222,rs11577942,rs11581644,rs11583152,rs11583896,rs11585416,rs11586830,rs11587151,rs11589043,rs11589857,rs11590099,rs11591134,rs11754168,rs11759682,rs11865086,rs12022158,rs12022730,rs12028398,rs12032914,rs12033835,rs12038577,rs12041850,rs12041920,rs12042562,rs12042989,rs12043350,rs12401565,rs12409811,rs12567313…
R-HSA-76066	RNA Polymerase III Transcription Initiation From Type 2 Promoter	Gene expression (Transcription)	0.039931	GTF3C1,POLR3A	rs10852319,rs1134711,rs12445873,rs12919017,rs12919042,rs12922976,rs12925304,rs12925626,rs12932325,rs12933047,rs1609758,rs1609759,rs2228248,rs232056,rs232057,rs232058,rs232059,rs232060,rs232062,rs232063,rs232064,rs232065,rs232066,rs232068,rs232069,rs232070,rs232071,rs232073,rs232074,rs232075,rs232077,rs232078,rs232079,rs232081,rs232082,rs232083,rs232084,rs232085,rs232087,rs232088,rs2559658,rs35913…
R-HSA-983169	Class I MHC mediated antigen processing & presentation	Immune System	0.042223	FBXO31,FBXW4,ASB3,ARIH2,CHUK,STX4,RBX1,FBXL19,RNF123	rs10431963,rs10779243,rs10786640,rs10786643,rs10786644,rs10871454,rs10883665,rs10883667,rs10883668,rs10883669,rs10883671,rs10883676,rs11117267,rs11117269,rs11125515,rs11191067,rs11191069,rs11191070,rs11191088,rs11191091,rs11191092,rs11591741,rs11597086,rs11645617,rs11648431,rs11649260,rs11902691,rs12255825,rs12261004,rs12325185,rs12354716,rs12356764,rs12358045,rs12448321,rs12599504,rs12600054,rs1…
R-HSA-76061	RNA Polymerase III Transcription Initiation From Type 1 Promoter	Gene expression (Transcription)	0.042677	GTF3C1,POLR3A	rs10852319,rs1134711,rs12445873,rs12919017,rs12919042,rs12922976,rs12925304,rs12925626,rs12932325,rs12933047,rs1609758,rs1609759,rs2228248,rs232056,rs232057,rs232058,rs232059,rs232060,rs232062,rs232063,rs232064,rs232065,rs232066,rs232068,rs232069,rs232070,rs232071,rs232073,rs232074,rs232075,rs232077,rs232078,rs232079,rs232081,rs232082,rs232083,rs232084,rs232085,rs232087,rs232088,rs2559658,rs35913…
R-HSA-5205647	Mitophagy	Autophagy	0.045493	TOMM40,MAP1LC3B	rs10119,rs10431963,rs11117269,rs11556505,rs157581,rs157582,rs1808437,rs184017,rs2059259,rs2075650,rs34404554,rs4294823,rs59007384,rs62053114,rs71352238,rs72628299,rs750957,rs76082995,rs8054103,rs8059571,rs980304,rs980305,rs9972730
R-HSA-5339562	Uptake and actions of bacterial toxins	Disease	0.045493	STX1B,FURIN	rs12716979,rs4702,rs4889606,rs9926533
R-HSA-167060	NGF processing	Signal Transduction	0.046326	FURIN	rs4702
R-HSA-1855191	Synthesis of IPs in the nucleus	Metabolism	0.046326	IP6K2	rs10865953,rs4858800,rs4858830,rs6442129,rs6763557,rs6801211,rs6806356,rs7610519,rs7641050,rs9848268,rs9873227,rs9882443
R-HSA-209563	Axonal growth stimulation	Signal Transduction	0.046326	RHOA	rs111903592,rs11706370,rs11716974,rs13087851,rs148734725,rs1987628,rs34588335,rs35169793,rs6446264,rs67485053,rs6793308,rs6809216,rs7623659,rs7648841,rs9871380,rs9878943
R-HSA-3000497	Scavenging by Class H Receptors	Vesicle-mediated transport	0.046326	STAB1	rs1010553,rs1010554,rs11130306,rs13081028,rs13303,rs66824127,rs67409736,rs731831,rs9853056
R-HSA-5221030	TET1,2,3 and TDG demethylate DNA	Gene expression (Transcription)	0.046326	TET2	rs10010325,rs2903385
R-HSA-6783984	Glycine degradation	Metabolism	0.046326	AMT	rs11715915,rs11922013,rs9859556
R-HSA-8985586	SLIT2:ROBO1 increases RHOA activity	Developmental Biology	0.046326	RHOA	rs111903592,rs11706370,rs11716974,rs13087851,rs148734725,rs1987628,rs34588335,rs35169793,rs6446264,rs67485053,rs6793308,rs6809216,rs7623659,rs7648841,rs9871380,rs9878943
R-HSA-9036866	Expression and Processing of Neurotrophins	Signal Transduction	0.046326	FURIN	rs4702
R-HSA-3214841	PKMTs methylate histone lysines	Chromatin organization	0.047757	HIST1H4H,SETD1A,HIST1H3G	rs11640961,rs11643872,rs11754168,rs11759682,rs3823157,rs41266829,rs41266831,rs4889603,rs75404521
R-HSA-5357956	TNFR1-induced NFkappaB signaling pathway	Signal Transduction	0.048375	USP4,CHUK	rs11591741,rs11597086,rs11707940,rs12715435,rs13077723,rs1327578,rs17882431,rs17882802,rs17885645,rs2304442,rs34027394,rs34514189,rs34567776,rs34915642,rs35446411,rs35869135,rs4410472,rs56038006,rs9863142,rs9864406,rs9873994,rs9874474,rs9883409
R-HSA-6804758	Regulation of TP53 Activity through Acetylation	Gene expression (Transcription)	0.048375	GATAD2B,EP300	rs1033611,rs10796956,rs11090039,rs11264532,rs11264559,rs11264567,rs112780312,rs112874207,rs113422987,rs113489222,rs11577942,rs11581644,rs11583152,rs11583896,rs11585416,rs11586830,rs11587151,rs11589043,rs11589857,rs11590099,rs11591134,rs12022158,rs12022730,rs12028398,rs12032914,rs12033835,rs12038577,rs12041850,rs12041920,rs12042562,rs12042989,rs12043350,rs12401565,rs12409811,rs12567313,rs13058113,…
R-HSA-400253	Circadian Clock	Circadian Clock	0.04948	MEF2C,EP300,CRTC2	rs10127983,rs1033611,rs10462335,rs10559,rs10908557,rs10908558,rs11090039,rs11264680,rs11743441,rs11749060,rs11749912,rs13058113,rs13158247,rs1569858,rs1705565,rs17487515,rs17558396,rs17559709,rs187270,rs2024717,rs20551,rs20552,rs2057070,rs2064558,rs2064560,rs2076577,rs2076581,rs2144342,rs2247885,rs2267424,rs2267425,rs2362108,rs2362109,rs2362111,rs2413637,rs2431391,rs2457979,rs254779,rs254780,rs28…
R-HSA-1912422	Pre-NOTCH Expression and Processing	Signal Transduction	0.050644	EP300,HIST1H4H,HIST1H3G,FURIN	rs1033611,rs11090039,rs11754168,rs11759682,rs13058113,rs1569858,rs2024717,rs20551,rs20552,rs2057070,rs2064558,rs2064560,rs2076577,rs2076581,rs2144342,rs2267424,rs2267425,rs2413637,rs2899344,rs3823157,rs41266829,rs41266831,rs4702,rs4820428,rs4820431,rs4822004,rs4822005,rs4822006,rs4822007,rs4822008,rs4822010,rs4822011,rs4822013,rs5751040,rs5751042,rs5751053,rs5751060,rs5758228,rs5758231,rs5758237,…
R-HSA-174824	Plasma lipoprotein assembly, remodeling, and clearance	Transport of small molecules	0.051233	APOC1,FURIN,APOE	rs12721051,rs3826688,rs429358,rs4702,rs484195,rs5117
R-HSA-448424	Interleukin-17 signaling	Immune System	0.051233	MEF2C,MAPK3,CHUK	rs10462335,rs11591741,rs11597086,rs11743441,rs11749060,rs11749912,rs11865086,rs13158247,rs1327578,rs1705565,rs17487515,rs17558396,rs17559709,rs17882431,rs17882802,rs17885645,rs187270,rs2247885,rs2362108,rs2362109,rs2362111,rs2431391,rs2457979,rs254779,rs254780,rs28529403,rs28712135,rs34027394,rs34316,rs34318,rs34319,rs34320,rs34321,rs35148765,rs4145738,rs42850,rs4373304,rs55740951,rs57055575,rs58…
R-HSA-450282	MAPK targets/ Nuclear events mediated by MAP kinases	Immune System	0.051321	MEF2C,MAPK3	rs10462335,rs11743441,rs11749060,rs11749912,rs11865086,rs13158247,rs1705565,rs17487515,rs17558396,rs17559709,rs187270,rs2247885,rs2362108,rs2362109,rs2362111,rs2431391,rs2457979,rs254779,rs254780,rs28529403,rs28712135,rs34316,rs34318,rs34319,rs34320,rs34321,rs35148765,rs4145738,rs42850,rs4373304,rs55740951,rs57055575,rs587490,rs588282,rs589088,rs589544,rs591228,rs599402,rs601499,rs601942,rs606393…
R-HSA-392499	Metabolism of proteins	Metabolism of proteins	0.051467	USP4,TSPAN14,EXOC4,FBXO31,NSF,THSD7B,DARS,DAG1,EP300,FBXW4,ARFGEF2,L3MBTL2,RANGAP1,APEH,SPCS1,DPP4,HIST1H4H,INO80E,RHOA,ASB3,CUL9,CREB3L4,LAMB2,RAB29,HIST1H3G,RBX1,RFT1,FURIN,APOE,FBXL19,RNF123,NICN1,NAT8	rs1,rs1014442,rs10155909,rs10156038,rs10156088,rs10212296,rs10215367,rs10224226,rs10224575,rs10224683,rs10224828,rs10225115,rs10225454,rs10225605,rs10226267,rs1022688,rs10228242,rs10230628,rs10231102,rs10231158,rs10231828,rs10231829,rs10232278,rs10235846,rs10236499,rs10236819,rs10241782,rs10244670,rs10246164,rs10246406,rs10246665,rs10253633,rs10254118,rs10255763,rs10258048,rs10258052,rs10259686,r…
R-HSA-9006934	Signaling by Receptor Tyrosine Kinases	Signal Transduction	0.051568	EP300,RHOA,MEF2C,PTPRK,MST1,MAPK3,LAMB2,TLR9,SRF,FURIN,APOE	rs1033611,rs10462335,rs11090039,rs11154433,rs111903592,rs11706370,rs11716974,rs11743441,rs11749060,rs11749912,rs11865086,rs12055782,rs13058113,rs13085791,rs13087851,rs13158247,rs13197257,rs13200150,rs13218577,rs13219424,rs148734725,rs1569858,rs1705565,rs17487515,rs17558396,rs17559709,rs187270,rs1987628,rs2024717,rs20551,rs20552,rs2057070,rs2064558,rs2064560,rs2076577,rs2076581,rs2144342,rs2247885…
R-HSA-8963899	Plasma lipoprotein remodeling	Transport of small molecules	0.054331	FURIN,APOE	rs429358,rs4702
R-HSA-427389	ERCC6 (CSB) and EHMT2 (G9a) positively regulate rRNA expression	Gene expression (Transcription)	0.056672	HIST1H4H,GATAD2B,HIST1H3G	rs10796956,rs11264532,rs11264559,rs11264567,rs112780312,rs112874207,rs113422987,rs113489222,rs11577942,rs11581644,rs11583152,rs11583896,rs11585416,rs11586830,rs11587151,rs11589043,rs11589857,rs11590099,rs11591134,rs11754168,rs11759682,rs12022158,rs12022730,rs12028398,rs12032914,rs12033835,rs12038577,rs12041850,rs12041920,rs12042562,rs12042989,rs12043350,rs12401565,rs12409811,rs12567313,rs20174357…
R-HSA-418990	Adherens junctions interactions	Cell-Cell communication	0.057401	CADM2,NECTIN2	rs10433499,rs10433500,rs10433525,rs10511075,rs10511076,rs10511078,rs10511081,rs10511083,rs10511085,rs10511087,rs10865610,rs10865611,rs11127893,rs11127895,rs11127896,rs11127897,rs11127898,rs11127899,rs11127900,rs112069021,rs112438529,rs112523595,rs113351222,rs113642272,rs113979048,rs1155666,rs11918899,rs11919099,rs11921010,rs11922956,rs11923525,rs11929525,rs12054328,rs12486239,rs12491722,rs1249275…
R-HSA-5357905	Regulation of TNFR1 signaling	Signal Transduction	0.057401	USP4,CHUK	rs11591741,rs11597086,rs11707940,rs12715435,rs13077723,rs1327578,rs17882431,rs17882802,rs17885645,rs2304442,rs34027394,rs34514189,rs34567776,rs34915642,rs35446411,rs35869135,rs4410472,rs56038006,rs9863142,rs9864406,rs9873994,rs9874474,rs9883409
R-HSA-8964043	Plasma lipoprotein clearance	Transport of small molecules	0.057401	APOC1,APOE	rs12721051,rs3826688,rs429358,rs484195,rs5117
R-HSA-114516	Disinhibition of SNARE formation	Hemostasis	0.05757	STX4	rs10871454,rs12448321,rs2288004,rs9939417
R-HSA-2161541	Abacavir metabolism	Metabolism	0.05757	NT5C2	rs10748837,rs10748838,rs10786739,rs10786740,rs10786743,rs10883837,rs10883840,rs10883842,rs11191577,rs12571568,rs12766205,rs1926030,rs2066323,rs2148197,rs35525740,rs3740387,rs3758543,rs3977751,rs4917996,rs4917997,rs55689128,rs6584540,rs7067970,rs7077097,rs7077291,rs7081075,rs7092407,rs746293,rs7896519,rs7896547,rs7899084,rs7920251,rs8139,rs9919485
R-HSA-2644605	FBXW7 Mutants and NOTCH1 in Cancer	Disease	0.05757	RBX1	rs2413631
R-HSA-2644607	Loss of Function of FBXW7 in Cancer and NOTCH1 Signaling	Disease	0.05757	RBX1	rs2413631
R-HSA-3134973	LRR FLII-interacting protein 1 (LRRFIP1) activates type I IFN production	Immune System	0.05757	EP300	rs1033611,rs11090039,rs13058113,rs1569858,rs2024717,rs20551,rs20552,rs2057070,rs2064558,rs2064560,rs2076577,rs2076581,rs2144342,rs2267424,rs2267425,rs2413637,rs2899344,rs4820428,rs4820431,rs4822004,rs4822005,rs4822006,rs4822007,rs4822008,rs4822010,rs4822011,rs4822013,rs5751040,rs5751042,rs5751053,rs5751060,rs5758228,rs5758231,rs5758237,rs5758238,rs5758240,rs5995993,rs5995996,rs6002262,rs6002268,r…
R-HSA-390651	Dopamine receptors	Signal Transduction	0.05757	DRD2	rs1076560,rs1076563,rs1079594,rs1079595,rs1079596,rs1079597,rs1079598,rs1079727,rs1107162,rs1116313,rs11214605,rs11214607,rs11214608,rs11214609,rs1124491,rs1125393,rs1125394,rs11608109,rs11608185,rs12363125,rs12364051,rs12798900,rs12800853,rs1800498,rs1962262,rs2075654,rs2234690,rs2283265,rs2471851,rs2471854,rs2471855,rs2471857,rs2587548,rs2734831,rs2734832,rs2734833,rs2734835,rs2734836,rs2734837…
R-HSA-70350	Fructose catabolism	Metabolism	0.05757	GLYCTK	rs2276834,rs34228726,rs57615517
R-HSA-8852405	Signaling by MST1	Signal Transduction	0.05757	MST1	rs13085791,rs3197999
R-HSA-8866423	VLDL assembly	Transport of small molecules	0.05757	APOC1	rs12721051,rs3826688,rs484195,rs5117
R-HSA-8964026	Chylomicron clearance	Transport of small molecules	0.05757	APOE	rs429358
R-HSA-8951664	Neddylation	Metabolism of proteins	0.058326	FBXO31,FBXW4,ASB3,CUL9,RBX1,FBXL19	rs10431963,rs10779243,rs10786640,rs10786643,rs10786644,rs10883665,rs10883667,rs10883668,rs10883669,rs10883671,rs10883676,rs11117267,rs11117269,rs11125515,rs11191067,rs11191069,rs11191070,rs11191088,rs11191091,rs11191092,rs11645617,rs11648431,rs11649260,rs11902691,rs12255825,rs12261004,rs12325185,rs12354716,rs12356764,rs12358045,rs12599504,rs12600054,rs12917722,rs13336347,rs144767533,rs16868993,rs…
R-HSA-3214858	RMTs methylate histone arginines	Chromatin organization	0.062374	PBRM1,HIST1H4H,HIST1H3G	rs10433550,rs10433615,rs10865973,rs10865974,rs11130307,rs11130308,rs11130310,rs11130311,rs11130312,rs11130313,rs11130314,rs11130315,rs11708075,rs11709448,rs11714419,rs11714565,rs11717043,rs11718420,rs11718509,rs11719514,rs11720159,rs11720243,rs11720432,rs11754168,rs11759682,rs12486847,rs12487445,rs12487591,rs12488461,rs12488527,rs12493107,rs12496476,rs12496634,rs12498066,rs12629699,rs12629701,rs1…
R-HSA-422356	Regulation of insulin secretion	Metabolism	0.064332	PRKAR2A,KCNB1,CACNA1C	rs14018,rs2007044,rs2238057,rs2239038,rs2370414,rs237711,rs237714,rs34382810,rs4765911,rs6442131,rs67652499,rs6766238,rs68014903,rs7429596,rs7611628,rs7639370,rs882194,rs9284885,rs9311431,rs9859473,rs9879978
R-HSA-76046	RNA Polymerase III Transcription Initiation	Gene expression (Transcription)	0.066959	GTF3C1,POLR3A	rs10852319,rs1134711,rs12445873,rs12919017,rs12919042,rs12922976,rs12925304,rs12925626,rs12932325,rs12933047,rs1609758,rs1609759,rs2228248,rs232056,rs232057,rs232058,rs232059,rs232060,rs232062,rs232063,rs232064,rs232065,rs232066,rs232068,rs232069,rs232070,rs232071,rs232073,rs232074,rs232075,rs232077,rs232078,rs232079,rs232081,rs232082,rs232083,rs232084,rs232085,rs232087,rs232088,rs2559658,rs35913…
R-HSA-166187	Mitochondrial Uncoupling	Metabolism	0.068683	PM20D1	rs1772143
R-HSA-2142770	Synthesis of 15-eicosatetraenoic acid derivatives	Metabolism	0.068683	GPX1	rs1050450,rs1800668
R-HSA-5674499	Negative feedback regulation of MAPK pathway	Signal Transduction;Immune System	0.068683	MAPK3	rs11865086,rs28529403,rs7542
R-HSA-8964046	VLDL clearance	Transport of small molecules	0.068683	APOC1	rs12721051,rs3826688,rs484195,rs5117
R-HSA-9027307	Biosynthesis of maresin-like SPMs	Metabolism	0.068683	CYP2D6	rs1058164,rs1135840,rs28371699,rs28371701,rs28371702
R-HSA-111465	Apoptotic cleavage of cellular proteins	Programmed Cell Death	0.073604	DSG1,MAPT	rs10163619,rs10164077,rs10438909,rs10438930,rs11081688,rs11081689,rs11081690,rs11081691,rs1154850,rs1154851,rs11660608,rs11662631,rs11663622,rs11663676,rs11872734,rs11875510,rs11875560,rs12607370,rs12962355,rs12963302,rs12967407,rs1426310,rs1426311,rs1460599,rs1460600,rs1834582,rs2007149,rs2114269,rs2162272,rs2162273,rs2199301,rs2219582,rs2219583,rs2303465,rs28646281,rs2901124,rs2901125,rs3424894…
R-HSA-5696394	DNA Damage Recognition in GG-NER	DNA Repair	0.073604	INO80E,RBX1	rs11150580,rs12921996,rs2413631,rs4788209,rs4788210
R-HSA-8864260	Transcriptional regulation by the AP-2 (TFAP2) family of transcription factors	Gene expression (Transcription)	0.073604	EP300,APOE	rs1033611,rs11090039,rs13058113,rs1569858,rs2024717,rs20551,rs20552,rs2057070,rs2064558,rs2064560,rs2076577,rs2076581,rs2144342,rs2267424,rs2267425,rs2413637,rs2899344,rs429358,rs4820428,rs4820431,rs4822004,rs4822005,rs4822006,rs4822007,rs4822008,rs4822010,rs4822011,rs4822013,rs5751040,rs5751042,rs5751053,rs5751060,rs5758228,rs5758231,rs5758237,rs5758238,rs5758240,rs5995993,rs5995996,rs6002262,rs…
R-HSA-168142	Toll Like Receptor 10 (TLR10) Cascade	Immune System	0.076663	MAPK3,MEF2C,CHUK	rs10462335,rs11591741,rs11597086,rs11743441,rs11749060,rs11749912,rs11865086,rs13158247,rs1327578,rs1705565,rs17487515,rs17558396,rs17559709,rs17882431,rs17882802,rs17885645,rs187270,rs2247885,rs2362108,rs2362109,rs2362111,rs2431391,rs2457979,rs254779,rs254780,rs28529403,rs28712135,rs34027394,rs34316,rs34318,rs34319,rs34320,rs34321,rs35148765,rs4145738,rs42850,rs4373304,rs55740951,rs57055575,rs58…
R-HSA-168176	Toll Like Receptor 5 (TLR5) Cascade	Immune System	0.076663	MEF2C,MAPK3,CHUK	rs10462335,rs11591741,rs11597086,rs11743441,rs11749060,rs11749912,rs11865086,rs13158247,rs1327578,rs1705565,rs17487515,rs17558396,rs17559709,rs17882431,rs17882802,rs17885645,rs187270,rs2247885,rs2362108,rs2362109,rs2362111,rs2431391,rs2457979,rs254779,rs254780,rs28529403,rs28712135,rs34027394,rs34316,rs34318,rs34319,rs34320,rs34321,rs35148765,rs4145738,rs42850,rs4373304,rs55740951,rs57055575,rs58…
R-HSA-975871	MyD88 cascade initiated on plasma membrane	Immune System	0.076663	MEF2C,CHUK,MAPK3	rs10462335,rs11591741,rs11597086,rs11743441,rs11749060,rs11749912,rs11865086,rs13158247,rs1327578,rs1705565,rs17487515,rs17558396,rs17559709,rs17882431,rs17882802,rs17885645,rs187270,rs2247885,rs2362108,rs2362109,rs2362111,rs2431391,rs2457979,rs254779,rs254780,rs28529403,rs28712135,rs34027394,rs34316,rs34318,rs34319,rs34320,rs34321,rs35148765,rs4145738,rs42850,rs4373304,rs55740951,rs57055575,rs58…
R-HSA-390471	Association of TriC/CCT with target proteins during biosynthesis	Metabolism of proteins	0.077002	FBXW4,ARFGEF2	rs1022688,rs1048590,rs10786640,rs10786643,rs10786644,rs10883665,rs10883667,rs10883668,rs10883669,rs10883671,rs10883676,rs11191067,rs11191069,rs11191070,rs11191088,rs11191091,rs11191092,rs12255825,rs12261004,rs12354716,rs12356764,rs12358045,rs13041022,rs13042947,rs1569749,rs1569750,rs186527529,rs1983639,rs1997854,rs2024957,rs2273531,rs2295027,rs2295031,rs2295033,rs2295578,rs2295579,rs2869692,rs309…
R-HSA-9031628	NGF-stimulated transcription	Signal Transduction	0.077002	EP300,SRF	rs1033611,rs11090039,rs13058113,rs1569858,rs2024717,rs20551,rs20552,rs2057070,rs2064558,rs2064560,rs2076577,rs2076581,rs2144342,rs2267424,rs2267425,rs2413637,rs2899344,rs4711741,rs4820428,rs4820431,rs4822004,rs4822005,rs4822006,rs4822007,rs4822008,rs4822010,rs4822011,rs4822013,rs5751040,rs5751042,rs5751053,rs5751060,rs5758228,rs5758231,rs5758237,rs5758238,rs5758240,rs5995993,rs5995996,rs6002262,r…
R-HSA-2142712	Synthesis of 12-eicosatetraenoic acid derivatives	Metabolism	0.079666	GPX1	rs1050450,rs1800668
R-HSA-420597	Nectin/Necl trans heterodimerization	Cell-Cell communication	0.079666	NECTIN2	rs12972156,rs12972970,rs283811,rs283815,rs34342646
R-HSA-444257	RSK activation	Neuronal System	0.079666	MAPK3	rs11865086,rs28529403,rs7542
R-HSA-5603029	IkBA variant leads to EDA-ID	Disease	0.079666	CHUK	rs11591741,rs11597086,rs1327578,rs17882431,rs17882802,rs17885645,rs34027394
R-HSA-5652084	Fructose metabolism	Metabolism	0.079666	GLYCTK	rs2276834,rs34228726,rs57615517
R-HSA-6814848	Glycerophospholipid catabolism	Metabolism	0.079666	GDPD3	rs12444415
R-HSA-9635465	Suppression of apoptosis	Disease	0.079666	MAPK3	rs11865086,rs28529403,rs7542
R-HSA-68875	Mitotic Prophase	Cell Cycle	0.085131	VRK2,HIST1H4H,MAPK3,HIST1H3G	rs1040224,rs1040225,rs11754168,rs11759682,rs11865086,rs12713370,rs1401100,rs1518393,rs1518394,rs1518395,rs1568253,rs1568254,rs2139053,rs2139054,rs2312141,rs2312147,rs2459982,rs2465804,rs2678869,rs2678870,rs2678871,rs2678873,rs2678879,rs2678880,rs2678881,rs2678882,rs2678883,rs2678884,rs2678886,rs2678887,rs2678888,rs2678889,rs2678890,rs2678891,rs2678892,rs2678893,rs2678894,rs2678896,rs2678897,rs267…
R-HSA-73887	Death Receptor Signalling	Signal Transduction	0.085131	USP4,PREX1,CHUK,RHOA	rs1078624,rs111903592,rs113216630,rs11591741,rs11597086,rs11706370,rs11707940,rs11716974,rs12715435,rs13038477,rs13044736,rs13077723,rs13087851,rs1327578,rs148734725,rs17882431,rs17882802,rs17885645,rs1885287,rs1987628,rs2004772,rs2008603,rs2008614,rs2008815,rs2093348,rs2208590,rs2304442,rs34027394,rs34326966,rs34514189,rs34567776,rs34588335,rs34915642,rs35169793,rs35446411,rs35869135,rs4410472,r…
R-HSA-9616222	Transcriptional regulation of granulopoiesis	Developmental Biology	0.085418	EP300,HIST1H4H,HIST1H3G	rs1033611,rs11090039,rs11754168,rs11759682,rs13058113,rs1569858,rs2024717,rs20551,rs20552,rs2057070,rs2064558,rs2064560,rs2076577,rs2076581,rs2144342,rs2267424,rs2267425,rs2413637,rs2899344,rs3823157,rs41266829,rs41266831,rs4820428,rs4820431,rs4822004,rs4822005,rs4822006,rs4822007,rs4822008,rs4822010,rs4822011,rs4822013,rs5751040,rs5751042,rs5751053,rs5751060,rs5758228,rs5758231,rs5758237,rs57582…
R-HSA-381676	Glucagon-like Peptide-1 (GLP1) regulates insulin secretion	Metabolism	0.087485	PRKAR2A,KCNB1	rs14018,rs237711,rs237714,rs6442131,rs67652499,rs6766238,rs68014903,rs7429596,rs7611628,rs7639370,rs9284885,rs9311431,rs9859473,rs9879978
R-HSA-3928662	EPHB-mediated forward signaling	Developmental Biology	0.087485	RHOA,EPHB1	rs111903592,rs11706370,rs11716974,rs13087851,rs148734725,rs1987628,rs34588335,rs35169793,rs6446264,rs67485053,rs6788931,rs6793308,rs6809216,rs7623659,rs7648841,rs7650345,rs875984,rs9832922,rs9871380,rs9876803,rs9878943
R-HSA-5250924	B-WICH complex positively regulates rRNA expression	Gene expression (Transcription)	0.087671	EP300,HIST1H4H,HIST1H3G	rs1033611,rs11090039,rs11754168,rs11759682,rs13058113,rs1569858,rs2024717,rs20551,rs20552,rs2057070,rs2064558,rs2064560,rs2076577,rs2076581,rs2144342,rs2267424,rs2267425,rs2413637,rs2899344,rs3823157,rs41266829,rs41266831,rs4820428,rs4820431,rs4822004,rs4822005,rs4822006,rs4822007,rs4822008,rs4822010,rs4822011,rs4822013,rs5751040,rs5751042,rs5751053,rs5751060,rs5758228,rs5758231,rs5758237,rs57582…
R-HSA-9006931	Signaling by Nuclear Receptors	Signal Transduction	0.088582	EP300,HIST1H4H,APOC1,MAPK3,HIST1H3G,SRF,APOE	rs1033611,rs11090039,rs11754168,rs11759682,rs11865086,rs12721051,rs13058113,rs1569858,rs2024717,rs20551,rs20552,rs2057070,rs2064558,rs2064560,rs2076577,rs2076581,rs2144342,rs2267424,rs2267425,rs2413637,rs28529403,rs2899344,rs3823157,rs3826688,rs41266829,rs41266831,rs429358,rs4711741,rs4820428,rs4820431,rs4822004,rs4822005,rs4822006,rs4822007,rs4822008,rs4822010,rs4822011,rs4822013,rs484195,rs5117…
R-HSA-201722	Formation of the beta-catenin:TCF transactivating complex	Signal Transduction	0.089949	EP300,HIST1H4H,HIST1H3G	rs1033611,rs11090039,rs11754168,rs11759682,rs13058113,rs1569858,rs2024717,rs20551,rs20552,rs2057070,rs2064558,rs2064560,rs2076577,rs2076581,rs2144342,rs2267424,rs2267425,rs2413637,rs2899344,rs3823157,rs41266829,rs41266831,rs4820428,rs4820431,rs4822004,rs4822005,rs4822006,rs4822007,rs4822008,rs4822010,rs4822011,rs4822013,rs5751040,rs5751042,rs5751053,rs5751060,rs5758228,rs5758231,rs5758237,rs57582…
R-HSA-2980736	Peptide hormone metabolism	Metabolism of proteins	0.089949	EXOC4,SPCS1,DPP4	rs1014442,rs10155909,rs10156038,rs10156088,rs10215367,rs10224226,rs10224575,rs10224683,rs10224828,rs10225115,rs10225454,rs10225605,rs10226267,rs10228242,rs10230628,rs10231102,rs10231158,rs10231828,rs10231829,rs10232278,rs10235846,rs10236499,rs10236819,rs10241782,rs10244670,rs10246164,rs10246171,rs10246406,rs10246665,rs10247014,rs1025074,rs10251338,rs10253633,rs10254118,rs10255193,rs10255763,rs102…
R-HSA-389397	Orexin and neuropeptides FF and QRFP bind to their respective receptors	Signal Transduction	0.090521	HCRTR1	rs10753257,rs10798879,rs10798880,rs10914456,rs10914458,rs11575883,rs2271933,rs2280386,rs4949449,rs4949450,rs4949451,rs6663012,rs871634
R-HSA-416550	Sema4D mediated inhibition of cell attachment and migration	Developmental Biology	0.090521	RHOA	rs111903592,rs11706370,rs11716974,rs13087851,rs148734725,rs1987628,rs34588335,rs35169793,rs6446264,rs67485053,rs6793308,rs6809216,rs7623659,rs7648841,rs9871380,rs9878943
R-HSA-9018682	Biosynthesis of maresins	Metabolism	0.090521	CYP2D6	rs1058164,rs1135840,rs28371699,rs28371701,rs28371702
R-HSA-1296072	Voltage gated Potassium channels	Neuronal System	0.091069	KCNB1,KCNAB2	rs11121053,rs12566355,rs237711,rs237714,rs3761924,rs67652499,rs68014903
R-HSA-75893	TNF signaling	Signal Transduction	0.091069	USP4,CHUK	rs11591741,rs11597086,rs11707940,rs12715435,rs13077723,rs1327578,rs17882431,rs17882802,rs17885645,rs2304442,rs34027394,rs34514189,rs34567776,rs34915642,rs35446411,rs35869135,rs4410472,rs56038006,rs9863142,rs9864406,rs9873994,rs9874474,rs9883409
R-HSA-3214815	HDACs deacetylate histones	Chromatin organization	0.094579	HIST1H4H,GATAD2B,HIST1H3G	rs10796956,rs11264532,rs11264559,rs11264567,rs112780312,rs112874207,rs113422987,rs113489222,rs11577942,rs11581644,rs11583152,rs11583896,rs11585416,rs11586830,rs11587151,rs11589043,rs11589857,rs11590099,rs11591134,rs11754168,rs11759682,rs12022158,rs12022730,rs12028398,rs12032914,rs12033835,rs12038577,rs12041850,rs12041920,rs12042562,rs12042989,rs12043350,rs12401565,rs12409811,rs12567313,rs20174357…
R-HSA-5625740	RHO GTPases activate PKNs	Signal Transduction	0.094579	HIST1H4H,RHOA,HIST1H3G	rs111903592,rs11706370,rs11716974,rs11754168,rs11759682,rs13087851,rs148734725,rs1987628,rs34588335,rs35169793,rs3823157,rs41266829,rs41266831,rs6446264,rs67485053,rs6793308,rs6809216,rs75404521,rs7623659,rs7648841,rs9871380,rs9878943
R-HSA-983168	Antigen processing: Ubiquitination & Proteasome degradation	Immune System	0.096319	FBXO31,FBXW4,ASB3,ARIH2,RBX1,FBXL19,RNF123	rs10431963,rs10779243,rs10786640,rs10786643,rs10786644,rs10883665,rs10883667,rs10883668,rs10883669,rs10883671,rs10883676,rs11117267,rs11117269,rs11125515,rs11191067,rs11191069,rs11191070,rs11191088,rs11191091,rs11191092,rs11645617,rs11648431,rs11649260,rs11902691,rs12255825,rs12261004,rs12325185,rs12354716,rs12356764,rs12358045,rs12599504,rs12600054,rs12917722,rs13336347,rs1808437,rs2059259,rs241…
R-HSA-168164	Toll Like Receptor 3 (TLR3) Cascade	Immune System	0.096931	MEF2C,MAPK3,CHUK	rs10462335,rs11591741,rs11597086,rs11743441,rs11749060,rs11749912,rs11865086,rs13158247,rs1327578,rs1705565,rs17487515,rs17558396,rs17559709,rs17882431,rs17882802,rs17885645,rs187270,rs2247885,rs2362108,rs2362109,rs2362111,rs2431391,rs2457979,rs254779,rs254780,rs28529403,rs28712135,rs34027394,rs34316,rs34318,rs34319,rs34320,rs34321,rs35148765,rs4145738,rs42850,rs4373304,rs55740951,rs57055575,rs58…
R-HSA-166058	MyD88:MAL(TIRAP) cascade initiated on plasma membrane	Immune System	0.099306	MEF2C,CHUK,MAPK3	rs10462335,rs11591741,rs11597086,rs11743441,rs11749060,rs11749912,rs11865086,rs13158247,rs1327578,rs1705565,rs17487515,rs17558396,rs17559709,rs17882431,rs17882802,rs17885645,rs187270,rs2247885,rs2362108,rs2362109,rs2362111,rs2431391,rs2457979,rs254779,rs254780,rs28529403,rs28712135,rs34027394,rs34316,rs34318,rs34319,rs34320,rs34321,rs35148765,rs4145738,rs42850,rs4373304,rs55740951,rs57055575,rs58…
R-HSA-168188	Toll Like Receptor TLR6:TLR2 Cascade	Immune System	0.099306	MEF2C,MAPK3,CHUK	rs10462335,rs11591741,rs11597086,rs11743441,rs11749060,rs11749912,rs11865086,rs13158247,rs1327578,rs1705565,rs17487515,rs17558396,rs17559709,rs17882431,rs17882802,rs17885645,rs187270,rs2247885,rs2362108,rs2362109,rs2362111,rs2431391,rs2457979,rs254779,rs254780,rs28529403,rs28712135,rs34027394,rs34316,rs34318,rs34319,rs34320,rs34321,rs35148765,rs4145738,rs42850,rs4373304,rs55740951,rs57055575,rs58…
R-HSA-193634	Axonal growth inhibition (RHOA activation)	Signal Transduction	0.101249	RHOA	rs111903592,rs11706370,rs11716974,rs13087851,rs148734725,rs1987628,rs34588335,rs35169793,rs6446264,rs67485053,rs6793308,rs6809216,rs7623659,rs7648841,rs9871380,rs9878943
R-HSA-198203	PI3K/AKT activation	Signal Transduction	0.101249	RHOA	rs111903592,rs11706370,rs11716974,rs13087851,rs148734725,rs1987628,rs34588335,rs35169793,rs6446264,rs67485053,rs6793308,rs6809216,rs7623659,rs7648841,rs9871380,rs9878943
R-HSA-2025928	Calcineurin activates NFAT	Immune System	0.101249	NFATC1	rs111602851,rs112781888,rs113456414,rs11660685,rs2850724,rs557325,rs58346397,rs62096871,rs649774,rs652730,rs8097032
R-HSA-2142688	Synthesis of 5-eicosatetraenoic acids	Metabolism	0.101249	GPX1	rs1050450,rs1800668
R-HSA-425986	Sodium/Proton exchangers	Transport of small molecules	0.101249	SLC9A9	rs10212321,rs10212557,rs1723031,rs1723034,rs1978912,rs2582354,rs59667799,rs838609,rs838610,rs838611,rs838612,rs838614,rs838615,rs838617,rs838619,rs838621,rs838625,rs865709
R-HSA-5666185	RHO GTPases Activate Rhotekin and Rhophilins	Signal Transduction	0.101249	RHOA	rs111903592,rs11706370,rs11716974,rs13087851,rs148734725,rs1987628,rs34588335,rs35169793,rs6446264,rs67485053,rs6793308,rs6809216,rs7623659,rs7648841,rs9871380,rs9878943
R-HSA-6811555	PI5P Regulates TP53 Acetylation	Gene expression (Transcription)	0.101249	EP300	rs1033611,rs11090039,rs13058113,rs1569858,rs2024717,rs20551,rs20552,rs2057070,rs2064558,rs2064560,rs2076577,rs2076581,rs2144342,rs2267424,rs2267425,rs2413637,rs2899344,rs4820428,rs4820431,rs4822004,rs4822005,rs4822006,rs4822007,rs4822008,rs4822010,rs4822011,rs4822013,rs5751040,rs5751042,rs5751053,rs5751060,rs5758228,rs5758231,rs5758237,rs5758238,rs5758240,rs5995993,rs5995996,rs6002262,rs6002268,r…
R-HSA-8874211	CREB3 factors activate genes	Metabolism of proteins	0.101249	CREB3L4	rs11264743,rs12023699,rs12403956,rs6666703
R-HSA-9010642	ROBO receptors bind AKAP5	Developmental Biology	0.101249	PRKAR2A	rs14018,rs6442131,rs6766238,rs7429596,rs7611628,rs7639370,rs9284885,rs9311431,rs9859473,rs9879978
R-HSA-9662834	CD163 mediating an anti-inflammatory response	Disease	0.101249	FURIN	rs4702
R-HSA-166166	MyD88-independent TLR4 cascade	Immune System	0.106571	MEF2C,CHUK,MAPK3	rs10462335,rs11591741,rs11597086,rs11743441,rs11749060,rs11749912,rs11865086,rs13158247,rs1327578,rs1705565,rs17487515,rs17558396,rs17559709,rs17882431,rs17882802,rs17885645,rs187270,rs2247885,rs2362108,rs2362109,rs2362111,rs2431391,rs2457979,rs254779,rs254780,rs28529403,rs28712135,rs34027394,rs34316,rs34318,rs34319,rs34320,rs34321,rs35148765,rs4145738,rs42850,rs4373304,rs55740951,rs57055575,rs58…
R-HSA-168179	Toll Like Receptor TLR1:TLR2 Cascade	Immune System	0.106571	MEF2C,MAPK3,CHUK	rs10462335,rs11591741,rs11597086,rs11743441,rs11749060,rs11749912,rs11865086,rs13158247,rs1327578,rs1705565,rs17487515,rs17558396,rs17559709,rs17882431,rs17882802,rs17885645,rs187270,rs2247885,rs2362108,rs2362109,rs2362111,rs2431391,rs2457979,rs254779,rs254780,rs28529403,rs28712135,rs34027394,rs34316,rs34318,rs34319,rs34320,rs34321,rs35148765,rs4145738,rs42850,rs4373304,rs55740951,rs57055575,rs58…
R-HSA-181438	Toll Like Receptor 2 (TLR2) Cascade	Immune System	0.106571	MEF2C,CHUK,MAPK3	rs10462335,rs11591741,rs11597086,rs11743441,rs11749060,rs11749912,rs11865086,rs13158247,rs1327578,rs1705565,rs17487515,rs17558396,rs17559709,rs17882431,rs17882802,rs17885645,rs187270,rs2247885,rs2362108,rs2362109,rs2362111,rs2431391,rs2457979,rs254779,rs254780,rs28529403,rs28712135,rs34027394,rs34316,rs34318,rs34319,rs34320,rs34321,rs35148765,rs4145738,rs42850,rs4373304,rs55740951,rs57055575,rs58…
R-HSA-937061	TRIF(TICAM1)-mediated TLR4 signaling	Immune System	0.106571	MEF2C,CHUK,MAPK3	rs10462335,rs11591741,rs11597086,rs11743441,rs11749060,rs11749912,rs11865086,rs13158247,rs1327578,rs1705565,rs17487515,rs17558396,rs17559709,rs17882431,rs17882802,rs17885645,rs187270,rs2247885,rs2362108,rs2362109,rs2362111,rs2431391,rs2457979,rs254779,rs254780,rs28529403,rs28712135,rs34027394,rs34316,rs34318,rs34319,rs34320,rs34321,rs35148765,rs4145738,rs42850,rs4373304,rs55740951,rs57055575,rs58…
R-HSA-168898	Toll-like Receptor Cascades	Immune System	0.106705	CHUK,MEF2C,MAPK3,TLR9	rs10462335,rs11591741,rs11597086,rs11743441,rs11749060,rs11749912,rs11865086,rs13158247,rs1327578,rs1705565,rs17487515,rs17558396,rs17559709,rs17882431,rs17882802,rs17885645,rs187270,rs2247885,rs2362108,rs2362109,rs2362111,rs2431391,rs2457979,rs254779,rs254780,rs28529403,rs28712135,rs34027394,rs34316,rs34318,rs34319,rs34320,rs34321,rs35148765,rs352139,rs352140,rs4145738,rs42850,rs4373304,rs557409…
R-HSA-2122947	NOTCH1 Intracellular Domain Regulates Transcription	Signal Transduction	0.109602	EP300,RBX1	rs1033611,rs11090039,rs13058113,rs1569858,rs2024717,rs20551,rs20552,rs2057070,rs2064558,rs2064560,rs2076577,rs2076581,rs2144342,rs2267424,rs2267425,rs2413631,rs2413637,rs2899344,rs4820428,rs4820431,rs4822004,rs4822005,rs4822006,rs4822007,rs4822008,rs4822010,rs4822011,rs4822013,rs5751040,rs5751042,rs5751053,rs5751060,rs5758228,rs5758231,rs5758237,rs5758238,rs5758240,rs5995993,rs5995996,rs6002262,r…
R-HSA-3214842	HDMs demethylate histones	Chromatin organization	0.109602	HIST1H4H,HIST1H3G	rs11754168,rs11759682,rs3823157,rs41266829,rs41266831,rs75404521
R-HSA-6806667	Metabolism of fat-soluble vitamins	Metabolism	0.109602	VKORC1,APOE	rs2359612,rs429358,rs8050894,rs9934438
R-HSA-15869	Metabolism of nucleotides	Metabolism	0.111527	NT5C2,DPYD,GPX1	rs1050450,rs10748837,rs10748838,rs10786739,rs10786740,rs10786743,rs10883837,rs10883840,rs10883842,rs111348842,rs11191577,rs11590802,rs12571568,rs12766205,rs1800668,rs1926030,rs2066323,rs2148197,rs35525740,rs3740387,rs3758543,rs3977751,rs4917996,rs4917997,rs55689128,rs6584540,rs7067970,rs7077097,rs7077291,rs7081075,rs7092407,rs7412142,rs746293,rs77350815,rs77779411,rs7896519,rs7896547,rs7899084,rs…
R-HSA-110056	MAPK3 (ERK1) activation	Signal Transduction	0.111851	MAPK3	rs11865086,rs28529403,rs7542
R-HSA-159782	Removal of aminoterminal propeptides from gamma-carboxylated proteins	Metabolism of proteins	0.111851	FURIN	rs4702
R-HSA-168799	Neurotoxicity of clostridium toxins	Disease	0.111851	STX1B	rs12716979,rs4889606,rs9926533
R-HSA-193697	p75NTR regulates axonogenesis	Signal Transduction	0.111851	RHOA	rs111903592,rs11706370,rs11716974,rs13087851,rs148734725,rs1987628,rs34588335,rs35169793,rs6446264,rs67485053,rs6793308,rs6809216,rs7623659,rs7648841,rs9871380,rs9878943
R-HSA-194002	Glucocorticoid biosynthesis	Metabolism	0.111851	CYP17A1	rs10786712,rs3740397,rs3781286,rs6163,rs743572
R-HSA-2161522	Abacavir transport and metabolism	Metabolism	0.111851	NT5C2	rs10748837,rs10748838,rs10786739,rs10786740,rs10786743,rs10883837,rs10883840,rs10883842,rs11191577,rs12571568,rs12766205,rs1926030,rs2066323,rs2148197,rs35525740,rs3740387,rs3758543,rs3977751,rs4917996,rs4917997,rs55689128,rs6584540,rs7067970,rs7077097,rs7077291,rs7081075,rs7092407,rs746293,rs7896519,rs7896547,rs7899084,rs7920251,rs8139,rs9919485
R-HSA-425381	Bicarbonate transporters	Transport of small molecules	0.111851	SLC4A10	rs11693702,rs12474587,rs13021985,rs4340536,rs4500960,rs4664442,rs6707646,rs7580486,rs7604885
R-HSA-442380	Zinc influx into cells by the SLC39 gene family	Transport of small molecules	0.111851	SLC39A1	rs11264734,rs12027783,rs3791187,rs6724
R-HSA-450341	Activation of the AP-1 family of transcription factors	Immune System	0.111851	MAPK3	rs11865086,rs28529403,rs7542
R-HSA-74749	Signal attenuation	Signal Transduction	0.111851	MAPK3	rs11865086,rs28529403,rs7542
R-HSA-8951936	RUNX3 regulates p14-ARF	Gene expression (Transcription)	0.111851	EP300	rs1033611,rs11090039,rs13058113,rs1569858,rs2024717,rs20551,rs20552,rs2057070,rs2064558,rs2064560,rs2076577,rs2076581,rs2144342,rs2267424,rs2267425,rs2413637,rs2899344,rs4820428,rs4820431,rs4822004,rs4822005,rs4822006,rs4822007,rs4822008,rs4822010,rs4822011,rs4822013,rs5751040,rs5751042,rs5751053,rs5751060,rs5758228,rs5758231,rs5758237,rs5758238,rs5758240,rs5995993,rs5995996,rs6002262,rs6002268,r…
R-HSA-8963888	Chylomicron assembly	Transport of small molecules	0.111851	APOE	rs429358
R-HSA-8963901	Chylomicron remodeling	Transport of small molecules	0.111851	APOE	rs429358
R-HSA-8964058	HDL remodeling	Transport of small molecules	0.111851	APOE	rs429358
R-HSA-9617629	Regulation of FOXO transcriptional activity by acetylation	Gene expression (Transcription)	0.111851	EP300	rs1033611,rs11090039,rs13058113,rs1569858,rs2024717,rs20551,rs20552,rs2057070,rs2064558,rs2064560,rs2076577,rs2076581,rs2144342,rs2267424,rs2267425,rs2413637,rs2899344,rs4820428,rs4820431,rs4822004,rs4822005,rs4822006,rs4822007,rs4822008,rs4822010,rs4822011,rs4822013,rs5751040,rs5751042,rs5751053,rs5751060,rs5758228,rs5758231,rs5758237,rs5758238,rs5758240,rs5995993,rs5995996,rs6002262,rs6002268,r…
R-HSA-195721	Signaling by WNT	Signal Transduction	0.112898	EP300,RHOA,NFATC1,WNT3,HIST1H4H,HIST1H3G,RBX1	rs1033611,rs11090039,rs111602851,rs111903592,rs112781888,rs113456414,rs11660685,rs11706370,rs11716974,rs11754168,rs11759682,rs13058113,rs13087851,rs148734725,rs1569858,rs1987628,rs199501,rs199502,rs199503,rs199504,rs199505,rs199506,rs199507,rs199509,rs199510,rs199512,rs199513,rs199514,rs199515,rs199516,rs199525,rs199526,rs199528,rs2024717,rs20551,rs20552,rs2057070,rs2064558,rs2064560,rs2076577,rs…
R-HSA-597592	Post-translational protein modification	Metabolism of proteins	0.113785	L3MBTL2,RANGAP1,USP4,NSF,FBXO31,THSD7B,DAG1,EP300,FBXW4,ASB3,INO80E,HIST1H4H,CUL9,RHOA,LAMB2,RAB29,RBX1,RFT1,FURIN,APOE,FBXL19,RNF123,NICN1	rs10212296,rs1033611,rs10431963,rs104974,rs10779243,rs10786640,rs10786643,rs10786644,rs10883665,rs10883667,rs10883668,rs10883669,rs10883671,rs10883676,rs11090039,rs11117267,rs11117269,rs11125515,rs11150580,rs111903592,rs11191067,rs11191069,rs11191070,rs11191088,rs11191091,rs11191092,rs11645617,rs11648431,rs11649260,rs11682839,rs11683910,rs11688567,rs11689084,rs11691699,rs116956554,rs11703267,rs11…
R-HSA-372790	Signaling by GPCR	Signal Transduction	0.114008	DRD2,MAPK3,RHOA,HCRTR1,PRKAR2A,PREX1,WNT3,APOE	rs10753257,rs1076560,rs1076563,rs1078624,rs1079594,rs1079595,rs1079596,rs1079597,rs1079598,rs1079727,rs10798879,rs10798880,rs10914456,rs10914458,rs1107162,rs1116313,rs111903592,rs11214605,rs11214607,rs11214608,rs11214609,rs1124491,rs1125393,rs1125394,rs113216630,rs11575883,rs11608109,rs11608185,rs11706370,rs11716974,rs11865086,rs12363125,rs12364051,rs12798900,rs12800853,rs13038477,rs13044736,rs13…
R-HSA-376176	Signaling by ROBO receptors	Developmental Biology	0.115054	DAG1,RHOA,PRKAR2A,LDB1,RBX1	rs10212296,rs111903592,rs11706370,rs11708955,rs11712569,rs11716974,rs11719996,rs12330269,rs13062429,rs13087851,rs14018,rs148734725,rs1801143,rs1987628,rs2413631,rs34196454,rs34363169,rs34588335,rs35169793,rs35261698,rs3926569,rs4625,rs61874768,rs6442131,rs6446264,rs67485053,rs6766131,rs6766238,rs6766581,rs6793308,rs6797664,rs6809216,rs71615484,rs7429596,rs7611628,rs7623659,rs7630869,rs7633271,rs7…
R-HSA-8939211	ESR-mediated signaling	Signal Transduction	0.116694	HIST1H4H,EP300,MAPK3,HIST1H3G,SRF	rs1033611,rs11090039,rs11754168,rs11759682,rs11865086,rs13058113,rs1569858,rs2024717,rs20551,rs20552,rs2057070,rs2064558,rs2064560,rs2076577,rs2076581,rs2144342,rs2267424,rs2267425,rs2413637,rs28529403,rs2899344,rs3823157,rs41266829,rs41266831,rs4711741,rs4820428,rs4820431,rs4822004,rs4822005,rs4822006,rs4822007,rs4822008,rs4822010,rs4822011,rs4822013,rs5751040,rs5751042,rs5751053,rs5751060,rs575…
R-HSA-1912408	Pre-NOTCH Transcription and Translation	Signal Transduction	0.119124	EP300,HIST1H4H,HIST1H3G	rs1033611,rs11090039,rs11754168,rs11759682,rs13058113,rs1569858,rs2024717,rs20551,rs20552,rs2057070,rs2064558,rs2064560,rs2076577,rs2076581,rs2144342,rs2267424,rs2267425,rs2413637,rs2899344,rs3823157,rs41266829,rs41266831,rs4820428,rs4820431,rs4822004,rs4822005,rs4822006,rs4822007,rs4822008,rs4822010,rs4822011,rs4822013,rs5751040,rs5751042,rs5751053,rs5751060,rs5758228,rs5758231,rs5758237,rs57582…
R-HSA-1296071	Potassium Channels	Neuronal System	0.121698	KCNB1,KCNAB2,KCNJ3	rs11121053,rs12566355,rs1445649,rs1550798,rs237711,rs237714,rs2591140,rs2591145,rs2591173,rs2652446,rs2652448,rs2652452,rs2652453,rs2652454,rs2652456,rs2652457,rs2652460,rs3761924,rs67652499,rs68014903
R-HSA-1234158	Regulation of gene expression by Hypoxia-inducible Factor	Cellular responses to external stimuli	0.122329	EP300	rs1033611,rs11090039,rs13058113,rs1569858,rs2024717,rs20551,rs20552,rs2057070,rs2064558,rs2064560,rs2076577,rs2076581,rs2144342,rs2267424,rs2267425,rs2413637,rs2899344,rs4820428,rs4820431,rs4822004,rs4822005,rs4822006,rs4822007,rs4822008,rs4822010,rs4822011,rs4822013,rs5751040,rs5751042,rs5751053,rs5751060,rs5758228,rs5758231,rs5758237,rs5758238,rs5758240,rs5995993,rs5995996,rs6002262,rs6002268,r…
R-HSA-159854	Gamma-carboxylation, transport, and amino-terminal cleavage of proteins	Metabolism of proteins	0.122329	FURIN	rs4702
R-HSA-189085	Digestion of dietary carbohydrate	Digestion and absorption	0.122329	LCT	rs1042712,rs11886852,rs11895269,rs11895319,rs12373779,rs1963885,rs2015532,rs2322813,rs3213890,rs3213892,rs3754689,rs3769008,rs3769012,rs3769013,rs3816155,rs58116536,rs58509842,rs59243420,rs60253740,rs61240933,rs61451678,rs6430588,rs730005,rs73957037,rs73958637,rs746857,rs76097170,rs79633114,rs9636213
R-HSA-193048	Androgen biosynthesis	Metabolism	0.122329	CYP17A1	rs10786712,rs3740397,rs3781286,rs6163,rs743572
R-HSA-211999	CYP2E1 reactions	Metabolism	0.122329	CYP2D6	rs1058164,rs1135840,rs28371699,rs28371701,rs28371702
R-HSA-351906	Apoptotic cleavage of cell adhesion proteins	Programmed Cell Death	0.122329	DSG1	rs10163619,rs10164077,rs10438909,rs10438930,rs11081688,rs11081689,rs11081690,rs11081691,rs1154850,rs1154851,rs11660608,rs11662631,rs11663622,rs11663676,rs11872734,rs11875510,rs11875560,rs12607370,rs12962355,rs12963302,rs12967407,rs1426310,rs1426311,rs1460599,rs1460600,rs1834582,rs2007149,rs2114269,rs2162272,rs2162273,rs2199301,rs2219582,rs2219583,rs2303465,rs2901124,rs2901125,rs34248946,rs3525736…
R-HSA-425561	Sodium/Calcium exchangers	Transport of small molecules	0.122329	SLC24A2	rs10811202,rs10811203,rs10964201,rs10964203,rs10964204,rs10964208,rs10964212,rs10964214,rs10964215,rs10964225,rs112340580,rs11788026,rs11790824,rs12335811,rs12337191,rs12337192,rs12337914,rs12340099,rs12341856,rs12342666,rs12347225,rs12347873,rs12349316,rs12349989,rs140247004,rs16937603,rs16937604,rs183090493,rs185073066,rs2148951,rs2148952,rs534789593,rs540874722,rs557399864,rs559351650,rs563476…
R-HSA-5210891	Uptake and function of anthrax toxins	Disease	0.122329	FURIN	rs4702
R-HSA-5607763	CLEC7A (Dectin-1) induces NFAT activation	Immune System	0.122329	NFATC1	rs111602851,rs112781888,rs113456414,rs11660685,rs2850724,rs557325,rs58346397,rs62096871,rs649774,rs652730,rs8097032
R-HSA-5625970	RHO GTPases activate KTN1	Signal Transduction	0.122329	RHOA	rs111903592,rs11706370,rs11716974,rs13087851,rs148734725,rs1987628,rs34588335,rs35169793,rs6446264,rs67485053,rs6793308,rs6809216,rs7623659,rs7648841,rs9871380,rs9878943
R-HSA-8934903	Receptor Mediated Mitophagy	Autophagy	0.122329	MAP1LC3B	rs10431963,rs11117269,rs1808437,rs2059259,rs4294823,rs62053114,rs72628299,rs750957,rs76082995,rs8054103,rs8059571,rs980304,rs980305,rs9972730
R-HSA-9664873	Pexophagy	Autophagy	0.122329	MAP1LC3B	rs10431963,rs11117269,rs1808437,rs2059259,rs4294823,rs62053114,rs72628299,rs750957,rs76082995,rs8054103,rs8059571,rs980304,rs980305,rs9972730
R-HSA-75153	Apoptotic execution phase	Programmed Cell Death	0.125075	DSG1,MAPT	rs10163619,rs10164077,rs10438909,rs10438930,rs11081688,rs11081689,rs11081690,rs11081691,rs1154850,rs1154851,rs11660608,rs11662631,rs11663622,rs11663676,rs11872734,rs11875510,rs11875560,rs12607370,rs12962355,rs12963302,rs12967407,rs1426310,rs1426311,rs1460599,rs1460600,rs1834582,rs2007149,rs2114269,rs2162272,rs2162273,rs2199301,rs2219582,rs2219583,rs2303465,rs28646281,rs2901124,rs2901125,rs3424894…
R-HSA-6781823	Formation of TC-NER Pre-Incision Complex	DNA Repair	0.129022	EP300,RBX1	rs1033611,rs11090039,rs13058113,rs1569858,rs2024717,rs20551,rs20552,rs2057070,rs2064558,rs2064560,rs2076577,rs2076581,rs2144342,rs2267424,rs2267425,rs2413631,rs2413637,rs2899344,rs4820428,rs4820431,rs4822004,rs4822005,rs4822006,rs4822007,rs4822008,rs4822010,rs4822011,rs4822013,rs5751040,rs5751042,rs5751053,rs5751060,rs5758228,rs5758231,rs5758237,rs5758238,rs5758240,rs5995993,rs5995996,rs6002262,r…
R-HSA-425393	Transport of inorganic cations/anions and amino acids/oligopeptides	Transport of small molecules	0.129543	SLC4A10,SLC9A9,SLC24A2	rs10212321,rs10212557,rs10811202,rs10811203,rs10964201,rs10964203,rs10964204,rs10964208,rs10964212,rs10964214,rs10964215,rs10964225,rs112340580,rs11693702,rs11788026,rs11790824,rs12335811,rs12337191,rs12337192,rs12337914,rs12340099,rs12341856,rs12342666,rs12347225,rs12347873,rs12349316,rs12349989,rs12474587,rs13021985,rs140247004,rs16937603,rs16937604,rs1723031,rs1723034,rs183090493,rs185073066,r…
R-HSA-111458	Formation of apoptosome	Programmed Cell Death	0.132684	MAPK3	rs11865086,rs28529403,rs7542
R-HSA-170968	Frs2-mediated activation	Signal Transduction	0.132684	MAPK3	rs11865086,rs28529403,rs7542
R-HSA-174403	Glutathione synthesis and recycling	Metabolism	0.132684	CHAC2	rs4671583
R-HSA-176974	Unwinding of DNA	DNA Replication;Cell Cycle	0.132684	MCM6	rs1057031,rs111837148,rs12474093,rs1435577,rs160329,rs188680,rs191079,rs3087343,rs309128,rs309130,rs309173,rs309176,rs309178,rs309179,rs309180,rs309181,rs309811,rs3769001,rs4594504,rs4954490,rs4988145,rs4988163,rs4988201,rs4988226,rs61253125,rs680428
R-HSA-211958	Miscellaneous substrates	Metabolism	0.132684	CYP2D6	rs1058164,rs1135840,rs28371699,rs28371701,rs28371702
R-HSA-2197563	NOTCH2 intracellular domain regulates transcription	Signal Transduction	0.132684	EP300	rs1033611,rs11090039,rs13058113,rs1569858,rs2024717,rs20551,rs20552,rs2057070,rs2064558,rs2064560,rs2076577,rs2076581,rs2144342,rs2267424,rs2267425,rs2413637,rs2899344,rs4820428,rs4820431,rs4822004,rs4822005,rs4822006,rs4822007,rs4822008,rs4822010,rs4822011,rs4822013,rs5751040,rs5751042,rs5751053,rs5751060,rs5758228,rs5758231,rs5758237,rs5758238,rs5758240,rs5995993,rs5995996,rs6002262,rs6002268,r…
R-HSA-264870	Caspase-mediated cleavage of cytoskeletal proteins	Programmed Cell Death	0.132684	MAPT	rs28646281,rs4792891,rs9303523,rs9899833
R-HSA-442720	CREB1 phosphorylation through the activation of Adenylate Cyclase	Neuronal System	0.132684	PRKAR2A	rs14018,rs6442131,rs6766238,rs7429596,rs7611628,rs7639370,rs9284885,rs9311431,rs9859473,rs9879978
R-HSA-6803211	TP53 Regulates Transcription of Death Receptors and Ligands	Gene expression (Transcription)	0.132684	TMEM219	rs11150576,rs11646127,rs11901,rs12445982,rs12918652,rs12934406,rs4787486,rs4788195,rs4788196,rs4788197,rs4788198,rs4788200,rs4788201,rs4788202,rs4788203,rs541894691,rs6565173,rs7190185,rs7193532,rs7204797,rs8054556,rs8056535,rs9925102,rs9932196,rs9932702
R-HSA-73621	Pyrimidine catabolism	Metabolism	0.132684	DPYD	rs111348842,rs11590802,rs7412142,rs77350815,rs77779411
R-HSA-8866907	Activation of the TFAP2 (AP-2) family of transcription factors	Gene expression (Transcription)	0.132684	EP300	rs1033611,rs11090039,rs13058113,rs1569858,rs2024717,rs20551,rs20552,rs2057070,rs2064558,rs2064560,rs2076577,rs2076581,rs2144342,rs2267424,rs2267425,rs2413637,rs2899344,rs4820428,rs4820431,rs4822004,rs4822005,rs4822006,rs4822007,rs4822008,rs4822010,rs4822011,rs4822013,rs5751040,rs5751042,rs5751053,rs5751060,rs5758228,rs5758231,rs5758237,rs5758238,rs5758240,rs5995993,rs5995996,rs6002262,rs6002268,r…
R-HSA-933543	NF-kB activation through FADD/RIP-1 pathway mediated by caspase-8 and -10	Immune System	0.132684	CHUK	rs11591741,rs11597086,rs1327578,rs17882431,rs17882802,rs17885645,rs34027394
R-HSA-9627069	Regulation of the apoptosome activity	Programmed Cell Death	0.132684	MAPK3	rs11865086,rs28529403,rs7542
R-HSA-74751	Insulin receptor signalling cascade	Signal Transduction	0.132998	MAPK3,TLR9	rs11865086,rs28529403,rs352139,rs352140,rs7542
R-HSA-163685	Integration of energy metabolism	Metabolism	0.13487	PRKAR2A,KCNB1,CACNA1C	rs14018,rs2007044,rs2238057,rs2239038,rs2370414,rs237711,rs237714,rs34382810,rs4765911,rs6442131,rs67652499,rs6766238,rs68014903,rs7429596,rs7611628,rs7639370,rs882194,rs9284885,rs9311431,rs9859473,rs9879978
R-HSA-2151201	Transcriptional activation of mitochondrial biogenesis	Organelle biogenesis and maintenance	0.137002	MEF2C,CRTC2	rs10127983,rs10462335,rs10559,rs10908557,rs10908558,rs11264680,rs11743441,rs11749060,rs11749912,rs13158247,rs1705565,rs17487515,rs17558396,rs17559709,rs187270,rs2247885,rs2362108,rs2362109,rs2362111,rs2431391,rs2457979,rs254779,rs254780,rs28712135,rs34316,rs34318,rs34319,rs34320,rs34321,rs35148765,rs4145738,rs42850,rs4373304,rs55740951,rs57055575,rs587490,rs588282,rs589088,rs589544,rs591228,rs599…
R-HSA-2559582	Senescence-Associated Secretory Phenotype (SASP)	Cellular responses to external stimuli	0.137563	MAPK3,HIST1H4H,HIST1H3G	rs11754168,rs11759682,rs11865086,rs28529403,rs3823157,rs41266829,rs41266831,rs75404521,rs7542
R-HSA-112315	Transmission across Chemical Synapses	Neuronal System	0.137813	GRIN2A,PRKAR2A,NSF,MAPK3,KCNJ3,MAPT	rs10518149,rs10518150,rs10518151,rs10518152,rs11074546,rs11074547,rs11074548,rs11074550,rs11074595,rs1111537,rs116406752,rs116903689,rs116956554,rs117917728,rs117936044,rs11865086,rs12102500,rs12102636,rs12102832,rs1213323,rs12597701,rs12932206,rs12935101,rs13331030,rs13331088,rs13331168,rs13331428,rs13331457,rs13331461,rs13331465,rs13331514,rs13332018,rs13332501,rs13332665,rs13332699,rs13336632,…
R-HSA-5696398	Nucleotide Excision Repair	DNA Repair	0.140273	EP300,INO80E,RBX1	rs1033611,rs11090039,rs11150580,rs12921996,rs13058113,rs1569858,rs2024717,rs20551,rs20552,rs2057070,rs2064558,rs2064560,rs2076577,rs2076581,rs2144342,rs2267424,rs2267425,rs2413631,rs2413637,rs2899344,rs4788209,rs4788210,rs4820428,rs4820431,rs4822004,rs4822005,rs4822006,rs4822007,rs4822008,rs4822010,rs4822011,rs4822013,rs5751040,rs5751042,rs5751053,rs5751060,rs5758228,rs5758231,rs5758237,rs5758238…
R-HSA-1679131	Trafficking and processing of endosomal TLR	Immune System	0.142918	TLR9	rs352139,rs352140
R-HSA-202670	ERKs are inactivated	Signal Transduction;Immune System	0.142918	MAPK3	rs11865086,rs28529403,rs7542
R-HSA-5357786	TNFR1-induced proapoptotic signaling	Signal Transduction	0.142918	USP4	rs11707940,rs12715435,rs13077723,rs2304442,rs34514189,rs34567776,rs34915642,rs35446411,rs35869135,rs4410472,rs56038006,rs9863142,rs9864406,rs9873994,rs9874474,rs9883409
R-HSA-879415	Advanced glycosylation endproduct receptor signaling	Immune System	0.142918	MAPK3	rs11865086,rs28529403,rs7542
R-HSA-2644602	Signaling by NOTCH1 PEST Domain Mutants in Cancer	Disease	0.149168	EP300,RBX1	rs1033611,rs11090039,rs13058113,rs1569858,rs2024717,rs20551,rs20552,rs2057070,rs2064558,rs2064560,rs2076577,rs2076581,rs2144342,rs2267424,rs2267425,rs2413631,rs2413637,rs2899344,rs4820428,rs4820431,rs4822004,rs4822005,rs4822006,rs4822007,rs4822008,rs4822010,rs4822011,rs4822013,rs5751040,rs5751042,rs5751053,rs5751060,rs5758228,rs5758231,rs5758237,rs5758238,rs5758240,rs5995993,rs5995996,rs6002262,r…
R-HSA-2644603	Signaling by NOTCH1 in Cancer	Disease	0.149168	EP300,RBX1	rs1033611,rs11090039,rs13058113,rs1569858,rs2024717,rs20551,rs20552,rs2057070,rs2064558,rs2064560,rs2076577,rs2076581,rs2144342,rs2267424,rs2267425,rs2413631,rs2413637,rs2899344,rs4820428,rs4820431,rs4822004,rs4822005,rs4822006,rs4822007,rs4822008,rs4822010,rs4822011,rs4822013,rs5751040,rs5751042,rs5751053,rs5751060,rs5758228,rs5758231,rs5758237,rs5758238,rs5758240,rs5995993,rs5995996,rs6002262,r…
R-HSA-2644606	Constitutive Signaling by NOTCH1 PEST Domain Mutants	Disease	0.149168	EP300,RBX1	rs1033611,rs11090039,rs13058113,rs1569858,rs2024717,rs20551,rs20552,rs2057070,rs2064558,rs2064560,rs2076577,rs2076581,rs2144342,rs2267424,rs2267425,rs2413631,rs2413637,rs2899344,rs4820428,rs4820431,rs4822004,rs4822005,rs4822006,rs4822007,rs4822008,rs4822010,rs4822011,rs4822013,rs5751040,rs5751042,rs5751053,rs5751060,rs5758228,rs5758231,rs5758237,rs5758238,rs5758240,rs5995993,rs5995996,rs6002262,r…
R-HSA-2894858	Signaling by NOTCH1 HD+PEST Domain Mutants in Cancer	Disease	0.149168	EP300,RBX1	rs1033611,rs11090039,rs13058113,rs1569858,rs2024717,rs20551,rs20552,rs2057070,rs2064558,rs2064560,rs2076577,rs2076581,rs2144342,rs2267424,rs2267425,rs2413631,rs2413637,rs2899344,rs4820428,rs4820431,rs4822004,rs4822005,rs4822006,rs4822007,rs4822008,rs4822010,rs4822011,rs4822013,rs5751040,rs5751042,rs5751053,rs5751060,rs5758228,rs5758231,rs5758237,rs5758238,rs5758240,rs5995993,rs5995996,rs6002262,r…
R-HSA-2894862	Constitutive Signaling by NOTCH1 HD+PEST Domain Mutants	Disease	0.149168	EP300,RBX1	rs1033611,rs11090039,rs13058113,rs1569858,rs2024717,rs20551,rs20552,rs2057070,rs2064558,rs2064560,rs2076577,rs2076581,rs2144342,rs2267424,rs2267425,rs2413631,rs2413637,rs2899344,rs4820428,rs4820431,rs4822004,rs4822005,rs4822006,rs4822007,rs4822008,rs4822010,rs4822011,rs4822013,rs5751040,rs5751042,rs5751053,rs5751060,rs5758228,rs5758231,rs5758237,rs5758238,rs5758240,rs5995993,rs5995996,rs6002262,r…
R-HSA-111461	Cytochrome c-mediated apoptotic response	Programmed Cell Death	0.153032	MAPK3	rs11865086,rs28529403,rs7542
R-HSA-156581	Methylation	Metabolism	0.153032	AS3MT	rs10748835,rs10786719,rs10786721,rs11191438,rs12244388,rs12763665,rs12765337,rs12770034,rs1591915,rs3740400,rs56946876,rs7085598,rs7904113
R-HSA-162658	Golgi Cisternae Pericentriolar Stack Reorganization	Cell Cycle	0.153032	MAPK3	rs11865086,rs28529403,rs7542
R-HSA-169893	Prolonged ERK activation events	Signal Transduction	0.153032	MAPK3	rs11865086,rs28529403,rs7542
R-HSA-189483	Heme degradation	Metabolism	0.153032	ABCC2	rs12771624,rs12826,rs3740066,rs3740067,rs3780880,rs4148398,rs717620
R-HSA-198323	AKT phosphorylates targets in the cytosol	Signal Transduction	0.153032	CHUK	rs11591741,rs11597086,rs1327578,rs17882431,rs17882802,rs17885645,rs34027394
R-HSA-200425	Carnitine metabolism	Metabolism	0.153032	SLC25A20	rs4974088,rs7611358,rs7621226
R-HSA-5682910	LGI-ADAM interactions	Developmental Biology	0.153032	STX1B	rs12716979,rs4889606,rs9926533
R-HSA-8849471	PTK6 Regulates RHO GTPases, RAS GTPase and MAP kinases	Signal Transduction	0.153032	RHOA	rs111903592,rs11706370,rs11716974,rs13087851,rs148734725,rs1987628,rs34588335,rs35169793,rs6446264,rs67485053,rs6793308,rs6809216,rs7623659,rs7648841,rs9871380,rs9878943
R-HSA-8941856	RUNX3 regulates NOTCH signaling	Gene expression (Transcription)	0.153032	EP300	rs1033611,rs11090039,rs13058113,rs1569858,rs2024717,rs20551,rs20552,rs2057070,rs2064558,rs2064560,rs2076577,rs2076581,rs2144342,rs2267424,rs2267425,rs2413637,rs2899344,rs4820428,rs4820431,rs4822004,rs4822005,rs4822006,rs4822007,rs4822008,rs4822010,rs4822011,rs4822013,rs5751040,rs5751042,rs5751053,rs5751060,rs5758228,rs5758231,rs5758237,rs5758238,rs5758240,rs5995993,rs5995996,rs6002262,rs6002268,r…
R-HSA-918233	TRAF3-dependent IRF activation pathway	Immune System	0.153032	EP300	rs1033611,rs11090039,rs13058113,rs1569858,rs2024717,rs20551,rs20552,rs2057070,rs2064558,rs2064560,rs2076577,rs2076581,rs2144342,rs2267424,rs2267425,rs2413637,rs2899344,rs4820428,rs4820431,rs4822004,rs4822005,rs4822006,rs4822007,rs4822008,rs4822010,rs4822011,rs4822013,rs5751040,rs5751042,rs5751053,rs5751060,rs5758228,rs5758231,rs5758237,rs5758238,rs5758240,rs5995993,rs5995996,rs6002262,rs6002268,r…
R-HSA-937039	IRAK1 recruits IKK complex	Immune System	0.153032	CHUK	rs11591741,rs11597086,rs1327578,rs17882431,rs17882802,rs17885645,rs34027394
R-HSA-975110	TRAF6 mediated IRF7 activation in TLR7/8 or 9 signaling	Immune System	0.153032	TLR9	rs352139,rs352140
R-HSA-975144	IRAK1 recruits IKK complex upon TLR7/8 or 9 stimulation	Immune System	0.153032	CHUK	rs11591741,rs11597086,rs1327578,rs17882431,rs17882802,rs17885645,rs34027394
R-HSA-3000171	Non-integrin membrane-ECM interactions	Extracellular matrix organization	0.153272	DAG1,LAMB2	rs10212296,rs11708955,rs11712569,rs11719996,rs12330269,rs13062429,rs1801143,rs34196454,rs34363169,rs35261698,rs3926569,rs4625,rs6766131,rs6766581,rs6797664,rs71615484,rs7630869,rs7633271,rs9818590,rs9821311,rs9827021,rs9850072,rs9853683,rs9858418,rs9865051
R-HSA-112316	Neuronal System	Neuronal System	0.153923	GRIN2A,PRKAR2A,NSF,KCNB1,KCNAB2,MAPK3,KCNJ3,MAPT	rs10518149,rs10518150,rs10518151,rs10518152,rs11074546,rs11074547,rs11074548,rs11074550,rs11074595,rs1111537,rs11121053,rs116406752,rs116903689,rs116956554,rs117917728,rs117936044,rs11865086,rs12102500,rs12102636,rs12102832,rs1213323,rs12566355,rs12597701,rs12932206,rs12935101,rs13331030,rs13331088,rs13331168,rs13331428,rs13331457,rs13331461,rs13331465,rs13331514,rs13332018,rs13332501,rs13332665,…
R-HSA-8943724	Regulation of PTEN gene transcription	Signal Transduction	0.161544	GATAD2B,MAPK3	rs10796956,rs11264532,rs11264559,rs11264567,rs112780312,rs112874207,rs113422987,rs113489222,rs11577942,rs11581644,rs11583152,rs11583896,rs11585416,rs11586830,rs11587151,rs11589043,rs11589857,rs11590099,rs11591134,rs11865086,rs12022158,rs12022730,rs12028398,rs12032914,rs12033835,rs12038577,rs12041850,rs12041920,rs12042562,rs12042989,rs12043350,rs12401565,rs12409811,rs12567313,rs201743577,rs2852940…
R-HSA-1170546	Prolactin receptor signaling	Immune System	0.163028	RBX1	rs2413631
R-HSA-211935	Fatty acids	Metabolism	0.163028	CYP2D6	rs1058164,rs1135840,rs28371699,rs28371701,rs28371702
R-HSA-6785631	ERBB2 Regulates Cell Motility	Signal Transduction	0.163028	RHOA	rs111903592,rs11706370,rs11716974,rs13087851,rs148734725,rs1987628,rs34588335,rs35169793,rs6446264,rs67485053,rs6793308,rs6809216,rs7623659,rs7648841,rs9871380,rs9878943
R-HSA-3108232	SUMO E3 ligases SUMOylate target proteins	Metabolism of proteins	0.165279	HIST1H4H,L3MBTL2,RANGAP1,EP300	rs1033611,rs104974,rs11090039,rs11703267,rs11754168,rs12167677,rs12169035,rs13054131,rs13058113,rs13058265,rs139431,rs139432,rs139433,rs139434,rs139435,rs139436,rs139437,rs139438,rs139439,rs139440,rs139441,rs139442,rs139443,rs139445,rs139446,rs139447,rs139448,rs139450,rs139451,rs139452,rs139453,rs139454,rs139455,rs139456,rs139457,rs139458,rs139460,rs139462,rs139463,rs139464,rs139465,rs139470,rs13…
R-HSA-5617472	Activation of anterior HOX genes in hindbrain development during early embryogenesis	Developmental Biology	0.168318	EP300,HIST1H4H,HIST1H3G	rs1033611,rs11090039,rs11754168,rs11759682,rs13058113,rs1569858,rs2024717,rs20551,rs20552,rs2057070,rs2064558,rs2064560,rs2076577,rs2076581,rs2144342,rs2267424,rs2267425,rs2413637,rs2899344,rs3823157,rs41266829,rs41266831,rs4820428,rs4820431,rs4822004,rs4822005,rs4822006,rs4822007,rs4822008,rs4822010,rs4822011,rs4822013,rs5751040,rs5751042,rs5751053,rs5751060,rs5758228,rs5758231,rs5758237,rs57582…
R-HSA-5619507	Activation of HOX genes during differentiation	Developmental Biology	0.168318	EP300,HIST1H4H,HIST1H3G	rs1033611,rs11090039,rs11754168,rs11759682,rs13058113,rs1569858,rs2024717,rs20551,rs20552,rs2057070,rs2064558,rs2064560,rs2076577,rs2076581,rs2144342,rs2267424,rs2267425,rs2413637,rs2899344,rs3823157,rs41266829,rs41266831,rs4820428,rs4820431,rs4822004,rs4822005,rs4822006,rs4822007,rs4822008,rs4822010,rs4822011,rs4822013,rs5751040,rs5751042,rs5751053,rs5751060,rs5758228,rs5758231,rs5758237,rs57582…
R-HSA-375165	NCAM signaling for neurite out-growth	Developmental Biology	0.169895	MAPK3,CACNA1C	rs11865086,rs2007044,rs2238057,rs2239038,rs2370414,rs28529403,rs34382810,rs4765911,rs7542,rs882194
R-HSA-5334118	DNA methylation	Gene expression (Transcription)	0.169895	HIST1H4H,HIST1H3G	rs11754168,rs11759682,rs3823157,rs41266829,rs41266831,rs75404521
R-HSA-1295596	Spry regulation of FGF signaling	Signal Transduction	0.172907	MAPK3	rs11865086,rs28529403,rs7542
R-HSA-156711	Polo-like kinase mediated events	Cell Cycle	0.172907	EP300	rs1033611,rs11090039,rs13058113,rs1569858,rs2024717,rs20551,rs20552,rs2057070,rs2064558,rs2064560,rs2076577,rs2076581,rs2144342,rs2267424,rs2267425,rs2413637,rs2899344,rs4820428,rs4820431,rs4822004,rs4822005,rs4822006,rs4822007,rs4822008,rs4822010,rs4822011,rs4822013,rs5751040,rs5751042,rs5751053,rs5751060,rs5758228,rs5758231,rs5758237,rs5758238,rs5758240,rs5995993,rs5995996,rs6002262,rs6002268,r…
R-HSA-175474	Assembly Of The HIV Virion	Disease	0.172907	FURIN	rs4702
R-HSA-210744	Regulation of gene expression in late stage (branching morphogenesis) pancreatic bud precursor cells	Developmental Biology	0.172907	EP300	rs1033611,rs11090039,rs13058113,rs1569858,rs2024717,rs20551,rs20552,rs2057070,rs2064558,rs2064560,rs2076577,rs2076581,rs2144342,rs2267424,rs2267425,rs2413637,rs2899344,rs4820428,rs4820431,rs4822004,rs4822005,rs4822006,rs4822007,rs4822008,rs4822010,rs4822011,rs4822013,rs5751040,rs5751042,rs5751053,rs5751060,rs5758228,rs5758231,rs5758237,rs5758238,rs5758240,rs5995993,rs5995996,rs6002262,rs6002268,r…
R-HSA-2173791	TGF-beta receptor signaling in EMT (epithelial to mesenchymal transition)	Signal Transduction	0.172907	RHOA	rs111903592,rs11706370,rs11716974,rs13087851,rs148734725,rs1987628,rs34588335,rs35169793,rs6446264,rs67485053,rs6793308,rs6809216,rs7623659,rs7648841,rs9871380,rs9878943
R-HSA-5684264	MAP3K8 (TPL2)-dependent MAPK1/3 activation	Immune System	0.172907	CHUK	rs11591741,rs11597086,rs1327578,rs17882431,rs17882802,rs17885645,rs34027394
R-HSA-9614657	FOXO-mediated transcription of cell death genes	Gene expression (Transcription)	0.172907	EP300	rs1033611,rs11090039,rs13058113,rs1569858,rs2024717,rs20551,rs20552,rs2057070,rs2064558,rs2064560,rs2076577,rs2076581,rs2144342,rs2267424,rs2267425,rs2413637,rs2899344,rs4820428,rs4820431,rs4822004,rs4822005,rs4822006,rs4822007,rs4822008,rs4822010,rs4822011,rs4822013,rs5751040,rs5751042,rs5751053,rs5751060,rs5758228,rs5758231,rs5758237,rs5758238,rs5758240,rs5995993,rs5995996,rs6002262,rs6002268,r…
R-HSA-1442490	Collagen degradation	Extracellular matrix organization	0.174098	COL16A1,FURIN	rs1061392,rs2292988,rs4702,rs4949456,rs6425778,rs7512805,rs7545321
R-HSA-373755	Semaphorin interactions	Developmental Biology	0.174098	RHOA,SEMA3E	rs111903592,rs11706370,rs11716974,rs13087851,rs148734725,rs1987628,rs34588335,rs35169793,rs56957961,rs6446264,rs67485053,rs6793308,rs6809216,rs7623659,rs7648841,rs9871380,rs9878943
R-HSA-6782210	Gap-filling DNA repair synthesis and ligation in TC-NER	DNA Repair	0.174098	EP300,RBX1	rs1033611,rs11090039,rs13058113,rs1569858,rs2024717,rs20551,rs20552,rs2057070,rs2064558,rs2064560,rs2076577,rs2076581,rs2144342,rs2267424,rs2267425,rs2413631,rs2413637,rs2899344,rs4820428,rs4820431,rs4822004,rs4822005,rs4822006,rs4822007,rs4822008,rs4822010,rs4822011,rs4822013,rs5751040,rs5751042,rs5751053,rs5751060,rs5758228,rs5758231,rs5758237,rs5758238,rs5758240,rs5995993,rs5995996,rs6002262,r…
R-HSA-421270	Cell-cell junction organization	Cell-Cell communication	0.178318	CADM2,NECTIN2	rs10433499,rs10433500,rs10433525,rs10511075,rs10511076,rs10511078,rs10511081,rs10511083,rs10511085,rs10511087,rs10865610,rs10865611,rs11127893,rs11127895,rs11127896,rs11127897,rs11127898,rs11127899,rs11127900,rs112069021,rs112438529,rs112523595,rs113351222,rs113642272,rs113979048,rs1155666,rs11918899,rs11919099,rs11921010,rs11922956,rs11923525,rs11929525,rs12054328,rs12486239,rs12491722,rs1249275…
R-HSA-5625886	Activated PKN1 stimulates transcription of AR (androgen receptor) regulated genes KLK2 and KLK3	Signal Transduction	0.178318	HIST1H4H,HIST1H3G	rs11754168,rs11759682,rs3823157,rs41266829,rs41266831,rs75404521
R-HSA-6782135	Dual incision in TC-NER	DNA Repair	0.178318	EP300,RBX1	rs1033611,rs11090039,rs13058113,rs1569858,rs2024717,rs20551,rs20552,rs2057070,rs2064558,rs2064560,rs2076577,rs2076581,rs2144342,rs2267424,rs2267425,rs2413631,rs2413637,rs2899344,rs4820428,rs4820431,rs4822004,rs4822005,rs4822006,rs4822007,rs4822008,rs4822010,rs4822011,rs4822013,rs5751040,rs5751042,rs5751053,rs5751060,rs5758228,rs5758231,rs5758237,rs5758238,rs5758240,rs5995993,rs5995996,rs6002262,r…
R-HSA-2559580	Oxidative Stress Induced Senescence	Cellular responses to external stimuli	0.179967	MAPK3,HIST1H4H,HIST1H3G	rs11754168,rs11759682,rs11865086,rs28529403,rs3823157,rs41266829,rs41266831,rs75404521,rs7542
R-HSA-427359	SIRT1 negatively regulates rRNA expression	Gene expression (Transcription)	0.182554	HIST1H4H,HIST1H3G	rs11754168,rs11759682,rs3823157,rs41266829,rs41266831,rs75404521
R-HSA-164378	PKA activation in glucagon signalling	Metabolism	0.18267	PRKAR2A	rs14018,rs6442131,rs6766238,rs7429596,rs7611628,rs7639370,rs9284885,rs9311431,rs9859473,rs9879978
R-HSA-1810476	RIP-mediated NFkB activation via ZBP1	Immune System	0.18267	CHUK	rs11591741,rs11597086,rs1327578,rs17882431,rs17882802,rs17885645,rs34027394
R-HSA-3781860	Diseases associated with N-glycosylation of proteins	Disease	0.18267	RFT1	rs2115780
R-HSA-416993	Trafficking of GluR2-containing AMPA receptors	Neuronal System	0.18267	NSF	rs116956554,rs1378358,rs141783865,rs142167,rs147382204,rs169201,rs17692129,rs17698176,rs183211,rs199436,rs199437,rs199438,rs199439,rs199441,rs199442,rs199443,rs199444,rs199445,rs199447,rs199448,rs199449,rs199451,rs199452,rs199453,rs199454,rs199455,rs199456,rs199457,rs199461,rs199531,rs199533,rs199534,rs199535,rs199536,rs200403,rs35937770,rs538628,rs9896243
R-HSA-435354	Zinc transporters	Transport of small molecules	0.18267	SLC39A1	rs11264734,rs12027783,rs3791187,rs6724
R-HSA-9018677	Biosynthesis of DHA-derived SPMs	Metabolism	0.18267	CYP2D6	rs1058164,rs1135840,rs28371699,rs28371701,rs28371702
R-HSA-1266738	Developmental Biology	Developmental Biology	0.186908	EP300,MEF2C,DAG1,PRKAR2A,DSG1,RHOA,MED4,EPHB1,CACNA1C,STX1B,HIST1H4H,LDB1,HIST1H3G,PRSS8,MAPK3,SEMA3E,FURIN,RBX1	rs10163619,rs10164077,rs10212296,rs1033611,rs10438909,rs10438930,rs10462335,rs11081688,rs11081689,rs11081690,rs11081691,rs11090039,rs111903592,rs1154850,rs1154851,rs11660608,rs11662631,rs11663622,rs11663676,rs11706370,rs11708955,rs11712569,rs11716974,rs11719996,rs11743441,rs11749060,rs11749912,rs11754168,rs11759682,rs11865086,rs11872734,rs11875510,rs11875560,rs12330269,rs12597511,rs12607370,rs127…
R-HSA-166016	Toll Like Receptor 4 (TLR4) Cascade	Immune System	0.188846	MEF2C,CHUK,MAPK3	rs10462335,rs11591741,rs11597086,rs11743441,rs11749060,rs11749912,rs11865086,rs13158247,rs1327578,rs1705565,rs17487515,rs17558396,rs17559709,rs17882431,rs17882802,rs17885645,rs187270,rs2247885,rs2362108,rs2362109,rs2362111,rs2431391,rs2457979,rs254779,rs254780,rs28529403,rs28712135,rs34027394,rs34316,rs34318,rs34319,rs34320,rs34321,rs35148765,rs4145738,rs42850,rs4373304,rs55740951,rs57055575,rs58…
R-HSA-3906995	Diseases associated with O-glycosylation of proteins	Disease	0.19107	THSD7B,DAG1	rs10212296,rs11682839,rs11683910,rs11688567,rs11689084,rs11691699,rs11708955,rs11712569,rs11719996,rs12330269,rs12986535,rs12987519,rs12996434,rs12996558,rs13002862,rs13007264,rs13009718,rs13022485,rs13026471,rs13026709,rs13062429,rs1346732,rs1367123,rs1429978,rs1429981,rs1469517,rs1560359,rs1631594,rs1649540,rs1649568,rs1652433,rs17663449,rs17719652,rs1801143,rs2710183,rs34196454,rs34197312,rs34…
R-HSA-6809371	Formation of the cornified envelope	Developmental Biology	0.19183	DSG1,PRSS8,FURIN	rs10163619,rs10164077,rs10438909,rs10438930,rs11081688,rs11081689,rs11081690,rs11081691,rs1154850,rs1154851,rs11660608,rs11662631,rs11663622,rs11663676,rs11872734,rs11875510,rs11875560,rs12597511,rs12607370,rs12962355,rs12963302,rs12967407,rs1426310,rs1426311,rs1460599,rs1460600,rs1834582,rs2007149,rs2114269,rs2162272,rs2162273,rs2199301,rs2219582,rs2219583,rs2303465,rs2901124,rs2901125,rs3424894…
R-HSA-8939236	RUNX1 regulates transcription of genes involved in differentiation of HSCs	Gene expression (Transcription)	0.19183	HIST1H4H,LDB1,HIST1H3G	rs11754168,rs11759682,rs3823157,rs41266829,rs41266831,rs61874768,rs75404521
R-HSA-1368082	RORA activates gene expression	Circadian Clock	0.192319	EP300	rs1033611,rs11090039,rs13058113,rs1569858,rs2024717,rs20551,rs20552,rs2057070,rs2064558,rs2064560,rs2076577,rs2076581,rs2144342,rs2267424,rs2267425,rs2413637,rs2899344,rs4820428,rs4820431,rs4822004,rs4822005,rs4822006,rs4822007,rs4822008,rs4822010,rs4822011,rs4822013,rs5751040,rs5751042,rs5751053,rs5751060,rs5758228,rs5758231,rs5758237,rs5758238,rs5758240,rs5995993,rs5995996,rs6002262,rs6002268,r…
R-HSA-163615	PKA activation	Signal Transduction	0.192319	PRKAR2A	rs14018,rs6442131,rs6766238,rs7429596,rs7611628,rs7639370,rs9284885,rs9311431,rs9859473,rs9879978
R-HSA-1912420	Pre-NOTCH Processing in Golgi	Signal Transduction	0.192319	FURIN	rs4702
R-HSA-6804114	TP53 Regulates Transcription of Genes Involved in G2 Cell Cycle Arrest	Gene expression (Transcription)	0.192319	EP300	rs1033611,rs11090039,rs13058113,rs1569858,rs2024717,rs20551,rs20552,rs2057070,rs2064558,rs2064560,rs2076577,rs2076581,rs2144342,rs2267424,rs2267425,rs2413637,rs2899344,rs4820428,rs4820431,rs4822004,rs4822005,rs4822006,rs4822007,rs4822008,rs4822010,rs4822011,rs4822013,rs5751040,rs5751042,rs5751053,rs5751060,rs5758228,rs5758231,rs5758237,rs5758238,rs5758240,rs5995993,rs5995996,rs6002262,rs6002268,r…
R-HSA-73780	RNA Polymerase III Chain Elongation	Gene expression (Transcription)	0.192319	POLR3A	rs2559658
R-HSA-881907	Gastrin-CREB signalling pathway via PKC and MAPK	Signal Transduction	0.192319	MAPK3	rs11865086,rs28529403,rs7542
R-HSA-9022699	MECP2 regulates neuronal receptors and channels	Gene expression (Transcription)	0.192319	GRIN2A	rs10518149,rs10518150,rs10518151,rs10518152,rs11074546,rs11074547,rs11074548,rs11074550,rs11074595,rs1111537,rs116406752,rs116903689,rs117917728,rs117936044,rs12102500,rs12102636,rs12102832,rs1213323,rs12597701,rs12932206,rs12935101,rs13331030,rs13331088,rs13331168,rs13331428,rs13331457,rs13331461,rs13331465,rs13331514,rs13332018,rs13332501,rs13332665,rs13332699,rs13336632,rs13336710,rs1375067,rs…
R-HSA-5693571	Nonhomologous End-Joining (NHEJ)	DNA Repair	0.195348	HIST1H4H,POLL	rs11754168,rs3730477,rs41266829,rs41266831,rs75404521
R-HSA-74160	Gene expression (Transcription)	Gene expression (Transcription)	0.197045	L3MBTL2,GRIN2A,PBRM1,MEF2C,GATAD2B,NFIC,TMEM219,HIST1H4H,GTF3C1,NR2F1,EP300,SETD1A,AUTS2,RBFOX1,MED4,MAPK3,LDB1,ZNF668,HIST1H3G,RBX1,TET2,APOE,POLR3A	rs10010325,rs10227138,rs10233063,rs10242748,rs10263367,rs1033611,rs10433550,rs10433615,rs10462335,rs10518149,rs10518150,rs10518151,rs10518152,rs10796956,rs10852319,rs10865973,rs10865974,rs11074546,rs11074547,rs11074548,rs11074550,rs11074595,rs11077147,rs11090039,rs1111537,rs111257278,rs11130307,rs11130308,rs11130310,rs11130311,rs11130312,rs11130313,rs11130314,rs11130315,rs11150576,rs11264532,rs11…
R-HSA-201681	TCF dependent signaling in response to WNT	Signal Transduction	0.200997	EP300,WNT3,HIST1H4H,HIST1H3G,RBX1	rs1033611,rs11090039,rs11754168,rs11759682,rs13058113,rs1569858,rs199501,rs199502,rs199503,rs199504,rs199505,rs199506,rs199507,rs199509,rs199510,rs199512,rs199513,rs199514,rs199515,rs199516,rs199525,rs199526,rs199528,rs2024717,rs20551,rs20552,rs2057070,rs2064558,rs2064560,rs2076577,rs2076581,rs2144342,rs2267424,rs2267425,rs2413631,rs2413637,rs2899344,rs3809857,rs3823157,rs41266829,rs41266831,rs41…
R-HSA-111471	Apoptotic factor-mediated response	Programmed Cell Death	0.201854	MAPK3	rs11865086,rs28529403,rs7542
R-HSA-168927	TICAM1, RIP1-mediated IKK complex recruitment	Immune System	0.201854	CHUK	rs11591741,rs11597086,rs1327578,rs17882431,rs17882802,rs17885645,rs34027394
R-HSA-2995383	Initiation of Nuclear Envelope (NE) Reformation	Cell Cycle	0.201854	VRK2	rs1040224,rs1040225,rs12713370,rs1401100,rs1518393,rs1518394,rs1518395,rs1568253,rs1568254,rs2139053,rs2139054,rs2312141,rs2312147,rs2459982,rs2465804,rs2678869,rs2678870,rs2678871,rs2678873,rs2678879,rs2678880,rs2678881,rs2678882,rs2678883,rs2678884,rs2678886,rs2678887,rs2678888,rs2678889,rs2678890,rs2678891,rs2678892,rs2678893,rs2678894,rs2678896,rs2678897,rs2678899,rs2678901,rs2678903,rs267890…
R-HSA-3000480	Scavenging by Class A Receptors	Vesicle-mediated transport	0.201854	APOE	rs429358
R-HSA-3928664	Ephrin signaling	Developmental Biology	0.201854	EPHB1	rs6788931,rs7650345,rs875984,rs9832922,rs9876803
R-HSA-416700	Other semaphorin interactions	Developmental Biology	0.201854	SEMA3E	rs56957961
R-HSA-422085	Synthesis, secretion, and deacylation of Ghrelin	Metabolism of proteins	0.201854	SPCS1	rs12486554,rs13079063,rs34017441,rs3755798,rs6445534,rs6617,rs8906
R-HSA-5625900	RHO GTPases activate CIT	Signal Transduction	0.201854	RHOA	rs111903592,rs11706370,rs11716974,rs13087851,rs148734725,rs1987628,rs34588335,rs35169793,rs6446264,rs67485053,rs6793308,rs6809216,rs7623659,rs7648841,rs9871380,rs9878943
R-HSA-5627117	RHO GTPases Activate ROCKs	Signal Transduction	0.201854	RHOA	rs111903592,rs11706370,rs11716974,rs13087851,rs148734725,rs1987628,rs34588335,rs35169793,rs6446264,rs67485053,rs6793308,rs6809216,rs7623659,rs7648841,rs9871380,rs9878943
R-HSA-6804760	Regulation of TP53 Activity through Methylation	Gene expression (Transcription)	0.201854	EP300	rs1033611,rs11090039,rs13058113,rs1569858,rs2024717,rs20551,rs20552,rs2057070,rs2064558,rs2064560,rs2076577,rs2076581,rs2144342,rs2267424,rs2267425,rs2413637,rs2899344,rs4820428,rs4820431,rs4822004,rs4822005,rs4822006,rs4822007,rs4822008,rs4822010,rs4822011,rs4822013,rs5751040,rs5751042,rs5751053,rs5751060,rs5758228,rs5758231,rs5758237,rs5758238,rs5758240,rs5995993,rs5995996,rs6002262,rs6002268,r…
R-HSA-8963889	Assembly of active LPL and LIPC lipase complexes	Transport of small molecules	0.201854	FURIN	rs4702
R-HSA-9018678	Biosynthesis of specialized proresolving mediators (SPMs)	Metabolism	0.201854	CYP2D6	rs1058164,rs1135840,rs28371699,rs28371701,rs28371702
R-HSA-76005	Response to elevated platelet cytosolic Ca2+	Hemostasis	0.203886	ITIH4,STX4,ALDOA	rs10871454,rs12448321,rs12488303,rs13072536,rs2071040,rs2071041,rs2072391,rs2239547,rs2276815,rs2276817,rs2288004,rs35004449,rs4687554,rs4687657,rs4687658,rs9783783,rs9939417
R-HSA-212300	PRC2 methylates histones and DNA	Gene expression (Transcription)	0.20394	HIST1H4H,HIST1H3G	rs11754168,rs11759682,rs3823157,rs41266829,rs41266831,rs75404521
R-HSA-4551638	SUMOylation of chromatin organization proteins	Metabolism of proteins	0.20394	HIST1H4H,L3MBTL2	rs11754168,rs12167677,rs12169035,rs13054131,rs13058265,rs139431,rs139432,rs139433,rs139434,rs139435,rs139436,rs139437,rs139438,rs139439,rs139440,rs139441,rs139442,rs139443,rs139445,rs139446,rs139447,rs139448,rs139450,rs139451,rs139452,rs139453,rs139454,rs139455,rs139456,rs139457,rs139458,rs139460,rs139462,rs139463,rs139464,rs139465,rs139470,rs139473,rs139474,rs139475,rs139478,rs2179744,rs2273085,…
R-HSA-68949	Orc1 removal from chromatin	DNA Replication;Cell Cycle	0.20394	MCM6,RBX1	rs1057031,rs111837148,rs12474093,rs1435577,rs160329,rs188680,rs191079,rs2413631,rs3087343,rs309128,rs309130,rs309173,rs309176,rs309178,rs309179,rs309180,rs309181,rs309811,rs3769001,rs4594504,rs4954490,rs4988145,rs4988163,rs4988201,rs4988226,rs61253125,rs680428
R-HSA-1445148	Translocation of SLC2A4 (GLUT4) to the plasma membrane	Vesicle-mediated transport	0.208252	EXOC4,STX4	rs1014442,rs10155909,rs10156038,rs10156088,rs10215367,rs10224226,rs10224575,rs10224683,rs10224828,rs10225115,rs10225454,rs10225605,rs10226267,rs10228242,rs10230628,rs10231102,rs10231158,rs10231828,rs10231829,rs10232278,rs10235846,rs10236499,rs10236819,rs10241782,rs10244670,rs10246164,rs10246171,rs10246406,rs10246665,rs10247014,rs1025074,rs10251338,rs10253633,rs10254118,rs10255193,rs10255763,rs102…
R-HSA-2299718	Condensation of Prophase Chromosomes	Cell Cycle	0.208252	HIST1H4H,HIST1H3G	rs11754168,rs11759682,rs3823157,rs41266829,rs41266831,rs75404521
R-HSA-212436	Generic Transcription Pathway	Gene expression (Transcription)	0.209905	GRIN2A,PBRM1,L3MBTL2,MEF2C,TMEM219,EP300,GATAD2B,NR2F1,SETD1A,AUTS2,RBFOX1,MAPK3,MED4,LDB1,HIST1H4H,HIST1H3G,RBX1,ZNF668,APOE	rs10227138,rs10233063,rs10242748,rs10263367,rs1033611,rs10433550,rs10433615,rs10462335,rs10518149,rs10518150,rs10518151,rs10518152,rs10796956,rs10865973,rs10865974,rs11074546,rs11074547,rs11074548,rs11074550,rs11074595,rs11077147,rs11090039,rs1111537,rs11130307,rs11130308,rs11130310,rs11130311,rs11130312,rs11130313,rs11130314,rs11130315,rs11150576,rs11264532,rs11264559,rs11264567,rs112780312,rs11…
R-HSA-111931	PKA-mediated phosphorylation of CREB	Signal Transduction	0.211278	PRKAR2A	rs14018,rs6442131,rs6766238,rs7429596,rs7611628,rs7639370,rs9284885,rs9311431,rs9859473,rs9879978
R-HSA-1181150	Signaling by NODAL	Developmental Biology	0.211278	FURIN	rs4702
R-HSA-416572	Sema4D induced cell migration and growth-cone collapse	Developmental Biology	0.211278	RHOA	rs111903592,rs11706370,rs11716974,rs13087851,rs148734725,rs1987628,rs34588335,rs35169793,rs6446264,rs67485053,rs6793308,rs6809216,rs7623659,rs7648841,rs9871380,rs9878943
R-HSA-9013695	NOTCH4 Intracellular Domain Regulates Transcription	Signal Transduction	0.211278	EP300	rs1033611,rs11090039,rs13058113,rs1569858,rs2024717,rs20551,rs20552,rs2057070,rs2064558,rs2064560,rs2076577,rs2076581,rs2144342,rs2267424,rs2267425,rs2413637,rs2899344,rs4820428,rs4820431,rs4822004,rs4822005,rs4822006,rs4822007,rs4822008,rs4822010,rs4822011,rs4822013,rs5751040,rs5751042,rs5751053,rs5751060,rs5758228,rs5758231,rs5758237,rs5758238,rs5758240,rs5995993,rs5995996,rs6002262,rs6002268,r…
R-HSA-170834	Signaling by TGF-beta Receptor Complex	Signal Transduction	0.212573	RHOA,FURIN	rs111903592,rs11706370,rs11716974,rs13087851,rs148734725,rs1987628,rs34588335,rs35169793,rs4702,rs6446264,rs67485053,rs6793308,rs6809216,rs7623659,rs7648841,rs9871380,rs9878943
R-HSA-157118	Signaling by NOTCH	Signal Transduction	0.216006	EP300,HIST1H4H,HIST1H3G,FURIN,RBX1	rs1033611,rs11090039,rs11754168,rs11759682,rs13058113,rs1569858,rs2024717,rs20551,rs20552,rs2057070,rs2064558,rs2064560,rs2076577,rs2076581,rs2144342,rs2267424,rs2267425,rs2413631,rs2413637,rs2899344,rs3823157,rs41266829,rs41266831,rs4702,rs4820428,rs4820431,rs4822004,rs4822005,rs4822006,rs4822007,rs4822008,rs4822010,rs4822011,rs4822013,rs5751040,rs5751042,rs5751053,rs5751060,rs5758228,rs5758231,…
R-HSA-5668914	Diseases of metabolism	Disease	0.216006	DAG1,THSD7B,CYP17A1,LCT,RFT1	rs10212296,rs1042712,rs10786712,rs11682839,rs11683910,rs11688567,rs11689084,rs11691699,rs11708955,rs11712569,rs11719996,rs11886852,rs11895269,rs11895319,rs12330269,rs12373779,rs12986535,rs12987519,rs12996434,rs12996558,rs13002862,rs13007264,rs13009718,rs13022485,rs13026471,rs13026709,rs13062429,rs1346732,rs1367123,rs1429978,rs1429981,rs1469517,rs1560359,rs1631594,rs1649540,rs1649568,rs1652433,rs1…
R-HSA-1980143	Signaling by NOTCH1	Signal Transduction	0.216904	EP300,RBX1	rs1033611,rs11090039,rs13058113,rs1569858,rs2024717,rs20551,rs20552,rs2057070,rs2064558,rs2064560,rs2076577,rs2076581,rs2144342,rs2267424,rs2267425,rs2413631,rs2413637,rs2899344,rs4820428,rs4820431,rs4822004,rs4822005,rs4822006,rs4822007,rs4822008,rs4822010,rs4822011,rs4822013,rs5751040,rs5751042,rs5751053,rs5751060,rs5758228,rs5758231,rs5758237,rs5758238,rs5758240,rs5995993,rs5995996,rs6002262,r…
R-HSA-1606322	ZBP1(DAI) mediated induction of type I IFNs	Immune System	0.220592	CHUK	rs11591741,rs11597086,rs1327578,rs17882431,rs17882802,rs17885645,rs34027394
R-HSA-445144	Signal transduction by L1	Developmental Biology	0.220592	MAPK3	rs11865086,rs28529403,rs7542
R-HSA-438066	Unblocking of NMDA receptors, glutamate binding and activation	Neuronal System	0.220592	GRIN2A	rs10518149,rs10518150,rs10518151,rs10518152,rs11074546,rs11074547,rs11074548,rs11074550,rs11074595,rs1111537,rs116406752,rs116903689,rs117917728,rs117936044,rs12102500,rs12102636,rs12102832,rs1213323,rs12597701,rs12932206,rs12935101,rs13331030,rs13331088,rs13331168,rs13331428,rs13331457,rs13331461,rs13331465,rs13331514,rs13332018,rs13332501,rs13332665,rs13332699,rs13336632,rs13336710,rs1375067,rs…
R-HSA-5621575	CD209 (DC-SIGN) signaling	Immune System	0.220592	EP300	rs1033611,rs11090039,rs13058113,rs1569858,rs2024717,rs20551,rs20552,rs2057070,rs2064558,rs2064560,rs2076577,rs2076581,rs2144342,rs2267424,rs2267425,rs2413637,rs2899344,rs4820428,rs4820431,rs4822004,rs4822005,rs4822006,rs4822007,rs4822008,rs4822010,rs4822011,rs4822013,rs5751040,rs5751042,rs5751053,rs5751060,rs5758228,rs5758231,rs5758237,rs5758238,rs5758240,rs5995993,rs5995996,rs6002262,rs6002268,r…
R-HSA-5620916	VxPx cargo-targeting to cilium	Organelle biogenesis and maintenance	0.220592	EXOC4	rs1014442,rs10155909,rs10156038,rs10156088,rs10215367,rs10224226,rs10224575,rs10224683,rs10224828,rs10225115,rs10225454,rs10225605,rs10226267,rs10228242,rs10230628,rs10231102,rs10231158,rs10231828,rs10231829,rs10232278,rs10235846,rs10236499,rs10236819,rs10241782,rs10244670,rs10246164,rs10246171,rs10246406,rs10246665,rs10247014,rs1025074,rs10251338,rs10253633,rs10254118,rs10255193,rs10255763,rs102…
R-HSA-70895	Branched-chain amino acid catabolism	Metabolism	0.220592	BCKDK	rs14235
R-HSA-8849932	Synaptic adhesion-like molecules	Neuronal System	0.220592	GRIN2A	rs10518149,rs10518150,rs10518151,rs10518152,rs11074546,rs11074547,rs11074548,rs11074550,rs11074595,rs1111537,rs116406752,rs116903689,rs117917728,rs117936044,rs12102500,rs12102636,rs12102832,rs1213323,rs12597701,rs12932206,rs12935101,rs13331030,rs13331088,rs13331168,rs13331428,rs13331457,rs13331461,rs13331465,rs13331514,rs13332018,rs13332501,rs13332665,rs13332699,rs13336632,rs13336710,rs1375067,rs…
R-HSA-9617324	Negative regulation of NMDA receptor-mediated neuronal transmission	Neuronal System	0.220592	GRIN2A	rs10518149,rs10518150,rs10518151,rs10518152,rs11074546,rs11074547,rs11074548,rs11074550,rs11074595,rs1111537,rs116406752,rs116903689,rs117917728,rs117936044,rs12102500,rs12102636,rs12102832,rs1213323,rs12597701,rs12932206,rs12935101,rs13331030,rs13331088,rs13331168,rs13331428,rs13331457,rs13331461,rs13331465,rs13331514,rs13332018,rs13332501,rs13332665,rs13332699,rs13336632,rs13336710,rs1375067,rs…
R-HSA-1234174	Cellular response to hypoxia	Cellular responses to external stimuli	0.221243	EP300,RBX1	rs1033611,rs11090039,rs13058113,rs1569858,rs2024717,rs20551,rs20552,rs2057070,rs2064558,rs2064560,rs2076577,rs2076581,rs2144342,rs2267424,rs2267425,rs2413631,rs2413637,rs2899344,rs4820428,rs4820431,rs4822004,rs4822005,rs4822006,rs4822007,rs4822008,rs4822010,rs4822011,rs4822013,rs5751040,rs5751042,rs5751053,rs5751060,rs5758228,rs5758231,rs5758237,rs5758238,rs5758240,rs5995993,rs5995996,rs6002262,r…
R-HSA-9009391	Extra-nuclear estrogen signaling	Signal Transduction	0.221243	MAPK3,SRF	rs11865086,rs28529403,rs4711741,rs6914964,rs7542
R-HSA-425407	SLC-mediated transmembrane transport	Transport of small molecules	0.222562	SLC4A10,SLC41A1,SLC9A9,SLC24A2,SLC39A1	rs10212321,rs10212557,rs10811202,rs10811203,rs10964201,rs10964203,rs10964204,rs10964208,rs10964212,rs10964214,rs10964215,rs10964225,rs112340580,rs11264734,rs11693702,rs11788026,rs11790824,rs12027783,rs12335811,rs12337191,rs12337192,rs12337914,rs12340099,rs12341856,rs12342666,rs12347225,rs12347873,rs12349316,rs12349989,rs12474587,rs13021985,rs140247004,rs16937603,rs16937604,rs1723031,rs1723034,rs1…
R-HSA-3000178	ECM proteoglycans	Extracellular matrix organization	0.225589	DAG1,LAMB2	rs10212296,rs11708955,rs11712569,rs11719996,rs12330269,rs13062429,rs1801143,rs34196454,rs34363169,rs35261698,rs3926569,rs4625,rs6766131,rs6766581,rs6797664,rs71615484,rs7630869,rs7633271,rs9818590,rs9821311,rs9827021,rs9850072,rs9853683,rs9858418,rs9865051
R-HSA-2995410	Nuclear Envelope (NE) Reassembly	Cell Cycle	0.225589	VRK2,RANGAP1	rs1040224,rs1040225,rs104974,rs11703267,rs12713370,rs139498,rs139502,rs139503,rs139506,rs139507,rs139510,rs139511,rs139515,rs139516,rs139519,rs139525,rs139526,rs139535,rs1401100,rs1518393,rs1518394,rs1518395,rs1568253,rs1568254,rs2139053,rs2139054,rs2312141,rs2312147,rs2459982,rs2465804,rs2678869,rs2678870,rs2678871,rs2678873,rs2678879,rs2678880,rs2678881,rs2678882,rs2678883,rs2678884,rs2678886,r…
R-HSA-1474228	Degradation of the extracellular matrix	Extracellular matrix organization	0.228495	HTRA1,COL16A1,FURIN	rs1049331,rs1061392,rs11200638,rs11200643,rs2142308,rs2284665,rs2292988,rs3763764,rs3793917,rs4702,rs4949456,rs58077526,rs60401382,rs6425778,rs7512805,rs7545321,rs932275
R-HSA-194840	Rho GTPase cycle	Signal Transduction	0.228495	ARHGAP27,RHOA,PREX1	rs1078624,rs111903592,rs113216630,rs11706370,rs11716974,rs12936645,rs12940792,rs12942666,rs12942951,rs12946723,rs12947718,rs12952764,rs13038477,rs13044736,rs13087851,rs148734725,rs1808189,rs1885287,rs1987628,rs2004772,rs2008603,rs2008614,rs2008815,rs2093348,rs2208590,rs34326966,rs34588335,rs34792542,rs35169793,rs35420583,rs4763,rs4809728,rs4810881,rs4810882,rs55642947,rs55648326,rs55793500,rs5602…
R-HSA-5621481	C-type lectin receptors (CLRs)	Immune System	0.228495	EP300,NFATC1,CHUK	rs1033611,rs11090039,rs111602851,rs112781888,rs113456414,rs11591741,rs11597086,rs11660685,rs13058113,rs1327578,rs1569858,rs17882431,rs17882802,rs17885645,rs2024717,rs20551,rs20552,rs2057070,rs2064558,rs2064560,rs2076577,rs2076581,rs2144342,rs2267424,rs2267425,rs2413637,rs2850724,rs2899344,rs34027394,rs4820428,rs4820431,rs4822004,rs4822005,rs4822006,rs4822007,rs4822008,rs4822010,rs4822011,rs482201…
R-HSA-5663220	RHO GTPases Activate Formins	Signal Transduction	0.228495	RANGAP1,RHOA,SRF	rs104974,rs111903592,rs11703267,rs11706370,rs11716974,rs13087851,rs139498,rs139502,rs139503,rs139506,rs139507,rs139510,rs139511,rs139515,rs139516,rs139519,rs139525,rs139526,rs139535,rs148734725,rs1987628,rs34588335,rs35169793,rs470112,rs4711741,rs6446264,rs6519249,rs67485053,rs6793308,rs6809216,rs6914964,rs7623659,rs7648841,rs9871380,rs9878943
R-HSA-1482801	Acyl chain remodelling of PS	Metabolism	0.229796	OSBPL10	rs2168419
R-HSA-71403	Citric acid cycle (TCA cycle)	Metabolism	0.229796	SUCLA2	rs12584652,rs12860399,rs12864691,rs17425881,rs2031591,rs2296573,rs7330472,rs7331900,rs7981260,rs8001871,rs9567965,rs9567968,rs9567979
R-HSA-5619084	ABC transporter disorders	Disease	0.229941	ABCC2,ERLIN1	rs10883451,rs12771624,rs12826,rs1408579,rs2862954,rs35614792,rs3740066,rs3740067,rs3780880,rs4148398,rs717620
R-HSA-168928	DDX58/IFIH1-mediated induction of interferon-alpha/beta	Immune System	0.234299	CHUK,EP300	rs1033611,rs11090039,rs11591741,rs11597086,rs13058113,rs1327578,rs1569858,rs17882431,rs17882802,rs17885645,rs2024717,rs20551,rs20552,rs2057070,rs2064558,rs2064560,rs2076577,rs2076581,rs2144342,rs2267424,rs2267425,rs2413637,rs2899344,rs34027394,rs4820428,rs4820431,rs4822004,rs4822005,rs4822006,rs4822007,rs4822008,rs4822010,rs4822011,rs4822013,rs5751040,rs5751042,rs5751053,rs5751060,rs5758228,rs575…
R-HSA-6781827	Transcription-Coupled Nucleotide Excision Repair (TC-NER)	DNA Repair	0.234299	EP300,RBX1	rs1033611,rs11090039,rs13058113,rs1569858,rs2024717,rs20551,rs20552,rs2057070,rs2064558,rs2064560,rs2076577,rs2076581,rs2144342,rs2267424,rs2267425,rs2413631,rs2413637,rs2899344,rs4820428,rs4820431,rs4822004,rs4822005,rs4822006,rs4822007,rs4822008,rs4822010,rs4822011,rs4822013,rs5751040,rs5751042,rs5751053,rs5751060,rs5758228,rs5758231,rs5758237,rs5758238,rs5758240,rs5995993,rs5995996,rs6002262,r…
R-HSA-74752	Signaling by Insulin receptor	Signal Transduction	0.234299	MAPK3,TLR9	rs11865086,rs28529403,rs352139,rs352140,rs7542
R-HSA-3781865	Diseases of glycosylation	Disease	0.237869	THSD7B,DAG1,RFT1	rs10212296,rs11682839,rs11683910,rs11688567,rs11689084,rs11691699,rs11708955,rs11712569,rs11719996,rs12330269,rs12986535,rs12987519,rs12996434,rs12996558,rs13002862,rs13007264,rs13009718,rs13022485,rs13026471,rs13026709,rs13062429,rs1346732,rs1367123,rs1429978,rs1429981,rs1469517,rs1560359,rs1631594,rs1649540,rs1649568,rs1652433,rs17663449,rs17719652,rs1801143,rs2115780,rs2710183,rs34196454,rs341…
R-HSA-76002	Platelet activation, signaling and aggregation	Hemostasis	0.238365	ITIH4,RHOA,MAPK3,STX4,ALDOA	rs10871454,rs111903592,rs11706370,rs11716974,rs11865086,rs12448321,rs12488303,rs13072536,rs13087851,rs148734725,rs1987628,rs2071040,rs2071041,rs2072391,rs2239547,rs2276815,rs2276817,rs2288004,rs28529403,rs34588335,rs35004449,rs35169793,rs4687554,rs4687657,rs4687658,rs6446264,rs67485053,rs6793308,rs6809216,rs7542,rs7623659,rs7648841,rs9783783,rs9871380,rs9878943,rs9939417
R-HSA-112409	RAF-independent MAPK1/3 activation	Signal Transduction	0.238893	MAPK3	rs11865086,rs28529403,rs7542
R-HSA-211981	Xenobiotics	Metabolism	0.238893	CYP2D6	rs1058164,rs1135840,rs28371699,rs28371701,rs28371702
R-HSA-8935690	Digestion	Digestion and absorption	0.238893	LCT	rs1042712,rs11886852,rs11895269,rs11895319,rs12373779,rs1963885,rs2015532,rs2322813,rs3213890,rs3213892,rs3754689,rs3769008,rs3769012,rs3769013,rs3816155,rs58116536,rs58509842,rs59243420,rs60253740,rs61240933,rs61451678,rs6430588,rs730005,rs73957037,rs73958637,rs746857,rs76097170,rs79633114,rs9636213
R-HSA-937041	IKK complex recruitment mediated by RIP1	Immune System	0.238893	CHUK	rs11591741,rs11597086,rs1327578,rs17882431,rs17882802,rs17885645,rs34027394
R-HSA-9620244	Long-term potentiation	Neuronal System	0.238893	GRIN2A	rs10518149,rs10518150,rs10518151,rs10518152,rs11074546,rs11074547,rs11074548,rs11074550,rs11074595,rs1111537,rs116406752,rs116903689,rs117917728,rs117936044,rs12102500,rs12102636,rs12102832,rs1213323,rs12597701,rs12932206,rs12935101,rs13331030,rs13331088,rs13331168,rs13331428,rs13331457,rs13331461,rs13331465,rs13331514,rs13332018,rs13332501,rs13332665,rs13332699,rs13336632,rs13336710,rs1375067,rs…
R-HSA-9637690	Response of Mtb to phagocytosis	Disease	0.238893	MAPK3	rs11865086,rs28529403,rs7542
R-HSA-416482	G alpha (12/13) signalling events	Signal Transduction	0.24303	PREX1,RHOA	rs1078624,rs111903592,rs113216630,rs11706370,rs11716974,rs13038477,rs13044736,rs13087851,rs148734725,rs1885287,rs1987628,rs2004772,rs2008603,rs2008614,rs2008815,rs2093348,rs2208590,rs34326966,rs34588335,rs35169793,rs4809728,rs4810881,rs4810882,rs6012538,rs6090907,rs6090908,rs6095298,rs6095299,rs6095302,rs6095314,rs6446264,rs67485053,rs6793308,rs6809216,rs73260214,rs752420,rs752421,rs754064,rs7558…
R-HSA-418594	G alpha (i) signalling events	Signal Transduction	0.243968	PRKAR2A,APOE	rs14018,rs429358,rs6442131,rs6766238,rs7429596,rs7611628,rs7639370,rs9284885,rs9311431,rs9859473,rs9879978
R-HSA-1168372	Downstream signaling events of B Cell Receptor (BCR)	Immune System	0.247401	NFATC1,CHUK	rs111602851,rs112781888,rs113456414,rs11591741,rs11597086,rs11660685,rs1327578,rs17882431,rs17882802,rs17885645,rs2850724,rs34027394,rs557325,rs58346397,rs62096871,rs649774,rs652730,rs8097032
R-HSA-379716	Cytosolic tRNA aminoacylation	Metabolism of proteins	0.247883	DARS	rs112396243,rs112407062,rs112758679,rs113974791,rs115553816,rs12474975,rs13404551,rs140910071,rs16832162,rs16832205,rs16832243,rs177917,rs192822,rs2278682,rs309113,rs309119,rs309120,rs309142,rs309143,rs309145,rs309147,rs309148,rs309150,rs309154,rs309157,rs309158,rs309159,rs309160,rs309161,rs309162,rs309165,rs309166,rs309167,rs309168,rs309170,rs309171,rs309172,rs3098104,rs3112496,rs371309040,rs374…
R-HSA-400685	Sema4D in semaphorin signaling	Developmental Biology	0.247883	RHOA	rs111903592,rs11706370,rs11716974,rs13087851,rs148734725,rs1987628,rs34588335,rs35169793,rs6446264,rs67485053,rs6793308,rs6809216,rs7623659,rs7648841,rs9871380,rs9878943
R-HSA-449836	Other interleukin signaling	Immune System	0.247883	STX4	rs10871454,rs12448321,rs2288004,rs9939417
R-HSA-5260271	Diseases of Immune System	Disease	0.247883	CHUK	rs11591741,rs11597086,rs1327578,rs17882431,rs17882802,rs17885645,rs34027394
R-HSA-5602358	Diseases associated with the TLR signaling cascade	Disease	0.247883	CHUK	rs11591741,rs11597086,rs1327578,rs17882431,rs17882802,rs17885645,rs34027394
R-HSA-5668599	RHO GTPases Activate NADPH Oxidases	Signal Transduction	0.247883	MAPK3	rs11865086,rs28529403,rs7542
R-HSA-8940973	RUNX2 regulates osteoblast differentiation	Gene expression (Transcription)	0.247883	MAPK3	rs11865086,rs28529403,rs7542
R-HSA-933542	TRAF6 mediated NF-kB activation	Immune System	0.247883	CHUK	rs11591741,rs11597086,rs1327578,rs17882431,rs17882802,rs17885645,rs34027394
R-HSA-982772	Growth hormone receptor signaling	Immune System	0.247883	MAPK3	rs11865086,rs28529403,rs7542
R-HSA-9013694	Signaling by NOTCH4	Signal Transduction	0.251775	EP300,RBX1	rs1033611,rs11090039,rs13058113,rs1569858,rs2024717,rs20551,rs20552,rs2057070,rs2064558,rs2064560,rs2076577,rs2076581,rs2144342,rs2267424,rs2267425,rs2413631,rs2413637,rs2899344,rs4820428,rs4820431,rs4822004,rs4822005,rs4822006,rs4822007,rs4822008,rs4822010,rs4822011,rs4822013,rs5751040,rs5751042,rs5751053,rs5751060,rs5758228,rs5758231,rs5758237,rs5758238,rs5758240,rs5995993,rs5995996,rs6002262,r…
R-HSA-9663891	Selective autophagy	Autophagy	0.251775	MAP1LC3B,TOMM40	rs10119,rs10431963,rs11117269,rs11556505,rs157581,rs157582,rs1808437,rs184017,rs2059259,rs2075650,rs34404554,rs4294823,rs59007384,rs62053114,rs71352238,rs72628299,rs750957,rs76082995,rs8054103,rs8059571,rs980304,rs980305,rs9972730
R-HSA-9018519	Estrogen-dependent gene expression	Signal Transduction	0.253635	EP300,HIST1H4H,HIST1H3G	rs1033611,rs11090039,rs11754168,rs11759682,rs13058113,rs1569858,rs2024717,rs20551,rs20552,rs2057070,rs2064558,rs2064560,rs2076577,rs2076581,rs2144342,rs2267424,rs2267425,rs2413637,rs2899344,rs3823157,rs41266829,rs41266831,rs4820428,rs4820431,rs4822004,rs4822005,rs4822006,rs4822007,rs4822008,rs4822010,rs4822011,rs4822013,rs5751040,rs5751042,rs5751053,rs5751060,rs5758228,rs5758231,rs5758237,rs57582…
R-HSA-1236974	ER-Phagosome pathway	Immune System	0.256151	CHUK,STX4	rs10871454,rs11591741,rs11597086,rs12448321,rs1327578,rs17882431,rs17882802,rs17885645,rs2288004,rs34027394,rs9939417
R-HSA-180024	DARPP-32 events	Signal Transduction	0.256768	PRKAR2A	rs14018,rs6442131,rs6766238,rs7429596,rs7611628,rs7639370,rs9284885,rs9311431,rs9859473,rs9879978
R-HSA-392451	G beta:gamma signalling through PI3Kgamma	Signal Transduction	0.256768	RHOA	rs111903592,rs11706370,rs11716974,rs13087851,rs148734725,rs1987628,rs34588335,rs35169793,rs6446264,rs67485053,rs6793308,rs6809216,rs7623659,rs7648841,rs9871380,rs9878943
R-HSA-5576893	Phase 2 - plateau phase	Muscle contraction	0.256768	CACNA1C	rs2007044,rs2238057,rs2239038,rs2370414,rs34382810,rs4765911,rs882194
R-HSA-9013508	NOTCH3 Intracellular Domain Regulates Transcription	Signal Transduction	0.256768	EP300	rs1033611,rs11090039,rs13058113,rs1569858,rs2024717,rs20551,rs20552,rs2057070,rs2064558,rs2064560,rs2076577,rs2076581,rs2144342,rs2267424,rs2267425,rs2413637,rs2899344,rs4820428,rs4820431,rs4822004,rs4822005,rs4822006,rs4822007,rs4822008,rs4822010,rs4822011,rs4822013,rs5751040,rs5751042,rs5751053,rs5751060,rs5758228,rs5758231,rs5758237,rs5758238,rs5758240,rs5995993,rs5995996,rs6002262,rs6002268,r…
R-HSA-194315	Signaling by Rho GTPases	Signal Transduction	0.25776	ARHGAP27,RHOA,PREX1,MAPK3,RANGAP1,HIST1H4H,HIST1H3G,SRF	rs104974,rs1078624,rs111903592,rs113216630,rs11703267,rs11706370,rs11716974,rs11754168,rs11759682,rs11865086,rs12936645,rs12940792,rs12942666,rs12942951,rs12946723,rs12947718,rs12952764,rs13038477,rs13044736,rs13087851,rs139498,rs139502,rs139503,rs139506,rs139507,rs139510,rs139511,rs139515,rs139516,rs139519,rs139525,rs139526,rs139535,rs148734725,rs1808189,rs1885287,rs1987628,rs2004772,rs2008603,r…
R-HSA-1430728	Metabolism	Metabolism	0.258568	DARS,OSBPL3,NDST3,EP300,NT5C2,PRKAR2A,PLEKHA1,CYP17A1,CYP2D6,DPYD,AS3MT,CHAC2,MED4,KCNB1,GLYCTK,PM20D1,AMT,GPX1,IP6K2,CACNA1C,SUCLA2,GDPD3,ALDOA,SLC25A20,BCKDK,ABCC2,OSBPL10,VKORC1,APOE,NDUFA6	rs10011715,rs10029850,rs1004946,rs1033611,rs1045216,rs1050450,rs1058164,rs10748835,rs10748837,rs10748838,rs10749466,rs10786712,rs10786719,rs10786721,rs10786739,rs10786740,rs10786743,rs10857057,rs10865953,rs10883837,rs10883840,rs10883842,rs10887145,rs11090039,rs11098420,rs111348842,rs11191438,rs11191577,rs112396243,rs112407062,rs112758679,rs113248627,rs1135840,rs113974791,rs115553816,rs11590802,rs…
R-HSA-1483255	PI Metabolism	Metabolism	0.260529	PLEKHA1,GDPD3	rs1004946,rs1045216,rs10749466,rs10887145,rs12444415,rs2421018,rs2421019,rs2421020,rs2421022,rs3850765,rs4751890,rs4752691,rs7068487,rs7084349,rs7084718,rs7087144,rs7088058,rs7350442,rs7902176,rs8181474
R-HSA-381340	Transcriptional regulation of white adipocyte differentiation	Developmental Biology	0.260529	EP300,MED4	rs1033611,rs11090039,rs13058113,rs1569858,rs2024717,rs20551,rs20552,rs2057070,rs2064558,rs2064560,rs2076577,rs2076581,rs2144342,rs2267424,rs2267425,rs2413637,rs2899344,rs35299472,rs3809330,rs4820428,rs4820431,rs4822004,rs4822005,rs4822006,rs4822007,rs4822008,rs4822010,rs4822011,rs4822013,rs4942742,rs4942743,rs4942747,rs5751040,rs5751042,rs5751053,rs5751060,rs5758228,rs5758231,rs5758237,rs5758238,…
R-HSA-5696399	Global Genome Nucleotide Excision Repair (GG-NER)	DNA Repair	0.260529	INO80E,RBX1	rs11150580,rs12921996,rs2413631,rs4788209,rs4788210
R-HSA-162582	Signal Transduction	Signal Transduction	0.262515	DRD2,MEF2C,GATAD2B,USP4,EP300,PRKAR2A,NFATC1,PREX1,HCRTR1,RANGAP1,CHUK,ARHGAP27,RHOA,PTPRK,MST1,APOC1,CAB39L,TLR9,LAMB2,WNT3,HIST1H4H,HIST1H3G,MAPK3,FURIN,SRF,APOE,RBX1	rs1033611,rs10462335,rs104974,rs10753257,rs1076560,rs1076563,rs1078624,rs1079594,rs1079595,rs1079596,rs1079597,rs1079598,rs10796956,rs1079727,rs10798879,rs10798880,rs10914456,rs10914458,rs1107162,rs11090039,rs11154433,rs111602851,rs1116313,rs111903592,rs11214605,rs11214607,rs11214608,rs11214609,rs1124491,rs1125393,rs1125394,rs11264532,rs11264559,rs11264567,rs112780312,rs112781888,rs112874207,rs11…
R-HSA-912446	Meiotic recombination	Reproduction;Cell Cycle	0.264907	HIST1H4H,HIST1H3G	rs11754168,rs11759682,rs3823157,rs41266829,rs41266831,rs75404521
R-HSA-189445	Metabolism of porphyrins	Metabolism	0.265548	ABCC2	rs12771624,rs12826,rs3740066,rs3740067,rs3780880,rs4148398,rs717620
R-HSA-3238698	WNT ligand biogenesis and trafficking	Signal Transduction	0.265548	WNT3	rs199501,rs199502,rs199503,rs199504,rs199505,rs199506,rs199507,rs199509,rs199510,rs199512,rs199513,rs199514,rs199515,rs199516,rs199525,rs199526,rs199528,rs3809857,rs415430,rs430685,rs70600,rs70602
R-HSA-5674400	Constitutive Signaling by AKT1 E17K in Cancer	Disease	0.265548	CHUK	rs11591741,rs11597086,rs1327578,rs17882431,rs17882802,rs17885645,rs34027394
R-HSA-425366	Transport of bile salts and organic acids, metal ions and amine compounds	Transport of small molecules	0.269286	SLC41A1,SLC39A1	rs11264734,rs12027783,rs1772159,rs3791187,rs6724,rs708727,rs823074,rs823075,rs823154,rs9438393
R-HSA-264876	Insulin processing	Metabolism of proteins	0.274226	EXOC4	rs1014442,rs10155909,rs10156038,rs10156088,rs10215367,rs10224226,rs10224575,rs10224683,rs10224828,rs10225115,rs10225454,rs10225605,rs10226267,rs10228242,rs10230628,rs10231102,rs10231158,rs10231828,rs10231829,rs10232278,rs10235846,rs10236499,rs10236819,rs10241782,rs10244670,rs10246164,rs10246171,rs10246406,rs10246665,rs10247014,rs1025074,rs10251338,rs10253633,rs10254118,rs10255193,rs10255763,rs102…
R-HSA-9615933	Postmitotic nuclear pore complex (NPC) reformation	Cell Cycle	0.274226	RANGAP1	rs104974,rs11703267,rs139498,rs139502,rs139503,rs139506,rs139507,rs139510,rs139511,rs139515,rs139516,rs139519,rs139525,rs139526,rs139535,rs470112,rs6519249
R-HSA-9635486	Infection with Mycobacterium tuberculosis	Disease	0.274226	MAPK3	rs11865086,rs28529403,rs7542
R-HSA-73772	RNA Polymerase I Promoter Escape	Gene expression (Transcription)	0.282419	HIST1H4H,HIST1H3G	rs11754168,rs11759682,rs3823157,rs41266829,rs41266831,rs75404521
R-HSA-195258	RHO GTPase Effectors	Signal Transduction	0.282749	RHOA,MAPK3,RANGAP1,HIST1H4H,HIST1H3G,SRF	rs104974,rs111903592,rs11703267,rs11706370,rs11716974,rs11754168,rs11759682,rs11865086,rs13087851,rs139498,rs139502,rs139503,rs139506,rs139507,rs139510,rs139511,rs139515,rs139516,rs139519,rs139525,rs139526,rs139535,rs148734725,rs1987628,rs28529403,rs34588335,rs35169793,rs3823157,rs41266829,rs41266831,rs470112,rs4711741,rs6446264,rs6519249,rs67485053,rs6793308,rs6809216,rs6914964,rs75404521,rs7542…
R-HSA-3371568	Attenuation phase	Cellular responses to external stimuli	0.282802	EP300	rs1033611,rs11090039,rs13058113,rs1569858,rs2024717,rs20551,rs20552,rs2057070,rs2064558,rs2064560,rs2076577,rs2076581,rs2144342,rs2267424,rs2267425,rs2413637,rs2899344,rs4820428,rs4820431,rs4822004,rs4822005,rs4822006,rs4822007,rs4822008,rs4822010,rs4822011,rs4822013,rs5751040,rs5751042,rs5751053,rs5751060,rs5758228,rs5758231,rs5758237,rs5758238,rs5758240,rs5995993,rs5995996,rs6002262,rs6002268,r…
R-HSA-400042	Adrenaline,noradrenaline inhibits insulin secretion	Metabolism	0.282802	CACNA1C	rs2007044,rs2238057,rs2239038,rs2370414,rs34382810,rs4765911,rs882194
R-HSA-442742	CREB1 phosphorylation through NMDA receptor-mediated activation of RAS signaling	Neuronal System	0.282802	MAPK3	rs11865086,rs28529403,rs7542
R-HSA-76071	RNA Polymerase III Transcription Initiation From Type 3 Promoter	Gene expression (Transcription)	0.282802	POLR3A	rs2559658
R-HSA-8963743	Digestion and absorption	Digestion and absorption	0.282802	LCT	rs1042712,rs11886852,rs11895269,rs11895319,rs12373779,rs1963885,rs2015532,rs2322813,rs3213890,rs3213892,rs3754689,rs3769008,rs3769012,rs3769013,rs3816155,rs58116536,rs58509842,rs59243420,rs60253740,rs61240933,rs61451678,rs6430588,rs730005,rs73957037,rs73958637,rs746857,rs76097170,rs79633114,rs9636213
R-HSA-2990846	SUMOylation	Metabolism of proteins	0.285925	HIST1H4H,L3MBTL2,RANGAP1,EP300	rs1033611,rs104974,rs11090039,rs11703267,rs11754168,rs12167677,rs12169035,rs13054131,rs13058113,rs13058265,rs139431,rs139432,rs139433,rs139434,rs139435,rs139436,rs139437,rs139438,rs139439,rs139440,rs139441,rs139442,rs139443,rs139445,rs139446,rs139447,rs139448,rs139450,rs139451,rs139452,rs139453,rs139454,rs139455,rs139456,rs139457,rs139458,rs139460,rs139462,rs139463,rs139464,rs139465,rs139470,rs13…
R-HSA-69052	Switching of origins to a post-replicative state	DNA Replication;Cell Cycle	0.286793	MCM6,RBX1	rs1057031,rs111837148,rs12474093,rs1435577,rs160329,rs188680,rs191079,rs2413631,rs3087343,rs309128,rs309130,rs309173,rs309176,rs309178,rs309179,rs309180,rs309181,rs309811,rs3769001,rs4594504,rs4954490,rs4988145,rs4988163,rs4988201,rs4988226,rs61253125,rs680428
R-HSA-73894	DNA Repair	DNA Repair	0.290199	HIST1H4H,EP300,INO80E,PPP4C,RBX1,POLL	rs1033611,rs11090039,rs11150580,rs11644459,rs11754168,rs12445768,rs12447915,rs12921996,rs13058113,rs1569858,rs2024717,rs20551,rs20552,rs2057070,rs2064558,rs2064560,rs2076577,rs2076581,rs2144342,rs2267424,rs2267425,rs2413631,rs2413637,rs2899344,rs3730477,rs41266829,rs41266831,rs4788209,rs4788210,rs4820428,rs4820431,rs4822004,rs4822005,rs4822006,rs4822007,rs4822008,rs4822010,rs4822011,rs4822013,rs5…
R-HSA-1296041	Activation of G protein gated Potassium channels	Neuronal System	0.291277	KCNJ3	rs1445649,rs1550798,rs2591140,rs2591145,rs2591173,rs2652446,rs2652448,rs2652452,rs2652453,rs2652454,rs2652456,rs2652457,rs2652460
R-HSA-1296059	G protein gated Potassium channels	Neuronal System	0.291277	KCNJ3	rs1445649,rs1550798,rs2591140,rs2591145,rs2591173,rs2652446,rs2652448,rs2652452,rs2652453,rs2652454,rs2652456,rs2652457,rs2652460
R-HSA-380972	Energy dependent regulation of mTOR by LKB1-AMPK	Signal Transduction	0.291277	CAB39L	rs11839149,rs35214871
R-HSA-3928663	EPHA-mediated growth cone collapse	Developmental Biology	0.291277	RHOA	rs111903592,rs11706370,rs11716974,rs13087851,rs148734725,rs1987628,rs34588335,rs35169793,rs6446264,rs67485053,rs6793308,rs6809216,rs7623659,rs7648841,rs9871380,rs9878943
R-HSA-525793	Myogenesis	Developmental Biology	0.291277	MEF2C	rs10462335,rs11743441,rs11749060,rs11749912,rs13158247,rs1705565,rs17487515,rs17558396,rs17559709,rs187270,rs2247885,rs2362108,rs2362109,rs2362111,rs2431391,rs2457979,rs254779,rs254780,rs28712135,rs34316,rs34318,rs34319,rs34320,rs34321,rs35148765,rs4145738,rs42850,rs4373304,rs55740951,rs57055575,rs587490,rs588282,rs589088,rs589544,rs591228,rs599402,rs601499,rs601942,rs606393,rs610217,rs616391,rs6…
R-HSA-5654732	Negative regulation of FGFR3 signaling	Signal Transduction	0.291277	MAPK3	rs11865086,rs28529403,rs7542
R-HSA-933541	TRAF6 mediated IRF7 activation	Immune System	0.291277	EP300	rs1033611,rs11090039,rs13058113,rs1569858,rs2024717,rs20551,rs20552,rs2057070,rs2064558,rs2064560,rs2076577,rs2076581,rs2144342,rs2267424,rs2267425,rs2413637,rs2899344,rs4820428,rs4820431,rs4822004,rs4822005,rs4822006,rs4822007,rs4822008,rs4822010,rs4822011,rs4822013,rs5751040,rs5751042,rs5751053,rs5751060,rs5758228,rs5758231,rs5758237,rs5758238,rs5758240,rs5995993,rs5995996,rs6002262,rs6002268,r…
R-HSA-9619483	Activation of AMPK downstream of NMDARs	Neuronal System	0.291277	MAPT	rs28646281,rs4792891,rs9303523,rs9899833
R-HSA-9619665	EGR2 and SOX10-mediated initiation of Schwann cell myelination	Developmental Biology	0.291277	DAG1	rs10212296,rs11708955,rs11712569,rs11719996,rs12330269,rs13062429,rs1801143,rs34196454,rs34363169,rs35261698,rs3926569,rs4625,rs6766131,rs6766581,rs6797664,rs71615484,rs7630869,rs7633271,rs9818590,rs9821311,rs9827021,rs9850072,rs9853683,rs9858418
R-HSA-997272	Inhibition of voltage gated Ca2+ channels via Gbeta/gamma subunits	Neuronal System	0.291277	KCNJ3	rs1445649,rs1550798,rs2591140,rs2591145,rs2591173,rs2652446,rs2652448,rs2652452,rs2652453,rs2652454,rs2652456,rs2652457,rs2652460
R-HSA-1592230	Mitochondrial biogenesis	Organelle biogenesis and maintenance	0.295534	MEF2C,CRTC2	rs10127983,rs10462335,rs10559,rs10908557,rs10908558,rs11264680,rs11743441,rs11749060,rs11749912,rs13158247,rs1705565,rs17487515,rs17558396,rs17559709,rs187270,rs2247885,rs2362108,rs2362109,rs2362111,rs2431391,rs2457979,rs254779,rs254780,rs28712135,rs34316,rs34318,rs34319,rs34320,rs34321,rs35148765,rs4145738,rs42850,rs4373304,rs55740951,rs57055575,rs587490,rs588282,rs589088,rs589544,rs591228,rs599…
R-HSA-2682334	EPH-Ephrin signaling	Developmental Biology	0.295534	RHOA,EPHB1	rs111903592,rs11706370,rs11716974,rs13087851,rs148734725,rs1987628,rs34588335,rs35169793,rs6446264,rs67485053,rs6788931,rs6793308,rs6809216,rs7623659,rs7648841,rs7650345,rs875984,rs9832922,rs9871380,rs9876803,rs9878943
R-HSA-446728	Cell junction organization	Cell-Cell communication	0.295534	CADM2,NECTIN2	rs10433499,rs10433500,rs10433525,rs10511075,rs10511076,rs10511078,rs10511081,rs10511083,rs10511085,rs10511087,rs10865610,rs10865611,rs11127893,rs11127895,rs11127896,rs11127897,rs11127898,rs11127899,rs11127900,rs112069021,rs112438529,rs112523595,rs113351222,rs113642272,rs113979048,rs1155666,rs11918899,rs11919099,rs11921010,rs11922956,rs11923525,rs11929525,rs12054328,rs12486239,rs12491722,rs1249275…
R-HSA-110314	Recognition of DNA damage by PCNA-containing replication complex	DNA Repair	0.299653	RBX1	rs2413631
R-HSA-3000157	Laminin interactions	Extracellular matrix organization	0.299653	LAMB2	rs9865051
R-HSA-8874081	MET activates PTK2 signaling	Signal Transduction	0.299653	LAMB2	rs9865051
R-HSA-182971	EGFR downregulation	Signal Transduction	0.307931	PTPRK	rs11154433,rs12055782,rs13197257,rs13200150,rs13218577,rs13219424,rs28360516,rs34601789,rs3903663,rs45582334,rs6905941,rs6936878,rs9375544,rs9388610,rs9388612,rs9402011
R-HSA-2022928	HS-GAG biosynthesis	Metabolism	0.307931	NDST3	rs10011715,rs10029850,rs10857057,rs11098420,rs11731535,rs13118131,rs13123909,rs13133776,rs2389497,rs2389499,rs4328979,rs4569815,rs6534079,rs7662255,rs7683496,rs7683791
R-HSA-389661	Glyoxylate metabolism and glycine degradation	Metabolism	0.307931	AMT	rs11715915,rs11922013,rs9859556
R-HSA-399719	Trafficking of AMPA receptors	Neuronal System	0.307931	NSF	rs116956554,rs1378358,rs141783865,rs142167,rs147382204,rs169201,rs17692129,rs17698176,rs183211,rs199436,rs199437,rs199438,rs199439,rs199441,rs199442,rs199443,rs199444,rs199445,rs199447,rs199448,rs199449,rs199451,rs199452,rs199453,rs199454,rs199455,rs199456,rs199457,rs199461,rs199531,rs199533,rs199534,rs199535,rs199536,rs200403,rs35937770,rs538628,rs9896243
R-HSA-399721	Glutamate binding, activation of AMPA receptors and synaptic plasticity	Neuronal System	0.307931	NSF	rs116956554,rs1378358,rs141783865,rs142167,rs147382204,rs169201,rs17692129,rs17698176,rs183211,rs199436,rs199437,rs199438,rs199439,rs199441,rs199442,rs199443,rs199444,rs199445,rs199447,rs199448,rs199449,rs199451,rs199452,rs199453,rs199454,rs199455,rs199456,rs199457,rs199461,rs199531,rs199533,rs199534,rs199535,rs199536,rs200403,rs35937770,rs538628,rs9896243
R-HSA-5654733	Negative regulation of FGFR4 signaling	Signal Transduction	0.307931	MAPK3	rs11865086,rs28529403,rs7542
R-HSA-8941326	RUNX2 regulates bone development	Gene expression (Transcription)	0.307931	MAPK3	rs11865086,rs28529403,rs7542
R-HSA-422475	Axon guidance	Developmental Biology	0.308389	DAG1,MAPK3,PRKAR2A,RHOA,EPHB1,CACNA1C,LDB1,RBX1,SEMA3E	rs10212296,rs111903592,rs11706370,rs11708955,rs11712569,rs11716974,rs11719996,rs11865086,rs12330269,rs13062429,rs13087851,rs14018,rs148734725,rs1801143,rs1987628,rs2007044,rs2238057,rs2239038,rs2370414,rs2413631,rs28529403,rs34196454,rs34363169,rs34382810,rs34588335,rs35169793,rs35261698,rs3926569,rs4625,rs4765911,rs56957961,rs61874768,rs6442131,rs6446264,rs67485053,rs6766131,rs6766238,rs6766581,…
R-HSA-69278	Cell Cycle, Mitotic	Cell Cycle	0.311047	ALMS1,VRK2,RANGAP1,MCM6,EP300,HIST1H4H,MAPK3,HIST1H3G,RBX1	rs10169213,rs10169714,rs10170786,rs10170849,rs10173534,rs10175180,rs10178678,rs10179134,rs10181563,rs10183818,rs10184268,rs10185080,rs10186501,rs10187192,rs10187416,rs10189574,rs10190219,rs10193972,rs10195357,rs10195358,rs10197409,rs10197755,rs10198549,rs10199224,rs10207220,rs10207264,rs1033611,rs1040224,rs1040225,rs10496191,rs10496193,rs104974,rs1052162,rs1057031,rs11090039,rs11126399,rs11126403…
R-HSA-390466	Chaperonin-mediated protein folding	Metabolism of proteins	0.312966	FBXW4,ARFGEF2	rs1022688,rs1048590,rs10786640,rs10786643,rs10786644,rs10883665,rs10883667,rs10883668,rs10883669,rs10883671,rs10883676,rs11191067,rs11191069,rs11191070,rs11191088,rs11191091,rs11191092,rs12255825,rs12261004,rs12354716,rs12356764,rs12358045,rs13041022,rs13042947,rs1569749,rs1569750,rs186527529,rs1983639,rs1997854,rs2024957,rs2273531,rs2295027,rs2295031,rs2295033,rs2295578,rs2295579,rs2869692,rs309…
R-HSA-1251985	Nuclear signaling by ERBB4	Signal Transduction	0.316111	APOE	rs429358
R-HSA-2173789	TGF-beta receptor signaling activates SMADs	Signal Transduction	0.316111	FURIN	rs4702
R-HSA-397795	G-protein beta:gamma signalling	Signal Transduction	0.316111	RHOA	rs111903592,rs11706370,rs11716974,rs13087851,rs148734725,rs1987628,rs34588335,rs35169793,rs6446264,rs67485053,rs6793308,rs6809216,rs7623659,rs7648841,rs9871380,rs9878943
R-HSA-445989	TAK1 activates NFkB by phosphorylation and activation of IKKs complex	Immune System	0.316111	CHUK	rs11591741,rs11597086,rs1327578,rs17882431,rs17882802,rs17885645,rs34027394
R-HSA-456926	Thrombin signalling through proteinase activated receptors (PARs)	Hemostasis	0.316111	MAPK3	rs11865086,rs28529403,rs7542
R-HSA-69190	DNA strand elongation	DNA Replication;Cell Cycle	0.316111	MCM6	rs1057031,rs111837148,rs12474093,rs1435577,rs160329,rs188680,rs191079,rs3087343,rs309128,rs309130,rs309173,rs309176,rs309178,rs309179,rs309180,rs309181,rs309811,rs3769001,rs4594504,rs4954490,rs4988145,rs4988163,rs4988201,rs4988226,rs61253125,rs680428
R-HSA-193704	p75 NTR receptor-mediated signalling	Signal Transduction	0.317311	RHOA,PREX1	rs1078624,rs111903592,rs113216630,rs11706370,rs11716974,rs13038477,rs13044736,rs13087851,rs148734725,rs1885287,rs1987628,rs2004772,rs2008603,rs2008614,rs2008815,rs2093348,rs2208590,rs34326966,rs34588335,rs35169793,rs4809728,rs4810881,rs4810882,rs6012538,rs6090907,rs6090908,rs6095298,rs6095299,rs6095302,rs6095314,rs6446264,rs67485053,rs6793308,rs6809216,rs73260214,rs752420,rs752421,rs754064,rs7558…
R-HSA-2173782	Binding and Uptake of Ligands by Scavenger Receptors	Vesicle-mediated transport	0.32165	STAB1,APOE	rs1010553,rs1010554,rs11130306,rs13081028,rs13303,rs429358,rs66824127,rs67409736,rs731831,rs9853056
R-HSA-5693607	Processing of DNA double-strand break ends	DNA Repair	0.32165	HIST1H4H,PPP4C	rs11644459,rs11754168,rs12445768,rs12447915,rs41266829,rs41266831,rs75404521,rs9932605
R-HSA-163359	Glucagon signaling in metabolic regulation	Metabolism	0.324196	PRKAR2A	rs14018,rs6442131,rs6766238,rs7429596,rs7611628,rs7639370,rs9284885,rs9311431,rs9859473,rs9879978
R-HSA-1592389	Activation of Matrix Metalloproteinases	Extracellular matrix organization	0.324196	FURIN	rs4702
R-HSA-1980145	Signaling by NOTCH2	Signal Transduction	0.324196	EP300	rs1033611,rs11090039,rs13058113,rs1569858,rs2024717,rs20551,rs20552,rs2057070,rs2064558,rs2064560,rs2076577,rs2076581,rs2144342,rs2267424,rs2267425,rs2413637,rs2899344,rs4820428,rs4820431,rs4822004,rs4822005,rs4822006,rs4822007,rs4822008,rs4822010,rs4822011,rs4822013,rs5751040,rs5751042,rs5751053,rs5751060,rs5758228,rs5758231,rs5758237,rs5758238,rs5758240,rs5995993,rs5995996,rs6002262,rs6002268,r…
R-HSA-5654726	Negative regulation of FGFR1 signaling	Signal Transduction	0.324196	MAPK3	rs11865086,rs28529403,rs7542
R-HSA-5663084	Diseases of carbohydrate metabolism	Disease	0.324196	LCT	rs1042712,rs11886852,rs11895269,rs11895319,rs12373779,rs1963885,rs2015532,rs2322813,rs3213890,rs3213892,rs3754689,rs3769008,rs3769012,rs3769013,rs3816155,rs58116536,rs58509842,rs59243420,rs60253740,rs61240933,rs61451678,rs6430588,rs730005,rs73957037,rs73958637,rs746857,rs76097170,rs79633114,rs9636213
R-HSA-68962	Activation of the pre-replicative complex	DNA Replication;Cell Cycle	0.324196	MCM6	rs1057031,rs111837148,rs12474093,rs1435577,rs160329,rs188680,rs191079,rs3087343,rs309128,rs309130,rs309173,rs309176,rs309178,rs309179,rs309180,rs309181,rs309811,rs3769001,rs4594504,rs4954490,rs4988145,rs4988163,rs4988201,rs4988226,rs61253125,rs680428
R-HSA-70263	Gluconeogenesis	Metabolism	0.324196	ALDOA	rs9783783
R-HSA-1236975	Antigen processing-Cross presentation	Immune System	0.325983	CHUK,STX4	rs10871454,rs11591741,rs11597086,rs12448321,rs1327578,rs17882431,rs17882802,rs17885645,rs2288004,rs34027394,rs9939417
R-HSA-5607764	CLEC7A (Dectin-1) signaling	Immune System	0.330308	NFATC1,CHUK	rs111602851,rs112781888,rs113456414,rs11591741,rs11597086,rs11660685,rs1327578,rs17882431,rs17882802,rs17885645,rs2850724,rs34027394,rs557325,rs58346397,rs62096871,rs649774,rs652730,rs8097032
R-HSA-1266695	Interleukin-7 signaling	Immune System	0.332186	HIST1H3G	rs11759682,rs3823157
R-HSA-187687	Signalling to ERKs	Signal Transduction	0.332186	MAPK3	rs11865086,rs28529403,rs7542
R-HSA-192105	Synthesis of bile acids and bile salts	Metabolism	0.332186	OSBPL3	rs113248627,rs12530817,rs12533143,rs12533171,rs34401627,rs35402623,rs4722407,rs55695918,rs6955146,rs6972578,rs6972736,rs6972925,rs6973076,rs6973097,rs886314
R-HSA-5654727	Negative regulation of FGFR2 signaling	Signal Transduction	0.332186	MAPK3	rs11865086,rs28529403,rs7542
R-HSA-8953750	Transcriptional Regulation by E2F6	Gene expression (Transcription)	0.332186	L3MBTL2	rs12167677,rs12169035,rs13054131,rs13058265,rs139431,rs139432,rs139433,rs139434,rs139435,rs139436,rs139437,rs139438,rs139439,rs139440,rs139441,rs139442,rs139443,rs139445,rs139446,rs139447,rs139448,rs139450,rs139451,rs139452,rs139453,rs139454,rs139455,rs139456,rs139457,rs139458,rs139460,rs139462,rs139463,rs139464,rs139465,rs139470,rs139473,rs139474,rs139475,rs139478,rs2179744,rs2273085,rs3721,rs38…
R-HSA-3371556	Cellular response to heat stress	Cellular responses to external stimuli	0.334626	EP300,MAPK3	rs1033611,rs11090039,rs11865086,rs13058113,rs1569858,rs2024717,rs20551,rs20552,rs2057070,rs2064558,rs2064560,rs2076577,rs2076581,rs2144342,rs2267424,rs2267425,rs2413637,rs28529403,rs2899344,rs4820428,rs4820431,rs4822004,rs4822005,rs4822006,rs4822007,rs4822008,rs4822010,rs4822011,rs4822013,rs5751040,rs5751042,rs5751053,rs5751060,rs5758228,rs5758231,rs5758237,rs5758238,rs5758240,rs5995993,rs5995996…
R-HSA-9006936	Signaling by TGF-beta family members	Signal Transduction	0.338936	RHOA,FURIN	rs111903592,rs11706370,rs11716974,rs13087851,rs148734725,rs1987628,rs34588335,rs35169793,rs4702,rs6446264,rs67485053,rs6793308,rs6809216,rs7623659,rs7648841,rs9871380,rs9878943
R-HSA-9020702	Interleukin-1 signaling	Immune System	0.338936	CHUK,RBX1	rs11591741,rs11597086,rs1327578,rs17882431,rs17882802,rs17885645,rs2413631,rs34027394
R-HSA-111933	Calmodulin induced events	Signal Transduction	0.340082	PRKAR2A	rs14018,rs6442131,rs6766238,rs7429596,rs7611628,rs7639370,rs9284885,rs9311431,rs9859473,rs9879978
R-HSA-111997	CaM pathway	Signal Transduction	0.340082	PRKAR2A	rs14018,rs6442131,rs6766238,rs7429596,rs7611628,rs7639370,rs9284885,rs9311431,rs9859473,rs9879978
R-HSA-114604	GPVI-mediated activation cascade	Hemostasis	0.340082	RHOA	rs111903592,rs11706370,rs11716974,rs13087851,rs148734725,rs1987628,rs34588335,rs35169793,rs6446264,rs67485053,rs6793308,rs6809216,rs7623659,rs7648841,rs9871380,rs9878943
R-HSA-1296065	Inwardly rectifying K+ channels	Neuronal System	0.340082	KCNJ3	rs1445649,rs1550798,rs2591140,rs2591145,rs2591173,rs2652446,rs2652448,rs2652452,rs2652453,rs2652454,rs2652456,rs2652457,rs2652460
R-HSA-156590	Glutathione conjugation	Metabolism	0.340082	CHAC2	rs4671583
R-HSA-165054	Rev-mediated nuclear export of HIV RNA	Disease	0.340082	RANGAP1	rs104974,rs11703267,rs139498,rs139502,rs139503,rs139506,rs139507,rs139510,rs139511,rs139515,rs139516,rs139519,rs139525,rs139526,rs139535,rs470112,rs6519249
R-HSA-196071	Metabolism of steroid hormones	Metabolism	0.340082	CYP17A1	rs10786712,rs3740397,rs3781286,rs6163,rs743572
R-HSA-2559585	Oncogene Induced Senescence	Cellular responses to external stimuli	0.340082	MAPK3	rs11865086,rs28529403,rs7542
R-HSA-382556	ABC-family proteins mediated transport	Transport of small molecules	0.343238	ABCC2,ERLIN1	rs10883451,rs12771624,rs12826,rs1408579,rs2862954,rs35614792,rs3740066,rs3740067,rs3780880,rs4148398,rs717620
R-HSA-391251	Protein folding	Metabolism of proteins	0.343238	FBXW4,ARFGEF2	rs1022688,rs1048590,rs10786640,rs10786643,rs10786644,rs10883665,rs10883667,rs10883668,rs10883669,rs10883671,rs10883676,rs11191067,rs11191069,rs11191070,rs11191088,rs11191091,rs11191092,rs12255825,rs12261004,rs12354716,rs12356764,rs12358045,rs13041022,rs13042947,rs1569749,rs1569750,rs186527529,rs1983639,rs1997854,rs2024957,rs2273531,rs2295027,rs2295031,rs2295033,rs2295578,rs2295579,rs2869692,rs309…
R-HSA-427413	NoRC negatively regulates rRNA expression	Gene expression (Transcription)	0.347531	HIST1H4H,HIST1H3G	rs11754168,rs11759682,rs3823157,rs41266829,rs41266831,rs75404521
R-HSA-168638	NOD1/2 Signaling Pathway	Immune System	0.347885	CHUK	rs11591741,rs11597086,rs1327578,rs17882431,rs17882802,rs17885645,rs34027394
R-HSA-5579029	Metabolic disorders of biological oxidation enzymes	Disease	0.347885	CYP17A1	rs10786712,rs3740397,rs3781286,rs6163,rs743572
R-HSA-5663213	RHO GTPases Activate WASPs and WAVEs	Signal Transduction	0.347885	MAPK3	rs11865086,rs28529403,rs7542
R-HSA-6802948	Signaling by high-kinase activity BRAF mutants	Disease	0.347885	MAPK3	rs11865086,rs28529403,rs7542
R-HSA-5578749	Transcriptional regulation by small RNAs	Gene expression (Transcription)	0.351815	HIST1H4H,HIST1H3G	rs11754168,rs11759682,rs3823157,rs41266829,rs41266831,rs75404521
R-HSA-111996	Ca-dependent events	Signal Transduction	0.355597	PRKAR2A	rs14018,rs6442131,rs6766238,rs7429596,rs7611628,rs7639370,rs9284885,rs9311431,rs9859473,rs9879978
R-HSA-176187	Activation of ATR in response to replication stress	Cell Cycle	0.355597	MCM6	rs1057031,rs111837148,rs12474093,rs1435577,rs160329,rs188680,rs191079,rs3087343,rs309128,rs309130,rs309173,rs309176,rs309178,rs309179,rs309180,rs309181,rs309811,rs3769001,rs4594504,rs4954490,rs4988145,rs4988163,rs4988201,rs4988226,rs61253125,rs680428
R-HSA-177243	Interactions of Rev with host cellular proteins	Disease	0.355597	RANGAP1	rs104974,rs11703267,rs139498,rs139502,rs139503,rs139506,rs139507,rs139510,rs139511,rs139515,rs139516,rs139519,rs139525,rs139526,rs139535,rs470112,rs6519249
R-HSA-3299685	Detoxification of Reactive Oxygen Species	Cellular responses to external stimuli	0.355597	GPX1	rs1050450,rs1800668
R-HSA-5689901	Metalloprotease DUBs	Metabolism of proteins	0.355597	EP300	rs1033611,rs11090039,rs13058113,rs1569858,rs2024717,rs20551,rs20552,rs2057070,rs2064558,rs2064560,rs2076577,rs2076581,rs2144342,rs2267424,rs2267425,rs2413637,rs2899344,rs4820428,rs4820431,rs4822004,rs4822005,rs4822006,rs4822007,rs4822008,rs4822010,rs4822011,rs4822013,rs5751040,rs5751042,rs5751053,rs5751060,rs5758228,rs5758231,rs5758237,rs5758238,rs5758240,rs5995993,rs5995996,rs6002262,rs6002268,r…
R-HSA-5250941	Negative epigenetic regulation of rRNA expression	Gene expression (Transcription)	0.360354	HIST1H4H,HIST1H3G	rs11754168,rs11759682,rs3823157,rs41266829,rs41266831,rs75404521
R-HSA-8957275	Post-translational protein phosphorylation	Metabolism of proteins	0.360354	LAMB2,APOE	rs429358,rs9865051
R-HSA-3371571	HSF1-dependent transactivation	Cellular responses to external stimuli	0.363219	EP300	rs1033611,rs11090039,rs13058113,rs1569858,rs2024717,rs20551,rs20552,rs2057070,rs2064558,rs2064560,rs2076577,rs2076581,rs2144342,rs2267424,rs2267425,rs2413637,rs2899344,rs4820428,rs4820431,rs4822004,rs4822005,rs4822006,rs4822007,rs4822008,rs4822010,rs4822011,rs4822013,rs5751040,rs5751042,rs5751053,rs5751060,rs5758228,rs5758231,rs5758237,rs5758238,rs5758240,rs5995993,rs5995996,rs6002262,rs6002268,r…
R-HSA-445355	Smooth Muscle Contraction	Muscle contraction	0.363219	LMOD1	rs11580908,rs11586433,rs11587511,rs12120991,rs35349183,rs35515850,rs3738290,rs4025034,rs67531894,rs7528681
R-HSA-5083635	Defective B3GALTL causes Peters-plus syndrome (PpS)	Disease	0.363219	THSD7B	rs11682839,rs11683910,rs11688567,rs11689084,rs11691699,rs12986535,rs12987519,rs12996434,rs12996558,rs13002862,rs13007264,rs13009718,rs13022485,rs13026471,rs13026709,rs1346732,rs1367123,rs1429978,rs1429981,rs1469517,rs1560359,rs1631594,rs1649540,rs1649568,rs1652433,rs17663449,rs17719652,rs2710183,rs34197312,rs34285902,rs34399632,rs34650811,rs34894826,rs35009137,rs35226477,rs35737524,rs35845238,rs3…
R-HSA-5689896	Ovarian tumor domain proteases	Metabolism of proteins	0.363219	RHOA	rs111903592,rs11706370,rs11716974,rs13087851,rs148734725,rs1987628,rs34588335,rs35169793,rs6446264,rs67485053,rs6793308,rs6809216,rs7623659,rs7648841,rs9871380,rs9878943
R-HSA-156580	Phase II - Conjugation of compounds	Metabolism	0.364609	AS3MT,CHAC2	rs10748835,rs10786719,rs10786721,rs11191438,rs12244388,rs12763665,rs12765337,rs12770034,rs1591915,rs3740400,rs4671583,rs56946876,rs7085598,rs7904113
R-HSA-163841	Gamma carboxylation, hypusine formation and arylsulfatase activation	Metabolism of proteins	0.370751	FURIN	rs4702
R-HSA-5173214	O-glycosylation of TSR domain-containing proteins	Metabolism of proteins	0.370751	THSD7B	rs11682839,rs11683910,rs11688567,rs11689084,rs11691699,rs12986535,rs12987519,rs12996434,rs12996558,rs13002862,rs13007264,rs13009718,rs13022485,rs13026471,rs13026709,rs1346732,rs1367123,rs1429978,rs1429981,rs1469517,rs1560359,rs1631594,rs1649540,rs1649568,rs1652433,rs17663449,rs17719652,rs2710183,rs34197312,rs34285902,rs34399632,rs34650811,rs34894826,rs35009137,rs35226477,rs35737524,rs35845238,rs3…
R-HSA-382551	Transport of small molecules	Transport of small molecules	0.372033	SLC4A10,SLC41A1,SLC9A9,PRKAR2A,SLC24A2,APOC1,ERLIN1,SLC39A1,ABCC2,FURIN,APOE	rs10212321,rs10212557,rs10811202,rs10811203,rs10883451,rs10964201,rs10964203,rs10964204,rs10964208,rs10964212,rs10964214,rs10964215,rs10964225,rs112340580,rs11264734,rs11693702,rs11788026,rs11790824,rs12027783,rs12335811,rs12337191,rs12337192,rs12337914,rs12340099,rs12341856,rs12342666,rs12347225,rs12347873,rs12349316,rs12349989,rs12474587,rs12721051,rs12771624,rs12826,rs13021985,rs14018,rs140247…
R-HSA-5173105	O-linked glycosylation	Metabolism of proteins	0.377307	DAG1,THSD7B	rs10212296,rs11682839,rs11683910,rs11688567,rs11689084,rs11691699,rs11708955,rs11712569,rs11719996,rs12330269,rs12986535,rs12987519,rs12996434,rs12996558,rs13002862,rs13007264,rs13009718,rs13022485,rs13026471,rs13026709,rs13062429,rs1346732,rs1367123,rs1429978,rs1429981,rs1469517,rs1560359,rs1631594,rs1649540,rs1649568,rs1652433,rs17663449,rs17719652,rs1801143,rs2710183,rs34196454,rs34197312,rs34…
R-HSA-165159	mTOR signalling	Signal Transduction	0.378194	CAB39L	rs11839149,rs35214871
R-HSA-5654741	Signaling by FGFR3	Signal Transduction	0.378194	MAPK3	rs11865086,rs28529403,rs7542
R-HSA-5674135	MAP2K and MAPK activation	Signal Transduction;Immune System	0.378194	MAPK3	rs11865086,rs28529403,rs7542
R-HSA-5675221	Negative regulation of MAPK pathway	Signal Transduction;Immune System	0.378194	MAPK3	rs11865086,rs28529403,rs7542
R-HSA-500792	GPCR ligand binding	Signal Transduction	0.378571	DRD2,WNT3,HCRTR1	rs10753257,rs1076560,rs1076563,rs1079594,rs1079595,rs1079596,rs1079597,rs1079598,rs1079727,rs10798879,rs10798880,rs10914456,rs10914458,rs1107162,rs1116313,rs11214605,rs11214607,rs11214608,rs11214609,rs1124491,rs1125393,rs1125394,rs11575883,rs11608109,rs11608185,rs12363125,rs12364051,rs12798900,rs12800853,rs1800498,rs1962262,rs199501,rs199502,rs199503,rs199504,rs199505,rs199506,rs199507,rs199509,r…
R-HSA-163200	Respiratory electron transport, ATP synthesis by chemiosmotic coupling, and heat production by uncoupling proteins.	Metabolism	0.381517	PM20D1,NDUFA6	rs1772143,rs2284087,rs7245
R-HSA-1489509	DAG and IP3 signaling	Signal Transduction	0.385551	PRKAR2A	rs14018,rs6442131,rs6766238,rs7429596,rs7611628,rs7639370,rs9284885,rs9311431,rs9859473,rs9879978
R-HSA-5654743	Signaling by FGFR4	Signal Transduction	0.385551	MAPK3	rs11865086,rs28529403,rs7542
R-HSA-5696400	Dual Incision in GG-NER	DNA Repair	0.385551	RBX1	rs2413631
R-HSA-8875878	MET promotes cell motility	Signal Transduction	0.385551	LAMB2	rs9865051
R-HSA-5610787	Hedgehog 'off' state	Signal Transduction	0.385716	PRKAR2A,RBX1	rs14018,rs2413631,rs6442131,rs6766238,rs7429596,rs7611628,rs7639370,rs9284885,rs9311431,rs9859473,rs9879978
R-HSA-9610379	HCMV Late Events	Disease	0.389902	HIST1H4H,HIST1H3G	rs11754168,rs11759682,rs3823157,rs41266829,rs41266831,rs75404521
R-HSA-186712	Regulation of beta-cell development	Developmental Biology	0.392821	EP300	rs1033611,rs11090039,rs13058113,rs1569858,rs2024717,rs20551,rs20552,rs2057070,rs2064558,rs2064560,rs2076577,rs2076581,rs2144342,rs2267424,rs2267425,rs2413637,rs2899344,rs4820428,rs4820431,rs4822004,rs4822005,rs4822006,rs4822007,rs4822008,rs4822010,rs4822011,rs4822013,rs5751040,rs5751042,rs5751053,rs5751060,rs5758228,rs5758231,rs5758237,rs5758238,rs5758240,rs5995993,rs5995996,rs6002262,rs6002268,r…
R-HSA-375280	Amine ligand-binding receptors	Signal Transduction	0.392821	DRD2	rs1076560,rs1076563,rs1079594,rs1079595,rs1079596,rs1079597,rs1079598,rs1079727,rs1107162,rs1116313,rs11214605,rs11214607,rs11214608,rs11214609,rs1124491,rs1125393,rs1125394,rs11608109,rs11608185,rs12363125,rs12364051,rs12798900,rs12800853,rs1800498,rs1962262,rs2075654,rs2234690,rs2283265,rs2471851,rs2471854,rs2471855,rs2471857,rs2587548,rs2734831,rs2734832,rs2734833,rs2734835,rs2734836,rs2734837…
R-HSA-379724	tRNA Aminoacylation	Metabolism of proteins	0.392821	DARS	rs112396243,rs112407062,rs112758679,rs113974791,rs115553816,rs12474975,rs13404551,rs140910071,rs16832162,rs16832205,rs16832243,rs177917,rs192822,rs2278682,rs309113,rs309119,rs309120,rs309142,rs309143,rs309145,rs309147,rs309148,rs309150,rs309154,rs309157,rs309158,rs309159,rs309160,rs309161,rs309162,rs309165,rs309166,rs309167,rs309168,rs309170,rs309171,rs309172,rs3098104,rs3112496,rs371309040,rs374…
R-HSA-419037	NCAM1 interactions	Developmental Biology	0.392821	CACNA1C	rs2007044,rs2238057,rs2239038,rs2370414,rs34382810,rs4765911,rs882194
R-HSA-5576892	Phase 0 - rapid depolarisation	Muscle contraction	0.392821	CACNA1C	rs2007044,rs2238057,rs2239038,rs2370414,rs34382810,rs4765911,rs882194
R-HSA-1989781	PPARA activates gene expression	Metabolism	0.398236	EP300,MED4	rs1033611,rs11090039,rs13058113,rs1569858,rs2024717,rs20551,rs20552,rs2057070,rs2064558,rs2064560,rs2076577,rs2076581,rs2144342,rs2267424,rs2267425,rs2413637,rs2899344,rs35299472,rs3809330,rs4820428,rs4820431,rs4822004,rs4822005,rs4822006,rs4822007,rs4822008,rs4822010,rs4822011,rs4822013,rs4942742,rs4942743,rs4942747,rs5751040,rs5751042,rs5751053,rs5751060,rs5758228,rs5758231,rs5758237,rs5758238,…
R-HSA-194068	Bile acid and bile salt metabolism	Metabolism	0.400005	OSBPL3	rs113248627,rs12530817,rs12533143,rs12533171,rs34401627,rs35402623,rs4722407,rs55695918,rs6955146,rs6972578,rs6972736,rs6972925,rs6973076,rs6973097,rs886314
R-HSA-3899300	SUMOylation of transcription cofactors	Metabolism of proteins	0.400005	EP300	rs1033611,rs11090039,rs13058113,rs1569858,rs2024717,rs20551,rs20552,rs2057070,rs2064558,rs2064560,rs2076577,rs2076581,rs2144342,rs2267424,rs2267425,rs2413637,rs2899344,rs4820428,rs4820431,rs4822004,rs4822005,rs4822006,rs4822007,rs4822008,rs4822010,rs4822011,rs4822013,rs5751040,rs5751042,rs5751053,rs5751060,rs5758228,rs5758231,rs5758237,rs5758238,rs5758240,rs5995993,rs5995996,rs6002262,rs6002268,r…
R-HSA-432040	Vasopressin regulates renal water homeostasis via Aquaporins	Transport of small molecules	0.400005	PRKAR2A	rs14018,rs6442131,rs6766238,rs7429596,rs7611628,rs7639370,rs9284885,rs9311431,rs9859473,rs9879978
R-HSA-5696395	Formation of Incision Complex in GG-NER	DNA Repair	0.400005	RBX1	rs2413631
R-HSA-8955332	Carboxyterminal post-translational modifications of tubulin	Metabolism of proteins	0.400005	NICN1	rs6446272
R-HSA-977444	GABA B receptor activation	Neuronal System	0.400005	KCNJ3	rs1445649,rs1550798,rs2591140,rs2591145,rs2591173,rs2652446,rs2652448,rs2652452,rs2652453,rs2652454,rs2652456,rs2652457,rs2652460
R-HSA-991365	Activation of GABAB receptors	Neuronal System	0.400005	KCNJ3	rs1445649,rs1550798,rs2591140,rs2591145,rs2591173,rs2652446,rs2652448,rs2652452,rs2652453,rs2652454,rs2652456,rs2652457,rs2652460
R-HSA-1500620	Meiosis	Cell Cycle;Reproduction	0.402384	HIST1H4H,HIST1H3G	rs11754168,rs11759682,rs3823157,rs41266829,rs41266831,rs75404521
R-HSA-5688426	Deubiquitination	Metabolism of proteins	0.405425	EP300,USP4,INO80E,RHOA,RNF123	rs1033611,rs11090039,rs11150580,rs111903592,rs11706370,rs11707940,rs11716974,rs12715435,rs12921996,rs13058113,rs13077723,rs13087851,rs148734725,rs1569858,rs1987628,rs2024717,rs20551,rs20552,rs2057070,rs2064558,rs2064560,rs2076577,rs2076581,rs2144342,rs2267424,rs2267425,rs2304442,rs2413637,rs2899344,rs34514189,rs34567776,rs34588335,rs34915642,rs35169793,rs35446411,rs35869135,rs4410472,rs4788209,rs…
R-HSA-400206	Regulation of lipid metabolism by PPARalpha	Metabolism	0.406519	EP300,MED4	rs1033611,rs11090039,rs13058113,rs1569858,rs2024717,rs20551,rs20552,rs2057070,rs2064558,rs2064560,rs2076577,rs2076581,rs2144342,rs2267424,rs2267425,rs2413637,rs2899344,rs35299472,rs3809330,rs4820428,rs4820431,rs4822004,rs4822005,rs4822006,rs4822007,rs4822008,rs4822010,rs4822011,rs4822013,rs4942742,rs4942743,rs4942747,rs5751040,rs5751042,rs5751053,rs5751060,rs5758228,rs5758231,rs5758237,rs5758238,…
R-HSA-109704	PI3K Cascade	Signal Transduction;Immune System	0.407105	TLR9	rs352139,rs352140
R-HSA-5633008	TP53 Regulates Transcription of Cell Death Genes	Gene expression (Transcription)	0.407105	TMEM219	rs11150576,rs11646127,rs11901,rs12445982,rs12918652,rs12934406,rs4787486,rs4788195,rs4788196,rs4788197,rs4788198,rs4788200,rs4788201,rs4788202,rs4788203,rs541894691,rs6565173,rs7190185,rs7193532,rs7204797,rs8054556,rs8056535,rs9925102,rs9932196,rs9932702
R-HSA-6811438	Intra-Golgi traffic	Vesicle-mediated transport	0.407105	NSF	rs116956554,rs1378358,rs141783865,rs142167,rs147382204,rs169201,rs17692129,rs17698176,rs183211,rs199436,rs199437,rs199438,rs199439,rs199441,rs199442,rs199443,rs199444,rs199445,rs199447,rs199448,rs199449,rs199451,rs199452,rs199453,rs199454,rs199455,rs199456,rs199457,rs199461,rs199531,rs199533,rs199534,rs199535,rs199536,rs200403,rs35937770,rs538628,rs9896243
R-HSA-8854214	TBC/RABGAPs	Vesicle-mediated transport	0.407105	MAP1LC3B	rs10431963,rs11117269,rs1808437,rs2059259,rs4294823,rs62053114,rs72628299,rs750957,rs76082995,rs8054103,rs8059571,rs980304,rs980305,rs9972730
R-HSA-8948216	Collagen chain trimerization	Extracellular matrix organization	0.407105	COL16A1	rs1061392,rs2292988,rs4949456,rs6425778,rs7512805,rs7545321
R-HSA-9609736	Assembly and cell surface presentation of NMDA receptors	Neuronal System	0.407105	GRIN2A	rs10518149,rs10518150,rs10518151,rs10518152,rs11074546,rs11074547,rs11074548,rs11074550,rs11074595,rs1111537,rs116406752,rs116903689,rs117917728,rs117936044,rs12102500,rs12102636,rs12102832,rs1213323,rs12597701,rs12932206,rs12935101,rs13331030,rs13331088,rs13331168,rs13331428,rs13331457,rs13331461,rs13331465,rs13331514,rs13332018,rs13332501,rs13332665,rs13332699,rs13336632,rs13336710,rs1375067,rs…
R-HSA-975634	Retinoid metabolism and transport	Signal Transduction;Metabolism	0.407105	APOE	rs429358
R-HSA-1474244	Extracellular matrix organization	Extracellular matrix organization	0.407561	HTRA1,DAG1,COL16A1,LAMB2,FURIN	rs10212296,rs1049331,rs1061392,rs11200638,rs11200643,rs11708955,rs11712569,rs11719996,rs12330269,rs13062429,rs1801143,rs2142308,rs2284665,rs2292988,rs34196454,rs34363169,rs35261698,rs3763764,rs3793917,rs3926569,rs4625,rs4702,rs4949456,rs58077526,rs60401382,rs6425778,rs6766131,rs6766581,rs6797664,rs71615484,rs7512805,rs7545321,rs7630869,rs7633271,rs932275,rs9818590,rs9821311,rs9827021,rs9850072,rs…
R-HSA-1566948	Elastic fibre formation	Extracellular matrix organization	0.414122	FURIN	rs4702
R-HSA-6802946	Signaling by moderate kinase activity BRAF mutants	Disease	0.414122	MAPK3	rs11865086,rs28529403,rs7542
R-HSA-6802949	Signaling by RAS mutants	Disease	0.414122	MAPK3	rs11865086,rs28529403,rs7542
R-HSA-6802955	Paradoxical activation of RAF signaling by kinase inactive BRAF	Disease	0.414122	MAPK3	rs11865086,rs28529403,rs7542
R-HSA-9649948	Signaling downstream of RAS mutants	Disease	0.414122	MAPK3	rs11865086,rs28529403,rs7542
R-HSA-4615885	SUMOylation of DNA replication proteins	Metabolism of proteins	0.421057	RANGAP1	rs104974,rs11703267,rs139498,rs139502,rs139503,rs139506,rs139507,rs139510,rs139511,rs139515,rs139516,rs139519,rs139525,rs139526,rs139535,rs470112,rs6519249
R-HSA-73857	RNA Polymerase II Transcription	Gene expression (Transcription)	0.422407	GATAD2B,GRIN2A,PBRM1,MEF2C,TMEM219,L3MBTL2,NR2F1,EP300,SETD1A,AUTS2,RBFOX1,MED4,HIST1H4H,MAPK3,LDB1,ZNF668,HIST1H3G,RBX1,APOE	rs10227138,rs10233063,rs10242748,rs10263367,rs1033611,rs10433550,rs10433615,rs10462335,rs10518149,rs10518150,rs10518151,rs10518152,rs10796956,rs10865973,rs10865974,rs11074546,rs11074547,rs11074548,rs11074550,rs11074595,rs11077147,rs11090039,rs1111537,rs11130307,rs11130308,rs11130310,rs11130311,rs11130312,rs11130313,rs11130314,rs11130315,rs11150576,rs11264532,rs11264559,rs11264567,rs112780312,rs11…
R-HSA-9675108	Nervous system development	Developmental Biology	0.423926	RHOA,PRKAR2A,DAG1,EPHB1,CACNA1C,LDB1,MAPK3,SEMA3E,RBX1	rs10212296,rs111903592,rs11706370,rs11708955,rs11712569,rs11716974,rs11719996,rs11865086,rs12330269,rs13062429,rs13087851,rs14018,rs148734725,rs1801143,rs1987628,rs2007044,rs2238057,rs2239038,rs2370414,rs2413631,rs28529403,rs34196454,rs34363169,rs34382810,rs34588335,rs35169793,rs35261698,rs3926569,rs4625,rs4765911,rs56957961,rs61874768,rs6442131,rs6446264,rs67485053,rs6766131,rs6766238,rs6766581,…
R-HSA-73762	RNA Polymerase I Transcription Initiation	Gene expression (Transcription)	0.42791	GATAD2B	rs10796956,rs11264532,rs11264559,rs11264567,rs112780312,rs112874207,rs113422987,rs113489222,rs11577942,rs11581644,rs11583152,rs11583896,rs11585416,rs11586830,rs11587151,rs11589043,rs11589857,rs11590099,rs11591134,rs12022158,rs12022730,rs12028398,rs12032914,rs12033835,rs12038577,rs12041850,rs12041920,rs12042562,rs12042989,rs12043350,rs12401565,rs12409811,rs12567313,rs201743577,rs34805562,rs4077168…
R-HSA-112399	IRS-mediated signalling	Signal Transduction	0.434682	TLR9	rs352139,rs352140
R-HSA-1483249	Inositol phosphate metabolism	Metabolism	0.434682	IP6K2	rs10865953,rs4858800,rs4858830,rs6442129,rs6763557,rs6801211,rs6806356,rs7610519,rs7641050,rs9848268,rs9873227,rs9882443
R-HSA-73893	DNA Damage Bypass	DNA Repair	0.434682	RBX1	rs2413631
R-HSA-6791312	TP53 Regulates Transcription of Cell Cycle Genes	Gene expression (Transcription)	0.441375	EP300	rs1033611,rs11090039,rs13058113,rs1569858,rs2024717,rs20551,rs20552,rs2057070,rs2064558,rs2064560,rs2076577,rs2076581,rs2144342,rs2267424,rs2267425,rs2413637,rs2899344,rs4820428,rs4820431,rs4822004,rs4822005,rs4822006,rs4822007,rs4822008,rs4822010,rs4822011,rs4822013,rs5751040,rs5751042,rs5751053,rs5751060,rs5758228,rs5758231,rs5758237,rs5758238,rs5758240,rs5995993,rs5995996,rs6002262,rs6002268,r…
R-HSA-6799198	Complex I biogenesis	Metabolism	0.441375	NDUFA6	rs2284087,rs7245
R-HSA-6811440	Retrograde transport at the Trans-Golgi-Network	Vesicle-mediated transport	0.441375	NSF	rs116956554,rs1378358,rs141783865,rs142167,rs147382204,rs169201,rs17692129,rs17698176,rs183211,rs199436,rs199437,rs199438,rs199439,rs199441,rs199442,rs199443,rs199444,rs199445,rs199447,rs199448,rs199449,rs199451,rs199452,rs199453,rs199454,rs199455,rs199456,rs199457,rs199461,rs199531,rs199533,rs199534,rs199535,rs199536,rs200403,rs35937770,rs538628,rs9896243
R-HSA-9012852	Signaling by NOTCH3	Signal Transduction	0.441375	EP300	rs1033611,rs11090039,rs13058113,rs1569858,rs2024717,rs20551,rs20552,rs2057070,rs2064558,rs2064560,rs2076577,rs2076581,rs2144342,rs2267424,rs2267425,rs2413637,rs2899344,rs4820428,rs4820431,rs4822004,rs4822005,rs4822006,rs4822007,rs4822008,rs4822010,rs4822011,rs4822013,rs5751040,rs5751042,rs5751053,rs5751060,rs5758228,rs5758231,rs5758237,rs5758238,rs5758240,rs5995993,rs5995996,rs6002262,rs6002268,r…
R-HSA-373076	Class A/1 (Rhodopsin-like receptors)	Signal Transduction	0.442646	DRD2,HCRTR1	rs10753257,rs1076560,rs1076563,rs1079594,rs1079595,rs1079596,rs1079597,rs1079598,rs1079727,rs10798879,rs10798880,rs10914456,rs10914458,rs1107162,rs1116313,rs11214605,rs11214607,rs11214608,rs11214609,rs1124491,rs1125393,rs1125394,rs11575883,rs11608109,rs11608185,rs12363125,rs12364051,rs12798900,rs12800853,rs1800498,rs1962262,rs2075654,rs2234690,rs2271933,rs2280386,rs2283265,rs2471851,rs2471854,rs2…
R-HSA-1428517	The citric acid (TCA) cycle and respiratory electron transport	Metabolism	0.444331	PM20D1,SUCLA2,NDUFA6	rs12584652,rs12860399,rs12864691,rs17425881,rs1772143,rs2031591,rs2284087,rs2296573,rs7245,rs7330472,rs7331900,rs7981260,rs8001871,rs9567965,rs9567968,rs9567979
R-HSA-1227986	Signaling by ERBB2	Signal Transduction	0.447989	RHOA	rs111903592,rs11706370,rs11716974,rs13087851,rs148734725,rs1987628,rs34588335,rs35169793,rs6446264,rs67485053,rs6793308,rs6809216,rs7623659,rs7648841,rs9871380,rs9878943
R-HSA-177929	Signaling by EGFR	Signal Transduction	0.447989	PTPRK	rs11154433,rs12055782,rs13197257,rs13200150,rs13218577,rs13219424,rs28360516,rs34601789,rs3903663,rs45582334,rs6905941,rs6936878,rs9375544,rs9388610,rs9388612,rs9402011
R-HSA-5654736	Signaling by FGFR1	Signal Transduction	0.447989	MAPK3	rs11865086,rs28529403,rs7542
R-HSA-199991	Membrane Trafficking	Vesicle-mediated transport	0.448484	NSF,EXOC4,DENND4B,MAP1LC3B,STX4	rs1014442,rs10155909,rs10156038,rs10156088,rs10215367,rs10224226,rs10224575,rs10224683,rs10224828,rs10225115,rs10225454,rs10225605,rs10226267,rs10228242,rs10230628,rs10231102,rs10231158,rs10231828,rs10231829,rs10232278,rs10235846,rs10236499,rs10236819,rs10241782,rs10244670,rs10246164,rs10246171,rs10246406,rs10246665,rs10247014,rs1025074,rs10251338,rs10253633,rs10254118,rs10255193,rs10255763,rs102…
R-HSA-5693532	DNA Double-Strand Break Repair	DNA Repair	0.44896	HIST1H4H,PPP4C,POLL	rs11644459,rs11754168,rs12445768,rs12447915,rs3730477,rs41266829,rs41266831,rs75404521,rs9932605
R-HSA-3928665	EPH-ephrin mediated repulsion of cells	Developmental Biology	0.454526	EPHB1	rs6788931,rs7650345,rs875984,rs9832922,rs9876803
R-HSA-5620920	Cargo trafficking to the periciliary membrane	Organelle biogenesis and maintenance	0.454526	EXOC4	rs1014442,rs10155909,rs10156038,rs10156088,rs10215367,rs10224226,rs10224575,rs10224683,rs10224828,rs10225115,rs10225454,rs10225605,rs10226267,rs10228242,rs10230628,rs10231102,rs10231158,rs10231828,rs10231829,rs10232278,rs10235846,rs10236499,rs10236819,rs10241782,rs10244670,rs10246164,rs10246171,rs10246406,rs10246665,rs10247014,rs1025074,rs10251338,rs10253633,rs10254118,rs10255193,rs10255763,rs102…
R-HSA-9010553	Regulation of expression of SLITs and ROBOs	Developmental Biology	0.45877	DAG1,LDB1,RBX1	rs10212296,rs11708955,rs11712569,rs11719996,rs12330269,rs13062429,rs1801143,rs2413631,rs34196454,rs34363169,rs35261698,rs3926569,rs4625,rs61874768,rs6766131,rs6766581,rs6797664,rs71615484,rs7630869,rs7633271,rs9818590,rs9821311,rs9827021,rs9850072,rs9853683,rs9858418
R-HSA-171306	Packaging Of Telomere Ends	Cell Cycle	0.460986	HIST1H4H	rs11754168,rs41266829,rs41266831,rs75404521
R-HSA-2428928	IRS-related events triggered by IGF1R	Signal Transduction	0.460986	TLR9	rs352139,rs352140
R-HSA-445717	Aquaporin-mediated transport	Transport of small molecules	0.460986	PRKAR2A	rs14018,rs6442131,rs6766238,rs7429596,rs7611628,rs7639370,rs9284885,rs9311431,rs9859473,rs9879978
R-HSA-5619115	Disorders of transmembrane transporters	Disease	0.465681	ABCC2,SLC9A9,ERLIN1	rs10212321,rs10212557,rs10883451,rs12771624,rs12826,rs1408579,rs1723031,rs1723034,rs1978912,rs2582354,rs2862954,rs35614792,rs3740066,rs3740067,rs3780880,rs4148398,rs59667799,rs717620,rs838609,rs838610,rs838611,rs838612,rs838614,rs838615,rs838617,rs838619,rs838621,rs838625,rs865709
R-HSA-112043	PLC beta mediated events	Signal Transduction	0.46737	PRKAR2A	rs14018,rs6442131,rs6766238,rs7429596,rs7611628,rs7639370,rs9284885,rs9311431,rs9859473,rs9879978
R-HSA-1660499	Synthesis of PIPs at the plasma membrane	Metabolism	0.46737	PLEKHA1	rs1004946,rs1045216,rs10749466,rs10887145,rs2421018,rs2421019,rs2421020,rs2421022,rs3850765,rs4751890,rs4752691,rs7068487,rs7084349,rs7084718,rs7087144,rs7088058,rs7350442,rs7902176,rs8181474
R-HSA-2428924	IGF1R signaling cascade	Signal Transduction	0.46737	TLR9	rs352139,rs352140
R-HSA-2980766	Nuclear Envelope Breakdown	Cell Cycle	0.46737	VRK2	rs1040224,rs1040225,rs12713370,rs1401100,rs1518393,rs1518394,rs1518395,rs1568253,rs1568254,rs2139053,rs2139054,rs2312141,rs2312147,rs2459982,rs2465804,rs2678869,rs2678870,rs2678871,rs2678873,rs2678879,rs2678880,rs2678881,rs2678882,rs2678883,rs2678884,rs2678886,rs2678887,rs2678888,rs2678889,rs2678890,rs2678891,rs2678892,rs2678893,rs2678894,rs2678896,rs2678897,rs2678899,rs2678901,rs2678903,rs267890…
R-HSA-383280	Nuclear Receptor transcription pathway	Gene expression (Transcription)	0.46737	NR2F1	rs3776601,rs58823370,rs73135320,rs73135321
R-HSA-109581	Apoptosis	Programmed Cell Death	0.469238	DSG1,MAPK3,MAPT	rs10163619,rs10164077,rs10438909,rs10438930,rs11081688,rs11081689,rs11081690,rs11081691,rs1154850,rs1154851,rs11660608,rs11662631,rs11663622,rs11663676,rs11865086,rs11872734,rs11875510,rs11875560,rs12607370,rs12962355,rs12963302,rs12967407,rs1426310,rs1426311,rs1460599,rs1460600,rs1834582,rs2007149,rs2114269,rs2162272,rs2162273,rs2199301,rs2219582,rs2219583,rs2303465,rs28529403,rs28646281,rs29011…
R-HSA-109606	Intrinsic Pathway for Apoptosis	Programmed Cell Death	0.473679	MAPK3	rs11865086,rs28529403,rs7542
R-HSA-112040	G-protein mediated events	Signal Transduction	0.473679	PRKAR2A	rs14018,rs6442131,rs6766238,rs7429596,rs7611628,rs7639370,rs9284885,rs9311431,rs9859473,rs9879978
R-HSA-180585	Vif-mediated degradation of APOBEC3G	Disease	0.473679	RBX1	rs2413631
R-HSA-2404192	Signaling by Type 1 Insulin-like Growth Factor 1 Receptor (IGF1R)	Signal Transduction	0.473679	TLR9	rs352139,rs352140
R-HSA-8848021	Signaling by PTK6	Signal Transduction	0.473679	RHOA	rs111903592,rs11706370,rs11716974,rs13087851,rs148734725,rs1987628,rs34588335,rs35169793,rs6446264,rs67485053,rs6793308,rs6809216,rs7623659,rs7648841,rs9871380,rs9878943
R-HSA-9006927	Signaling by Non-Receptor Tyrosine Kinases	Signal Transduction	0.473679	RHOA	rs111903592,rs11706370,rs11716974,rs13087851,rs148734725,rs1987628,rs34588335,rs35169793,rs6446264,rs67485053,rs6793308,rs6809216,rs7623659,rs7648841,rs9871380,rs9878943
R-HSA-9604323	Negative regulation of NOTCH4 signaling	Signal Transduction	0.473679	RBX1	rs2413631
R-HSA-5357801	Programmed Cell Death	Programmed Cell Death	0.474688	DSG1,MAPK3,MAPT	rs10163619,rs10164077,rs10438909,rs10438930,rs11081688,rs11081689,rs11081690,rs11081691,rs1154850,rs1154851,rs11660608,rs11662631,rs11663622,rs11663676,rs11865086,rs11872734,rs11875510,rs11875560,rs12607370,rs12962355,rs12963302,rs12967407,rs1426310,rs1426311,rs1460599,rs1460600,rs1834582,rs2007149,rs2114269,rs2162272,rs2162273,rs2199301,rs2219582,rs2219583,rs2303465,rs28529403,rs28646281,rs29011…
R-HSA-1638091	Heparan sulfate/heparin (HS-GAG) metabolism	Metabolism	0.479913	NDST3	rs10011715,rs10029850,rs10857057,rs11098420,rs11731535,rs13118131,rs13123909,rs13133776,rs2389497,rs2389499,rs4328979,rs4569815,rs6534079,rs7662255,rs7683496,rs7683791
R-HSA-168643	Nucleotide-binding domain, leucine rich repeat containing receptor (NLR) signaling pathways	Immune System	0.479913	CHUK	rs11591741,rs11597086,rs1327578,rs17882431,rs17882802,rs17885645,rs34027394
R-HSA-71406	Pyruvate metabolism and Citric Acid (TCA) cycle	Metabolism	0.479913	SUCLA2	rs12584652,rs12860399,rs12864691,rs17425881,rs2031591,rs2296573,rs7330472,rs7331900,rs7981260,rs8001871,rs9567965,rs9567968,rs9567979
R-HSA-8854050	FBXL7 down-regulates AURKA during mitotic entry and in early mitosis	Cell Cycle	0.479913	RBX1	rs2413631
R-HSA-8941858	Regulation of RUNX3 expression and activity	Gene expression (Transcription)	0.479913	EP300	rs1033611,rs11090039,rs13058113,rs1569858,rs2024717,rs20551,rs20552,rs2057070,rs2064558,rs2064560,rs2076577,rs2076581,rs2144342,rs2267424,rs2267425,rs2413637,rs2899344,rs4820428,rs4820431,rs4822004,rs4822005,rs4822006,rs4822007,rs4822008,rs4822010,rs4822011,rs4822013,rs5751040,rs5751042,rs5751053,rs5751060,rs5758228,rs5758231,rs5758237,rs5758238,rs5758240,rs5995993,rs5995996,rs6002262,rs6002268,r…
R-HSA-2454202	Fc epsilon receptor (FCERI) signaling	Immune System	0.484056	CHUK,NFATC1,MAPK3	rs111602851,rs112781888,rs113456414,rs11591741,rs11597086,rs11660685,rs11865086,rs1327578,rs17882431,rs17882802,rs17885645,rs2850724,rs28529403,rs34027394,rs557325,rs58346397,rs62096871,rs649774,rs652730,rs7542,rs8097032
R-HSA-110330	Recognition and association of DNA glycosylase with site containing an affected purine	DNA Repair	0.486075	HIST1H4H	rs11754168,rs41266829,rs41266831,rs75404521
R-HSA-110331	Cleavage of the damaged purine	DNA Repair	0.486075	HIST1H4H	rs11754168,rs41266829,rs41266831,rs75404521
R-HSA-6794361	Neurexins and neuroligins	Neuronal System	0.486075	GRIN2A	rs10518149,rs10518150,rs10518151,rs10518152,rs11074546,rs11074547,rs11074548,rs11074550,rs11074595,rs1111537,rs116406752,rs116903689,rs117917728,rs117936044,rs12102500,rs12102636,rs12102832,rs1213323,rs12597701,rs12932206,rs12935101,rs13331030,rs13331088,rs13331168,rs13331428,rs13331457,rs13331461,rs13331465,rs13331514,rs13332018,rs13332501,rs13332665,rs13332699,rs13336632,rs13336710,rs1375067,rs…
R-HSA-73927	Depurination	DNA Repair	0.486075	HIST1H4H	rs11754168,rs41266829,rs41266831,rs75404521
R-HSA-68886	M Phase	Cell Cycle	0.490911	ALMS1,VRK2,RANGAP1,HIST1H4H,MAPK3,HIST1H3G	rs10169213,rs10169714,rs10170786,rs10170849,rs10173534,rs10175180,rs10178678,rs10179134,rs10181563,rs10183818,rs10184268,rs10185080,rs10186501,rs10187192,rs10187416,rs10189574,rs10190219,rs10193972,rs10195357,rs10195358,rs10197409,rs10197755,rs10198549,rs10199224,rs10207220,rs10207264,rs1040224,rs1040225,rs10496191,rs10496193,rs104974,rs1052162,rs11126399,rs11126403,rs11126404,rs1114380,rs1167460…
R-HSA-4641258	Degradation of DVL	Signal Transduction	0.492164	RBX1	rs2413631
R-HSA-1236394	Signaling by ERBB4	Signal Transduction	0.498181	APOE	rs429358
R-HSA-186797	Signaling by PDGF	Signal Transduction	0.498181	FURIN	rs4702
R-HSA-2559583	Cellular Senescence	Cellular responses to external stimuli	0.501676	HIST1H4H,MAPK3,HIST1H3G	rs11754168,rs11759682,rs11865086,rs28529403,rs3823157,rs41266829,rs41266831,rs75404521,rs7542
R-HSA-193648	NRAGE signals death through JNK	Signal Transduction	0.504128	PREX1	rs1078624,rs113216630,rs13038477,rs13044736,rs1885287,rs2004772,rs2008603,rs2008614,rs2008815,rs2093348,rs2208590,rs34326966,rs4809728,rs4810881,rs4810882,rs6012538,rs6090907,rs6090908,rs6095298,rs6095299,rs6095302,rs6095314,rs73260214,rs752420,rs752421,rs754064,rs75587772,rs77120386,rs78473917,rs79044887,rs80346118
R-HSA-2142753	Arachidonic acid metabolism	Metabolism	0.504128	GPX1	rs1050450,rs1800668
R-HSA-5676590	NIK-->noncanonical NF-kB signaling	Immune System	0.504128	CHUK	rs11591741,rs11597086,rs1327578,rs17882431,rs17882802,rs17885645,rs34027394
R-HSA-69275	G2/M Transition	Cell Cycle	0.50773	ALMS1,EP300,RBX1	rs10169213,rs10169714,rs10170786,rs10170849,rs10173534,rs10175180,rs10178678,rs10179134,rs10181563,rs10183818,rs10184268,rs10185080,rs10186501,rs10187192,rs10187416,rs10189574,rs10190219,rs10193972,rs10195357,rs10195358,rs10197409,rs10197755,rs10198549,rs10199224,rs10207220,rs10207264,rs1033611,rs10496191,rs10496193,rs1052162,rs11090039,rs11126399,rs11126403,rs11126404,rs1114380,rs11674602,rs1167…
R-HSA-5610780	Degradation of GLI1 by the proteasome	Signal Transduction	0.510005	RBX1	rs2413631
R-HSA-5610783	Degradation of GLI2 by the proteasome	Signal Transduction	0.510005	RBX1	rs2413631
R-HSA-5610785	GLI3 is processed to GLI3R by the proteasome	Signal Transduction	0.510005	RBX1	rs2413631
R-HSA-977443	GABA receptor activation	Neuronal System	0.510005	KCNJ3	rs1445649,rs1550798,rs2591140,rs2591145,rs2591173,rs2652446,rs2652448,rs2652452,rs2652453,rs2652454,rs2652456,rs2652457,rs2652460
R-HSA-453274	Mitotic G2-G2/M phases	Cell Cycle	0.511808	EP300,ALMS1,RBX1	rs10169213,rs10169714,rs10170786,rs10170849,rs10173534,rs10175180,rs10178678,rs10179134,rs10181563,rs10183818,rs10184268,rs10185080,rs10186501,rs10187192,rs10187416,rs10189574,rs10190219,rs10193972,rs10195357,rs10195358,rs10197409,rs10197755,rs10198549,rs10199224,rs10207220,rs10207264,rs1033611,rs10496191,rs10496193,rs1052162,rs11090039,rs11126399,rs11126403,rs11126404,rs1114380,rs11674602,rs1167…
R-HSA-110328	Recognition and association of DNA glycosylase with site containing an affected pyrimidine	DNA Repair	0.515813	HIST1H4H	rs11754168,rs41266829,rs41266831,rs75404521
R-HSA-110329	Cleavage of the damaged pyrimidine	DNA Repair	0.515813	HIST1H4H	rs11754168,rs41266829,rs41266831,rs75404521
R-HSA-5678895	Defective CFTR causes cystic fibrosis	Disease	0.515813	ERLIN1	rs10883451,rs1408579,rs2862954,rs35614792
R-HSA-73928	Depyrimidination	DNA Repair	0.515813	HIST1H4H	rs11754168,rs41266829,rs41266831,rs75404521
R-HSA-4086398	Ca2+ pathway	Signal Transduction	0.521552	NFATC1	rs111602851,rs112781888,rs113456414,rs11660685,rs2850724,rs557325,rs58346397,rs62096871,rs649774,rs652730,rs8097032
R-HSA-5607761	Dectin-1 mediated noncanonical NF-kB signaling	Immune System	0.521552	CHUK	rs11591741,rs11597086,rs1327578,rs17882431,rs17882802,rs17885645,rs34027394
R-HSA-73929	Base-Excision Repair, AP Site Formation	DNA Repair	0.527224	HIST1H4H	rs11754168,rs41266829,rs41266831,rs75404521
R-HSA-211897	Cytochrome P450 - arranged by substrate type	Metabolism	0.532829	CYP2D6	rs1058164,rs1135840,rs28371699,rs28371701,rs28371702
R-HSA-1268020	Mitochondrial protein import	Protein localization	0.538368	TOMM40	rs10119,rs11556505,rs157581,rs157582,rs184017,rs2075650,rs34404554,rs59007384,rs71352238
R-HSA-6802952	Signaling by BRAF and RAF fusions	Disease	0.538368	MAPK3	rs11865086,rs28529403,rs7542
R-HSA-8873719	RAB geranylgeranylation	Metabolism of proteins	0.538368	RAB29	rs708724,rs823137,rs823141,rs823143
R-HSA-1234176	Oxygen-dependent proline hydroxylation of Hypoxia-inducible Factor Alpha	Cellular responses to external stimuli	0.543842	RBX1	rs2413631
R-HSA-9614085	FOXO-mediated transcription	Gene expression (Transcription)	0.543842	EP300	rs1033611,rs11090039,rs13058113,rs1569858,rs2024717,rs20551,rs20552,rs2057070,rs2064558,rs2064560,rs2076577,rs2076581,rs2144342,rs2267424,rs2267425,rs2413637,rs2899344,rs4820428,rs4820431,rs4822004,rs4822005,rs4822006,rs4822007,rs4822008,rs4822010,rs4822011,rs4822013,rs5751040,rs5751042,rs5751053,rs5751060,rs5758228,rs5758231,rs5758237,rs5758238,rs5758240,rs5995993,rs5995996,rs6002262,rs6002268,r…
R-HSA-1169091	Activation of NF-kappaB in B cells	Immune System	0.549252	CHUK	rs11591741,rs11597086,rs1327578,rs17882431,rs17882802,rs17885645,rs34027394
R-HSA-1650814	Collagen biosynthesis and modifying enzymes	Extracellular matrix organization	0.549252	COL16A1	rs1061392,rs2292988,rs4949456,rs6425778,rs7512805,rs7545321
R-HSA-204005	COPII-mediated vesicle transport	Metabolism of proteins;Vesicle-mediated transport	0.554598	NSF	rs116956554,rs1378358,rs141783865,rs142167,rs147382204,rs169201,rs17692129,rs17698176,rs183211,rs199436,rs199437,rs199438,rs199439,rs199441,rs199442,rs199443,rs199444,rs199445,rs199447,rs199448,rs199449,rs199451,rs199452,rs199453,rs199454,rs199455,rs199456,rs199457,rs199461,rs199531,rs199533,rs199534,rs199535,rs199536,rs200403,rs35937770,rs538628,rs9896243
R-HSA-5658442	Regulation of RAS by GAPs	Signal Transduction;Immune System	0.554598	RBX1	rs2413631
R-HSA-68867	Assembly of the pre-replicative complex	DNA Replication	0.554598	MCM6	rs1057031,rs111837148,rs12474093,rs1435577,rs160329,rs188680,rs191079,rs3087343,rs309128,rs309130,rs309173,rs309176,rs309178,rs309179,rs309180,rs309181,rs309811,rs3769001,rs4594504,rs4954490,rs4988145,rs4988163,rs4988201,rs4988226,rs61253125,rs680428
R-HSA-380259	Loss of Nlp from mitotic centrosomes	Cell Cycle	0.559881	ALMS1	rs10169213,rs10169714,rs10170786,rs10170849,rs10173534,rs10175180,rs10178678,rs10179134,rs10181563,rs10183818,rs10184268,rs10185080,rs10186501,rs10187192,rs10187416,rs10189574,rs10190219,rs10193972,rs10195357,rs10195358,rs10197409,rs10197755,rs10198549,rs10199224,rs10207220,rs10207264,rs10496191,rs10496193,rs1052162,rs11126399,rs11126403,rs11126404,rs1114380,rs11674602,rs11679809,rs11686019,rs116…
R-HSA-380284	Loss of proteins required for interphase microtubule organization from the centrosome	Cell Cycle	0.559881	ALMS1	rs10169213,rs10169714,rs10170786,rs10170849,rs10173534,rs10175180,rs10178678,rs10179134,rs10181563,rs10183818,rs10184268,rs10185080,rs10186501,rs10187192,rs10187416,rs10189574,rs10190219,rs10193972,rs10195357,rs10195358,rs10197409,rs10197755,rs10198549,rs10199224,rs10207220,rs10207264,rs10496191,rs10496193,rs1052162,rs11126399,rs11126403,rs11126404,rs1114380,rs11674602,rs11679809,rs11686019,rs116…
R-HSA-909733	Interferon alpha/beta signaling	Immune System	0.565102	IP6K2	rs10865953,rs4858800,rs4858830,rs6442129,rs6763557,rs6801211,rs6806356,rs7610519,rs7641050,rs9848268,rs9873227,rs9882443
R-HSA-199992	trans-Golgi Network Vesicle Budding	Vesicle-mediated transport	0.57536	STX4	rs10871454,rs12448321,rs2288004,rs9939417
R-HSA-6802957	Oncogenic MAPK signaling	Disease	0.57536	MAPK3	rs11865086,rs28529403,rs7542
R-HSA-70171	Glycolysis	Metabolism	0.57536	ALDOA	rs9783783
R-HSA-8854518	AURKA Activation by TPX2	Cell Cycle	0.57536	ALMS1	rs10169213,rs10169714,rs10170786,rs10170849,rs10173534,rs10175180,rs10178678,rs10179134,rs10181563,rs10183818,rs10184268,rs10185080,rs10186501,rs10187192,rs10187416,rs10189574,rs10190219,rs10193972,rs10195357,rs10195358,rs10197409,rs10197755,rs10198549,rs10199224,rs10207220,rs10207264,rs10496191,rs10496193,rs1052162,rs11126399,rs11126403,rs11126404,rs1114380,rs11674602,rs11679809,rs11686019,rs116…
R-HSA-5654738	Signaling by FGFR2	Signal Transduction	0.580399	MAPK3	rs11865086,rs28529403,rs7542
R-HSA-606279	Deposition of new CENPA-containing nucleosomes at the centromere	Cell Cycle	0.580399	HIST1H4H	rs11754168,rs41266829,rs41266831,rs75404521
R-HSA-774815	Nucleosome assembly	Cell Cycle	0.580399	HIST1H4H	rs11754168,rs41266829,rs41266831,rs75404521
R-HSA-8939902	Regulation of RUNX2 expression and activity	Gene expression (Transcription)	0.580399	RBX1	rs2413631
R-HSA-1169408	ISG15 antiviral mechanism	Immune System	0.585378	MAPK3	rs11865086,rs28529403,rs7542
R-HSA-5683057	MAPK family signaling cascades	Signal Transduction	0.587908	MAPK3,RBX1	rs11865086,rs2413631,rs28529403,rs7542
R-HSA-446203	Asparagine N-linked glycosylation	Metabolism of proteins	0.588876	NSF,RFT1	rs116956554,rs1378358,rs141783865,rs142167,rs147382204,rs169201,rs17692129,rs17698176,rs183211,rs199436,rs199437,rs199438,rs199439,rs199441,rs199442,rs199443,rs199444,rs199445,rs199447,rs199448,rs199449,rs199451,rs199452,rs199453,rs199454,rs199455,rs199456,rs199457,rs199461,rs199531,rs199533,rs199534,rs199535,rs199536,rs200403,rs2115780,rs35937770,rs538628,rs9896243
R-HSA-204998	Cell death signalling via NRAGE, NRIF and NADE	Signal Transduction	0.595162	PREX1	rs1078624,rs113216630,rs13038477,rs13044736,rs1885287,rs2004772,rs2008603,rs2008614,rs2008815,rs2093348,rs2208590,rs34326966,rs4809728,rs4810881,rs4810882,rs6012538,rs6090907,rs6090908,rs6095298,rs6095299,rs6095302,rs6095314,rs73260214,rs752420,rs752421,rs754064,rs75587772,rs77120386,rs78473917,rs79044887,rs80346118
R-HSA-5693565	Recruitment and ATM-mediated phosphorylation of repair and signaling proteins at DNA double strand breaks	DNA Repair	0.595162	HIST1H4H	rs11754168,rs41266829,rs41266831,rs75404521
R-HSA-556833	Metabolism of lipids	Metabolism	0.595611	EP300,OSBPL3,PLEKHA1,CYP17A1,CYP2D6,MED4,GPX1,GDPD3,SLC25A20,OSBPL10	rs1004946,rs1033611,rs1045216,rs1050450,rs1058164,rs10749466,rs10786712,rs10887145,rs11090039,rs113248627,rs1135840,rs12444415,rs12530817,rs12533143,rs12533171,rs13058113,rs1569858,rs1800668,rs2024717,rs20551,rs20552,rs2057070,rs2064558,rs2064560,rs2076577,rs2076581,rs2144342,rs2168419,rs2267424,rs2267425,rs2413637,rs2421018,rs2421019,rs2421020,rs2421022,rs28371699,rs28371701,rs28371702,rs2899344…
R-HSA-5693606	DNA Double Strand Break Response	DNA Repair	0.599967	HIST1H4H	rs11754168,rs41266829,rs41266831,rs75404521
R-HSA-446193	Biosynthesis of the N-glycan precursor (dolichol lipid-linked oligosaccharide, LLO) and transfer to a nascent protein	Metabolism of proteins	0.604716	RFT1	rs2115780
R-HSA-1221632	Meiotic synapsis	Reproduction;Cell Cycle	0.609409	HIST1H4H	rs11754168,rs41266829,rs41266831,rs75404521
R-HSA-6806834	Signaling by MET	Signal Transduction	0.609409	LAMB2	rs9865051
R-HSA-1280218	Adaptive Immune System	Immune System	0.609865	FBXO31,NFATC1,FBXW4,CHUK,ASB3,ARIH2,NECTIN2,STX4,FBXL19,RNF123,RBX1	rs10431963,rs10779243,rs10786640,rs10786643,rs10786644,rs10871454,rs10883665,rs10883667,rs10883668,rs10883669,rs10883671,rs10883676,rs11117267,rs11117269,rs11125515,rs111602851,rs11191067,rs11191069,rs11191070,rs11191088,rs11191091,rs11191092,rs112781888,rs113456414,rs11591741,rs11597086,rs11645617,rs11648431,rs11649260,rs11660685,rs11902691,rs12255825,rs12261004,rs12325185,rs12354716,rs12356764,…
R-HSA-2559586	DNA Damage/Telomere Stress Induced Senescence	Cellular responses to external stimuli	0.614047	HIST1H4H	rs11754168,rs41266829,rs41266831,rs75404521
R-HSA-380270	Recruitment of mitotic centrosome proteins and complexes	Cell Cycle	0.61863	ALMS1	rs10169213,rs10169714,rs10170786,rs10170849,rs10173534,rs10175180,rs10178678,rs10179134,rs10181563,rs10183818,rs10184268,rs10185080,rs10186501,rs10187192,rs10187416,rs10189574,rs10190219,rs10193972,rs10195357,rs10195358,rs10197409,rs10197755,rs10198549,rs10199224,rs10207220,rs10207264,rs10496191,rs10496193,rs1052162,rs11126399,rs11126403,rs11126404,rs1114380,rs11674602,rs11679809,rs11686019,rs116…
R-HSA-380287	Centrosome maturation	Cell Cycle	0.61863	ALMS1	rs10169213,rs10169714,rs10170786,rs10170849,rs10173534,rs10175180,rs10178678,rs10179134,rs10181563,rs10183818,rs10184268,rs10185080,rs10186501,rs10187192,rs10187416,rs10189574,rs10190219,rs10193972,rs10195357,rs10195358,rs10197409,rs10197755,rs10198549,rs10199224,rs10207220,rs10207264,rs10496191,rs10496193,rs1052162,rs11126399,rs11126403,rs11126404,rs1114380,rs11674602,rs11679809,rs11686019,rs116…
R-HSA-1280215	Cytokine Signaling in Immune system	Immune System	0.619984	MEF2C,CHUK,IP6K2,STX4,TLR9,HIST1H3G,MAPK3,RBX1	rs10462335,rs10865953,rs10871454,rs11591741,rs11597086,rs11743441,rs11749060,rs11749912,rs11759682,rs11865086,rs12448321,rs13158247,rs1327578,rs1705565,rs17487515,rs17558396,rs17559709,rs17882431,rs17882802,rs17885645,rs187270,rs2247885,rs2288004,rs2362108,rs2362109,rs2362111,rs2413631,rs2431391,rs2457979,rs254779,rs254780,rs28529403,rs28712135,rs34027394,rs34316,rs34318,rs34319,rs34320,rs34321,r…
R-HSA-1169410	Antiviral mechanism by IFN-stimulated genes	Immune System	0.623159	MAPK3	rs11865086,rs28529403,rs7542
R-HSA-3371453	Regulation of HSF1-mediated heat shock response	Cellular responses to external stimuli	0.623159	MAPK3	rs11865086,rs28529403,rs7542
R-HSA-69239	Synthesis of DNA	DNA Replication;Cell Cycle	0.652654	MCM6,RBX1	rs1057031,rs111837148,rs12474093,rs1435577,rs160329,rs188680,rs191079,rs2413631,rs3087343,rs309128,rs309130,rs309173,rs309176,rs309178,rs309179,rs309180,rs309181,rs309811,rs3769001,rs4594504,rs4954490,rs4988145,rs4988163,rs4988201,rs4988226,rs61253125,rs680428
R-HSA-8878166	Transcriptional regulation by RUNX2	Gene expression (Transcription)	0.653876	MAPK3,RBX1	rs11865086,rs2413631,rs28529403,rs7542
R-HSA-9007101	Rab regulation of trafficking	Vesicle-mediated transport	0.656381	MAP1LC3B,DENND4B	rs10431963,rs1043608,rs1110165,rs11117269,rs11264619,rs11264620,rs11586075,rs11586593,rs1572788,rs1808437,rs2059259,rs4294823,rs58095661,rs61219911,rs62053114,rs6680140,rs72628299,rs750957,rs76082995,rs8054103,rs8059571,rs980304,rs980305,rs9972730
R-HSA-381426	Regulation of Insulin-like Growth Factor (IGF) transport and uptake by Insulin-like Growth Factor Binding Proteins (IGFBPs)	Metabolism of proteins	0.658961	LAMB2,APOE	rs429358,rs9865051
R-HSA-449147	Signaling by Interleukins	Immune System	0.661789	MEF2C,MAPK3,CHUK,STX4,HIST1H3G,RBX1	rs10462335,rs10871454,rs11591741,rs11597086,rs11743441,rs11749060,rs11749912,rs11759682,rs11865086,rs12448321,rs13158247,rs1327578,rs1705565,rs17487515,rs17558396,rs17559709,rs17882431,rs17882802,rs17885645,rs187270,rs2247885,rs2288004,rs2362108,rs2362109,rs2362111,rs2413631,rs2431391,rs2457979,rs254779,rs254780,rs28529403,rs28712135,rs34027394,rs34316,rs34318,rs34319,rs34320,rs34321,rs35148765,r…
R-HSA-114608	Platelet degranulation	Hemostasis	0.662962	ITIH4,ALDOA	rs12488303,rs13072536,rs2071040,rs2071041,rs2072391,rs2239547,rs2276815,rs2276817,rs35004449,rs4687554,rs4687657,rs4687658,rs9783783
R-HSA-69306	DNA Replication	DNA Replication	0.662962	MCM6,RBX1	rs1057031,rs111837148,rs12474093,rs1435577,rs160329,rs188680,rs191079,rs2413631,rs3087343,rs309128,rs309130,rs309173,rs309176,rs309178,rs309179,rs309180,rs309181,rs309811,rs3769001,rs4594504,rs4954490,rs4988145,rs4988163,rs4988201,rs4988226,rs61253125,rs680428
R-HSA-1500931	Cell-Cell communication	Cell-Cell communication	0.667104	CADM2,NECTIN2	rs10433499,rs10433500,rs10433525,rs10511075,rs10511076,rs10511078,rs10511081,rs10511083,rs10511085,rs10511087,rs10865610,rs10865611,rs11127893,rs11127895,rs11127896,rs11127897,rs11127898,rs11127899,rs11127900,rs112069021,rs112438529,rs112523595,rs113351222,rs113642272,rs113979048,rs1155666,rs11918899,rs11919099,rs11921010,rs11922956,rs11923525,rs11929525,rs12054328,rs12486239,rs12491722,rs1249275…
R-HSA-162909	Host Interactions of HIV factors	Disease	0.668514	RANGAP1,RBX1	rs104974,rs11703267,rs139498,rs139502,rs139503,rs139506,rs139507,rs139510,rs139511,rs139515,rs139516,rs139519,rs139525,rs139526,rs139535,rs2413631,rs470112,rs6519249
R-HSA-5693567	HDR through Homologous Recombination (HRR) or Single Strand Annealing (SSA)	DNA Repair	0.669938	HIST1H4H,PPP4C	rs11644459,rs11754168,rs12445768,rs12447915,rs41266829,rs41266831,rs75404521,rs9932605
R-HSA-1632852	Macroautophagy	Autophagy	0.675758	TOMM40,MAP1LC3B	rs10119,rs10431963,rs11117269,rs11556505,rs157581,rs157582,rs1808437,rs184017,rs2059259,rs2075650,rs34404554,rs4294823,rs59007384,rs62053114,rs71352238,rs72628299,rs750957,rs76082995,rs8054103,rs8059571,rs980304,rs980305,rs9972730
R-HSA-211000	Gene Silencing by RNA	Gene expression (Transcription)	0.675758	HIST1H4H,HIST1H3G	rs11754168,rs11759682,rs3823157,rs41266829,rs41266831,rs75404521
R-HSA-9609690	HCMV Early Events	Disease	0.675758	HIST1H4H,HIST1H3G	rs11754168,rs11759682,rs3823157,rs41266829,rs41266831,rs75404521
R-HSA-5693538	Homology Directed Repair	DNA Repair	0.678737	HIST1H4H,PPP4C	rs11644459,rs11754168,rs12445768,rs12447915,rs41266829,rs41266831,rs75404521,rs9932605
R-HSA-162599	Late Phase of HIV Life Cycle	Disease	0.680242	RANGAP1,FURIN	rs104974,rs11703267,rs139498,rs139502,rs139503,rs139506,rs139507,rs139510,rs139511,rs139515,rs139516,rs139519,rs139525,rs139526,rs139535,rs470112,rs4702,rs6519249
R-HSA-446652	Interleukin-1 family signaling	Immune System	0.680242	CHUK,RBX1	rs11591741,rs11597086,rs1327578,rs17882431,rs17882802,rs17885645,rs2413631,rs34027394
R-HSA-6807070	PTEN Regulation	Signal Transduction	0.680242	GATAD2B,MAPK3	rs10796956,rs11264532,rs11264559,rs11264567,rs112780312,rs112874207,rs113422987,rs113489222,rs11577942,rs11581644,rs11583152,rs11583896,rs11585416,rs11586830,rs11587151,rs11589043,rs11589857,rs11590099,rs11591134,rs11865086,rs12022158,rs12022730,rs12028398,rs12032914,rs12033835,rs12038577,rs12041850,rs12041920,rs12042562,rs12042989,rs12043350,rs12401565,rs12409811,rs12567313,rs201743577,rs2852940…
R-HSA-1474165	Reproduction	Reproduction	0.686356	HIST1H4H,HIST1H3G	rs11754168,rs11759682,rs3823157,rs41266829,rs41266831,rs75404521
R-HSA-3858494	Beta-catenin independent WNT signaling	Signal Transduction	0.691028	RHOA,NFATC1	rs111602851,rs111903592,rs112781888,rs113456414,rs11660685,rs11706370,rs11716974,rs13087851,rs148734725,rs1987628,rs2850724,rs34588335,rs35169793,rs557325,rs58346397,rs62096871,rs6446264,rs649774,rs652730,rs67485053,rs6793308,rs6809216,rs7623659,rs7648841,rs8097032,rs9871380,rs9878943
R-HSA-5358351	Signaling by Hedgehog	Signal Transduction	0.697351	PRKAR2A,RBX1	rs14018,rs2413631,rs6442131,rs6766238,rs7429596,rs7611628,rs7639370,rs9284885,rs9311431,rs9859473,rs9879978
R-HSA-8957322	Metabolism of steroids	Metabolism	0.698947	OSBPL3,CYP17A1	rs10786712,rs113248627,rs12530817,rs12533143,rs12533171,rs34401627,rs35402623,rs3740397,rs3781286,rs4722407,rs55695918,rs6163,rs6955146,rs6972578,rs6972736,rs6972925,rs6973076,rs6973097,rs743572,rs886314
R-HSA-9612973	Autophagy	Autophagy	0.698947	MAP1LC3B,TOMM40	rs10119,rs10431963,rs11117269,rs11556505,rs157581,rs157582,rs1808437,rs184017,rs2059259,rs2075650,rs34404554,rs4294823,rs59007384,rs62053114,rs71352238,rs72628299,rs750957,rs76082995,rs8054103,rs8059571,rs980304,rs980305,rs9972730
R-HSA-162587	HIV Life Cycle	Disease	0.700547	RANGAP1,FURIN	rs104974,rs11703267,rs139498,rs139502,rs139503,rs139506,rs139507,rs139510,rs139511,rs139515,rs139516,rs139519,rs139525,rs139526,rs139535,rs470112,rs4702,rs6519249
R-HSA-1640170	Cell Cycle	Cell Cycle	0.709871	EP300,ALMS1,VRK2,MCM6,RANGAP1,HIST1H4H,HIST1H3G,RBX1,MAPK3	rs10169213,rs10169714,rs10170786,rs10170849,rs10173534,rs10175180,rs10178678,rs10179134,rs10181563,rs10183818,rs10184268,rs10185080,rs10186501,rs10187192,rs10187416,rs10189574,rs10190219,rs10193972,rs10195357,rs10195358,rs10197409,rs10197755,rs10198549,rs10199224,rs10207220,rs10207264,rs1033611,rs1040224,rs1040225,rs10496191,rs10496193,rs104974,rs1052162,rs1057031,rs11090039,rs11126399,rs11126403…
R-HSA-5633007	Regulation of TP53 Activity	Gene expression (Transcription)	0.713493	GATAD2B,EP300	rs1033611,rs10796956,rs11090039,rs11264532,rs11264559,rs11264567,rs112780312,rs112874207,rs113422987,rs113489222,rs11577942,rs11581644,rs11583152,rs11583896,rs11585416,rs11586830,rs11587151,rs11589043,rs11589857,rs11590099,rs11591134,rs12022158,rs12022730,rs12028398,rs12032914,rs12033835,rs12038577,rs12041850,rs12041920,rs12042562,rs12042989,rs12043350,rs12401565,rs12409811,rs12567313,rs13058113,…
R-HSA-9609646	HCMV Infection	Disease	0.713493	HIST1H4H,HIST1H3G	rs11754168,rs11759682,rs3823157,rs41266829,rs41266831,rs75404521
R-HSA-69242	S Phase	Cell Cycle	0.715124	MCM6,RBX1	rs1057031,rs111837148,rs12474093,rs1435577,rs160329,rs188680,rs191079,rs2413631,rs3087343,rs309128,rs309130,rs309173,rs309176,rs309178,rs309179,rs309180,rs309181,rs309811,rs3769001,rs4594504,rs4954490,rs4988145,rs4988163,rs4988201,rs4988226,rs61253125,rs680428
R-HSA-5653656	Vesicle-mediated transport	Vesicle-mediated transport	0.721971	EXOC4,MAP1LC3B,NSF,DENND4B,STAB1,STX4,APOE	rs1010553,rs1010554,rs1014442,rs10155909,rs10156038,rs10156088,rs10215367,rs10224226,rs10224575,rs10224683,rs10224828,rs10225115,rs10225454,rs10225605,rs10226267,rs10228242,rs10230628,rs10231102,rs10231158,rs10231828,rs10231829,rs10232278,rs10235846,rs10236499,rs10236819,rs10241782,rs10244670,rs10246164,rs10246171,rs10246406,rs10246665,rs10247014,rs1025074,rs10251338,rs10253633,rs10254118,rs10255…
R-HSA-983705	Signaling by the B Cell Receptor (BCR)	Immune System	0.723305	NFATC1,CHUK	rs111602851,rs112781888,rs113456414,rs11591741,rs11597086,rs11660685,rs1327578,rs17882431,rs17882802,rs17885645,rs2850724,rs34027394,rs557325,rs58346397,rs62096871,rs649774,rs652730,rs8097032
R-HSA-6791226	Major pathway of rRNA processing in the nucleolus and cytosol	Metabolism of RNA	0.727318	GNL3	rs10865973,rs10865974,rs1108842,rs11177,rs13076193,rs1866268,rs2289247,rs34157897,rs35315313,rs3733039,rs3774349,rs55678971,rs6445531,rs6762813
R-HSA-198933	Immunoregulatory interactions between a Lymphoid and a non-Lymphoid cell	Immune System	0.728138	NECTIN2	rs12972156,rs12972970,rs283811,rs283815,rs34342646
R-HSA-948021	Transport to the Golgi and subsequent modification	Metabolism of proteins	0.728138	NSF	rs116956554,rs1378358,rs141783865,rs142167,rs147382204,rs169201,rs17692129,rs17698176,rs183211,rs199436,rs199437,rs199438,rs199439,rs199441,rs199442,rs199443,rs199444,rs199445,rs199447,rs199448,rs199449,rs199451,rs199452,rs199453,rs199454,rs199455,rs199456,rs199457,rs199461,rs199531,rs199533,rs199534,rs199535,rs199536,rs200403,rs35937770,rs538628,rs9896243
R-HSA-2467813	Separation of Sister Chromatids	Cell Cycle	0.72945	RANGAP1	rs104974,rs11703267,rs139498,rs139502,rs139503,rs139506,rs139507,rs139510,rs139511,rs139515,rs139516,rs139519,rs139525,rs139526,rs139535,rs470112,rs6519249
R-HSA-8868773	rRNA processing in the nucleus and cytosol	Metabolism of RNA	0.730591	GNL3	rs10865973,rs10865974,rs1108842,rs11177,rs13076193,rs1866268,rs2289247,rs34157897,rs35315313,rs3733039,rs3774349,rs55678971,rs6445531,rs6762813
R-HSA-375276	Peptide ligand-binding receptors	Signal Transduction	0.732311	HCRTR1	rs10753257,rs10798879,rs10798880,rs10914456,rs10914458,rs11575883,rs2271933,rs2280386,rs4949449,rs4949450,rs4949451,rs6663012,rs871634
R-HSA-5663205	Infectious disease	Disease	0.735244	PRKAR2A,RANGAP1,HIST1H4H,MAPK3,STX1B,HIST1H3G,RBX1,FURIN	rs104974,rs11703267,rs11754168,rs11759682,rs11865086,rs12716979,rs139498,rs139502,rs139503,rs139506,rs139507,rs139510,rs139511,rs139515,rs139516,rs139519,rs139525,rs139526,rs139535,rs14018,rs2413631,rs28529403,rs3823157,rs41266829,rs41266831,rs470112,rs4702,rs4889606,rs6442131,rs6519249,rs6766238,rs7429596,rs75404521,rs7542,rs7611628,rs7639370,rs9284885,rs9311431,rs9859473,rs9879978,rs9926533
R-HSA-6811442	Intra-Golgi and retrograde Golgi-to-ER traffic	Vesicle-mediated transport	0.735289	NSF	rs116956554,rs1378358,rs141783865,rs142167,rs147382204,rs169201,rs17692129,rs17698176,rs183211,rs199436,rs199437,rs199438,rs199439,rs199441,rs199442,rs199443,rs199444,rs199445,rs199447,rs199448,rs199449,rs199451,rs199452,rs199453,rs199454,rs199455,rs199456,rs199457,rs199461,rs199531,rs199533,rs199534,rs199535,rs199536,rs200403,rs35937770,rs538628,rs9896243
R-HSA-72312	rRNA processing	Metabolism of RNA	0.735289	GNL3	rs10865973,rs10865974,rs1108842,rs11177,rs13076193,rs1866268,rs2289247,rs34157897,rs35315313,rs3733039,rs3774349,rs55678971,rs6445531,rs6762813
R-HSA-1483257	Phospholipid metabolism	Metabolism	0.739931	PLEKHA1,GDPD3,OSBPL10	rs1004946,rs1045216,rs10749466,rs10887145,rs12444415,rs2168419,rs2421018,rs2421019,rs2421020,rs2421022,rs3850765,rs4751890,rs4752691,rs7068487,rs7084349,rs7084718,rs7087144,rs7088058,rs7350442,rs7902176,rs8181474
R-HSA-6805567	Keratinization	Developmental Biology	0.742511	DSG1,PRSS8,FURIN	rs10163619,rs10164077,rs10438909,rs10438930,rs11081688,rs11081689,rs11081690,rs11081691,rs1154850,rs1154851,rs11660608,rs11662631,rs11663622,rs11663676,rs11872734,rs11875510,rs11875560,rs12597511,rs12607370,rs12962355,rs12963302,rs12967407,rs1426310,rs1426311,rs1460599,rs1460600,rs1834582,rs2007149,rs2114269,rs2162272,rs2162273,rs2199301,rs2219582,rs2219583,rs2303465,rs2901124,rs2901125,rs3424894…
R-HSA-211859	Biological oxidations	Metabolism	0.745248	CYP2D6,AS3MT,CHAC2	rs1058164,rs10748835,rs10786719,rs10786721,rs11191438,rs1135840,rs12244388,rs12763665,rs12765337,rs12770034,rs1591915,rs28371699,rs28371701,rs28371702,rs3740400,rs4671583,rs56946876,rs7085598,rs7904113
R-HSA-162906	HIV Infection	Disease	0.756704	RANGAP1,FURIN,RBX1	rs104974,rs11703267,rs139498,rs139502,rs139503,rs139506,rs139507,rs139510,rs139511,rs139515,rs139516,rs139519,rs139525,rs139526,rs139535,rs2413631,rs470112,rs4702,rs6519249
R-HSA-168249	Innate Immune System	Immune System	0.768056	MEF2C,EP300,TSPAN14,DSG1,APEH,MAPK3,NFATC1,CPN1,RHOA,CHUK,TLR9,KCNAB2,ALDOA,POLR3A	rs10163619,rs10164077,rs1033611,rs10438909,rs10438930,rs10462335,rs10748526,rs10749609,rs10785884,rs10788640,rs10887914,rs11081688,rs11081689,rs11081690,rs11081691,rs11090039,rs11121053,rs11130213,rs111602851,rs111903592,rs112781888,rs1131095,rs113456414,rs1154850,rs1154851,rs11591741,rs11596211,rs11597086,rs11598979,rs11599683,rs11660608,rs11660685,rs11662631,rs11663622,rs11663676,rs116857892,rs…
R-HSA-5684996	MAPK1/MAPK3 signaling	Signal Transduction	0.771925	MAPK3,RBX1	rs11865086,rs2413631,rs28529403,rs7542
R-HSA-1852241	Organelle biogenesis and maintenance	Organelle biogenesis and maintenance	0.779714	EXOC4,ALMS1,MEF2C,CRTC2	rs10127983,rs1014442,rs10155909,rs10156038,rs10156088,rs10169213,rs10169714,rs10170786,rs10170849,rs10173534,rs10175180,rs10178678,rs10179134,rs10181563,rs10183818,rs10184268,rs10185080,rs10186501,rs10187192,rs10187416,rs10189574,rs10190219,rs10193972,rs10195357,rs10195358,rs10197409,rs10197755,rs10198549,rs10199224,rs10207220,rs10207264,rs10215367,rs10224226,rs10224575,rs10224683,rs10224828,rs10…
R-HSA-9006925	Intracellular signaling by second messengers	Signal Transduction	0.783727	GATAD2B,PRKAR2A,CHUK,MAPK3	rs10796956,rs11264532,rs11264559,rs11264567,rs112780312,rs112874207,rs113422987,rs113489222,rs11577942,rs11581644,rs11583152,rs11583896,rs11585416,rs11586830,rs11587151,rs11589043,rs11589857,rs11590099,rs11591134,rs11591741,rs11597086,rs11865086,rs12022158,rs12022730,rs12028398,rs12032914,rs12033835,rs12038577,rs12041850,rs12041920,rs12042562,rs12042989,rs12043350,rs12401565,rs12409811,rs12567313…
R-HSA-1643685	Disease	Disease	0.795516	EP300,THSD7B,DAG1,PRKAR2A,CYP17A1,SLC9A9,CHUK,RANGAP1,LCT,STX1B,HIST1H4H,HIST1H3G,RBX1,ERLIN1,ABCC2,MAPK3,FURIN,RFT1	rs10212296,rs10212321,rs10212557,rs1033611,rs1042712,rs104974,rs10786712,rs10883451,rs11090039,rs11591741,rs11597086,rs11682839,rs11683910,rs11688567,rs11689084,rs11691699,rs11703267,rs11708955,rs11712569,rs11719996,rs11754168,rs11759682,rs11865086,rs11886852,rs11895269,rs11895319,rs12330269,rs12373779,rs12716979,rs12771624,rs12826,rs12986535,rs12987519,rs12996434,rs12996558,rs13002862,rs13007264…
R-HSA-3700989	Transcriptional Regulation by TP53	Gene expression (Transcription)	0.802307	GATAD2B,EP300,TMEM219	rs1033611,rs10796956,rs11090039,rs11150576,rs11264532,rs11264559,rs11264567,rs112780312,rs112874207,rs113422987,rs113489222,rs11577942,rs11581644,rs11583152,rs11583896,rs11585416,rs11586830,rs11587151,rs11589043,rs11589857,rs11590099,rs11591134,rs11646127,rs11901,rs12022158,rs12022730,rs12028398,rs12032914,rs12033835,rs12038577,rs12041850,rs12041920,rs12042562,rs12042989,rs12043350,rs12401565,rs1…
R-HSA-71291	Metabolism of amino acids and derivatives	Metabolism	0.804447	DARS,AMT,BCKDK	rs112396243,rs112407062,rs112758679,rs113974791,rs115553816,rs11715915,rs11922013,rs12474975,rs13404551,rs140910071,rs14235,rs16832162,rs16832205,rs16832243,rs177917,rs192822,rs2278682,rs309113,rs309119,rs309120,rs309142,rs309143,rs309145,rs309147,rs309148,rs309150,rs309154,rs309157,rs309158,rs309159,rs309160,rs309161,rs309162,rs309165,rs309166,rs309167,rs309168,rs309170,rs309171,rs309172,rs30981…
R-HSA-6798695	Neutrophil degranulation	Immune System	0.826945	TSPAN14,DSG1,APEH,RHOA,KCNAB2,ALDOA	rs10163619,rs10164077,rs10438909,rs10438930,rs10748526,rs10749609,rs10785884,rs10788640,rs10887914,rs11081688,rs11081689,rs11081690,rs11081691,rs11121053,rs11130213,rs111903592,rs1131095,rs1154850,rs1154851,rs11660608,rs11662631,rs11663622,rs11663676,rs116857892,rs11706370,rs11716974,rs11872734,rs11875510,rs11875560,rs12566355,rs12607370,rs12962355,rs12963302,rs12967407,rs13087851,rs1426310,rs142…
R-HSA-2262752	Cellular responses to stress	Cellular responses to external stimuli	0.845818	EP300,MAPK3,GPX1,HIST1H4H,HIST1H3G,RBX1	rs1033611,rs1050450,rs11090039,rs11754168,rs11759682,rs11865086,rs13058113,rs1569858,rs1800668,rs2024717,rs20551,rs20552,rs2057070,rs2064558,rs2064560,rs2076577,rs2076581,rs2144342,rs2267424,rs2267425,rs2413631,rs2413637,rs28529403,rs2899344,rs3823157,rs41266829,rs41266831,rs4820428,rs4820431,rs4822004,rs4822005,rs4822006,rs4822007,rs4822008,rs4822010,rs4822011,rs4822013,rs5751040,rs5751042,rs575…
R-HSA-8953897	Cellular responses to external stimuli	Cellular responses to external stimuli	0.846248	EP300,HIST1H4H,GPX1,MAPK3,HIST1H3G,RBX1	rs1033611,rs1050450,rs11090039,rs11754168,rs11759682,rs11865086,rs13058113,rs1569858,rs1800668,rs2024717,rs20551,rs20552,rs2057070,rs2064558,rs2064560,rs2076577,rs2076581,rs2144342,rs2267424,rs2267425,rs2413631,rs2413637,rs28529403,rs2899344,rs3823157,rs41266829,rs41266831,rs4820428,rs4820431,rs4822004,rs4822005,rs4822006,rs4822007,rs4822008,rs4822010,rs4822011,rs4822013,rs5751040,rs5751042,rs575…
R-HSA-109582	Hemostasis	Hemostasis	0.854954	ITIH4,PRKAR2A,RHOA,STX4,HIST1H3G,ALDOA,MAPK3	rs10871454,rs111903592,rs11706370,rs11716974,rs11759682,rs11865086,rs12448321,rs12488303,rs13072536,rs13087851,rs14018,rs148734725,rs1987628,rs2071040,rs2071041,rs2072391,rs2239547,rs2276815,rs2276817,rs2288004,rs28529403,rs34588335,rs35004449,rs35169793,rs3823157,rs4687554,rs4687657,rs4687658,rs6442131,rs6446264,rs67485053,rs6766238,rs6793308,rs6809216,rs7429596,rs7542,rs7611628,rs7623659,rs7639…
R-HSA-111885	Opioid Signalling	Signal Transduction	1	PRKAR2A	rs14018,rs6442131,rs6766238,rs7429596,rs7611628,rs7639370,rs9284885,rs9311431,rs9859473,rs9879978
R-HSA-1257604	PIP3 activates AKT signaling	Signal Transduction	1	GATAD2B,CHUK,MAPK3	rs10796956,rs11264532,rs11264559,rs11264567,rs112780312,rs112874207,rs113422987,rs113489222,rs11577942,rs11581644,rs11583152,rs11583896,rs11585416,rs11586830,rs11587151,rs11589043,rs11589857,rs11590099,rs11591134,rs11591741,rs11597086,rs11865086,rs12022158,rs12022730,rs12028398,rs12032914,rs12033835,rs12038577,rs12041850,rs12041920,rs12042562,rs12042989,rs12043350,rs12401565,rs12409811,rs12567313…
R-HSA-141424	Amplification of signal from the kinetochores	Cell Cycle	1	RANGAP1	rs104974,rs11703267,rs139498,rs139502,rs139503,rs139506,rs139507,rs139510,rs139511,rs139515,rs139516,rs139519,rs139525,rs139526,rs139535,rs470112,rs6519249
R-HSA-141444	Amplification of signal from unattached kinetochores via a MAD2 inhibitory signal	Cell Cycle	1	RANGAP1	rs104974,rs11703267,rs139498,rs139502,rs139503,rs139506,rs139507,rs139510,rs139511,rs139515,rs139516,rs139519,rs139525,rs139526,rs139535,rs470112,rs6519249
R-HSA-1474290	Collagen formation	Extracellular matrix organization	1	COL16A1	rs1061392,rs2292988,rs4949456,rs6425778,rs7512805,rs7545321
R-HSA-1483206	Glycerophospholipid biosynthesis	Metabolism	1	OSBPL10	rs2168419
R-HSA-1630316	Glycosaminoglycan metabolism	Metabolism	1	NDST3	rs10011715,rs10029850,rs10857057,rs11098420,rs11731535,rs13118131,rs13123909,rs13133776,rs2389497,rs2389499,rs4328979,rs4569815,rs6534079,rs7662255,rs7683496,rs7683791
R-HSA-157579	Telomere Maintenance	Cell Cycle	1	HIST1H4H	rs11754168,rs41266829,rs41266831,rs75404521
R-HSA-166658	Complement cascade	Immune System	1	CPN1	rs11596211,rs11598979,rs11599683,rs12761969,rs12774352,rs12775433,rs12776483,rs2862924,rs3829161,rs4475856,rs7477551,rs7900372,rs7906355
R-HSA-1799339	SRP-dependent cotranslational protein targeting to membrane	Metabolism of proteins	1	SPCS1	rs12486554,rs13079063,rs34017441,rs3755798,rs6445534,rs6617,rs8906
R-HSA-168256	Immune System	Immune System	1	CHUK,FBXO31,FBXW4,MEF2C,EP300,TSPAN14,DSG1,APEH,MAPK3,NFATC1,CPN1,ASB3,RHOA,ARIH2,NECTIN2,IP6K2,STX4,TLR9,KCNAB2,HIST1H3G,RBX1,ALDOA,FBXL19,POLR3A,RNF123	rs10163619,rs10164077,rs1033611,rs10431963,rs10438909,rs10438930,rs10462335,rs10748526,rs10749609,rs10779243,rs10785884,rs10786640,rs10786643,rs10786644,rs10788640,rs10865953,rs10871454,rs10883665,rs10883667,rs10883668,rs10883669,rs10883671,rs10883676,rs10887914,rs11081688,rs11081689,rs11081690,rs11081691,rs11090039,rs11117267,rs11117269,rs11121053,rs11125515,rs11130213,rs111602851,rs111903592,rs…
R-HSA-190236	Signaling by FGFR	Signal Transduction	1	MAPK3	rs11865086,rs28529403,rs7542
R-HSA-194138	Signaling by VEGF	Signal Transduction	1	RHOA	rs111903592,rs11706370,rs11716974,rs13087851,rs148734725,rs1987628,rs34588335,rs35169793,rs6446264,rs67485053,rs6793308,rs6809216,rs7623659,rs7648841,rs9871380,rs9878943
R-HSA-195253	Degradation of beta-catenin by the destruction complex	Signal Transduction	1	RBX1	rs2413631
R-HSA-196854	Metabolism of vitamins and cofactors	Metabolism	1	VKORC1,APOE	rs2359612,rs429358,rs8050894,rs9934438
R-HSA-199418	Negative regulation of the PI3K/AKT network	Signal Transduction	1	MAPK3	rs11865086,rs28529403,rs7542
R-HSA-199977	ER to Golgi Anterograde Transport	Metabolism of proteins;Vesicle-mediated transport	1	NSF	rs116956554,rs1378358,rs141783865,rs142167,rs147382204,rs169201,rs17692129,rs17698176,rs183211,rs199436,rs199437,rs199438,rs199439,rs199441,rs199442,rs199443,rs199444,rs199445,rs199447,rs199448,rs199449,rs199451,rs199452,rs199453,rs199454,rs199455,rs199456,rs199457,rs199461,rs199531,rs199533,rs199534,rs199535,rs199536,rs200403,rs35937770,rs538628,rs9896243
R-HSA-202403	TCR signaling	Immune System	1	CHUK	rs11591741,rs11597086,rs1327578,rs17882431,rs17882802,rs17885645,rs34027394
R-HSA-202424	Downstream TCR signaling	Immune System	1	CHUK	rs11591741,rs11597086,rs1327578,rs17882431,rs17882802,rs17885645,rs34027394
R-HSA-2029480	Fcgamma receptor (FCGR) dependent phagocytosis	Immune System	1	MAPK3	rs11865086,rs28529403,rs7542
R-HSA-2029482	Regulation of actin dynamics for phagocytic cup formation	Immune System	1	MAPK3	rs11865086,rs28529403,rs7542
R-HSA-211945	Phase I - Functionalization of compounds	Metabolism	1	CYP2D6	rs1058164,rs1135840,rs28371699,rs28371701,rs28371702
R-HSA-216083	Integrin cell surface interactions	Extracellular matrix organization	1	COL16A1	rs1061392,rs2292988,rs4949456,rs6425778,rs7512805,rs7545321
R-HSA-2187338	Visual phototransduction	Signal Transduction	1	APOE	rs429358
R-HSA-2219528	PI3K/AKT Signaling in Cancer	Disease	1	CHUK	rs11591741,rs11597086,rs1327578,rs17882431,rs17882802,rs17885645,rs34027394
R-HSA-2408522	Selenoamino acid metabolism	Metabolism	1	DARS	rs112396243,rs112407062,rs112758679,rs113974791,rs115553816,rs12474975,rs13404551,rs140910071,rs16832162,rs16832205,rs16832243,rs177917,rs192822,rs2278682,rs309113,rs309119,rs309120,rs309142,rs309143,rs309145,rs309147,rs309148,rs309150,rs309154,rs309157,rs309158,rs309159,rs309160,rs309161,rs309162,rs309165,rs309166,rs309167,rs309168,rs309170,rs309171,rs309172,rs3098104,rs3112496,rs371309040,rs374…
R-HSA-2500257	Resolution of Sister Chromatid Cohesion	Cell Cycle	1	RANGAP1	rs104974,rs11703267,rs139498,rs139502,rs139503,rs139506,rs139507,rs139510,rs139511,rs139515,rs139516,rs139519,rs139525,rs139526,rs139535,rs470112,rs6519249
R-HSA-2555396	Mitotic Metaphase and Anaphase	Cell Cycle	1	VRK2,RANGAP1	rs1040224,rs1040225,rs104974,rs11703267,rs12713370,rs139498,rs139502,rs139503,rs139506,rs139507,rs139510,rs139511,rs139515,rs139516,rs139519,rs139525,rs139526,rs139535,rs1401100,rs1518393,rs1518394,rs1518395,rs1568253,rs1568254,rs2139053,rs2139054,rs2312141,rs2312147,rs2459982,rs2465804,rs2678869,rs2678870,rs2678871,rs2678873,rs2678879,rs2678880,rs2678881,rs2678882,rs2678883,rs2678884,rs2678886,r…
R-HSA-2565942	Regulation of PLK1 Activity at G2/M Transition	Cell Cycle	1	ALMS1	rs10169213,rs10169714,rs10170786,rs10170849,rs10173534,rs10175180,rs10178678,rs10179134,rs10181563,rs10183818,rs10184268,rs10185080,rs10186501,rs10187192,rs10187416,rs10189574,rs10190219,rs10193972,rs10195357,rs10195358,rs10197409,rs10197755,rs10198549,rs10199224,rs10207220,rs10207264,rs10496191,rs10496193,rs1052162,rs11126399,rs11126403,rs11126404,rs1114380,rs11674602,rs11679809,rs11686019,rs116…
R-HSA-2871796	FCERI mediated MAPK activation	Immune System	1	MAPK3	rs11865086,rs28529403,rs7542
R-HSA-2871809	FCERI mediated Ca+2 mobilization	Immune System	1	NFATC1	rs111602851,rs112781888,rs113456414,rs11660685,rs2850724,rs557325,rs58346397,rs62096871,rs649774,rs652730,rs8097032
R-HSA-2871837	FCERI mediated NF-kB activation	Immune System	1	CHUK	rs11591741,rs11597086,rs1327578,rs17882431,rs17882802,rs17885645,rs34027394
R-HSA-373080	Class B/2 (Secretin family receptors)	Signal Transduction	1	WNT3	rs199501,rs199502,rs199503,rs199504,rs199505,rs199506,rs199507,rs199509,rs199510,rs199512,rs199513,rs199514,rs199515,rs199516,rs199525,rs199526,rs199528,rs3809857,rs415430,rs430685,rs70600,rs70602
R-HSA-373760	L1CAM interactions	Developmental Biology	1	MAPK3	rs11865086,rs28529403,rs7542
R-HSA-381119	Unfolded Protein Response (UPR)	Metabolism of proteins	1	CREB3L4	rs11264743,rs12023699,rs12403956,rs6666703
R-HSA-380320	Recruitment of NuMA to mitotic centrosomes	Cell Cycle	1	ALMS1	rs10169213,rs10169714,rs10170786,rs10170849,rs10173534,rs10175180,rs10178678,rs10179134,rs10181563,rs10183818,rs10184268,rs10185080,rs10186501,rs10187192,rs10187416,rs10189574,rs10190219,rs10193972,rs10195357,rs10195358,rs10197409,rs10197755,rs10198549,rs10199224,rs10207220,rs10207264,rs10496191,rs10496193,rs1052162,rs11126399,rs11126403,rs11126404,rs1114380,rs11674602,rs11679809,rs11686019,rs116…
R-HSA-397014	Muscle contraction	Muscle contraction	1	LMOD1,CACNA1C	rs11580908,rs11586433,rs11587511,rs12120991,rs2007044,rs2238057,rs2239038,rs2370414,rs34382810,rs35349183,rs35515850,rs3738290,rs4025034,rs4765911,rs67531894,rs7528681,rs882194
R-HSA-4086400	PCP/CE pathway	Signal Transduction	1	RHOA	rs111903592,rs11706370,rs11716974,rs13087851,rs148734725,rs1987628,rs34588335,rs35169793,rs6446264,rs67485053,rs6793308,rs6809216,rs7623659,rs7648841,rs9871380,rs9878943
R-HSA-416476	G alpha (q) signalling events	Signal Transduction	1	MAPK3,HCRTR1	rs10753257,rs10798879,rs10798880,rs10914456,rs10914458,rs11575883,rs11865086,rs2271933,rs2280386,rs28529403,rs4949449,rs4949450,rs4949451,rs6663012,rs7542,rs871634
R-HSA-4420097	VEGFA-VEGFR2 Pathway	Signal Transduction	1	RHOA	rs111903592,rs11706370,rs11716974,rs13087851,rs148734725,rs1987628,rs34588335,rs35169793,rs6446264,rs67485053,rs6793308,rs6809216,rs7623659,rs7648841,rs9871380,rs9878943
R-HSA-453279	Mitotic G1 phase and G1/S transition	Cell Cycle	1	MCM6	rs1057031,rs111837148,rs12474093,rs1435577,rs160329,rs188680,rs191079,rs3087343,rs309128,rs309130,rs309173,rs309176,rs309178,rs309179,rs309180,rs309181,rs309811,rs3769001,rs4594504,rs4954490,rs4988145,rs4988163,rs4988201,rs4988226,rs61253125,rs680428
R-HSA-5576891	Cardiac conduction	Muscle contraction	1	CACNA1C	rs2007044,rs2238057,rs2239038,rs2370414,rs34382810,rs4765911,rs882194
R-HSA-5620912	Anchoring of the basal body to the plasma membrane	Organelle biogenesis and maintenance	1	ALMS1	rs10169213,rs10169714,rs10170786,rs10170849,rs10173534,rs10175180,rs10178678,rs10179134,rs10181563,rs10183818,rs10184268,rs10185080,rs10186501,rs10187192,rs10187416,rs10189574,rs10190219,rs10193972,rs10195357,rs10195358,rs10197409,rs10197755,rs10198549,rs10199224,rs10207220,rs10207264,rs10496191,rs10496193,rs1052162,rs11126399,rs11126403,rs11126404,rs1114380,rs11674602,rs11679809,rs11686019,rs116…
R-HSA-5632684	Hedgehog 'on' state	Signal Transduction	1	RBX1	rs2413631
R-HSA-5617833	Cilium Assembly	Organelle biogenesis and maintenance	1	ALMS1,EXOC4	rs1014442,rs10155909,rs10156038,rs10156088,rs10169213,rs10169714,rs10170786,rs10170849,rs10173534,rs10175180,rs10178678,rs10179134,rs10181563,rs10183818,rs10184268,rs10185080,rs10186501,rs10187192,rs10187416,rs10189574,rs10190219,rs10193972,rs10195357,rs10195358,rs10197409,rs10197755,rs10198549,rs10199224,rs10207220,rs10207264,rs10215367,rs10224226,rs10224575,rs10224683,rs10224828,rs10225115,rs10…
R-HSA-5619102	SLC transporter disorders	Disease	1	SLC9A9	rs10212321,rs10212557,rs1723031,rs1723034,rs1978912,rs2582354,rs59667799,rs838609,rs838610,rs838611,rs838612,rs838614,rs838615,rs838617,rs838619,rs838621,rs838625,rs865709
R-HSA-5663202	Diseases of signal transduction by growth factor receptors and second messengers	Disease	1	EP300,CHUK,MAPK3,RBX1	rs1033611,rs11090039,rs11591741,rs11597086,rs11865086,rs13058113,rs1327578,rs1569858,rs17882431,rs17882802,rs17885645,rs2024717,rs20551,rs20552,rs2057070,rs2064558,rs2064560,rs2076577,rs2076581,rs2144342,rs2267424,rs2267425,rs2413631,rs2413637,rs28529403,rs2899344,rs34027394,rs4820428,rs4820431,rs4822004,rs4822005,rs4822006,rs4822007,rs4822008,rs4822010,rs4822011,rs4822013,rs5751040,rs5751042,rs5…
R-HSA-5668541	TNFR2 non-canonical NF-kB pathway	Immune System	1	CHUK	rs11591741,rs11597086,rs1327578,rs17882431,rs17882802,rs17885645,rs34027394
R-HSA-5673001	RAF/MAP kinase cascade	Signal Transduction;Immune System	1	MAPK3,RBX1	rs11865086,rs2413631,rs28529403,rs7542
R-HSA-5689603	UCH proteinases	Metabolism of proteins	1	INO80E	rs11150580,rs12921996,rs4788209,rs4788210
R-HSA-5689880	Ub-specific processing proteases	Metabolism of proteins	1	USP4,RNF123	rs11707940,rs12715435,rs13077723,rs2304442,rs34514189,rs34567776,rs34915642,rs35446411,rs35869135,rs4410472,rs56038006,rs9852529,rs9858213,rs9863142,rs9864406,rs9873994,rs9874474,rs9883409
R-HSA-611105	Respiratory electron transport	Metabolism	1	NDUFA6	rs2284087,rs7245
R-HSA-6794362	Protein-protein interactions at synapses	Neuronal System	1	GRIN2A	rs10518149,rs10518150,rs10518151,rs10518152,rs11074546,rs11074547,rs11074548,rs11074550,rs11074595,rs1111537,rs116406752,rs116903689,rs117917728,rs117936044,rs12102500,rs12102636,rs12102832,rs1213323,rs12597701,rs12932206,rs12935101,rs13331030,rs13331088,rs13331168,rs13331428,rs13331457,rs13331461,rs13331465,rs13331514,rs13332018,rs13332501,rs13332665,rs13332699,rs13336632,rs13336710,rs1375067,rs…
R-HSA-6807878	COPI-mediated anterograde transport	Metabolism of proteins;Vesicle-mediated transport	1	NSF	rs116956554,rs1378358,rs141783865,rs142167,rs147382204,rs169201,rs17692129,rs17698176,rs183211,rs199436,rs199437,rs199438,rs199439,rs199441,rs199442,rs199443,rs199444,rs199445,rs199447,rs199448,rs199449,rs199451,rs199452,rs199453,rs199454,rs199455,rs199456,rs199457,rs199461,rs199531,rs199533,rs199534,rs199535,rs199536,rs200403,rs35937770,rs538628,rs9896243
R-HSA-6811434	COPI-dependent Golgi-to-ER retrograde traffic	Vesicle-mediated transport	1	NSF	rs116956554,rs1378358,rs141783865,rs142167,rs147382204,rs169201,rs17692129,rs17698176,rs183211,rs199436,rs199437,rs199438,rs199439,rs199441,rs199442,rs199443,rs199444,rs199445,rs199447,rs199448,rs199449,rs199451,rs199452,rs199453,rs199454,rs199455,rs199456,rs199457,rs199461,rs199531,rs199533,rs199534,rs199535,rs199536,rs200403,rs35937770,rs538628,rs9896243
R-HSA-6811558	PI5P, PP2A and IER3 Regulate PI3K/AKT Signaling	Signal Transduction	1	MAPK3	rs11865086,rs28529403,rs7542
R-HSA-68877	Mitotic Prometaphase	Cell Cycle	1	ALMS1,RANGAP1	rs10169213,rs10169714,rs10170786,rs10170849,rs10173534,rs10175180,rs10178678,rs10179134,rs10181563,rs10183818,rs10184268,rs10185080,rs10186501,rs10187192,rs10187416,rs10189574,rs10190219,rs10193972,rs10195357,rs10195358,rs10197409,rs10197755,rs10198549,rs10199224,rs10207220,rs10207264,rs10496191,rs10496193,rs104974,rs1052162,rs11126399,rs11126403,rs11126404,rs1114380,rs11674602,rs11679809,rs11686…
R-HSA-68882	Mitotic Anaphase	Cell Cycle	1	VRK2,RANGAP1	rs1040224,rs1040225,rs104974,rs11703267,rs12713370,rs139498,rs139502,rs139503,rs139506,rs139507,rs139510,rs139511,rs139515,rs139516,rs139519,rs139525,rs139526,rs139535,rs1401100,rs1518393,rs1518394,rs1518395,rs1568253,rs1568254,rs2139053,rs2139054,rs2312141,rs2312147,rs2459982,rs2465804,rs2678869,rs2678870,rs2678871,rs2678873,rs2678879,rs2678880,rs2678881,rs2678882,rs2678883,rs2678884,rs2678886,r…
R-HSA-69002	DNA Replication Pre-Initiation	DNA Replication	1	MCM6	rs1057031,rs111837148,rs12474093,rs1435577,rs160329,rs188680,rs191079,rs3087343,rs309128,rs309130,rs309173,rs309176,rs309178,rs309179,rs309180,rs309181,rs309811,rs3769001,rs4594504,rs4954490,rs4988145,rs4988163,rs4988201,rs4988226,rs61253125,rs680428
R-HSA-69206	G1/S Transition	Cell Cycle	1	MCM6	rs1057031,rs111837148,rs12474093,rs1435577,rs160329,rs188680,rs191079,rs3087343,rs309128,rs309130,rs309173,rs309176,rs309178,rs309179,rs309180,rs309181,rs309811,rs3769001,rs4594504,rs4954490,rs4988145,rs4988163,rs4988201,rs4988226,rs61253125,rs680428
R-HSA-69473	G2/M DNA damage checkpoint	Cell Cycle	1	HIST1H4H	rs11754168,rs41266829,rs41266831,rs75404521
R-HSA-69481	G2/M Checkpoints	Cell Cycle	1	MCM6,HIST1H4H	rs1057031,rs111837148,rs11754168,rs12474093,rs1435577,rs160329,rs188680,rs191079,rs3087343,rs309128,rs309130,rs309173,rs309176,rs309178,rs309179,rs309180,rs309181,rs309811,rs3769001,rs41266829,rs41266831,rs4594504,rs4954490,rs4988145,rs4988163,rs4988201,rs4988226,rs61253125,rs680428,rs75404521
R-HSA-69618	Mitotic Spindle Checkpoint	Cell Cycle	1	RANGAP1	rs104974,rs11703267,rs139498,rs139502,rs139503,rs139506,rs139507,rs139510,rs139511,rs139515,rs139516,rs139519,rs139525,rs139526,rs139535,rs470112,rs6519249
R-HSA-69620	Cell Cycle Checkpoints	Cell Cycle	1	RANGAP1,MCM6,HIST1H4H	rs104974,rs1057031,rs111837148,rs11703267,rs11754168,rs12474093,rs139498,rs139502,rs139503,rs139506,rs139507,rs139510,rs139511,rs139515,rs139516,rs139519,rs139525,rs139526,rs139535,rs1435577,rs160329,rs188680,rs191079,rs3087343,rs309128,rs309130,rs309173,rs309176,rs309178,rs309179,rs309180,rs309181,rs309811,rs3769001,rs41266829,rs41266831,rs4594504,rs470112,rs4954490,rs4988145,rs4988163,rs4988201…
R-HSA-70326	Glucose metabolism	Metabolism	1	ALDOA	rs9783783
R-HSA-71387	Metabolism of carbohydrates	Metabolism	1	NDST3,GLYCTK,ALDOA	rs10011715,rs10029850,rs10857057,rs11098420,rs11731535,rs13118131,rs13123909,rs13133776,rs2276834,rs2389497,rs2389499,rs34228726,rs4328979,rs4569815,rs57615517,rs6534079,rs7662255,rs7683496,rs7683791,rs9783783
R-HSA-72764	Eukaryotic Translation Termination	Metabolism of proteins	1	APEH	rs11130213,rs1131095,rs9822268
R-HSA-72766	Translation	Metabolism of proteins	1	DARS,SPCS1,APEH	rs11130213,rs112396243,rs112407062,rs112758679,rs1131095,rs113974791,rs115553816,rs12474975,rs12486554,rs13079063,rs13404551,rs140910071,rs16832162,rs16832205,rs16832243,rs177917,rs192822,rs2278682,rs309113,rs309119,rs309120,rs309142,rs309143,rs309145,rs309147,rs309148,rs309150,rs309154,rs309157,rs309158,rs309159,rs309160,rs309161,rs309162,rs309165,rs309166,rs309167,rs309168,rs309170,rs309171,rs3…
R-HSA-73884	Base Excision Repair	DNA Repair	1	HIST1H4H	rs11754168,rs41266829,rs41266831,rs75404521
R-HSA-73886	Chromosome Maintenance	Cell Cycle	1	HIST1H4H	rs11754168,rs41266829,rs41266831,rs75404521
R-HSA-8856688	Golgi-to-ER retrograde transport	Vesicle-mediated transport	1	NSF	rs116956554,rs1378358,rs141783865,rs142167,rs147382204,rs169201,rs17692129,rs17698176,rs183211,rs199436,rs199437,rs199438,rs199439,rs199441,rs199442,rs199443,rs199444,rs199445,rs199447,rs199448,rs199449,rs199451,rs199452,rs199453,rs199454,rs199455,rs199456,rs199457,rs199461,rs199531,rs199533,rs199534,rs199535,rs199536,rs200403,rs35937770,rs538628,rs9896243
R-HSA-8876198	RAB GEFs exchange GTP for GDP on RABs	Vesicle-mediated transport	1	DENND4B	rs1043608,rs1110165,rs11264619,rs11264620,rs11586075,rs11586593,rs1572788,rs58095661,rs61219911,rs6680140
R-HSA-8878159	Transcriptional regulation by RUNX3	Gene expression (Transcription)	1	EP300	rs1033611,rs11090039,rs13058113,rs1569858,rs2024717,rs20551,rs20552,rs2057070,rs2064558,rs2064560,rs2076577,rs2076581,rs2144342,rs2267424,rs2267425,rs2413637,rs2899344,rs4820428,rs4820431,rs4822004,rs4822005,rs4822006,rs4822007,rs4822008,rs4822010,rs4822011,rs4822013,rs5751040,rs5751042,rs5751053,rs5751060,rs5758228,rs5758231,rs5758237,rs5758238,rs5758240,rs5995993,rs5995996,rs6002262,rs6002268,r…
R-HSA-8978868	Fatty acid metabolism	Metabolism	1	GPX1,SLC25A20	rs1050450,rs1800668,rs4974088,rs7611358,rs7621226
R-HSA-913531	Interferon Signaling	Immune System	1	IP6K2,MAPK3	rs10865953,rs11865086,rs28529403,rs4858800,rs4858830,rs6442129,rs6763557,rs6801211,rs6806356,rs7542,rs7610519,rs7641050,rs9848268,rs9873227,rs9882443
R-HSA-9607240	FLT3 Signaling	Immune System	1	TLR9,MAPK3,RBX1	rs11865086,rs2413631,rs28529403,rs352139,rs352140,rs7542
R-HSA-9609507	Protein localization	Protein localization	1	TOMM40	rs10119,rs11556505,rs157581,rs157582,rs184017,rs2075650,rs34404554,rs59007384,rs71352238
R-HSA-9648025	EML4 and NUDC in mitotic spindle formation	Cell Cycle	1	RANGAP1	rs104974,rs11703267,rs139498,rs139502,rs139503,rs139506,rs139507,rs139510,rs139511,rs139515,rs139516,rs139519,rs139525,rs139526,rs139535,rs470112,rs6519249
R-HSA-9658195	Leishmania infection	Disease	1	PRKAR2A,MAPK3,FURIN	rs11865086,rs14018,rs28529403,rs4702,rs6442131,rs6766238,rs7429596,rs7542,rs7611628,rs7639370,rs9284885,rs9311431,rs9859473,rs9879978
R-HSA-9660821	ADORA2B mediated anti-inflammatory cytokines production	Disease	1	PRKAR2A	rs14018,rs6442131,rs6766238,rs7429596,rs7611628,rs7639370,rs9284885,rs9311431,rs9859473,rs9879978
R-HSA-9662851	Anti-inflammatory response favouring Leishmania parasite infection	Disease	1	PRKAR2A,FURIN	rs14018,rs4702,rs6442131,rs6766238,rs7429596,rs7611628,rs7639370,rs9284885,rs9311431,rs9859473,rs9879978
R-HSA-9664323	FCGR3A-mediated IL10 synthesis	Disease	1	PRKAR2A	rs14018,rs6442131,rs6766238,rs7429596,rs7611628,rs7639370,rs9284885,rs9311431,rs9859473,rs9879978
R-HSA-9664407	Parasite infection	Disease	1	MAPK3	rs11865086,rs28529403,rs7542
R-HSA-9664417	Leishmania phagocytosis	Disease	1	MAPK3	rs11865086,rs28529403,rs7542
R-HSA-9664422	FCGR3A-mediated phagocytosis	Disease	1	MAPK3	rs11865086,rs28529403,rs7542
R-HSA-9664433	Leishmania parasite growth and survival	Disease	1	PRKAR2A,FURIN	rs14018,rs4702,rs6442131,rs6766238,rs7429596,rs7611628,rs7639370,rs9284885,rs9311431,rs9859473,rs9879978
R-HSA-977606	Regulation of Complement cascade	Immune System	1	CPN1	rs11596211,rs11598979,rs11599683,rs12761969,rs12774352,rs12775433,rs12776483,rs2862924,rs3829161,rs4475856,rs7477551,rs7900372,rs7906355
R-HSA-983231	Factors involved in megakaryocyte development and platelet production	Hemostasis	1	PRKAR2A,HIST1H3G	rs11759682,rs14018,rs3823157,rs6442131,rs6766238,rs7429596,rs7611628,rs7639370,rs9284885,rs9311431,rs9859473,rs9879978
